# Supplementary material for: SBFI Inhibitors Reprogram Transcriptomic Landscape of Prostate Cancer Cells Leading to Cell Death
Source: Cancers (Basel). 2025 Nov 21;17(23):3723. doi: 10.3390/cancers17233723 (PMC12691007; doi:10.3390/cancers17233723)
Supplement: Supplementary file 1 [file cancers-17-03723-s001.zip]

Archive with 10 entries (10 files):
- SUPPLEMENTARY FIGURE AND TABLE LEGEND.pdf
- Supplementary Figures.pdf
- Supplementary Table S1.xlsx
- Supplementary Table S2.xlsx
- Supplementary Table S3.xlsx
- Supplementary Table S4.xlsx
- Supplementary Table S5.xlsx
- Supplementary Table S6.xlsx
- Supplementary Table S7.xlsx
- Uncropped Western Blot Images.pdf
