# Supplementary material for: SBFI Inhibitors Reprogram Transcriptomic Landscape of Prostate Cancer Cells Leading to Cell Death
Source: Cancers (Basel). 2025 Nov 21;17(23):3723. doi: 10.3390/cancers17233723 (PMC12691007; doi:10.3390/cancers17233723)
Supplement: Supplementary file 1 [file cancers-17-03723-s001.zip › Supplementary Table S1.xlsx]

## Sheet: PC-3 and RCaP
Symbol	PC-3 SBFI-103, 24h		PC-3 SBFI-1143, 24h		PC-3 SBFI-1143, 48h			Symbol	RCaP SBFI-103, 24h		RCaP SBFI-1143, 24h
	log2FC	p adjusted	log2FC	p adjusted	log2FC	p adjusted			log2FC	p adjusted	log2FC	p adjusted
CDK1	-1.99558	0	-4.51875	1.58191e-276	-5.41399	0		Cdk1	-1.20241	3.36351e-120	-2.2907	2.01425e-291
CDK2	-1.67831	7.8932e-119	-2.34279	2.13716e-61	-1.84627	5.46058e-93		Cdk2	-0.259215	4.6748e-05	-0.531697	1.22649e-15
CCNA2	-2.06789	7.34178e-132	-4.09042	1.46691e-114	-5.23812	8.80552e-203		Ccna2	-1.6933	3.90414e-214	-3.46308	0
CCNB1	-1.1936	4.42132e-120	-2.58879	1.34397e-103	-3.69756	0		Ccnb1	-1.77645	2.49698e-204	-3.28899	0
CCND1	-1.36975	0	-2.99169	0	-1.81718	0		Ccnd1	-1.29373	1.54189e-210	-3.04008	0
CENPA	-1.22471	4.44688e-37	-2.90932	1.19764e-43	-4.51777	3.97058e-106		Cenpa	-2.39827	3.61895e-245	-3.9255	0
ZNF695	-1.41719	1.17155e-07	-1.19432	0.0111189	-3.1397	1.4023e-13		Zfp695	not found		not found
ZNF367	-3.66038	2.23652e-111	-4.14558	2.07791e-49	-4.70818	1.40701e-96		Zfp367	0.149529	0.0622806	-0.0682853	0.412493
E2F7	1.39814	1.20983e-138	1.45712	4.80765e-50	1.78134	2.74419e-175		E2f7	-0.811377	1.87353e-16	-2.19712	1.68802e-82
FOXM1	-1.1746	2.29717e-115	-2.49558	1.51789e-115	-3.99503	0		Foxm1	-0.897891	1.35095e-64	-2.0797	1.20291e-247
CSRNP1	-0.448491	0.000330965	1.37257	1.13608e-18	0.482005	0.00126137		Csrnp1	1.06136	9.44638e-15	1.76784	1.58981e-47
NFIL3	1.788	4.06312e-51	3.04263	4.88879e-77	2.70578	7.3015e-120		Nfil3	1.44388	4.05855e-80	1.59893	2.71325e-109
DDIT3	3.42475	0	4.65469	0	4.04016	0		Ddit3	2.07985	0	2.62222	0
ATF3	3.75784	3.56696e-109	6.13658	0	6.18244	0		Atf3	4.42533	0	5.31615	0
JUN	0.315777	1.05465e-07	0.729982	4.02491e-14	9.50243e-32	9.50243e-32		Jun	1.08494	4.25927e-99	0.974098	1.34731e-77
