# Supplementary material for: SBFI Inhibitors Reprogram Transcriptomic Landscape of Prostate Cancer Cells Leading to Cell Death
Source: Cancers (Basel). 2025 Nov 21;17(23):3723. doi: 10.3390/cancers17233723 (PMC12691007; doi:10.3390/cancers17233723)
Supplement: Supplementary file 1 [file cancers-17-03723-s001.zip › Supplementary Table S2.xlsx]

## Sheet: Downregulated Genes
Query Name	Rank	TF	Score	Library	Overlapping_Genes
gene_set_query	1	FOXM1	2	Literature ChIP-seq,1;ARCHS4 Coexpression,5;ENCODE ChIP-seq,2;Enrichr Queries,2;ReMap ChIP-seq,1;GTEx Coexpression,1	JPT1,EHF,ARL6IP1,CCNF,NUDT1,TONSL,TMEM97,MKI67,SMC4,ACTB,SMC2,CDC20,LGALS1,CHEK1,STMN1,ZNF724,PCLAF,FBXO5,SKP2,GTSE1,TMPO,GAMT,WDHD1,KRT7,ESCO2,KNL1,HASPIN,PIMREG,WDR76,TM4SF1,DEPDC1B,NEIL3,TAGLN2,KIF20A,DNA2,KIF20B,PRR11,ASF1B,PIF1,CDCA2,PARPBP,CDCA3,SDC4,DHX9,CDCA5,CDCA7,CDCA8,NCAPG,PIK3R3,TGFA,WDR62,SKA3,IQGAP3,NCAPH,SKA2,BRIP1,DSN1,RACGAP1,KCNN4,PLK4,BARD1,CDT1,ICMT,JUP,DDIAS,XRCC2,PLK1,PBX3,…
gene_set_query	2	CENPA	4	ARCHS4 Coexpression,2;GTEx Coexpression,6	ARL6IP1,CCNF,TONSL,MKI67,SMC4,SMC2,CDC20,ZNF726,CHEK1,ZNF724,PCLAF,FBXO5,SKP2,GTSE1,TMPO,WDHD1,ESCO2,HASPIN,PIMREG,WDR76,DEPDC1B,NEIL3,KIF20A,DNA2,KIF20B,PRR11,ASF1B,PIF1,PARPBP,CDCA2,CDCA3,CDCA5,CDCA7,CDCA8,NCAPG,SKA3,IQGAP3,NCAPH,BRIP1,RACGAP1,PLK4,CDT1,DDIAS,XRCC2,PLK1,ZWINT,DHFR,FAM111B,TPX2,ANLN,POLA2,SASS6,RAD18,APOBEC3B,TOP2A,FEN1,ZNF492,NCAPG2,KIF14,BRCA1,KIF11,BRCA2,KIF15,TUBA1B,CHAF1A,M…
gene_set_query	3	ZNF367	4.333	ARCHS4 Coexpression,9;Enrichr Queries,1;GTEx Coexpression,3	TFRC,CCNF,TMEM97,MKI67,SMC4,SMC2,CDC20,CHEK1,STMN1,ZNF724,PCLAF,FBXO5,SKP2,GTSE1,TMPO,WDHD1,ESCO2,KNL1,HASPIN,PIMREG,WDR76,DEPDC1B,NEIL3,TAGLN2,KIF20A,DNA2,KIF20B,PRR11,ASF1B,PIF1,CDCA2,PARPBP,CDCA3,DHX9,CDCA5,CDCA7,CDCA8,NCAPG,WDR62,SKA3,IQGAP3,NCAPH,BRIP1,DSN1,RACGAP1,PLK4,BARD1,CDT1,DDIAS,XRCC2,PLK1,CDC7,ZWINT,DHFR,FAM111B,POLA1,TPX2,ANLN,POLA2,SASS6,RAD18,APOBEC3B,TOP2A,FEN1,ZNF492,SUV39H1,NC…
gene_set_query	4	E2F7	6.8	Literature ChIP-seq,9;ARCHS4 Coexpression,3;Enrichr Queries,6;ReMap ChIP-seq,8;GTEx Coexpression,8	TMEM200B,TFRC,CCNF,COL12A1,MKI67,SMC4,ACTB,SMC2,CDC20,LGALS1,CREB3L1,CHEK1,STMN1,ZNF724,PCLAF,FBXO5,SKP2,GTSE1,TMPO,WDHD1,PAQR4,ESCO2,P3H3,KNL1,HASPIN,PIMREG,WDR76,TM4SF1,DEPDC1B,NEIL3,TAGLN2,KIF20A,DNA2,KIF20B,EPHA1,PRR11,ASF1B,PIF1,CDCA2,PARPBP,SDC4,CDCA3,COL13A1,DHX9,CDCA5,CDCA7,CDCA8,NCAPG,WDR62,SKA3,IQGAP3,NCAPH,BRIP1,FAM171A2,DSN1,RACGAP1,PCBP4,B4GALNT4,PLK4,BARD1,CDT1,ICMT,JUP,DDIAS,XRCC2,…
gene_set_query	5	ZNF695	14.67	ARCHS4 Coexpression,26;Enrichr Queries,7;GTEx Coexpression,11	CCNF,TONSL,TMEM97,MKI67,SMC4,SMC2,CDC20,MTBP,MPRIP,CHEK1,STMN1,ZNF724,PCLAF,AKT1,FBXO5,SKP2,PRKACA,GTSE1,TMPO,WDHD1,PAQR4,NUP210,ESCO2,KNL1,HASPIN,PIMREG,WDR76,DEPDC1B,NEIL3,KIF20A,DNA2,KIF20B,PRR11,ASF1B,PIF1,CDCA2,PARPBP,CDCA3,CDCA5,CDCA7,CDCA8,NCAPG,WDR62,SKA3,IQGAP3,NCAPH,SKA2,BRIP1,DSN1,RACGAP1,PLK4,BARD1,CDT1,DDIAS,XRCC2,PLK1,CDC7,ZWINT,DHFR,FAM111B,TPX2,ANLN,POLA2,MEX3A,NMU,SASS6,RAD18,APO…
gene_set_query	6	DNMT1	15.5	ARCHS4 Coexpression,29;GTEx Coexpression,2	CCNF,TONSL,MKI67,SMC4,SMC2,CDC20,MTBP,CHEK1,ZNF724,PCLAF,FBXO5,SKP2,GTSE1,TMPO,WDHD1,NUP210,ESCO2,KNL1,HASPIN,WDR76,DEPDC1B,NEIL3,KIF20A,KIF20B,PRR11,ASF1B,CDCA2,CDCA3,DHX9,CDCA5,CDCA8,NCAPG,SKA3,IQGAP3,NCAPH,BRIP1,DSN1,RACGAP1,PLK4,CDT1,DDIAS,XRCC2,PLK1,CDC7,ZWINT,FAM111B,TPX2,POLA2,SASS6,RAD18,TOP2A,FEN1,NCAPG2,KIF14,BRCA1,KIF11,BRCA2,KIF15,CHAF1A,NUF2,PBK,DLGAP5,CEP55,NDC1,HELLS,RMI2,KIF23,INC…
gene_set_query	7	E2F1	17.67	Literature ChIP-seq,5;ARCHS4 Coexpression,8;ENCODE ChIP-seq,3;Enrichr Queries,5;ReMap ChIP-seq,81;GTEx Coexpression,4	TFRC,TMEM97,ADARB1,SMC4,SMC2,PREX1,WDR90,STMN1,AKT1,PLCE1,CYP1B1,DLEU2,PRKACA,GTSE1,GAMT,WDHD1,ACOT7,NUP210,WDR76,DEPDC1B,FAR2,PRR11,ASF1B,OTULINL,PIF1,CDCA2,PARPBP,CDCA3,CRABP2,CDCA5,SHMT1,CDCA7,CDCA8,NCAPG,WDR62,SKA3,IQGAP3,SLC5A3,NCAPH,NUP85,ST3GAL4,S100A13,PLCG1,ATRIP,CEP78,PLK4,BARD1,ICMT,PLK1,PBX3,CDC7,NR2F2,DHFR,FAM111B,FOSL1,FAM111A,PPP5C,NOX5,RAD18,SPIN4,NCAPG2,DDX12P,GLI3,CHAF1B,TUBA1B,…
gene_set_query	8	TFDP1	22	ARCHS4 Coexpression,16;Enrichr Queries,19;ReMap ChIP-seq,48;GTEx Coexpression,5	JPT1,TFRC,CCNF,TONSL,TMEM97,MKI67,SMC4,ACTB,SMC2,CDC20,SCAMP5,LGALS1,ZNF726,WDR90,CHEK1,STMN1,ZNF724,PCLAF,FBXO5,SKP2,GTSE1,TMPO,GAMT,WDHD1,PAQR4,NUP210,ESCO2,HASPIN,PIMREG,WDR76,DEPDC1B,NEIL3,TAGLN2,KIF20A,KIF20B,PRR11,ASF1B,PIF1,CDCA2,PARPBP,CDCA3,CRABP2,DHX9,CDCA5,CDCA7,WNK4,CDCA8,NCAPG,SKA3,IQGAP3,NCAPH,BRIP1,RACGAP1,NUP85,PLK4,CDT1,ICMT,DDIAS,XRCC2,PLK1,CDC7,ZWINT,UBAC1,DHFR,FAM111B,FOSL1,TP…
gene_set_query	9	PA2G4	24.5	ARCHS4 Coexpression,12;GTEx Coexpression,37	ERCC6L,DSCC1,CCNF,GMNN,HJURP,BUB1B,MKI67,SMC4,SMC2,CDC20,CHEK1,PCLAF,NUSAP1,GTSE1,TMPO,WDHD1,ESCO2,HASPIN,WDR76,CDC25A,SGO1,NEIL3,MELK,TIMELESS,PPIH,KIF20B,RNASEH2A,DHX9,CDCA5,CDCA7,NCAPG,CDCA8,HMMR,SKA3,PKMYT1,NCAPH,RAD51AP1,CCNB1,RACGAP1,ORC1,ATP5MF,BARD1,FANCI,CDT1,STIL,UBE2C,XRCC2,PLK1,HMGA1,ZWINT,FAM111B,DHFR,POLA1,TPX2,KIF18B,UBE2S,KIF4A,UBE2T,CDK1,SAE1,PHF19,ARHGAP11A,FEN1,MCM7,NCAPG2,MCM1…
gene_set_query	10	ZNF878	28	ARCHS4 Coexpression,24;GTEx Coexpression,32	ERCC6L,ARL6IP1,ZWILCH,DSCC1,GMNN,HJURP,BUB1B,MKI67,GRPR,SMC2,PPP1CC,EME1,CHEK1,ZNF724,PCLAF,NUSAP1,OIP5,FBXO5,NUDT15,TMPO,WDHD1,NUP210,ZGRF1,VASH2,VRK1,ESCO2,HASPIN,PIMREG,WDR76,CDC25A,SGO1,DEPDC1B,ZNF92,DNA2,KIF20B,PRR11,PIF1,SEMA7A,BLM,CDCA2,PARPBP,NCAPG,HMMR,SKA3,NCAPH,RAD51AP1,CCNB1,ORC6,ORC1,ECT2,APOBEC3C,CDT1,STIL,CCDC138,DDIAS,UBE2C,NEK6,XRCC2,FANCB,ZWINT,FAM111B,POLA2,NASP,SASS6,CDK1,FEN1…
gene_set_query	11	ZNF93	29	ARCHS4 Coexpression,53;Enrichr Queries,14;GTEx Coexpression,20	MKI67,SMC4,SMC2,CDC20,RPS6KA4,MPRIP,CHEK1,STMN1,ZNF724,PCLAF,CYP1B1,AKT1,FBXO5,DLEU2,SKP2,PRKACA,GTSE1,TMPO,WDHD1,MTUS1,ESCO2,KNL1,HASPIN,WDR76,DEPDC1B,NEIL3,ZNF714,DNA2,KIF20B,PRR11,ASF1B,PIF1,CDCA2,PARPBP,ZNF273,CDCA5,CDCA7,NCAPG,CDCA8,SKA3,NCAPH,GJC1,APOBEC3C,ABCA1,BARD1,PLK4,CDT1,DDIAS,XRCC2,PLK1,CDC7,ZWINT,FAM111B,ANLN,POLA1,TPX2,POLA2,SASS6,RAD18,APOBEC3B,ITM2C,TOP2A,FEN1,NCAPG2,KIF14,BRCA1…
gene_set_query	12	MYBL2	29.67	Literature ChIP-seq,23;ARCHS4 Coexpression,6;ENCODE ChIP-seq,55;Enrichr Queries,3;ReMap ChIP-seq,79;GTEx Coexpression,12	TFRC,TMEM97,SMC4,SMC2,SCAMP5,EVA1A,STMN1,GTSE1,WDHD1,NUP210,WDR76,DEPDC1B,PRR11,ASF1B,PIF1,CDCA2,PARPBP,CDCA3,CDCA5,SHMT1,CDCA7,CDCA8,NCAPG,WDR62,GATA3,SKA3,IQGAP3,NCAPH,SKA2,NUP85,S100A13,CEP78,PLK4,BARD1,ABCA1,ICMT,CADM4,JUP,PLK1,PBX3,NR2F1,CDC7,FAM111B,DHFR,FOSL1,PPP5C,SASS6,RAD18,NCAPG2,CHAF1B,TUBA1B,JPH2,CHAF1A,NUF2,PBK,TK1,ZNF367,DLGAP5,CEP55,NDC1,HELLS,RMI2,RMI1,ELOVL2,DDB2,CIT,INCENP,PXDN…
gene_set_query	13	HMGA2	37.33	ARCHS4 Coexpression,19;Enrichr Queries,48;GTEx Coexpression,45	ERCC6L,COL12A1,BUB1B,PLAT,NUCKS1,MKI67,SMC4,SMC2,CDC20,LAPTM4B,LGALS1,CCND1,CHEK1,STMN1,PCLAF,NUSAP1,CYP1B1,FBXO5,SOX9,GTSE1,TGM2,TMPO,CCBE1,WDHD1,IGFBP5,IGFBP4,F2R,PCOLCE,P3H3,PIMREG,CDC25A,TM4SF1,SPOCD1,ADAM19,NEIL3,MELK,CCNE2,COL4A2,COL4A1,CD109,FSCN1,S100A4,KIF20A,KIF20B,PRR11,VCL,RNASEH2A,CDCA2,COL13A1,NCAPG,HMMR,SKA3,HOXB13,IQGAP3,PCDH18,LTBP1,CORO1A,CNN3,GJC1,CCNB2,CCNB1,NACC1,CLSPN,ECT2,C…
gene_set_query	14	HMGA1	48.33	ARCHS4 Coexpression,76;Enrichr Queries,56;GTEx Coexpression,13	JPT1,TFRC,CCNF,TONSL,MKI67,SMC4,ACTB,SMC2,CDC20,LGALS1,ZNF726,CHEK1,STMN1,ZNF724,PCLAF,FBXO5,GTSE1,TMPO,WDHD1,ESCO2,HASPIN,PIMREG,WDR76,DEPDC1B,NEIL3,TAGLN2,KIF20A,KIF20B,PRR11,PIF1,COL13A1,CDCA5,CDCA7,CDCA8,NCAPG,SKA3,IQGAP3,NCAPH,BRIP1,RACGAP1,PLK4,CDT1,ICMT,DDIAS,XRCC2,PLK1,ZWINT,FAM111B,FOSL1,TPX2,ANLN,PPP5C,RAD18,ITM2C,TOP2A,FEN1,TINAGL1,ZNF492,NCAPG2,KIF14,BRCA1,KIF11,BRCA2,KIF15,RPSAP52,TU…
gene_set_query	15	TCF3	60.17	Literature ChIP-seq,27;ARCHS4 Coexpression,151;ENCODE ChIP-seq,54;Enrichr Queries,70;ReMap ChIP-seq,29;GTEx Coexpression,30	EHF,TFRC,STMN3,ADARB1,SOX18,WDR90,STMN1,AKT1,CYP1B1,PRKACA,GTSE1,GAMT,NUP210,HSPG2,DEPDC1B,PRR11,ASF1B,CDCA2,TTYH3,CDCA3,COL13A1,CDCA5,CDCA7,PDGFB,IL20RA,CDCA8,SKA3,IQGAP3,NCAPH,GJC1,FAM171A2,CYB5R3,NUP85,ST3GAL4,PLCG1,PLK4,JAG2,BARD1,ABCA2,WNT10B,ICMT,JUP,PLK1,PBX3,NR2F1,NR2F2,PBX1,FOSL1,DHFR,SASS6,DZIP1,NCAPG2,LPCAT1,BHLHE41,TUBA1B,CHAF1A,NUF2,PBK,TIMP2,NEFL,TK1,NDC1,HELLS,RMI2,LRRC45,FGFBP1,GR…
gene_set_query	16	ZNF92	60.75	ARCHS4 Coexpression,161;Enrichr Queries,52;ReMap ChIP-seq,2;GTEx Coexpression,28	ANKLE1,CCNF,MKI67,SMC4,ACTB,SMC2,MTBP,PREX1,SAMD14,LGALS1,ZNF726,CREB3L1,DPF1,STMN1,ZNF724,PCLAF,AKT1,FBXO5,TNS4,PRKACA,SCN1B,TMPO,GAMT,WDHD1,ENDOG,SSTR5-AS1,NUP210,KRT7,ESCO2,KNL1,HSPG2,WDR76,DEPDC1B,NEIL3,ADGRB2,ZNF714,DNA2,KIF20B,PRR11,CTXN1,PIF1,TTYH3,ZNF273,CRABP2,SDC4,CDCA5,PDGFB,CDCA7,NCAPG,SKA3,SKA2,FAM171A2,NUAK1,CYB5R3,PCBP4,KCNN4,JAG2,BARD1,PLK4,XRCC2,IFFO2,NBEAL2,CDC7,BRI3BP,ZWINT,FAM…
gene_set_query	17	ZNF888	63	GTEx Coexpression,63	ARHGAP11A,ERCC6L,KIF14,KIF11,BRCA2,MKI67,SMC4,SMC2,EXO1,MIS18BP1,CREB3L1,CHEK1,ZNF724,FBXO5,TOPBP1,TMPO,NDC1,RFC5,WDHD1,RFC3,KIF23,ESCO2,MASTL,WDR76,SGO1,ASPM,NEIL3,MELK,MCM3,KIF20B,PRR11,PCNA,CENPA,OAZ2,RAD51AP1,ECT2,POLQ,STIL,GALNT4,ATP8B1,XRCC2,GINS4,FANCB,FAM111B,CENPE,CENPI,KIF4A,POLE2,CENPK,NCAPD2,RAD18
gene_set_query	18	MYCN	63.4	Literature ChIP-seq,6;ARCHS4 Coexpression,34;Enrichr Queries,86;ReMap ChIP-seq,30;GTEx Coexpression,161	ANKLE1,HDAC10,TFRC,GLDC,PLEKHB1,TONSL,STMN3,TMEM97,MKI67,ACTB,CDC20,MTBP,SAMD14,LGALS1,SOX18,WDR90,RASSF5,STMN1,CHEK1,CYP1B1,SOX9,SKP2,TMPO,GAMT,WDHD1,ENTPD2,PAQR4,P3H3,PIMREG,PASK,WDR76,MXRA8,TTLL11,KIF20A,DNA2,RIN1,CTXN1,TTYH3,TTYH2,CDCA3,CRABP2,DHX9,CDCA5,CDCA7,NCAPG,CDCA8,GATA3,GATA2,GJC1,FAM171A1,PCBP4,KCNMB4,SLC19A1,ABCA1,ABCA2,CDT1,CADM4,CDC7,NR2F2,PBX4,PBX1,FOSL1,DHFR,FAM111B,ANLN,PPP5C,M…
gene_set_query	19	ZNF280C	64.67	ARCHS4 Coexpression,46;Enrichr Queries,71;GTEx Coexpression,77	TFRC,ZWILCH,BUB1B,NUCKS1,TMEM97,MKI67,SMC4,SMC2,RPS6KA4,EME1,PTTG1,STMN1,CHEK1,PCLAF,AKT1,SIRPA,NEK2,KNTC1,KPNA2,PRKACA,SKP2,TMPO,VRK1,KNL1,ESCO2,CDC25A,SGO1,SGO2,CCNE2,FANCD2,TAGLN2,KIF20B,CCDC150,DNMT1,CDCA2,PARPBP,DHX9,CDCA7,CDCA8,NCAPG,PIK3R3,FBXO43,NCAPH,SKA2,GJC1,CCNB2,BRIP1,RACGAP1,HLTF,CLSPN,ECT2,CPA4,PLK4,FANCI,BARD1,STIL,CCDC138,CDC7,ANLN,POLA1,TPX2,KIF18A,KIF4A,SASS6,CDK1,TOP2A,ARHGAP1…
gene_set_query	20	MYB	66.33	Literature ChIP-seq,31;ARCHS4 Coexpression,95;ENCODE ChIP-seq,32;Enrichr Queries,21;ReMap ChIP-seq,129;GTEx Coexpression,90	IFITM2,TFRC,ARL6IP1,MAML2,CCNF,PLEKHB1,TONSL,STMN3,TMEM97,MKI67,SMC4,SMC2,CDC20,PREX1,SAMD14,LGALS1,SOX18,WDR90,STMN1,CHEK1,PCLAF,CYP1B1,FBXO5,SOX9,TNS4,TMPO,CPT1A,ACOT7,NUP210,MYO7B,HPCAL1,KNL1,HASPIN,ASRGL1,CPED1,DEPDC1B,TRIM14,VOPP1,TAGLN2,KIF20A,RIN1,ASF1B,CDCA2,CDCA3,CDCA5,TXK,CDCA7,WNK4,TWF2,CDCA8,NCAPG,GATA3,GATA2,EVPL,NCAPH,TSPAN8,RACGAP1,PCBP4,PLCG1,KCNN4,NTSR1,CEP78,ABCA1,PLK4,CDT1,ABCA…
gene_set_query	21	ARNTL2	69.67	ARCHS4 Coexpression,109;Enrichr Queries,30;GTEx Coexpression,70	ERCC6L,EHF,CD82,COL12A1,HJURP,BUB1B,PLAT,MKI67,SMC4,CDC20,CDH3,CCND1,PTTG1,NUSAP1,COTL1,PLS3,NEK2,KPNA2,TNS4,TGM2,WDHD1,S100A2,KRT7,ESCO2,KNL1,CDC25A,TM4SF1,ADAM19,NEIL3,DEPDC1B,MELK,COL4A2,COL4A1,CD109,GPD2,MALL,FSCN1,KIF20A,EPHA1,S100A9,DSC2,DSC3,SEMA7A,CDCA2,CRABP2,SDC4,GPR87,CDCA5,CDCA7,CDCA8,NCAPG,TGFA,LYPD3,HMMR,EVPL,LTBP1,NCAPH,CCNB2,CCNB1,NUAK1,CLSPN,ECT2,FAM83D,PROM2,CPA4,ABCA1,CDT1,STIL…
gene_set_query	22	TP53	70.4	Literature ChIP-seq,15;ARCHS4 Coexpression,15;Enrichr Queries,121;ReMap ChIP-seq,102;GTEx Coexpression,99	HDAC10,TFRC,CPNE7,CCNF,COL12A1,NUDT1,TONSL,MKI67,SMC4,ACTB,CDC20,MTBP,SOX18,WDR90,STMN1,CHEK1,AKT1,CYP1B1,SOX9,TNS4,GTSE1,SOX7,TMPO,GAMT,WDHD1,CCBE1,EPHA7,ACOT7,NUP210,HPCAL1,HASPIN,HSPG2,WDR76,ADGRB2,MXRA8,VOPP1,RIN1,TTYH3,SDC4,COL13A1,DHX9,CDCA5,CDCA7,CDCA8,ABCB9,GATA3,GATA2,SKA3,IQGAP3,EVPL,NCAPH,RACGAP1,PCBP4,KCNN4,ATRIP,BARD1,CDT1,WNT10B,ST14,JUP,PLK1,XRCC3,NR2F1,PBX3,NR2F2,TRERF1,ZWINT,FOSL…
gene_set_query	23	ZNF730	74	ARCHS4 Coexpression,127;GTEx Coexpression,21	ZWILCH,DPY19L2P2,GMNN,HJURP,BUB1B,TMEM97,SMC2,CDC20,EME1,PTTG1,STMN1,CHEK1,PCLAF,NEK2,KNTC1,KPNA2,GTSE1,CA14,WDHD1,ZGRF1,VASH2,VRK1,KNL1,CDC25C,HASPIN,CDC25A,TRAIP,SGO1,SGO2,DEPDC1B,FANCD2,DNA2,KIF20B,CCDC150,TMPO-AS1,ASF1B,DNMT1,TEDC2,CDCA2,PARPBP,ZNF273,CDCA3,CDCA5,TROAP,CDCA8,NCAPG,HMMR,FBXO43,PKMYT1,NCAPH,RAD51AP1,GJC1,CCNB2,BRIP1,DSN1,ORC6,RACGAP1,ORC1,CLSPN,PLK4,FANCI,BARD1,STIL,CCDC138,XRC…
gene_set_query	24	ETV4	78.5	ARCHS4 Coexpression,145;Enrichr Queries,31;ReMap ChIP-seq,94;GTEx Coexpression,44	GLDC,CCNF,TMEM97,MKI67,SMC4,GBA2,ACTB,CDC20,SAMD14,LGALS1,SOX18,WDR90,CHEK1,ZNF724,PCLAF,CYP1B1,FBXO5,SOX9,GTSE1,WDHD1,ENTPD2,SSTR5-AS1,HPCAL1,MTUS1,ESCO2,PIMREG,HSPG2,TM4SF1,NEIL3,CD109,MXRA8,TAGLN2,KIF20A,KIF20B,RIN1,PRR11,TTYH3,CRABP2,SDC4,CDCA3,CDCA5,PDGFB,CDCA7,NCAPG,TGFA,CDCA8,SKA3,PCBP4,KCNN4,CDT1,ABCA2,JUP,XRCC2,PLK1,FOSL1,TPX2,ANLN,ITM2C,TOP2A,COL18A1,FEN1,TINAGL1,SUV39H1,NCAPG2,KIF14,SE…
gene_set_query	25	MEIS3	88	ARCHS4 Coexpression,78;Enrichr Queries,100;GTEx Coexpression,86	RAB3A,COL12A1,STMN3,CELSR2,LOXL1,SCAMP5,PREX1,SAMD14,LGALS1,CCND1,TUBB3,ANPEP,CREB3L1,DPF1,CYP1B1,SOX9,TGM2,EPHA5,SEMA6B,PDGFRA,IGFBP5,IGFBP4,APLP1,HSPG2,ADAM19,ACAP3,CACNB3,ADGRB2,COL4A2,CRISPLD2,COL4A1,FSCN1,CTXN1,NOTCH3,NDRG4,BRSK2,CRABP2,PDGFB,AK5,GATA3,LTBP1,PDZD4,FAM171A1,BRINP2,FAM171A2,ADGRG1,PCBP4,KIF3C,B4GALNT4,PACSIN1,ABCA1,CADM4,NR2F1,FANCA,SHISAL1,PBX1,ARHGAP33,LHX2,DLG4,REEP2,CALM3,…
gene_set_query	26	DPF1	96.33	ARCHS4 Coexpression,144;Enrichr Queries,42;GTEx Coexpression,103	JPT1,RAB3A,GLDC,STMN3,MKI67,SCAMP5,CDC20,CCND1,TUBB3,STMN1,GTSE1,SEMA6B,ACOT7,IGFBP5,IGFBP4,IGFBP2,APLP1,PIMREG,CDC25A,TRAIP,CACNB3,ADGRB2,CCNE2,FSCN1,KIF20A,CTXN1,ASF1B,NDRG4,SEMA7A,BRSK2,CDCA5,CDCA7,AK5,PKMYT1,CORO1A,PDZD4,BRINP2,FAM171A2,EFNB3,KIF3C,NPTX1,CLSPN,FAM83D,PDZD7,PACSIN1,B4GALNT4,WNT10B,PRRT3,SMAD3,CADM4,UBE2C,PLK1,HMGA1,FANCA,HMGA2,ARHGAP33,ANLN,DLG4,LHX2,UBE2T,REEP2,PPP1R1B,CDK1,C…
gene_set_query	27	MTF2	97	Literature ChIP-seq,7;ARCHS4 Coexpression,236;GTEx Coexpression,48	TFRC,CPNE7,COL12A1,RPS6KA4,SAMD14,MPRIP,SOX18,ANPEP,RASSF5,STMN1,CHEK1,PCLAF,AKT1,CYP1B1,SOX9,PRKACA,TNS4,SOX7,SCN1B,TMPO,EPHA5,CCBE1,EPHA7,NUP210,PAQR4,HPCAL1,MTUS1,KNL1,HASPIN,PASK,DEPDC1B,PLPP4,ADGRB2,CD109,FAR2,ASF1B,SLC45A3,CDCA3,COL13A1,CDCA5,CRABP1,IL20RA,LYPD1,PDGFB,CDCA8,LPAR3,TMTC1,GATA3,GATA2,PCDH18,NCAPH,ADAMTS15,NUAK1,KCNMB4,ST3GAL5,HIVEP3,ST3GAL6,PPARGC1B,NTSR1,CEP78,B4GALNT4,PLK4,B…
gene_set_query	28	TCF7L1	107	ARCHS4 Coexpression,152;Enrichr Queries,88;GTEx Coexpression,81	OLFML2B,TMEM200B,GLDC,TMEM97,LAPTM4B,LGALS1,CCND1,EVA1C,CREB3L1,CHEK1,PCLAF,PLS3,CYP1B1,SOX9,CA14,PDGFRA,GUCY1A1,SCARA3,IGFBP5,IGFBP4,F2R,IGFBP2,VASH2,PIMREG,HSPG2,CPED1,BCAM,COL4A2,COL4A1,MXRA8,FSCN1,TAGLN2,EPHA1,ALDH7A1,VCL,NOTCH3,PIF1,SDC4,FBLN1,PLCXD1,LTBP1,GJC1,NUAK1,CYB5R3,GRK5,NACC1,ABCA1,WWTR1,SMAD3,RBPMS,JUP,FZD4,CAV1,NR2F1,FANCA,HMGA1,HMGA2,NR2F2,SMAD6,BRI3BP,PBX1,SMTN,NASP,CSPG4,ESAM,N…
gene_set_query	29	TEAD2	108.8	ARCHS4 Coexpression,108;Enrichr Queries,41;ReMap ChIP-seq,197;GTEx Coexpression,89	EHF,IFITM2,TMEM200B,ARL6IP1,MAML2,GLDC,COL12A1,MKI67,CDC20,LGALS1,EVA1C,STMN1,AKT1,CYP1B1,SOX9,ENTPD2,HPCAL1,HSPG2,TM4SF1,CRISPLD2,TAGLN2,KIF20A,RIN1,EPHA1,PRR11,CTXN1,SLC45A3,TTYH3,CRABP2,CDCA7,CDCA8,LYPD3,SKA2,GJC1,PLCG1,B4GALNT4,WWTR1,PRRT3,ICMT,PLK1,NBEAL2,CGN,NR2F2,BRI3BP,ZWINT,TPX2,SMTN,MEX3A,PDE3A,ITM2C,TOP2A,COL18A1,SYNM,TINAGL1,PTPRS,C2CD2,GLI2,JPH2,CHAF1A,ENC1,PBK,TIMP2,CD37,TK1,ZNF367,…
gene_set_query	30	GRHL2	110.4	Literature ChIP-seq,117;ARCHS4 Coexpression,73;Enrichr Queries,138;ReMap ChIP-seq,18;GTEx Coexpression,206	EHF,COL12A1,ZDHHC3,CDC20,MPRIP,DPF1,CYP1B1,AKT1,PLCE1,SOX9,TNS4,CPT1A,KRT7,TM4SF1,BCAM,MALL,MXRA8,VOPP1,TAGLN2,FAR2,EPHA1,SLC45A3,CRABP2,SDC4,CRABP1,IL20RA,TWF2,TGFA,LYPD3,GATA3,EVPL,NUAK1,BRIP1,INPP5A,S100A13,KCNN4,ATRIP,PROM2,PLK4,ST14,CADM4,JUP,NR2F1,IFFO2,NBEAL2,CDC7,CGN,NR2F2,PBX1,ZWINT,FOSL1,NET1,FERMT1,PPP5C,MEX3A,WNK2,NMU,TMCC3,RAD18,COL18A1,SYNM,TINAGL1,PTPRS,BHLHE41,CHAF1A,SPTLC3,ENC1,T…
gene_set_query	31	FOXA1	111	Literature ChIP-seq,68;ARCHS4 Coexpression,98;ENCODE ChIP-seq,39;Enrichr Queries,146;ReMap ChIP-seq,92;GTEx Coexpression,223	EHF,MKI67,SCAMP5,PREX1,MTBP,CREB3L1,PDK4,CYP1B1,AKT1,DLEU2,SOX9,GLUL,WDHD1,CPT1A,ENTPD2,MTUS1,KRT7,HSPG2,TM4SF1,DEPDC1B,BCAM,TRIM14,TAGLN2,FAR2,KIF20A,OTULINL,ASF1B,PIF1,SLC45A3,CDCA2,TTYH3,SDC4,CDCA5,TXK,CRABP1,WNK4,PDGFB,PIK3R3,GATA3,GATA2,EVPL,C5,BRIP1,TSPAN8,RACGAP1,S100A13,ST3GAL6,FAM43A,PROM2,ABCA1,B3GALNT1,ST14,PRRT3,JUP,XRCC2,PBX3,NR2F1,NR2F2,CGN,TRERF1,PBX1,RPE65,NET1,TPX2,TMCC3,CALM3,SL…
gene_set_query	32	TP73	112.3	ARCHS4 Coexpression,183;Enrichr Queries,67;GTEx Coexpression,87	CCNF,TONSL,BUB1B,HR,MKI67,ESPN,CDC20,CCND1,ZNF726,WDR90,CHEK1,AKT1,CYP1B1,SOX9,ZNF681,LIG1,PAQR4,CTNNBIP1,F2R,HSPG2,CDC25A,ALDH3A1,CCNE2,RIN1,DSC3,ASF1B,NOTCH3,BRSK2,SEMA7A,ZNF273,GPR87,IL20RA,LYPD3,GATA3,GATA2,PKMYT1,EVPL,IQGAP3,NACC1,CDH24,HIVEP3,NPTX1,CLSPN,CPA4,WNT4,PROM2,JAG2,CDT1,SMAD3,JUP,CAV1,PLK1,XRCC3,FANCA,IFFO2,HMGA2,FANCG,PBX1,FOSL1,KIF18B,CDK2,CDK1,ITM2C,TOP2A,COL18A1,TINAGL1,MCM7,T…
gene_set_query	33	LIN54	113.5	ARCHS4 Coexpression,115;GTEx Coexpression,112	DCLRE1B,COL18A1,MCM8,SUV39H1,CCNF,KIF11,BRCA2,LMNB1,SMC2,MTBP,CHAF1A,NUSAP1,AKT1,CASP2,DLEU2,PRKACA,ZNF367,TMPO,GEN1,APAF1,RMI1,RFC2,CKAP2L,KIF23,ESCO2,MASTL,DCK,TUBA4A,WDR76,MMS22L,NEIL3,TFDP1,RBL1,CCNE2,INCENP,GPD2,PLIN3,S100A9,CCDC150,BLM,PRIM1,RAB1B,TGFA,PDS5B,BRIP1,HCAR1,SH3BP1,ORC1,PDSS1,CCDC77,BID,ECT2,RELT,MAP2K6,CEP78,BARD1,CDT1,POLQ,STIL,ATP8B3,ATAD5,DDIAS,XRCC2,ATAD2,SORL1,DHFR,FAM111B…
gene_set_query	34	FOXC2	115	ARCHS4 Coexpression,49;Enrichr Queries,149;GTEx Coexpression,147	OLFML2B,COL12A1,PLAT,ACTB,LOXL1,GALNT10,LGALS1,CCND1,EVA1A,SOX18,ANPEP,CREB3L1,PLS3,CYP1B1,SOX9,TGM2,PDGFRA,SCARA3,IGFBP5,IGFBP4,LOXL1-AS1,OSR1,TPM2,F2R,IGFBP2,PCOLCE,P3H3,HSPG2,TM4SF1,CPED1,ADAM19,SPOCD1,SELENON,COL4A2,CRISPLD2,COL4A1,CD109,FSCN1,MXRA8,COL8A1,S100A4,TRABD2B,VCL,NOTCH3,COL13A1,CRABP2,GATA3,GATA2,LTBP1,GLIS1,SCUBE3,CYB5R3,FAM43A,CPA4,WWTR1,SMAD3,ARHGEF39,CAV1,NR2F1,HMGA2,NR2F2,SMA…
gene_set_query	35	FOXD1	116	ARCHS4 Coexpression,58;GTEx Coexpression,174	ITGB5,UXS1,COL12A1,FOXM1,LMNB2,LOXL1,GALNT10,INSYN2B,RPS6KA4,RPSAP52,LGALS1,MPRIP,CCND1,CREB3L1,CHEK1,TIMP2,SPDL1,CEP55,CCBE1,SCARA3,CKAP2L,TPM2,KIF23,PCOLCE,FOXL1,P3H3,PIMREG,SELENON,COL4A2,CD109,TRNP1,PXDN,CDH11,COL6A1,MXRA8,DEPDC1,FSCN1,COL6A3,PLIN3,MYH9,KIF20A,RIN1,MFGE8,VCL,DTYMK,SEMA7A,COL13A1,LAMA4,PXN,SKA3,FSTL1,PCDH18,LTBP1,TRHDE,THBS1,NACC1,LMNA,ECT2,MPP4,GALNT2,CAV1,HMGA1,HMGA2,FANCB,N…
gene_set_query	36	SOX9	118.2	Literature ChIP-seq,21;ARCHS4 Coexpression,241;Enrichr Queries,137;ReMap ChIP-seq,37;GTEx Coexpression,155	EHF,ARL6IP1,HDAC10,CPNE7,PLEKHB1,COL12A1,CCNF,TONSL,NUDT1,MKI67,ACTB,LGALS1,WDR90,RASSF5,PDK4,CYP1B1,PDK3,GTSE1,SOX7,CPT1A,TANGO6,ENTPD2,PAQR4,HPCAL1,KRT7,ASRGL1,TM4SF1,BCAM,FEZ2,MXRA8,TRIM14,TAGLN2,RIN1,CTXN1,ALDH7A1,TTYH3,LXN,CDCA3,SDC4,COL13A1,CRABP2,DHX9,CDCA5,LYPD1,PDGFB,WNK4,TGFA,GATA3,PCDH18,FAM171A1,RACGAP1,ATRIP,B4GALNT4,ABCA1,BARD1,CDT1,PRRT3,CADM4,JUP,NR2F1,NBEAL2,NR2F2,PBX1,UBAC1,GNG1…
gene_set_query	37	AEBP1	121	ARCHS4 Coexpression,119;GTEx Coexpression,123	COL18A1,OLFML2B,TINAGL1,ITGB5,COL12A1,LOXL1,MPRIP,CREB3L1,TIMP2,DACT3,PLS3,AKT1,MAP3K6,SCARA3,IGFBP4,LOXL1-AS1,OSR1,F2R,IGFBP2,PCOLCE,FOXL1,NAV2,P3H3,HSPG2,CPED1,ANO1,SELENON,INF2,COL4A2,PXDN,CDH11,COL6A1,MXRA8,COL8A1,MYH9,FAM20C,COL6A3,MFGE8,TRABD2B,KANK2,NOTCH3,MEGF6,CEMIP,NFIX,C1S,LAMA4,FBLN1,CRIP1,LTBP1,FSTL1,CYB5R3,GRK5,HAUS7,MICALL2,CHSY3,CILP2,ARHGEF39,SPRY4,SOD3,SMTN,FGF14,CSPG4,BCAR1
gene_set_query	38	ZBED4	122	ARCHS4 Coexpression,233;Enrichr Queries,93;GTEx Coexpression,40	ERCC6L,TFRC,CCNF,TONSL,HJURP,MKI67,SMC4,MPRIP,CCND1,CHEK1,ZNF724,PCLAF,NUSAP1,FBXO5,KPNA2,TMPO,GTF2I,GEN1,WDHD1,NUP210,ESCO2,HASPIN,WDR76,CDC25A,SGO1,NEIL3,MELK,TIMELESS,FSCN1,DNA2,KIF20B,FKBP5,DNMT1,DHX9,CDCA5,CDCA7,CDCA8,NCAPG,RAD51AP1,BRIP1,ORC1,NACC1,PLCG1,ECT2,RBM12,CDT1,STIL,SMAD3,DDIAS,UBE2C,XRCC2,HMGA1,FANCA,FANCB,SYNJ2,ZWINT,FAM111B,DHFR,TPX2,KIF18B,NASP,SASS6,CDK1,RAD18,WRAP53,ITM2C,TOP…
gene_set_query	39	ZNF488	124	ARCHS4 Coexpression,176;Enrichr Queries,72	PLEKHB1,STMN3,HR,OGDHL,OLFML2A,CDC20,SCAMP5,CCND1,PDK4,CYP1B1,SOX9,TGM2,PDGFRA,SCARA3,S100A2,IGFBP5,APLP1,VASH2,MTUS1,ADAM11,KRT7,SHISA2,CDC25A,ACAP3,ADGRB2,SCNN1A,S100A4,KIF20A,FKBP5,PTGES,NDRG4,BRSK2,TTYH2,CDCA7,TGFA,PDZD4,NPTX1,KIF3C,FAM83D,CPA4,PACSIN1,ABCA1,ABCA2,CADM4,CAV1,FANCA,CGN,HSPA2,PBX1,FAM111B,FOSL1,ANLN,DLG4,NFE2L3,TMCC3,CSPG5,CALM3,ITM2C,TINAGL1,THRA,ITGB4,MCM10,KIF11,ELFN2,LMNB1,…
gene_set_query	40	GLIS2	125	ARCHS4 Coexpression,158;Enrichr Queries,106;GTEx Coexpression,111	OLFML2B,COL12A1,LOXL1,RGS3,LGALS1,CCND1,MPRIP,CREB3L1,PLS3,CYP1B1,AKT1,SOX9,TGM2,PDGFRA,SCARA3,IGFBP5,IGFBP4,LOXL1-AS1,OSR1,F2R,PCOLCE,P3H3,HSPG2,CPED1,SELENON,BCAM,COL4A2,CRISPLD2,COL4A1,FSCN1,MXRA8,TRABD2B,NOTCH3,TTYH3,PDGFB,LTBP1,CNN3,ADGRG1,NUAK1,CYB5R3,GRK5,NACC1,CDH24,WWTR1,SMAD3,RBPMS,JUP,CAV1,FANCA,NR2F2,SMTN,CSPG4,NES,SLC2A4RG,ITM2C,COL18A1,TINAGL1,ITGB5,GLI3,GLI2,TIMP2,DACT3,ADAMTS7,ITG…
gene_set_query	41	SOX13	128.8	ARCHS4 Coexpression,89;Enrichr Queries,82;ReMap ChIP-seq,186;GTEx Coexpression,158	JPT1,TMEM200B,ARL6IP1,CD82,LINC00261,TONSL,CMIP,PREX1,CDH3,CCND1,SOX18,TUBB3,EVA1C,WDR90,CYP1B1,MAP3K8,NEK2,DLEU2,SOX9,MAP3K6,BAHCC1,GLUL,TGM2,SSTR5-AS1,COL27A1,IGFBP5,IGFBP4,STARD8,IGFBP2,MTUS1,VASH2,HSPG2,TM4SF1,ALDH3A2,SELENON,BCAM,COL4A2,SAP25,COL4A1,SCNN1A,MXRA8,SRSF2,FSCN1,TAGLN2,EPHA1,ALDH7A1,NOTCH3,ZNF792,TEDC1,PKDCC,SDC4,PDGFB,GATA3,GATA2,PLCXD1,CNN3,GJC1,ADGRG1,HCAR1,GRK5,TSPAN8,NACC1,P…
gene_set_query	42	PPARG	129.2	Literature ChIP-seq,43;ARCHS4 Coexpression,274;Enrichr Queries,170;ReMap ChIP-seq,52;GTEx Coexpression,107	EHF,IFITM2,TFRC,MAML2,ECI2,COL12A1,NUDT1,TONSL,ACTB,CDC20,LGALS1,STS,RASSF2,MPRIP,CREB3L1,PDK4,CYP1B1,PLCE1,SOX9,CCBE1,CPT1A,TANGO6,ACOT7,KRT7,HSPG2,TM4SF1,EML6,CD109,MALL,VOPP1,TAGLN2,FAR2,ASF1B,PIF1,SDC4,CDCA3,TTYH2,CDCA5,PDGFB,WNK4,B3GLCT,CDCA7,LYPD1,TWF2,PIK3R3,GATA3,GATA2,PCDH18,ADAMTS15,DSN1,CYB5R3,ST3GAL4,HIVEP3,FAM43A,PLCG1,ABCA1,WWTR1,CDT1,ST14,FZD4,XRCC2,PLK1,XRCC3,CDC7,CGN,NR2F2,HSPA12…
gene_set_query	43	KCNIP3	131	ARCHS4 Coexpression,92;GTEx Coexpression,170	CNTNAP1,CSRNP3,RAB3A,THRA,PLEKHB1,STMN3,FMN2,ELFN2,NRGN,SCAMP5,SLC22A17,ENC1,DPF1,PHACTR3,YWHAH,ZNF365,APLP1,ADAM11,VSTM2L,DNM1,CIT,ACAP3,GPRC5B,ADGRB2,CAMK2B,NDRG4,BRSK2,NFIX,PLPPR5,ATP1A3,LRP3,AK5,DDN,CACNG7,PDZD4,BRINP2,CAMK2N1,MGAT5B,CREG2,SLITRK5,SPOCK1,FSD1,KIF3C,NPTX1,PACSIN1,GABBR2,ABCA2,CADM4,SCD5,KIAA1549L,SHISAL1,TUBB4A,LHX2,DLG4,FAM131B,REEP2,CSPG5,CALM3
gene_set_query	44	BCL6B	132.3	ARCHS4 Coexpression,50;Enrichr Queries,165;GTEx Coexpression,182	COL18A1,SRPX,TINAGL1,GALNT18,COL12A1,ARRB1,ESM1,RGS3,LGALS1,CCND1,SOX18,HYAL2,ANPEP,PDK4,CYP1B1,PLS3,SOX7,TGM2,ADAMTS7,SEMA6B,PDGFRA,EGFL7,TCF15,IGFBP5,IGFBP4,STARD8,F2R,MTUS1,EMP1,PCOLCE,HSPG2,TM4SF1,PALD1,SELENON,COL4A2,COL4A1,CRISPLD2,PXDN,COL6A1,FSCN1,MXRA8,COL8A1,COL6A3,MYH9,ITGA6,FAR2,RAPGEF5,SLC29A1,CD44,ZNF792,NOTCH3,PKN3,LAMA4,PDGFB,PIK3R3,SEMA3F,GATA2,FSTL1,THBS1,AURKB,PDLIM1,GNA14,GRK5…
gene_set_query	45	NFYB	134.4	ARCHS4 Coexpression,60;ENCODE ChIP-seq,6;Enrichr Queries,79;ReMap ChIP-seq,80;GTEx Coexpression,447	JPT1,ANKLE1,TFRC,ADARB1,TMEM97,SMC4,ACTB,SMC2,CDC20,LGALS1,ZNF726,STMN1,PCLAF,PDK3,PRKACA,GLUL,TMPO,WDHD1,CPT1A,ENDOG,ACOT7,KNL1,ESCO2,PASK,DEPDC1B,CRISPLD2,ZNF714,COL8A1,KIF20A,DNA2,KIF20B,PRR11,PIF1,ANAPC15,ZNF273,PARPBP,CDCA3,CDCA5,SHMT1,CDCA8,PIK3R3,NCAPG,TMTC1,WDR62,GATA2,SKA3,SKA2,BRIP1,RACGAP1,ST3GAL5,ATRIP,BARD1,JAG2,WWTR1,GSTM2,FZD4,XRCC3,PLK1,NBEAL2,CDC7,NR2F2,PBX1,ZWINT,FOSL1,FAM111B,N…
gene_set_query	46	SOX2	136	Literature ChIP-seq,4;ARCHS4 Coexpression,308;Enrichr Queries,145;ReMap ChIP-seq,104;GTEx Coexpression,119	EPHB6,EHF,ARL6IP1,GLDC,UXS1,PLEKHB1,COL12A1,ECI2,STMN3,TMEM97,ADARB1,SMC4,ACTB,CDC20,MTBP,PREX1,LGALS1,STS,EVA1A,RASSF5,CREB3L1,STMN1,PDK4,CYP1B1,PDK3,SOX9,PRSS3,TNS4,GLUL,TMPO,WDHD1,TANGO6,MTUS1,KRT7,PIMREG,TM4SF1,LARS2,DEPDC1B,ADGRB2,CD109,FEZ2,MALL,COL8A1,TAGLN2,FAR2,EPHA1,CTXN1,ALDH7A1,PRR11,OTULINL,PIF1,CDCA2,LXN,ZNF273,CRABP2,DHX9,CRABP1,LYPD1,B3GLCT,IL20RA,NCAPG,GATA3,GATA2,PCDH18,SKA2,GJC…
gene_set_query	47	ATOH8	136.3	ARCHS4 Coexpression,126;Enrichr Queries,167;GTEx Coexpression,116	JPT1,GALNT18,COL12A1,CMIP,LOXL1,CCND1,MPRIP,PDK4,PLCE1,PLS3,CYP1B1,SOX9,PRKACA,MAP3K6,TGM2,PDGFRA,SCARA3,IGFBP5,IGFBP4,STARD8,TPM2,IGFBP2,PCOLCE,P3H3,HSPG2,SELENON,BCAM,COL4A2,CRISPLD2,COL4A1,MXRA8,SIDT1,S100A4,FKBP5,PKDCC,SDC4,TMTC1,GATA2,PCDH18,ADAMTS15,SCUBE3,ADGRG1,NUAK1,CYB5R3,GRK5,ST3GAL5,ABCA1,SMAD3,FZD4,CAV1,NR2F1,CDC7,INHBB,NR2F2,SMAD6,BRI3BP,TRERF1,HSPA12B,SMTN,ESAM,NES,ITM2C,COL18A1,TI…
gene_set_query	48	PRRX2	137	ARCHS4 Coexpression,139;Enrichr Queries,124;GTEx Coexpression,148	COL18A1,SRPX,OLFML2B,TINAGL1,ITGB5,COL12A1,LOXL1,GLI2,LGALS1,CCND1,EVA1A,ANPEP,CREB3L1,TIMP2,PLS3,CYP1B1,SOX9,TGM2,PDGFRA,CCBE1,SCARA3,IGFBP5,IGFBP4,LOXL1-AS1,OSR1,TPM2,F2R,IGFBP2,EMP1,PCOLCE,FOXL1,NAV2,P3H3,ETV4,TM4SF1,CLDN11,ANO1,COL4A2,CRISPLD2,COL4A1,CD109,PXDN,CDH11,COL6A1,TRNP1,MXRA8,COL8A1,MYH9,COL6A3,PLIN3,S100A4,MFGE8,CD44,PTGES,KANK2,NOTCH3,MEGF6,CEMIP,NFIX,COL13A1,CRABP2,C1S,LAMA4,CRAB…
gene_set_query	49	SALL2	137.3	ARCHS4 Coexpression,120;Enrichr Queries,87;GTEx Coexpression,205	GLDC,STMN3,BUB1B,NUCKS1,TMEM97,CELSR2,AMOT,SCAMP5,LAPTM4B,SAMD14,CCND1,CYP1B1,SOX9,GLUL,WDHD1,IGFBP5,IGFBP4,F2R,IGFBP2,ADAM11,VASH2,SHISA2,PIMREG,CDC25A,ACAP3,COL4A2,COL4A1,TIMELESS,EPHA1,LINC00641,ALDH7A1,NOTCH3,NDRG4,BRSK2,CRABP1,CDCA7,FBLN1,DTX4,PCDH18,OAZ2,SKA2,GJC1,FAM171A2,ADGRG1,NUAK1,EFNB3,KHDC1,NPTX1,SRGAP3,PDZD7,B4GALNT4,ASIC1,ABCA1,NR2F1,FANCA,HMGA1,INHBB,NR2F2,PBX1,GPR137C,MEX3A,NASP,…
gene_set_query	50	ZNF215	140	ARCHS4 Coexpression,378;Enrichr Queries,25;GTEx Coexpression,17	GLDC,MKI67,SMC4,SMC2,CDC20,CHEK1,ZNF724,PCLAF,CYP1B1,AKT1,FBXO5,SKP2,PRKACA,GTSE1,TMPO,WDHD1,ESCO2,KNL1,HASPIN,PIMREG,WDR76,DEPDC1B,NEIL3,KIF20A,FAR2,DNA2,KIF20B,PRR11,PIF1,CDCA2,CRABP2,CDCA5,CDCA7,CDCA8,NCAPG,SKA3,NCAPH,BRIP1,PLK4,CDT1,DDIAS,XRCC2,PLK1,CDC7,ZWINT,FAM111B,TPX2,FERMT1,ANLN,SASS6,ZBTB8B,ITM2C,TOP2A,FEN1,TINAGL1,NCAPG2,KIF14,KIF11,BRCA1,BRCA2,KIF15,CHAF1B,MIS18BP1,ENC1,NUF2,PBK,TK1,…
gene_set_query	51	TP63	140.6	Literature ChIP-seq,36;ARCHS4 Coexpression,131;Enrichr Queries,200;ReMap ChIP-seq,7;GTEx Coexpression,329	EHF,MAML2,ADARB1,SCAMP5,SAMD14,SOX18,WDR90,CREB3L1,STMN1,CYP1B1,AKT1,CKMT1B,PRSS3,GAMT,SSTR5-AS1,DAPK2,HPCAL1,DEPDC1B,PIF1,ZNF273,TTYH3,IL20RA,CDCA7,LYPD3,GATA3,SLC5A3,ADAMTS15,FAM171A2,CYB5R3,S100A13,ST3GAL5,PLCG1,ATRIP,SLC19A1,PROM2,BARD1,JAG2,ABCA1,ABCA2,CADM4,ICMT,JUP,PBX3,NR2F2,PBX1,FOSL1,FERMT1,FAM111A,PPP5C,MIR221,ZNF702P,NOX5,TINAGL1,GLI2,RNF157,CHAF1B,RPSAP52,CHAF1A,TK1,LRRC45,FGFBP1,GRA…
gene_set_query	52	SOX18	141.3	ARCHS4 Coexpression,77;Enrichr Queries,220;GTEx Coexpression,127	SRPX,COL18A1,TINAGL1,STEAP4,LOXL1,ESM1,RGS3,LGALS1,CCND1,HYAL2,EVA1C,PDK4,CYP1B1,MAP3K6,PRKACA,SOX7,TGM2,ADAMTS7,SEMA6B,PDGFRA,EGFL7,GUCY1A1,TCF15,IGFBP5,IGFBP4,STARD8,F2R,IGFBP2,MTUS1,EMP1,PCOLCE,HSPG2,TM4SF1,FRMD3,SELENON,INF2,COL4A2,COL4A1,CRISPLD2,PXDN,COL6A1,FSCN1,PLIN4,COL6A3,VWA1,S100A9,CD44,KANK2,ZNF792,NOTCH3,PKN3,LAMA4,PDGFB,LRP5,PIK3R3,SEMA3F,GATA2,THBS1,AURKB,ADAMTS15,CYB5R3,GRK5,PALM…
gene_set_query	53	TFAP2A	142.8	Literature ChIP-seq,51;ARCHS4 Coexpression,182;ENCODE ChIP-seq,15;Enrichr Queries,187;ReMap ChIP-seq,40;GTEx Coexpression,382	ANKLE1,TFRC,ARL6IP1,CPNE7,COL12A1,PLEKHB1,TONSL,STMN3,GRPR,SCAMP5,CDC20,RPS6KA4,PREX1,SAMD14,WDR90,CHEK1,AKT1,CYP1B1,SOX9,TNS4,SCN1B,GAMT,WDHD1,CPT1A,ENTPD2,PAQR4,DAPK2,MTUS1,KRT7,KNL1,HASPIN,TM4SF1,DEPDC1B,NEIL3,CRISPLD2,TAGLN2,KIF20A,RIN1,PRR11,ALDH7A1,ASF1B,OTULINL,PTGES,ZNF273,SDC4,CRABP2,CDCA3,TTYH2,DHX9,SHMT1,CDCA5,IL20RA,CDCA7,WNK4,PIK3R3,TGFA,LYPD3,GATA3,ABCB9,GATA2,EVPL,IQGAP3,SKA2,GJC1,…
gene_set_query	54	OSR1	143.5	ARCHS4 Coexpression,187;GTEx Coexpression,100	SRPX,TINAGL1,ITGB5,COL12A1,ADARB1,ACTB,LOXL1,LGALS1,CREB3L1,TIMP2,DACT3,PLS3,IGFBP5,IGFBP4,LOXL1-AS1,TPM2,ITGA1,EMP1,PCOLCE,FOXL1,NAV2,P3H3,HSPG2,CPED1,CLDN11,ANO1,COL4A2,PXDN,CDH11,COL6A1,MXRA8,FAM20C,MYH9,COL6A3,MFGE8,VCL,KANK2,CEMIP,COL13A1,C1S,LAMA4,FBLN1,FSTL1,LTBP1,PCDH18,ADAMTS15,SH3BGRL,CYB5R3,ALDH1B1,HAUS7,LMNA,CHSY3,S1PR3,CD59,GPC4,WWTR1,RBPMS,ARHGEF39,CAV1,SOD3,SMTN,CSPG4,PLCD3
gene_set_query	55	BNC1	145.3	ARCHS4 Coexpression,169;Enrichr Queries,182;GTEx Coexpression,85	ZWILCH,COL12A1,PLAT,HR,ZDHHC3,CDH3,PTTG1,CCND1,HEPHL1,PDK4,CYP1B1,NEK2,SOX9,KPNA2,TNS4,TGM2,CCBE1,PDGFRA,S100A2,IGFBP5,IGFBP4,KRT7,KRT75,SGO2,COL4A2,COL4A1,CD109,GEMIN4,FSCN1,DSC2,DSC3,CEMIP,CRABP2,SDC4,GPR87,TROAP,PXN,TGFA,LYPD3,GATA3,ADRB2,PKMYT1,EVPL,DPP4,CCNB2,NUAK1,RACGAP1,CPA4,PLK4,JAG2,JUP,CCDC138,CAV1,NR2F1,HMGA2,IFFO2,NR2F2,FOSL1,FERMT1,ANLN,SMTN,DIAPH3,NMU,NFE2L3,TINAGL1,ITGB4,CTSV,FOXM…
gene_set_query	56	ARNT2	146.3	ARCHS4 Coexpression,93;Enrichr Queries,229;GTEx Coexpression,117	FHOD3,RAB3A,COL12A1,PLEKHB1,STMN3,PLAT,SCAMP5,CCND1,DPF1,STMN1,CYP1B1,SOX9,IGFBP5,IGFBP2,APLP1,ADAM11,ADGRB2,COL4A2,COL4A1,CTXN1,NDRG4,CEMIP,BRSK2,TMTC1,AK5,FAM171A1,PDZD4,BRINP2,ADGRG1,NUAK1,EFNB3,KIF3C,SRGAP3,PACSIN1,ASIC1,ACBD7,ABCA1,WNT10B,ABCA2,SMAD3,CADM4,NR2F1,FANCA,NR2F2,PBX1,LHX2,DLG4,REEP2,CSPG5,CALM3,SCN2A,ITM2C,CNTNAP1,CSRNP3,THRA,FMN2,ELFN2,GLI3,GLI2,NRGN,SLC22A17,ENC1,PHACTR3,TIMP2,…
gene_set_query	57	NKX62	155	ARCHS4 Coexpression,94;GTEx Coexpression,216	RAB3A,THRA,PLEKHB1,PEBP1,STMN3,NRGN,SCAMP5,RASSF2,SLC22A17,PHACTR3,CA14,SCN1B,PAQR4,ROM1,APLP1,MOB3B,DNM1,DNM3,FAM222A,GPRC5B,PSRC1,ALDOC,RAPGEF5,CTXN1,PRTFDC1,CAMK2B,NDRG4,BRSK2,PHLPP1,TTYH2,MYRF,ATP1A3,AK5,FAM171A1,CACNG7,PDZD4,RAB40B,INPP5A,SH3TC2,CAMK2N1,MVB12B,KCNMB4,KIF3C,PACSIN1,ABCA2,GDF11,GABBR2,CADM4,SCD5,KIAA1549L,SYNJ2,HSPA2,TUBB4A,HIPK2,GNG13,ANLN,DLG4,FAM131B,REEP2,MAP6D1,NACAD
gene_set_query	58	FOXL1	155.3	ARCHS4 Coexpression,38;Enrichr Queries,119;GTEx Coexpression,309	CD82,COL12A1,PLAT,ACTB,LOXL1,GALNT10,LGALS1,CCND1,MPRIP,CREB3L1,PLS3,CYP1B1,SOX9,TGM2,PDGFRA,SCARA3,IGFBP5,IGFBP4,LOXL1-AS1,TPM2,F2R,KRT7,PCOLCE,P3H3,TM4SF1,CPED1,COL4A2,CRISPLD2,COL4A1,FSCN1,MXRA8,COL8A1,RIN1,TRABD2B,VCL,NOTCH3,SEMA7A,COL13A1,TMTC1,GATA3,GATA2,LTBP1,PCDH18,TRHDE,NPAS2,CYB5R3,CPA4,SMAD3,ATP8B1,ARHGEF39,CAV1,NR2F1,HMGA2,NR2F2,SMAD6,FOSL1,SMTN,FGF14,CSPG4,COL18A1,TINAGL1,ITGB5,GLI2…
gene_set_query	59	MYRF	155.5	ARCHS4 Coexpression,140;GTEx Coexpression,171	CNTNAP1,RAB3A,THRA,PLEKHB1,STMN3,NRGN,SCAMP5,RASSF2,MPRIP,SLC22A17,PHACTR3,ICOSLG,CA14,PAQR4,ROM1,APLP1,ADAM11,MUC5AC,MOB3B,DNM1,ACAP3,FAM222A,GPRC5B,PSRC1,INF2,ADGRB2,TFF2,VWA1,RAPGEF5,TNFRSF21,PRTFDC1,CAMK2B,NDRG4,BRSK2,PHLPP1,TTYH2,LRP5,ATP1A3,AK5,DDN,MFSD4A,FAM171A1,PDZD4,RAB40B,SH3TC2,CAMK2N1,MVB12B,PACSIN1,ABCA2,CADM4,SCD5,SYNJ2,SEMA4G,HSPA2,TUBB4A,HIPK2,ANLN,DLG4,FAM131B,MAP6D1,NACAD,CALM3…
gene_set_query	60	TFAP2C	157.3	Literature ChIP-seq,24;ARCHS4 Coexpression,319;ENCODE ChIP-seq,44;Enrichr Queries,115;ReMap ChIP-seq,14;GTEx Coexpression,428	EHF,TFRC,ARL6IP1,COL12A1,TONSL,MKI67,ACTB,CDC20,RPS6KA4,PREX1,SAMD14,LGALS1,STS,MPRIP,EVA1A,SOX18,CREB3L1,WDR90,AKT1,CYP1B1,SOX9,TNS4,ICOSLG,ENTPD2,SSTR5-AS1,PAQR4,DAPK2,HPCAL1,MTUS1,KRT7,TM4SF1,LARS2,DEPDC1B,NEIL3,ADGRB2,CRISPLD2,VOPP1,TAGLN2,RIN1,PRR11,ALDH7A1,ASF1B,OTULINL,TTYH3,CRABP2,SDC4,DHX9,SHMT1,IL20RA,CDCA7,LYPD1,TGFA,LYPD3,GATA3,GATA2,EVPL,SKA2,NUAK1,DSN1,BRIP1,INPP5A,PCBP4,S100A13,ST3…
gene_set_query	61	KLF5	158.6	Literature ChIP-seq,56;ARCHS4 Coexpression,87;Enrichr Queries,264;ReMap ChIP-seq,95;GTEx Coexpression,291	EHF,HDAC10,TMEM200B,PLEKHB1,COL12A1,TONSL,STMN3,ADARB1,MKI67,ACTB,SMC2,CDC20,LGALS1,MPRIP,WDR90,ANPEP,PDK4,CYP1B1,SOX9,TNS4,CPT1A,ENTPD2,SSTR5-AS1,ACOT7,PAQR4,KRT7,HSPG2,TM4SF1,MALL,VOPP1,TAGLN2,FAR2,EPHA1,RIN1,TTYH3,SDC4,PDE1C,IL20RA,TGFA,LYPD3,GATA3,EVPL,IQGAP3,PCDH18,FAM171A1,CYB5R3,TSPAN8,PCBP4,S100A13,ST3GAL5,ST3GAL6,KCNN4,ATRIP,PPARGC1B,PROM2,ABCA1,ABCA2,CDT1,ST14,JUP,REG4,XRCC3,IFFO2,NBEAL…
gene_set_query	62	NACC2	159	ARCHS4 Coexpression,173;GTEx Coexpression,145	CNTNAP1,THRA,PLEKHB1,STMN3,FMN2,ELFN2,SCAMP5,MPRIP,PHACTR3,TIMP2,SIRPA,PRKACA,ELOVL2,ROM1,APLP1,DNM1,ACAP3,SELENON,GPRC5B,PSRC1,INF2,DDAH1,ADGRB2,ALDOC,LINC00641,PRTFDC1,CAMK2B,NDRG4,PHLPP1,TTYH3,NFIX,MYRF,PLPPR2,LYPD1,ATP1A3,LRP3,SKA2,DDN,FAM171A1,CACNG7,PDZD4,NWD1,PNMA1,MGAT5B,MVB12B,NACC1,CKB,ASIC1,PACSIN1,ACBD7,GDF11,MPP2,ABCA2,CADM4,SCD5,CABLES1,TUBB4A,HIPK2,DLG4,FAM131B,CSPG5,NACAD,CALM3,IT…
gene_set_query	63	NKX12	160	ARCHS4 Coexpression,65;GTEx Coexpression,255	EPHB6,GPSM2,EHF,GLDC,ZWILCH,DSCC1,GMNN,BUB1B,HMGB3,TMEM97,HMGB1,CELSR2,LAPTM4B,PPP1CC,CHAF1A,CDH3,CHEK1,OIP5,NUDT15,DLGAP5,TMPO,NDC1,WDHD1,HELLS,FGFBP1,RFC3,S100A2,VASH2,EMP1,VRK1,ETV4,CDC25A,CCNA2,ESPL1,B3GNT7,ADORA2B,MALL,MCM3,DNA2,EPHA1,RIN1,DTL,DSC2,VCL,PARPBP,CRABP2,GPR87,CDCA5,TGFA,LYPD3,HMMR,SKA3,EVPL,NPAS2,UNG,RAD51AP1,CCNB1,EFNB3,HAS3,GPC4,HES2,BUB1,PROM2,CBR3,GINS1,ZNF185,JUP,WNT7B,SPRY…
gene_set_query	64	ZNF714	164	ARCHS4 Coexpression,444;Enrichr Queries,15;GTEx Coexpression,33	CCNF,TONSL,TMEM97,MKI67,SMC4,SMC2,RPS6KA4,MTBP,ZNF726,STMN1,CHEK1,ZNF724,PCLAF,AKT1,FBXO5,SKP2,PRKACA,TMPO,WDHD1,ESCO2,KNL1,HASPIN,NEIL3,DEPDC1B,DNA2,KIF20B,PRR11,ASF1B,CDCA2,PARPBP,ZNF273,CDCA3,CDCA5,CDCA7,NCAPG,CDCA8,SKA3,NCAPH,GJC1,BARD1,PLK4,CDT1,DDIAS,XRCC2,PLK1,CDC7,PBX1,ZWINT,FAM111B,DHFR,ANLN,POLA1,TPX2,MEX3A,SASS6,ZBTB8B,RAD18,ITM2C,TOP2A,FEN1,ZNF492,NCAPG2,KIF14,KIF11,BRCA1,BRCA2,KIF15,…
gene_set_query	65	TEAD3	167	ARCHS4 Coexpression,209;Enrichr Queries,111;GTEx Coexpression,181	TMEM200B,COL12A1,ADARB1,LOXL1,LGALS1,CCND1,EVA1C,CREB3L1,CYP1B1,AKT1,SOX9,TGM2,EPHA7,GUCY1A1,IGFBP5,IGFBP4,TPM2,F2R,PCOLCE,P3H3,HSPG2,TM4SF1,MBNL1-AS1,SELENON,BCAM,COL4A2,COL4A1,FSCN1,MXRA8,VCL,NOTCH3,CRABP2,SDC4,FBLN1,LTBP1,GJC1,NACC1,FAM83D,WWTR1,SMAD3,RBPMS,JUP,CAV1,HMGA1,FANCA,NR2F2,SMAD6,PBX1,FOSL1,SMTN,CSPG4,NES,SLC2A4RG,ITM2C,COL18A1,SYNM,TINAGL1,ITGB5,ITGB4,GLI3,LMNB2,GLI2,JPH2,TIMP2,PGM5…
gene_set_query	66	IRF6	168.3	ARCHS4 Coexpression,91;Enrichr Queries,91;GTEx Coexpression,323	COL18A1,EHF,TINAGL1,ITGB4,HR,CDH3,CCND1,HEPHL1,SPTLC3,PDK4,CTSH,CKMT1B,SOX9,TNS4,GLUL,TGM2,FGFBP1,IGFBP5,S100A2,IGFBP4,ITGA2,CTNNBIP1,RIPK4,IGFBP2,EMP1,KRT7,SERPINB7,KRT75,TUBA4A,TM4SF1,EPN3,ALDH1A3,ELF3,COL4A1,PXDN,SCNN1A,B3GNT3,ITGA6,TAGLN2,ALDOC,EPHA1,CD44,DSC2,TNFRSF21,DSC3,KRT80,SDC4,HPGD,GPR87,LAMA4,IL20RA,PDGFB,PARD6G,TMPRSS2,TGFA,LYPD3,GATA3,SEMA3F,EVPL,THBS1,AURKB,PDLIM1,DPP4,ADGRG1,HAS3…
gene_set_query	67	TCF21	170.5	Literature ChIP-seq,32;ARCHS4 Coexpression,104;Enrichr Queries,250;GTEx Coexpression,296	EHF,UXS1,CPNE7,COL12A1,NUDT1,LGALS1,RASSF2,CREB3L1,ANPEP,STMN1,PDK4,CYP1B1,DLEU2,SKP2,TNS4,CCBE1,CPT1A,ENDOG,ACOT7,STARD8,KRT7,HSPG2,TM4SF1,CPED1,PLPP4,ADGRB2,CRISPLD2,MXRA8,COL8A1,TAGLN2,EPHA1,PTGES,TTYH3,CRABP2,SDC4,CRABP1,TMTC1,GATA3,GATA2,PCDH18,OAZ2,ADAMTS15,FAM171A2,ST3GAL6,ST14,ICMT,NR2F1,CDC7,NR2F2,HSPA12B,FAM111A,FERMT1,ANLN,SMTN,POLA2,CYP1A1,SRPX,GPI,TINAGL1,LPCAT1,BHLHE41,SECTM1,BRCA2,…
gene_set_query	68	FOXS1	171	ARCHS4 Coexpression,275;Enrichr Queries,132;GTEx Coexpression,106	COL18A1,OLFML2B,TINAGL1,ITGB5,LAMC3,COL12A1,PLAT,OLFML2A,LOXL1,INSYN2B,ESM1,LGALS1,CCND1,CREB3L1,GPER1,ENC1,TIMP2,PDK4,DACT3,PLS3,CYP1B1,SOX9,TGM2,ADAMTS7,PDGFRA,IGFBP5,IGFBP4,LOXL1-AS1,OSR1,TPM2,IGFBP2,ITGA1,EMP1,PCOLCE,FOXL1,P3H3,HSPG2,TM4SF1,CPED1,ADAM19,ANO1,COL4A2,CRISPLD2,COL4A1,PXDN,CDH11,COL6A1,FSCN1,MXRA8,COL8A1,MYH9,COL6A3,S100A4,MFGE8,TRABD2B,CD44,KANK2,KANK1,NOTCH3,MEGF6,SEMA7A,SDC4,L…
gene_set_query	69	EHF	173.5	ARCHS4 Coexpression,124;Enrichr Queries,85;ReMap ChIP-seq,181;GTEx Coexpression,304	STEAP4,PLAT,MKI67,CDH3,CCND1,PCLAF,COTL1,PDK4,CYP1B1,SOX9,TNS4,TGM2,S100A2,IGFBP5,KRT7,TM4SF1,ALDH3A2,ALDH3A1,FOLH1,SCNN1B,SCNN1A,MALL,S100A4,EPHA1,S100A9,DSC2,DSC3,CRABP2,SDC4,GPR87,TGFA,LYPD3,GATA3,EVPL,DPP4,ADGRG1,TSPAN8,PROM2,CPA4,ST14,JUP,ATP8B1,CGN,PBX1,NET1,TPX2,FERMT1,TRPV4,NMU,PPP1R1B,TINAGL1,ITGB4,ENC1,ITGB8,CTSH,FGFBP1,ITGA2,RIPK4,SORD,EMP1,EPN3,ANO1,ALDH1A3,ADGRF1,ELF3,ESPL1,IL1B,PXDN…
gene_set_query	70	EPAS1	177.8	ARCHS4 Coexpression,128;Enrichr Queries,233;ReMap ChIP-seq,103;GTEx Coexpression,247	TFRC,GALNT18,CPNE7,RTKN2,RASL11A,COL12A1,PLAT,PYCARD,LGALS1,STS,PTTG1,CCND1,MPRIP,SOX18,WDR90,PDK4,SIRPA,CYP1B1,MAP3K6,GLUL,TGM2,PDGFRA,IGFBP5,IGFBP4,STARD8,TPM2,F2R,HPCAL1,MTUS1,KAZN,FRMD4A,KNL1,HSPG2,TM4SF1,SELENON,COL4A2,COL4A1,CRISPLD2,CD109,MALL,MXRA8,COL8A1,TAGLN2,ADAM8,S100A4,RIN1,PTGES,ZNF792,TTYH3,RNASEH2A,ANAPC15,SDC4,PXN,PDGFB,TWF2,FBLN1,GATA2,ADGRG1,CYB5R3,GRK5,ST3GAL5,PDZD7,ABCA1,CDT…
gene_set_query	71	ERG	179	Literature ChIP-seq,64;ARCHS4 Coexpression,295;Enrichr Queries,226;ReMap ChIP-seq,160;GTEx Coexpression,150	OLFML2B,ANKLE1,HDAC10,TMEM200B,COL12A1,TONSL,STMN3,MSI2,GBA2,HOXA13,CELSR2,ACTB,RPS6KA4,HOXA10,SAMD14,RGS3,CCND1,SOX18,EVA1C,WDR90,PLS3,CYP1B1,SOX9,MAP3K6,PRSS3,BAHCC1,SOX7,SCN1B,TGM2,GAMT,MYLIP,PDGFRA,GUCY1A1,CPT1A,ENTPD2,IGFBP5,IGFBP4,STARD8,F2R,ACYP1,CDC25C,HSPG2,TM4SF1,CDC25B,ACAP3,SELENON,COL4A2,COL4A1,SCNN1B,FSCN1,FAR2,RIN1,FKBP5,NOTCH3,TEDC1,ZNF792,RNASEH2A,SLC45A3,CDCA5,PDGFB,TMTC1,GATA3,…
gene_set_query	72	FOXQ1	179.3	ARCHS4 Coexpression,36;Enrichr Queries,131;GTEx Coexpression,371	EHF,COL12A1,HR,PLAT,GRPR,RPS6KA4,LGALS1,CCND1,EVA1A,PDK4,CYP1B1,SOX9,TNS4,TGM2,COL27A1,IGFBP5,IGFBP4,CTNNBIP1,IGFBP2,KRT7,TM4SF1,BCAM,COL4A2,COL4A1,SCNN1A,S100A4,S100A9,DSC3,SDC4,GPR87,IL20RA,LYPD3,GATA3,EVPL,TSPAN8,FAM43A,NTSR1,WNT4,PROM2,CPA4,ABCA1,ST14,SMAD3,JUP,CAV1,IFFO2,INHBB,NR2F2,SMAD6,FOSL1,NET1,FERMT1,DNMBP,FGFR4,SLC2A4RG,ITM2C,TINAGL1,ITGB4,PCSK9,ENC1,CTSH,ITGA2,RIPK4,EMP1,SERPINB7,ETV…
gene_set_query	73	KDM2B	180.5	ARCHS4 Coexpression,285;GTEx Coexpression,76	CD82,CCNF,TONSL,HR,LMNB2,LMNB1,STK10,CHAF1A,GM2A,ZNF726,CASP2,CD37,TOPBP1,POLE,ICOSLG,HELLS,RMI2,NUP210,LIG1,TNFRSF18,CTNNBIP1,VASH2,SERPINB7,HASPIN,PASK,CDC25A,DDB2,ESPL1,INCENP,SRSF2,MCM4,MCM5,EPHA1,DSC3,MCM2,KRT80,ZNF273,GPR87,PARD6G,LYPD3,GATA3,PLCXD1,EVPL,CLN6,SH3BP1,POLD1,NSD2,NACC1,CD59,GPC4,PLCG1,RBM12,BARD1,MGME1,CDT1,JUP,ATAD5,WNT7B,CDC42BPG,HMGA1,IFFO2,FANCG,TICRR,NASP,NFE2L3,TACC3,CEN…
gene_set_query	74	SPDEF	182.7	ARCHS4 Coexpression,147;Enrichr Queries,90;GTEx Coexpression,311	EHF,TMEM97,HOXA13,CELSR2,LOXL1,CDC20,PREX1,CCND1,CREB3L1,NUSAP1,CYP1B1,AKT1,SOX9,TGM2,CPT1A,ENTPD2,IGFBP5,KRT7,TM4SF1,BCAM,FOLH1,MELK,SCNN1A,SIDT1,S100A4,KIF20A,SLC45A3,CRABP2,WNK4,GATA3,GATA2,HOXB13,EVPL,DPP4,CCNB2,ADGRG1,BRIP1,TSPAN8,NACC1,KCNN4,CPA4,PROM2,ST14,SMAD3,JUP,UBE2C,PLK1,FANCA,HMGA2,INHBB,CGN,FOSL1,NET1,FAM111A,TRPV4,CDK1,SLC2A4RG,TOP2A,PRAC2,TINAGL1,ITGB4,KIF14,KIF12,GLI2,GPER1,TRIM…
gene_set_query	75	MKX	184	ARCHS4 Coexpression,157;Enrichr Queries,251;GTEx Coexpression,144	FHOD3,MOXD1,CNTNAP1,TINAGL1,TMEM200B,MTCL1,COL12A1,ADARB1,FMN2,HOXA13,LOXL1,GLI2,CCND1,CREB3L1,ENC1,TIMP2,DACT3,ITGB8,CYP1B1,SOX9,TGM2,CCBE1,PDGFRA,SCARA3,IGFBP5,IGFBP4,LOXL1-AS1,TPM2,ITGA1,F2R,IGFBP2,NME4,PCOLCE,NAV2,SHISA2,P3H3,PRSS12,CPED1,MBNL1-AS1,ANO1,ALDH1A3,DDAH1,CRISPLD2,COL4A1,CDH11,COL6A1,PXDN,TRNP1,MXRA8,COL8A1,AHRR,COL6A3,MFGE8,VCL,KANK2,CEMIP,MEGF6,NFIX,C1S,PDE1C,LAMA4,TMTC1,FBLN1,K…
gene_set_query	76	THAP10	186.7	ARCHS4 Coexpression,33;Enrichr Queries,26;GTEx Coexpression,501	JPT1,RAB3A,ARL6IP1,DSCC1,GMNN,HJURP,BUB1B,MKI67,SMC2,SCAMP5,CDC20,STK10,CCND1,PTTG1,RASSF5,STMN1,PCLAF,NUSAP1,COTL1,CYP1B1,NEK2,OIP5,KNTC1,FBXO5,SOX9,KPNA2,HMGN2,TMEM14A,ACOT7,PIMREG,SGO1,SGO2,DEPDC1B,MELK,CCNE2,KIF20A,LINC00641,PRR11,ASF1B,NDRG4,BLM,CDCA2,RNASEH2A,SDC4,CDCA5,CDCA7,CDCA8,NCAPG,HMMR,CORO1A,SKA2,CNN3,RAD51AP1,CCNB2,CCNB1,NUAK1,ORC6,RACGAP1,KHDC1,KIF3C,ECT2,FAM83D,ASIC1,CPA4,PLK4,FA…
gene_set_query	77	FOXF1	187	ARCHS4 Coexpression,51;Enrichr Queries,261;GTEx Coexpression,249	COL12A1,PLAT,LOXL1,LGALS1,CCND1,CREB3L1,CYP1B1,SOX9,SOX7,TGM2,PDGFRA,EPHA7,GUCY1A1,SCARA3,IGFBP5,IGFBP4,OSR1,TPM2,IGFBP2,F2R,PCOLCE,P3H3,TM4SF1,COL4A2,CRISPLD2,COL4A1,MXRA8,VCL,CEMIP,COL13A1,FBLN1,TMTC1,GATA3,GATA2,LTBP1,PCDH18,TRHDE,GJC1,FAM83D,NTSR1,CPA4,WWTR1,SMAD3,RBPMS,FZD4,CAV1,PBX3,NR2F1,HMGA2,NR2F2,SMAD6,PBX1,FOSL1,SMTN,SAE1,COL18A1,SYNM,TINAGL1,ITGB5,JPH2,TNFAIP8L1,TIMP2,PGM5,ITGA2,ITGA1…
gene_set_query	78	THRA	189	Literature ChIP-seq,97;ARCHS4 Coexpression,133;Enrichr Queries,312;GTEx Coexpression,214	RAB3A,PLEKHB1,STMN3,ACTB,SCAMP5,LGALS1,CCND1,DPF1,AKT1,SOX9,GLUL,SCN1B,TGM2,PDGFRA,IGFBP5,IGFBP4,DAPK2,APLP1,ADAM11,CDC25B,ACAP3,ADGRB2,CTXN1,LINC00641,FKBP5,NDRG4,BRSK2,TTYH3,PDGFB,AK5,FAM171A1,PDZD4,ADGRG1,NUAK1,EFNB3,NPTX1,KIF3C,GAS2L1,PLXNA4,B4GALNT4,PACSIN1,ASIC1,ACBD7,ABCA1,WNT10B,ABCA2,SMAD3,CADM4,CAV1,NR2F1,FANCA,NR2F2,PBX1,DLG4,REEP2,CSPG5,CALM3,ITM2C,CNTNAP1,CSRNP3,PTPRS,ARRB1,ADRA1D,FM…
gene_set_query	79	ZIC2	190	ARCHS4 Coexpression,35;Enrichr Queries,114;GTEx Coexpression,421	GLDC,ZWILCH,GMNN,BUB1B,TMEM97,MKI67,CDC20,SAMD14,LGALS1,CCND1,TUBB3,CHEK1,PCLAF,CKMT1B,CYP1B1,SOX9,KPNA2,CA14,WDHD1,IGFBP5,IGFBP2,HPCAL1,ADAM11,VASH2,VRK1,SHISA2,PIMREG,CDC25C,ACAP3,DEPDC1B,MELK,COL4A2,COL4A1,FSCN1,DNA2,EPHA1,KIF20B,ALDH7A1,BLM,PARPBP,COL13A1,CRABP2,CRABP1,CDCA7,NCAPG,GATA3,HMMR,SKA3,GJC1,RAD51AP1,CCNB2,CCNB1,PCBP4,NPTX1,SRGAP3,PDZD7,BARD1,CCDC138,UBE2C,CAV1,NR2F1,HMGA1,CDC7,NR2F…
gene_set_query	80	HOXA2	190.5	Literature ChIP-seq,131;ARCHS4 Coexpression,195;Enrichr Queries,303;GTEx Coexpression,133	TMEM200B,COL12A1,ADARB1,HOXA13,LOXL1,AMOT,HOXA10,CCND1,PDK4,CYP1B1,SOX9,GTF2I,PDGFRA,EPHA7,GUCY1A1,SCARA3,IGFBP5,IGFBP4,OSR1,TPM2,IGFBP2,F2R,HSPG2,MBNL1-AS1,SELENON,COL4A2,VCL,ISYNA1,TTYH3,CRABP2,CRABP1,B3GLCT,GATA3,ADRB2,HMMR,GATA2,DTX4,PCDH18,IQGAP3,CNN3,CDH24,FAM83D,CPA4,B4GALNT4,WWTR1,SMAD3,RBPMS,CAV1,NR2F1,HMGA2,NR2F2,PBX1,NET1,FERMT1,SMTN,LHX2,REEP3,CSPG4,NES,PHF19,SYNM,TINAGL1,PTPRS,LMNB2,…
gene_set_query	81	GLI2	191.3	ARCHS4 Coexpression,54;Enrichr Queries,162;GTEx Coexpression,358	TMEM200B,NRK,COL12A1,NUCKS1,ADARB1,LOXL1,LGALS1,CCND1,CREB3L1,CYP1B1,SOX9,SLC16A2,PDGFRA,SCARA3,IGFBP5,VASH2,P3H3,PIMREG,HSPG2,CDC25A,CPED1,ADAM19,SELENON,COL4A2,COL4A1,MXRA8,FSCN1,TIMELESS,ALDH7A1,VCL,NOTCH3,PKDCC,TTYH3,FBLN1,DTX4,LTBP1,PCDH18,SKA2,GJC1,NUAK1,NACC1,CDH24,ABCA1,WWTR1,SMAD3,RBPMS,NR2F1,FANCA,HMGA1,HMGA2,INHBB,NR2F2,SMAD6,PBX1,SMTN,NASP,KIF4A,DZIP1,NES,COL18A1,TINAGL1,PTPRS,ITGB5,H…
gene_set_query	82	E2F8	191.7	ARCHS4 Coexpression,1;Enrichr Queries,4;GTEx Coexpression,570	TFRC,CCNF,TMEM97,MKI67,SMC4,SMC2,CDC20,LGALS1,STMN1,CHEK1,PCLAF,FBXO5,SKP2,GTSE1,TMPO,WDHD1,ENDOG,NUP210,ESCO2,KNL1,HASPIN,PIMREG,WDR76,DEPDC1B,NEIL3,KIF20A,DNA2,KIF20B,PRR11,ASF1B,PIF1,CDCA2,PARPBP,CDCA3,DHX9,CDCA5,CDCA7,CDCA8,NCAPG,WDR62,SKA3,IQGAP3,NCAPH,DSN1,BRIP1,RACGAP1,BARD1,PLK4,CDT1,DDIAS,XRCC2,PLK1,CDC7,ZWINT,UBAC1,DHFR,FAM111B,FAM111A,ANLN,POLA1,TPX2,POLA2,RAD18,TOP2A,FEN1,TINAGL1,LRRC…
gene_set_query	83	POU5F1	191.8	Literature ChIP-seq,26;ARCHS4 Coexpression,59;Enrichr Queries,136;ReMap ChIP-seq,72;GTEx Coexpression,666	EHF,ANKLE1,GLDC,UXS1,STMN3,SCAMP5,SAMD14,CREB3L1,WDR90,AKT1,PLCE1,PRSS3,GAMT,WDHD1,ACOT7,LARS2,PIF1,CDCA2,CRABP2,TTYH2,CDCA5,CRABP1,CDCA7,IL20RA,LYPD3,GATA3,GATA2,IQGAP3,NCAPH,GJC1,ST3GAL4,PPARGC1B,CEP78,JAG2,WNT10B,ST14,ICMT,JUP,PLK1,NR2F1,PBX3,CGN,NR2F2,PBX1,FOSL1,MEX3A,SASS6,RAD18,ACHE,TINAGL1,LPCAT1,GLI3,GLI2,JPH2,CHAF1A,NUF2,PBK,NEFL,DLGAP5,NDC1,HELLS,RMI2,FGFBP1,GRAMD2B,ROM1,EN1,CIT,GCHFR,K…
gene_set_query	84	GLIS1	193.7	ARCHS4 Coexpression,116;Enrichr Queries,355;GTEx Coexpression,110	SRPX,PRAC2,OLFML2B,TINAGL1,TMEM200B,ITGB5,MTCL1,COL12A1,OLFML2A,HOXA13,LOXL1,GLI3,GALNT10,INSYN2B,GLI2,MTBP,RPSAP52,LGALS1,RGS3,CREB3L1,TRIM3,TIMP2,CKMT1B,RAC3,CYP1B1,SOX9,PDGFRA,CCBE1,COL27A1,IGFBP5,IGFBP4,TPM2,MYH15,ADAM11,PCOLCE,FRMD4A,P3H3,NAV2,PRSS12,SORCS2,ACAP3,ALDH1A3,COL4A2,CRISPLD2,COL4A1,CD109,B3GNT4,COL6A1,PXDN,CDH11,TRNP1,MXRA8,COL6A3,AHRR,COL8A1,MYH9,RIN1,MFGE8,CD44,PTGES,KANK2,MEGF…
gene_set_query	85	NR2F2	194.4	ARCHS4 Coexpression,83;ENCODE ChIP-seq,73;Enrichr Queries,178;ReMap ChIP-seq,105;GTEx Coexpression,533	OLFML2B,ANKLE1,RAB3A,TMEM200B,COL12A1,GMNN,NUCKS1,CELSR2,GBA2,ACTB,LOXL1,CMIP,SAMD14,LGALS1,STS,CCND1,SOX18,CREB3L1,WDR90,RASSF5,AKT1,CYP1B1,NEK2,SOX9,PRKACA,BAHCC1,TMPO,TGM2,GAMT,PDGFRA,MYLIP,IGFBP5,PAQR4,IGFBP4,DAPK2,F2R,MTUS1,PCOLCE,FRMD4A,P3H3,HSPG2,TM4SF1,ALDH3A2,SELENON,COL4A2,SAP25,COL4A1,SCNN1A,MXRA8,FSCN1,SRSF2,TAGLN2,RIN1,CTXN1,ALDH7A1,TMPO-AS1,TEDC1,NOTCH3,ISYNA1,PKDCC,RNASEH2A,CRABP2,…
gene_set_query	86	NPAS1	195.3	ARCHS4 Coexpression,277;Enrichr Queries,177;GTEx Coexpression,132	EPHB6,RAB3A,CD82,CPNE7,HR,ESPN,CELSR2,LGALS1,CCND1,DPF1,CYP1B1,SEMA6B,ACOT7,IGFBP5,CTNNBIP1,IGFBP2,P3H3,CDC25A,ADGRB2,FSCN1,RIN1,CTXN1,TELO2,NDRG4,SEMA7A,ISYNA1,PKDCC,CRABP1,AK5,GATA3,PKMYT1,NPAS2,BRINP2,EFNB3,NACC1,FAM43A,NPTX1,PACSIN1,CPA4,CDT1,ICMT,NR2F1,FANCA,HMGA1,INHBB,PPP5C,LHX2,UBE2S,PPP1R1B,REEP2,ITM2C,SLC25A1,TINAGL1,PODXL2,ELFN2,CHTF18,LMNB2,CHAF1A,ENC1,NEFL,RAC3,MYBL2,YWHAH,VSTM2L,NME…
gene_set_query	87	HEYL	195.7	ARCHS4 Coexpression,388;Enrichr Queries,101;GTEx Coexpression,98	COL18A1,TINAGL1,OLFML2B,ITGB5,LAMC3,COL12A1,PLAT,OLFML2A,LOXL1,GLI2,JPH2,RGS3,LGALS1,CCND1,MPRIP,CREB3L1,TIMP2,DACT3,PLCE1,PLS3,CYP1B1,PGM5,SOX9,TGM2,ADAMTS7,PDGFRA,SCARA3,GUCY1A1,IGFBP5,IGFBP4,LOXL1-AS1,TPM2,IGFBP2,ITGA1,EMP1,PCOLCE,FOXL1,HSPG2,SORCS2,TM4SF1,CPED1,ANO1,BCAM,COL4A2,COL4A1,CRISPLD2,PXDN,CDH11,COL6A1,MXRA8,COL8A1,MYH9,COL6A3,MFGE8,RBM24,TRABD2B,CD44,KANK2,NOTCH3,SDC4,LAMA4,NEXN,FBL…
gene_set_query	88	TGIF2	195.8	ARCHS4 Coexpression,14;Enrichr Queries,35;ReMap ChIP-seq,153;GTEx Coexpression,581	TFRC,GLDC,TONSL,TMEM97,MKI67,ACTB,CDC20,WDR90,STMN1,CHEK1,DLEU2,SOX9,SKP2,TMPO,GAMT,WDHD1,SSTR5-AS1,NUP210,PIMREG,DEPDC1B,TAGLN2,KIF20A,DNA2,KIF20B,RIN1,EPHA1,PIF1,CDCA2,PARPBP,SDC4,DHX9,CDCA5,WNK4,CDCA7,CDCA8,NCAPG,SKA3,TSPAN8,PCBP4,ATRIP,APOBEC3C,ABCA1,BARD1,CDT1,PRRT3,PLK1,IFFO2,CDC7,FOSL1,TPX2,POLA2,MEX3A,SLC2A4RG,ITM2C,TOP2A,KIF12,BRCA1,KIF11,KIF15,TUBA1B,CHAF1A,MIS18BP1,ENC1,NUF2,PBK,RAC3,T…
gene_set_query	89	FOSL1	196.4	ARCHS4 Coexpression,39;ENCODE ChIP-seq,47;Enrichr Queries,65;ReMap ChIP-seq,120;GTEx Coexpression,711	EHF,MAML2,ADARB1,MKI67,ACTB,RPS6KA4,CDC20,LGALS1,MPRIP,EVA1A,CREB3L1,CYP1B1,SOX9,FBXO5,TNS4,ATXN7L2,SCN1B,ENTPD2,HPCAL1,MTUS1,KRT7,P3H3,HASPIN,HSPG2,TM4SF1,CD109,TAGLN2,KIF20A,KIF20B,RIN1,TTYH3,SLC45A3,SDC4,COL13A1,CDCA8,NCAPG,TGFA,IQGAP3,KCNN4,NTSR1,WWTR1,ST14,ICMT,JUP,PLK1,CGN,FOSL1,ANLN,TPX2,FERMT1,SMTN,MIR221,APOBEC3B,TOP2A,SRPX,TINAGL1,KIF11,GLI3,RPSAP52,ENC1,PBK,TK1,DLGAP5,CEP55,NDC1,SLC2A1…
gene_set_query	90	TEAD4	197	Literature ChIP-seq,66;ARCHS4 Coexpression,90;ENCODE ChIP-seq,19;Enrichr Queries,38;ReMap ChIP-seq,33;GTEx Coexpression,936	ANKLE1,MAML2,UXS1,COL12A1,ADARB1,SCAMP5,CREB3L1,STMN1,CYP1B1,PLCE1,DLEU2,GAMT,ENDOG,ACOT7,STARD8,HSPG2,WDR76,BCAM,EML6,FEZ2,PRR11,ASF1B,CRABP2,CDCA3,COL13A1,CDCA5,SHMT1,CDCA7,LYPD1,PDGFB,CDCA8,ABCB9,GATA2,SKA3,PLA2G7,NCAPH,SKA2,ADAMTS15,NUP85,S100A13,ATRIP,PPARGC1B,BARD1,PLK4,B3GALNT1,ST14,ICMT,JUP,PLK1,CDC7,NR2F2,CGN,PBX1,SLC16A14,FOSL1,DHFR,PPP5C,MEX3A,NMT2,RAD18,ACHE,TINAGL1,LRRC38,BHLHE41,LPC…
gene_set_query	91	SOX8	197.3	ARCHS4 Coexpression,134;Enrichr Queries,221;GTEx Coexpression,237	PLEKHB1,STMN3,SCAMP5,PREX1,CCND1,TUBB3,PDK4,CYP1B1,SOX9,PAQR4,IGFBP5,APLP1,IGFBP2,KAZN,SHISA2,ACAP3,PLPP4,ADGRB2,CRISPLD2,COL4A1,FSCN1,LINC00641,NDRG4,BRSK2,TTYH2,SDC4,FAM171A1,PDZD4,ADGRG1,KCNMB4,NPTX1,ASIC1,B4GALNT4,ABCA1,ABCA2,CADM4,NR2F1,FANCA,INHBB,NR2F2,HSPA2,ANLN,LHX2,DLG4,PPP1R1B,REEP2,CSPG5,NACAD,CSPG4,NES,ITM2C,SYNM,TINAGL1,PODXL2,THRA,FMN2,ELFN2,SLC22A17,ENC1,PHACTR3,TIMP2,ROM1,SORCS2,…
gene_set_query	92	GATA3	198	Literature ChIP-seq,41;ARCHS4 Coexpression,130;ENCODE ChIP-seq,60;Enrichr Queries,431;ReMap ChIP-seq,53;GTEx Coexpression,473	EPHB6,EHF,CPNE7,COL12A1,ACTB,PREX1,LGALS1,CREB3L1,PLCE1,CYP1B1,AKT1,SOX9,TNS4,SOX7,ICOSLG,CPT1A,ENTPD2,MTUS1,KRT7,TM4SF1,BCAM,PLPP4,CD109,VOPP1,TAGLN2,CTXN1,PTGES,PIF1,ZNF273,CRABP2,SDC4,CRABP1,IL20RA,LYPD1,LYPD3,GATA3,ABCB9,GATA2,SKA3,PCDH18,EVPL,NCAPH,BRIP1,C5,HLTF,HIVEP3,ST3GAL6,FAM43A,PLCG1,KCNN4,ATRIP,NTSR1,PROM2,BARD1,CDT1,B3GALNT1,WNT10B,PRRT3,ST14,JUP,NR2F1,IFFO2,NBEAL2,NR2F2,CGN,TRERF1,B…
gene_set_query	93	AHRR	201	ARCHS4 Coexpression,392;GTEx Coexpression,10	CCNF,COL12A1,MKI67,SMC4,SMC2,CDC20,LGALS1,CHEK1,ZNF724,PCLAF,CYP1B1,FBXO5,GTSE1,TMPO,WDHD1,ESCO2,KNL1,HASPIN,PIMREG,WDR76,DEPDC1B,NEIL3,CD109,MXRA8,KIF20B,PRR11,ASF1B,PIF1,CDCA2,TTYH3,CDCA5,CDCA8,NCAPG,SKA3,PLA2G7,NCAPH,BRIP1,RACGAP1,KCNN4,APOBEC3C,PLK4,CDT1,XRCC2,PLK1,ZWINT,FAM111B,TPX2,SASS6,TOP2A,FEN1,ZNF492,NCAPG2,KIF14,BRCA1,KIF11,BRCA2,KIF15,MIS18BP1,NUF2,PBK,TIMP2,DLGAP5,CEP55,NDC1,HELLS,R…
gene_set_query	94	MYBL1	201.8	Literature ChIP-seq,75;ARCHS4 Coexpression,32;Enrichr Queries,13;GTEx Coexpression,687	TFRC,CCNF,MKI67,SMC4,ACTB,SMC2,CDC20,PREX1,LGALS1,STMN1,CHEK1,PCLAF,PDK3,CYP1B1,AKT1,DLEU2,FBXO5,SKP2,GTSE1,TMPO,WDHD1,ESCO2,KNL1,HASPIN,PIMREG,WDR76,DEPDC1B,NEIL3,KIF20A,DNA2,KIF20B,PRR11,ASF1B,CDCA2,CDCA3,TXK,CDCA5,CDCA7,CDCA8,NCAPG,SKA3,IQGAP3,NCAPH,RACGAP1,CEP78,BARD1,PLK4,CDT1,DDIAS,PLK1,CDC7,ZWINT,DHFR,FOSL1,ANLN,POLA1,TPX2,RAD18,TOP2A,FEN1,NCAPG2,KIF14,BRCA1,KIF11,BRCA2,KIF15,CHAF1B,CHAF1A…
gene_set_query	95	IRX4	203	ARCHS4 Coexpression,81;Enrichr Queries,282;GTEx Coexpression,246	FHOD3,COL12A1,HR,ESPN,CELSR2,HOXA10,RPS6KA4,CDH3,CCND1,CYP1B1,AKT1,SOX9,TNS4,MAP3K6,PDGFRA,ENTPD2,S100A2,CTNNBIP1,IGFBP2,KRT7,SHISA2,KRT75,BCAM,COL4A2,FEZ2,SCNN1A,FSCN1,EPHA1,DSC2,TELO2,DSC3,PTGES,NOTCH3,ZNF273,CRABP2,GPR87,IL20RA,LYPD3,LPAR3,GATA3,GATA2,EVPL,NACC1,KCNN4,CPA4,WNT4,PROM2,JAG2,ST14,JUP,NR2F1,IFFO2,INHBB,NR2F2,FERMT1,SMTN,LHX2,WNK2,NMU,SIM2,SLC2A4RG,COL18A1,TINAGL1,ITGB4,ELAVL2,GM2A…
gene_set_query	96	ZNF107	203	ARCHS4 Coexpression,52;Enrichr Queries,27;GTEx Coexpression,530	ERCC6L,HJURP,BUB1B,MKI67,SMC4,SMC2,STMN1,CHEK1,PCLAF,NUSAP1,ZNF724,KNTC1,FBXO5,SKP2,PRKACA,TMPO,GEN1,WDHD1,ZNF681,NUP210,LIG1,ZGRF1,VASH2,VRK1,KNL1,CDC25A,SGO2,DEPDC1B,ZNF92,MELK,CCNE2,FANCD2,ZNF714,TRIM14,DNA2,KIF20B,PRR11,ASF1B,FKBP5,BLM,CDCA2,ZNF273,CDCA7,NCAPG,HMMR,SKA3,CORO1A,RAD51AP1,CCNB1,BRIP1,CYB5R3,CLSPN,ECT2,BARD1,PLK4,FANCI,STIL,CCDC138,DDIAS,UBE2C,XRCC2,FANCA,CDC7,NDC80,FAM111B,ANLN,…
gene_set_query	97	RARG	204	Literature ChIP-seq,48;ARCHS4 Coexpression,271;Enrichr Queries,116;GTEx Coexpression,381	PLEKHB1,HR,OLFML2A,HOXA13,LOXL1,RPS6KA4,HOXA10,LGALS1,RGS3,CDH3,CCND1,CREB3L1,CYP1B1,AKT1,NEK2,SOX9,MAP3K6,TGM2,PDGFRA,IGFBP5,IGFBP4,OSR1,TPM2,CTNNBIP1,F2R,PCOLCE,HSPG2,TM4SF1,ADAM19,ALDH3A1,CACNB3,FSCN1,MXRA8,S100A4,TAGLN2,S100A3,EPHA1,DSC3,NOTCH3,SDC4,CRABP2,GPR87,PXN,IL20RA,PDGFB,WNK4,LYPD3,GATA3,GATA2,EVPL,LTBP1,NACC1,CPA4,WNT4,PROM2,ABCA1,JAG2,WWTR1,WNT10B,SMAD3,JUP,UBE2C,CAV1,HMGA1,FANCA,IF…
gene_set_query	98	PRDM8	205	ARCHS4 Coexpression,193;Enrichr Queries,254;GTEx Coexpression,168	GUCY1B1,RAB3A,STMN3,SCAMP5,MPRIP,CYP1B1,SIRPA,SOX9,EPHA5,PDGFRA,EPHA7,IGFBP5,IGFBP4,F2R,IGFBP2,HPCAL1,ADAM11,ADAM19,ACAP3,CACNB3,ADGRB2,CRISPLD2,SEMA7A,NDRG4,BRSK2,SLC45A3,PXN,AK5,GATA3,HOXB13,LTBP1,PDZD4,NUAK1,KIF3C,NPTX1,PLXNA4,CPA4,PACSIN1,ABCA1,ABCA2,SMAD3,RBPMS,CAV1,NR2F1,FANCA,HMGA2,SHISAL1,NR2F2,PBX1,ARHGAP33,SMTN,LHX2,DLG4,CALM3,SYNM,CNTNAP1,TINAGL1,THRA,ARRB1,ELFN2,NRGN,ENC1,PGM5,YWHAH,S…
gene_set_query	99	PCGF2	207.5	ARCHS4 Coexpression,227;ReMap ChIP-seq,188	GLDC,LINC00261,OLFML2A,HOXA13,CEP128,HOXA10,RASSF5,DLEU2,SOX9,SOX7,EPHA5,MYLIP,EPHA7,OSR1,F2R,IGFBP2,MTUS1,SELENON,SIDT1,FSCN1,CTXN1,OTULINL,BRSK2,ISYNA1,TTYH3,TROAP,TGFA,GATA3,TNFRSF11A,HOXB13,PLA2G7,FAM171A1,ADGRG1,BRINP2,FAM171A2,TSPAN8,NACC1,KCNMB4,CDH24,PLCG1,B4GALNT4,WNT10B,CADM4,NR2F1,HMGA1,CGN,NR2F2,DHFR,HOTTIP,MEX3A,TH,LHX2,UBE2S,PPP1R1B,PDE3A,LHX6,TMCC3,ZBTB8B,SIM2,SLC2A4RG,SLC26A5,ITM2…
gene_set_query	100	TBX18	208	ARCHS4 Coexpression,172;Enrichr Queries,301;GTEx Coexpression,151	COL18A1,SRPX,OLFML2B,TINAGL1,ITGB5,MAML2,COL12A1,ADARB1,LOXL1,GALNT10,GLI2,STS,CCND1,MPRIP,TIMP2,DACT3,PLS3,CYP1B1,SOX9,PDGFRA,KLF12,EPHA7,SCARA3,IGFBP5,IGFBP4,LOXL1-AS1,OSR1,TPM2,ITGA1,EMP1,EN1,PCOLCE,FOXL1,P3H3,HSPG2,CPED1,SELENON,COL4A2,DDAH1,CRISPLD2,COL4A1,CD109,PXDN,CDH11,COL6A1,MXRA8,COL8A1,COL6A3,MYH9,MFGE8,TRABD2B,CD44,VCL,KANK2,NOTCH3,CEMIP,MEGF6,NFIX,C1S,SEMA3D,LAMA4,TMTC1,FBLN1,CRIP1,…
gene_set_query	101	GATA2	208.5	Literature ChIP-seq,59;ARCHS4 Coexpression,383;ENCODE ChIP-seq,66;Enrichr Queries,153;ReMap ChIP-seq,229;GTEx Coexpression,361	EPHB6,EHF,TMEM200B,MAML2,ARL6IP1,CPNE7,COL12A1,CCNF,ADARB1,ACTB,CDC20,SCAMP5,SAMD14,LGALS1,SOX18,EVA1C,CREB3L1,ANPEP,CHEK1,CYP1B1,SOX9,GLUL,SCN1B,EPHA5,CPT1A,NUP210,STARD8,DAPK2,KRT7,KNL1,P3H3,HSPG2,TM4SF1,CPED1,DEPDC1B,CD109,FEZ2,VOPP1,TAGLN2,EPHA1,ALDH7A1,SLC45A3,LXN,SDC4,PDGFB,LYPD1,WNK4,TWF2,NCAPG,GATA3,GATA2,SKA3,NCAPH,TSPAN8,RACGAP1,ST3GAL4,ST3GAL5,FAM43A,PLCG1,KCNN4,RBM12,ABCA1,JAG2,PLK4,C…
gene_set_query	102	TSHZ3	210	ARCHS4 Coexpression,210;Enrichr Queries,228;GTEx Coexpression,192	COL18A1,OLFML2B,TINAGL1,TMEM200B,ITGB5,NRK,COL12A1,OLFML2A,GLI3,GALNT10,LOXL1,SLC8A1,GLI2,LGALS1,CREB3L1,ENC1,TIMP2,CYP1B1,SIRPA,PGM5,SOX9,PDGFRA,GUCY1A1,IGFBP5,IGFBP4,TPM2,ITGA1,F2R,EMP1,NME4,PCOLCE,NAV2,FOXL1,P3H3,HSPG2,ADAM19,SELENON,COL4A2,CRISPLD2,COL4A1,COL6A1,PXDN,CDH11,MXRA8,COL6A3,FAM20C,MFGE8,VCL,KANK2,CEMIP,NFIX,C1S,PLPPR2,LAMA4,TMTC1,FSTL1,PCDH18,LTBP1,THBS1,AURKB,GJC1,NUAK1,CAMK2N1,S…
gene_set_query	103	ZNF365	210.3	ARCHS4 Coexpression,165;Enrichr Queries,289;GTEx Coexpression,177	FHOD3,CNTNAP1,CSRNP3,RAB3A,TINAGL1,ARL6IP1,THRA,PLEKHB1,BHLHE41,STMN3,ELFN2,SLC8A1,NRGN,SCAMP5,CCND1,SLC22A17,ENC1,DPF1,MAP3K8,SOX9,SCN1B,YWHAH,TGM2,IGFBP5,APLP1,ADAM11,EMP1,NAV2,DNM1,CIT,ADAM19,DNM3,ALDH1A3,ADGRB2,DDAH1,COL4A1,PXDN,RGS7BP,RAPGEF5,LINC00641,CD44,VCL,PTGER4,CAMK2B,NDRG4,BRSK2,PLPPR5,LYPD1,NEXN,ATP1A3,AK5,LTBP1,THBS1,AURKB,DDN,DPP4,CACNG7,PDZD4,MFSD4A,BRINP2,FAM171A2,NUAK1,CAMK2N1,…
gene_set_query	104	ZNF469	211	ARCHS4 Coexpression,71;GTEx Coexpression,351	COL18A1,ITGB5,CPNE7,COL12A1,GALNT10,LOXL1,INSYN2B,RPSAP52,LGALS1,MPRIP,CCND1,CREB3L1,TIMP2,SKP2,ADAMTS7,CCBE1,PDGFRA,SCARA3,IGFBP5,IGFBP4,TPM2,PCOLCE,FOXL1,P3H3,HSPG2,SELENON,INF2,COL4A2,COL4A1,CD109,PXDN,CDH11,COL6A1,FSCN1,MXRA8,COL8A1,COL6A3,AHRR,MYH9,MFGE8,VCL,KANK2,NOTCH3,CEMIP,MEGF6,NFIX,LAMA4,FSTL1,PCDH18,THBS1,LTBP1,NACC1,MPP4,SMAD3,GALNT2,HMGA2,SMTN,MEX3A,MIR221,CSPG4,BCAR1
gene_set_query	105	FOXC1	211.7	ARCHS4 Coexpression,166;Enrichr Queries,373;GTEx Coexpression,96	OLFML2B,COL12A1,TONSL,PLAT,HOXA13,LOXL1,AMOT,HOXA10,LGALS1,CCND1,PLS3,CYP1B1,SOX9,TGM2,PDGFRA,IGFBP5,IGFBP4,LOXL1-AS1,OSR1,TPM2,IGFBP2,HASPIN,TM4SF1,CDC25A,CPED1,COL4A2,COL4A1,GEMIN4,COL8A1,TRABD2B,NOTCH3,SDC4,GATA3,GATA2,LTBP1,IQGAP3,NUAK1,CYB5R3,NACC1,JAG2,CDT1,SMAD3,ICMT,ARHGEF39,CAV1,NR2F1,NR2F2,SMAD6,NET1,DHFR,FGF14,UBE2S,CSPG4,SLC2A4RG,ITM2C,COL18A1,TINAGL1,ITGB5,FOXM1,LMNB2,CHAF1A,EXO1,SIX…
gene_set_query	106	NR2F1	211.8	ARCHS4 Coexpression,117;Enrichr Queries,184;ReMap ChIP-seq,25;GTEx Coexpression,521	HDAC10,CPNE7,COL12A1,TONSL,STMN3,HR,PLAT,ESPN,CELSR2,ACTB,RPS6KA4,SAMD14,LGALS1,CCND1,SOX18,TUBB3,WDR90,AKT1,CYP1B1,SOX9,MAP3K6,BAHCC1,TGM2,GAMT,MAP2K3,SEMA6B,EPHA5,PDGFRA,EPHA7,SCARA3,ENTPD2,SSTR5-AS1,PAQR4,IGFBP5,IGFBP4,APLP1,F2R,IGFBP2,FRMD4A,ACAP3,SELENON,CACNB3,COL4A2,ADGRB2,COL4A1,FSCN1,MXRA8,COL8A1,ADAM8,RIN1,CTXN1,TELO2,TEDC1,BRSK2,ISYNA1,TEDC2,TTYH3,CRABP2,ABCB9,PKMYT1,DTX4,PCDH18,CNN3,F…
gene_set_query	107	MYC	213.8	Literature ChIP-seq,34;ARCHS4 Coexpression,417;ENCODE ChIP-seq,26;Enrichr Queries,94;ReMap ChIP-seq,110;GTEx Coexpression,602	JPT1,ANKLE1,IFITM2,TFRC,ARL6IP1,HDAC10,GLDC,CPNE7,UXS1,CCNF,TONSL,NUDT1,STMN3,TMEM97,MKI67,SMC4,ACTB,ZDHHC3,CDC20,MTBP,SAMD14,LGALS1,SOX18,WDR90,STMN1,CHEK1,AKT1,CYP1B1,SOX9,FBXO5,TNS4,ATXN7L2,SKP2,GTSE1,GLUL,GAMT,WDHD1,ENTPD2,ENDOG,PAQR4,NUP210,MTUS1,P3H3,HASPIN,PASK,ASRGL1,LARS2,MXRA8,TAGLN2,KIF20A,DNA2,RIN1,CTXN1,PRR11,TELO2,ASF1B,PIF1,LXN,PARPBP,CDCA3,CRABP2,SDC4,TTYH2,DHX9,CDCA5,SHMT1,IL20RA…
gene_set_query	108	MBD3	216.3	ARCHS4 Coexpression,276;Enrichr Queries,285;ReMap ChIP-seq,27;GTEx Coexpression,277	RAB3A,CPNE7,TONSL,STMN3,CELSR2,ACTB,RPS6KA4,HOXA10,CDC20,PREX1,SAMD14,CCND1,MPRIP,SOX18,TUBB3,WDR90,DPF1,STMN1,AKT1,KPNA2,BAHCC1,CA14,TMPO,GTF2I,SEMA6B,CPT1A,ENTPD2,SSTR5-AS1,S100A2,PAQR4,HPCAL1,KRT7,CDC25B,ACAP3,SELENON,BCAM,ADGRB2,FSCN1,SRSF2,SNRNP25,RIN1,S100A9,TELO2,TEDC1,ISYNA1,DNMT1,RNASEH2A,SLC45A3,CRABP2,SDC4,TROAP,GATA3,GATA2,PKMYT1,PDZD4,BRINP2,NACC1,GAS2L1,SLC19A1,NTSR1,PDZD7,B4GALNT4,…
gene_set_query	109	RFX8	216.5	ARCHS4 Coexpression,386;GTEx Coexpression,47	ARHGAP11A,SRPX,ERCC6L,NCAPG2,KIF14,KIF11,FOXM1,LMNB2,LOXL1,INSYN2B,SMC2,RPSAP52,LGALS1,EXO1,CHEK1,SPDL1,TK1,GTSE1,BAHCC1,DLGAP5,CEP55,CCBE1,WDHD1,CKAP2L,CKAP2,MYO7B,EMP1,KIF23,PCOLCE,CIP2A,FOXL1,PIMREG,SPOCD1,CCNA2,ASPM,NEIL3,MELK,CD109,IL1B,PXDN,TRNP1,CAT,CDH11,COL6A1,DEPDC1,MXRA8,BIRC5,COL6A3,AHRR,PLIN3,KIF20A,KIF20B,PRR11,CD44,DTYMK,SEMA7A,RNASEH2A,LAMA4,NCAPG,HMMR,SKA3,IQGAP3,CENPA,PCDH18,FST…
gene_set_query	110	E2F2	217.7	ARCHS4 Coexpression,4;Enrichr Queries,8;GTEx Coexpression,641	ANKLE1,TFRC,CCNF,TONSL,TMEM97,MKI67,SMC4,SMC2,CDC20,STMN1,CHEK1,PCLAF,FBXO5,SKP2,GTSE1,TMPO,WDHD1,NUP210,ESCO2,KNL1,HASPIN,PIMREG,WDR76,DEPDC1B,NEIL3,KIF20A,DNA2,KIF20B,PRR11,ASF1B,PIF1,CDCA2,CDCA3,TXK,CDCA5,CDCA7,CDCA8,NCAPG,WDR62,SKA3,IQGAP3,NCAPH,RACGAP1,BARD1,PLK4,CDT1,DDIAS,PLK1,XRCC3,NBEAL2,CDC7,BRI3BP,ZWINT,UBAC1,DHFR,FAM111B,FOSL1,ANLN,TPX2,POLA2,TOP2A,FEN1,NCAPG2,DDX12P,KIF14,BRCA1,KIF11…
gene_set_query	111	SREBF2	219.7	Literature ChIP-seq,137;ARCHS4 Coexpression,532;ENCODE ChIP-seq,97;Enrichr Queries,223;ReMap ChIP-seq,47;GTEx Coexpression,282	TFRC,CPNE7,TONSL,NUDT1,STMN3,ADARB1,ACTB,SCAMP5,RPS6KA4,LGALS1,MPRIP,SOX18,WDR90,AKT1,SOX9,FBXO5,PRKACA,TNS4,GLUL,ICOSLG,GAMT,CPT1A,ACOT7,ENDOG,ENTPD2,SSTR5-AS1,PAQR4,NUP210,KNL1,HSPG2,MXRA8,TAGLN2,RIN1,CTXN1,PRR11,TELO2,ASF1B,PTGES,TTYH3,SDC4,SKA2,GJC1,FAM171A1,FAM171A2,PCBP4,S100A13,ST3GAL4,PLCG1,ATRIP,NTSR1,B4GALNT4,JAG2,ABCA1,PLK4,ABCA2,CDT1,CADM4,JUP,NBEAL2,BRI3BP,UBAC1,FOSL1,SMTN,NMT2,CALM3…
gene_set_query	112	HIC1	220.3	ARCHS4 Coexpression,336;Enrichr Queries,134;GTEx Coexpression,191	COL18A1,TINAGL1,TMEM200B,HDAC10,COL12A1,PLAT,OLFML2A,CELSR2,LOXL1,GLI2,STK10,LGALS1,CCND1,SOX18,CREB3L1,TIMP2,CYP1B1,SOX9,ICOSLG,TGM2,PDGFRA,EGFL7,TCF15,IGFBP5,IGFBP4,STARD8,TPM2,DENND2A,F2R,EMP1,ANO9,PCOLCE,FOXL1,HSPG2,SORCS2,ADAM19,SELENON,COL4A2,CRISPLD2,COL4A1,PXDN,COL6A1,CDH11,MXRA8,FSCN1,COL6A3,AHRR,MYH9,CD44,KANK2,NOTCH3,SEMA7A,PKDCC,PHLPP1,NFIX,C1S,PKN3,LAMA4,PXN,PDGFB,FSTL1,THBS1,AURKB,N…
gene_set_query	113	EBF1	220.4	ARCHS4 Coexpression,406;ENCODE ChIP-seq,92;Enrichr Queries,361;ReMap ChIP-seq,97;GTEx Coexpression,146	JPT1,ANKLE1,MAML2,TFRC,COL12A1,TMEM97,SMC4,ACTB,RPS6KA4,PREX1,STS,LGALS1,RASSF2,SOX18,WDR90,RASSF5,CREB3L1,STMN1,PDK4,ZNF724,CYP1B1,SOX9,GLUL,TMPO,ENTPD2,ACOT7,HPCAL1,PIMREG,HSPG2,CPED1,LARS2,ZNF714,MXRA8,VOPP1,TRIM14,TAGLN2,DNA2,RIN1,PIF1,TTYH3,SLC45A3,ZNF273,SDC4,CDCA5,CRABP1,PDGFB,TWF2,PIK3R3,TMTC1,SKA3,PCDH18,ADAMTS15,BRIP1,CYB5R3,INPP5A,NUP85,PCBP4,HLTF,KCNN4,CEP78,ABCA1,APOBEC3C,ABCA2,WNT10…
gene_set_query	114	SOHLH1	221	ARCHS4 Coexpression,281;Enrichr Queries,291;GTEx Coexpression,91	CNTNAP1,RAB3A,TINAGL1,MTCL1,STMN3,HR,BRCA1,ELFN2,CHTF18,ELAVL2,NRGN,SCAMP5,RNF157,ENC1,STMN1,DPF1,NEFL,SCN1B,YWHAH,ZNF365,EGFL7,ACOT7,IGFBP2,APLP1,ADAM11,VSTM2L,UBE2QL1,SHISA2,ETV4,DNM1,CIT,CDC25B,TRAIP,ADGRB2,FANCD2,PXDN,S100A9,DTL,CTXN1,FBLN7,CAMK2B,NDRG4,BRSK2,PKDCC,SDC4,PLPPR5,CDCA8,ATP1A3,ABCB9,AK5,AURKB,DDN,CACNG7,PDZD4,BRINP2,FAM171A2,SH3BP1,CAMK2N1,MGAT5B,CREG2,FSD1,KIF3C,CLSPN,FAM83D,HES…
gene_set_query	115	E2F4	221.7	Literature ChIP-seq,2;ARCHS4 Coexpression,454;ENCODE ChIP-seq,1;Enrichr Queries,80;ReMap ChIP-seq,6;GTEx Coexpression,787	TFRC,STMN3,TMEM97,SMC4,SMC2,MTBP,SOX18,WDR90,AKT1,PRKACA,GTSE1,WDHD1,NUP210,WDR76,DEPDC1B,PRR11,ASF1B,CDCA2,ANAPC15,CDCA3,CDCA5,SHMT1,CDCA7,CDCA8,NCAPG,WDR62,GATA2,SKA3,IQGAP3,NCAPH,SKA2,FAM171A1,NUP85,S100A13,CEP78,BARD1,PLK4,ICMT,JUP,PLK1,PBX3,CDC7,GPR137C,FOSL1,FAM111B,FAM111A,SASS6,RAD18,ACHE,TINAGL1,SPIN4,DDX12P,NCAPG2,TUBA1B,CHAF1B,JPH2,CHAF1A,NUF2,PBK,TK1,ZNF367,DLGAP5,CEP55,NDC1,HELLS,LRR…
gene_set_query	116	SIX5	222.2	ARCHS4 Coexpression,307;ENCODE ChIP-seq,109;Enrichr Queries,135;ReMap ChIP-seq,201;GTEx Coexpression,359	JPT1,ANKLE1,TMEM200B,PLEKHB1,TONSL,STMN3,BUB1B,ACTB,LOXL1,LGALS1,CCND1,TUBB3,WDR90,DPF1,AKT1,SIRPA,CYP1B1,SOX9,TNS4,ATXN7L2,SKP2,MAP3K6,BAHCC1,TGM2,GTF2I,GAMT,IGFBP5,IGFBP4,TPM2,APLP1,KRT7,VRK1,ESCO2,P3H3,PASK,HSPG2,TUBA4A,CDC25A,CDC25B,SELENON,EML6,BCAM,COL4A2,COL4A1,SRSF2,FSCN1,MXRA8,CTXN1,VCL,CCDC150,TELO2,TEDC1,NOTCH3,DNMT1,RNASEH2A,PKDCC,CDCA3,CRABP2,SDC4,CDCA5,ARHGAP19,CDCA8,GATA2,PKMYT1,IQ…
gene_set_query	117	MAZ	223.4	ARCHS4 Coexpression,268;ENCODE ChIP-seq,24;Enrichr Queries,103;ReMap ChIP-seq,46;GTEx Coexpression,676	ANKLE1,IFITM2,HDAC10,TFRC,TONSL,STMN3,TMEM97,MKI67,ACTB,RPS6KA4,CDC20,SAMD14,SOX18,WDR90,STMN1,AKT1,PLCE1,FBXO5,PRKACA,GLUL,GTSE1,SCN1B,TMPO,GAMT,ENTPD2,PAQR4,NUP210,STARD8,P3H3,CRISPLD2,MXRA8,TRIM14,TAGLN2,DNA2,RIN1,CTXN1,TELO2,OTULINL,PTGES,ANAPC15,CDCA3,CRABP2,SDC4,TWF2,WNK4,ABCB9,OAZ2,DSN1,PCBP4,S100A13,ST3GAL5,FAM43A,PLCG1,KCNN4,PPARGC1B,ABCA2,CDT1,ICMT,CADM4,JUP,XRCC2,PLK1,XRCC3,NBEAL2,CDC7…
gene_set_query	118	FOXF2	223.7	ARCHS4 Coexpression,96;Enrichr Queries,280;GTEx Coexpression,295	COL12A1,TONSL,PLAT,ADARB1,LOXL1,AMOT,CCND1,CYP1B1,SOX9,SOX7,TGM2,PDGFRA,EPHA7,IGFBP5,IGFBP4,PCOLCE,P3H3,TM4SF1,CDC25A,HIC2,COL4A2,CRISPLD2,COL4A1,MXRA8,COL8A1,VCL,TELO2,NOTCH3,CEMIP,FBLN1,GATA3,GATA2,PKMYT1,LTBP1,PCDH18,GJC1,FAM171A2,INPP5A,NACC1,NPTX1,FAM83D,SLC19A1,CPA4,WWTR1,CDT1,RBPMS,CAV1,NR2F1,NR2F2,SMAD6,PBX1,FOSL1,SMTN,LRFN1,SAE1,NES,COL18A1,SYNM,TINAGL1,LAMC3,ARRB1,LMNB2,GLI2,JPH2,CHAF1A…
gene_set_query	119	ELF3	224.3	ARCHS4 Coexpression,218;Enrichr Queries,169;ReMap ChIP-seq,38;GTEx Coexpression,472	EHF,MAML2,GALNT10,CDC20,PREX1,CCND3,LGALS1,CCND1,PDK4,CYP1B1,SOX9,TNS4,GLUL,TGM2,S100A2,IGFBP5,IGFBP4,CTNNBIP1,F2R,HPCAL1,KRT7,HSPG2,TM4SF1,CDC25B,ALDH3A1,DEPDC1B,SCNN1B,SCNN1A,MALL,S100A5,S100A4,TAGLN2,S100A3,EPHA1,PRR11,S100A9,DSC2,DSC3,PTGES,TEDC1,CRABP2,SDC4,WNK4,TNFRSF11A,GATA3,EVPL,SKA2,ADGRG1,SCIN,TSPAN8,GRK5,CDH24,KCNN4,PDZD7,PROM2,ST14,SMAD3,JUP,ATP8B1,CAV1,NR2F1,HMGA1,IFFO2,HMGA2,INHBB,…
gene_set_query	120	NFIX	224.3	ARCHS4 Coexpression,235;Enrichr Queries,144;GTEx Coexpression,294	PLEKHB1,ACTB,LOXL1,SCAMP5,SAMD14,LGALS1,CCND1,MPRIP,CKMT1B,CYP1B1,SOX9,PRKACA,GLUL,SCN1B,TGM2,PDGFRA,IGFBP5,IGFBP4,TPM2,ADAM11,FRMD4A,HSPG2,ACAP3,SELENON,FOLH1,COL4A2,ADGRB2,COL4A1,FSCN1,MXRA8,NDRG4,COL13A1,CNN3,NUAK1,PCBP4,NPTX1,SRGAP3,PACSIN1,ABCA1,ABCA2,SMAD3,CADM4,JUP,CAV1,NR2F1,FANCA,NR2F2,PBX1,GPR137C,DLG4,WNK2,ZNF702P,MAP6D1,CALM3,SCN2A,ITM2C,COL18A1,CNTNAP1,PTPRS,TINAGL1,THRA,MTCL1,ATP2A1…
gene_set_query	121	HOXD13	224.8	Literature ChIP-seq,71;ARCHS4 Coexpression,48;Enrichr Queries,487;GTEx Coexpression,293	TMEM200B,COL12A1,OLFML2A,HOXA13,AMOT,HOXA10,CCND1,CYP1B1,PLS3,SOX9,PDGFRA,GUCY1A1,EPHA7,IGFBP5,IGFBP2,FRMD4A,HASPIN,CDC25A,COL4A2,COL4A1,GEMIN4,VCL,TELO2,CRABP2,DHX9,CDCA5,IL20RA,GATA3,GATA2,HOXB13,IQGAP3,GLIS1,GJC1,RACGAP1,NTSR1,CPA4,FANCI,WWTR1,CDT1,GSTM2,ICMT,CAV1,XRCC3,PLK1,PBX3,NR2F1,HMGA2,SHISAL1,NR2F2,PBX1,FOSL1,DHFR,SMTN,PPP5C,DIAPH3,LHX2,UBE2S,SAE1,SIM2,COL18A1,SYNM,PRAC2,TINAGL1,MCM7,NC…
gene_set_query	122	NFATC4	225	ARCHS4 Coexpression,105;Enrichr Queries,109;GTEx Coexpression,461	COL18A1,TINAGL1,PTPRS,TMEM200B,ITGB5,COL12A1,GLI3,LOXL1,GLI2,LGALS1,CCND1,ANPEP,CREB3L1,TIMP2,CYP1B1,MYBL2,SOX9,TGM2,ADAMTS7,PDGFRA,SCARA3,IGFBP5,IGFBP4,TPM2,IGFBP2,NME4,PCOLCE,P3H3,IL17RD,HSPG2,SELENON,COL4A2,COL4A1,COL6A1,PXDN,CDH11,MXRA8,FSCN1,COL6A3,S100A4,ALDOC,MFGE8,CD44,KANK2,NOTCH3,CEMIP,MEGF6,PKDCC,NFIX,C1S,LAMA4,FBLN1,GATA2,FSTL1,PCDH18,LTBP1,THBS1,AURKB,PLCG1,BID,B4GALNT4,ABCA1,WWTR1,G…
gene_set_query	123	SOX15	230	ARCHS4 Coexpression,220;Enrichr Queries,168;GTEx Coexpression,302	TOP2A,TINAGL1,ITGB4,HJURP,HR,MKI67,CDC20,LGALS1,CDH3,GM2A,CCND1,ANPEP,ENC1,CYP1B1,MYBL2,OIP5,SOX9,TNS4,PDGFRA,FGFBP1,S100A2,RIPK4,IGFBP2,KRT7,SHISA2,ETV4,TUBA4A,ELF3,MALL,PXDN,SCNN1A,FSCN1,BIRC5,S100A4,TAGLN2,ALDOC,ITGA6,EPHA1,RIN1,SLC29A1,S100A9,DSC2,DSC3,PTGES,DNMT1,PCNA,CRABP2,SDC4,GPR87,CRABP1,PARD6G,LYPD3,SEMA3F,GATA3,PKMYT1,EVPL,THBS1,CENPA,AURKB,UNG,AURKA,GNA14,CCNB1,LMNA,HAS3,S100A13,STOM…
gene_set_query	124	SALL1	233.5	Literature ChIP-seq,141;ARCHS4 Coexpression,97;Enrichr Queries,311;GTEx Coexpression,385	GLDC,PLEKHB1,PEBP1,OGDHL,NUCKS1,MKI67,CELSR2,PREX1,LAPTM4B,CCND1,MSANTD2,CYP1B1,SOX9,CA14,GTF2I,PDGFRA,EPHA7,IGFBP5,APLP1,IGFBP2,FRMD4A,SHISA2,PIMREG,SELENON,COL4A2,COL4A1,TIMELESS,TAGLN2,ALDH7A1,FKBP5,TTYH2,CRABP1,CDCA7,DTX4,PCDH18,GJC1,FAM171A1,ADGRG1,NUAK1,S100A13,ST3GAL5,PLCG1,ECT2,B4GALNT4,ABCA1,ABCA2,CADM4,RBPMS,NR2F1,FANCA,HMGA2,INHBB,PBX4,SYNJ2,NR2F2,PBX1,ZWINT,ANLN,NASP,CSPG5,DZIP1,NES,I…
gene_set_query	125	NKX32	236.5	ARCHS4 Coexpression,148;GTEx Coexpression,325	SYNM,TMEM200B,TONSL,OLFML2A,FOXM1,HOXA13,GLI3,LMNB2,JPH2,TNFAIP8L1,PGM5,MYBL2,EPHA7,GUCY1A1,OSR1,ITGA1,NME4,PALD1,ANO1,SAPCD2,INCENP,FANCD2,COL6A1,PXDN,SLC25A10,SLC29A1,THOP1,VCL,KANK2,NOTCH3,ISYNA1,COL13A1,PKN3,LRP5,LRP3,PLCXD1,IQGAP3,CRIP1,GJC1,RECQL4,SH3BGRL,SCIN,NACC1,E2F1,NTSR1,POLR2L,WWTR1,CDT1,CDKN2C,RBPMS,HOXB-AS3,SPRY4,PBX3,NR2F2,PBX1,DHFR,SMTN,KIF18B,UBE2S,NCAPD2,SPRY1,SAE1,SLC2A4RG,SSB…
gene_set_query	126	ESR1	237.3	Literature ChIP-seq,14;ARCHS4 Coexpression,179;ENCODE ChIP-seq,25;Enrichr Queries,667;ReMap ChIP-seq,51;GTEx Coexpression,488	EHF,TMEM200B,TFRC,STMN3,ACTB,PREX1,ANPEP,WDR90,AKT1,CYP1B1,SOX9,GAMT,CPT1A,SSTR5-AS1,MTUS1,KRT7,P3H3,TM4SF1,BCAM,CRISPLD2,MALL,MXRA8,TRIM14,TAGLN2,PTGES,CRABP2,SDC4,SHMT1,PDGFB,TWF2,IL20RA,CDCA7,PIK3R3,TGFA,GATA3,GATA2,BRIP1,INPP5A,PLCG1,ATRIP,PROM2,ABCA1,ABCA2,CDT1,WNT10B,GSTM2,JUP,XRCC3,NBEAL2,NR2F2,CGN,BRI3BP,PBX1,PKIB,MEX3A,TH,CYP1A1,SLC2A4RG,TOP2A,COL18A1,TINAGL1,C2CD2,LPCAT1,KIF12,BRCA1,GLI…
gene_set_query	127	BHLHE22	239	ARCHS4 Coexpression,382;ReMap ChIP-seq,50;GTEx Coexpression,285	OLFML2B,RAB3A,TFRC,CPNE7,LOXL4,ACTB,RPS6KA4,SCAMP5,PREX1,SAMD14,LGALS1,RASSF2,SOX18,TUBB3,STMN1,NEK2,BAHCC1,EPHA5,MAP2K3,CPT1A,DGAT2,ENTPD2,S100A2,ADAM11,KRT7,P3H3,SCNN1A,SIDT1,S100A5,S100A4,TAGLN2,ADAM8,S100A3,RIN1,FKBP5,NDRG4,ISYNA1,BRSK2,SEMA7A,TTYH3,CDCA3,PDGFB,TWF2,SKA2,PDZD4,FAM171A2,INPP5A,PCBP4,NPTX1,SRGAP3,KIF3C,NTSR1,PDZD7,PLXNA4,PACSIN1,ABCA2,CDT1,ST14,CADM4,NEK6,GPR137C,GNG13,FOSL1,AR…
gene_set_query	128	MEOX1	239.3	ARCHS4 Coexpression,330;Enrichr Queries,209;GTEx Coexpression,179	SRPX,COL18A1,TINAGL1,STEAP4,OLFML2B,C2CD2,COL12A1,PLAT,LOXL1,ESM1,CCND1,SOX18,PDK4,CYP1B1,SOX9,PRKACA,MAP3K6,TGM2,PDGFRA,EGFL7,HSDL2,DGAT2,TCF15,IGFBP5,IGFBP4,IGFBP2,EMP1,FRMD4A,PCOLCE,TM4SF1,FRMD3,ADAM19,ALDH1A3,TMEM135,COL4A2,CRISPLD2,COL4A1,PXDN,CDH11,COL6A1,CAT,PLIN4,MXRA8,COL8A1,COL6A3,ITGB1BP1,S100A4,SLC29A1,KANK2,ZNF792,PKDCC,C1S,PKN3,LAMA4,PDGFB,PIK3R3,FBLN1,TMTC1,ADRB2,FSTL1,THBS1,AURKB,…
gene_set_query	129	ZNF219	241.3	ARCHS4 Coexpression,263;Enrichr Queries,202;GTEx Coexpression,259	CD82,CELSR2,PREX1,LGALS1,CCND1,AKT1,EPHA7,IGFBP4,F2R,IGFBP2,CTNNBIP1,PASK,HSPG2,SELENON,COL4A2,FSCN1,VOPP1,S100A4,RIN1,CTXN1,VCL,TELO2,NOTCH3,ISYNA1,TTYH3,PKDCC,GJC1,ADGRG1,FAM171A2,NACC1,CDH24,PLCG1,FAM83D,KCNN4,B4GALNT4,ABCA1,JAG2,WWTR1,CDT1,SMAD3,RBPMS,JUP,CAV1,PBX3,HMGA1,FANCA,PBX1,FOSL1,SMTN,WNK2,CSPG4,NES,SLC2A4RG,ITM2C,TOP2A,COL18A1,SYNM,TINAGL1,PTPRS,MCM7,BHLHE41,ARRB1,GLI3,LMNB2,JPH2,ENC…
gene_set_query	130	SOX21	241.3	ARCHS4 Coexpression,221;Enrichr Queries,255;GTEx Coexpression,248	EPHB6,GPSM2,TINAGL1,PTPRS,GLDC,HMGB3,HR,NUCKS1,MSI2,CELSR2,GLI3,GLI2,GM2A,CCND1,NEFL,CYP1B1,SLC16A9,SOX9,GTSE1,PDGFRA,SCARA3,IGFBP5,CTNNBIP1,IGFBP2,KREMEN2,SHISA2,SERPINB7,IL17RD,SORCS2,ETV4,GPRC5B,PSRC1,SAPCD2,DDAH1,ADORA2B,PXDN,CDH11,RIN1,CTXN1,PTMA,ALDH7A1,DSC3,KRT80,BRSK2,PHLPP1,CRABP2,SDC4,GPR87,CRABP1,IL20RA,LRP4,PARD6G,LYPD3,GATA3,DTX4,EVPL,THBS1,PCDH18,AURKB,CACNG7,ADGRG1,FAM171A2,GBX2,CA…
gene_set_query	131	HOXB4	245	Literature ChIP-seq,122;ARCHS4 Coexpression,302;Enrichr Queries,325;GTEx Coexpression,231	ERCC6L,IFITM2,HDAC10,COL12A1,ECI2,PLEKHB1,PLAT,NUCKS1,SMC4,HOXA10,LAPTM4B,LGALS1,CCND1,CHEK1,AKT1,CYP1B1,PDK3,MAP3K8,NEK2,SOX9,FBXO5,TGM2,PDGFRA,EPHA7,GUCY1A1,IGFBP5,NUP210,IGFBP4,OSR1,F2R,HSPG2,CDC25A,ADAM19,CPED1,SGO1,HIC2,DEPDC1B,COL4A2,CCNE2,CRISPLD2,COL4A1,PRR11,ALDH7A1,VCL,ASF1B,BLM,CDCA2,RNASEH2A,PDGFB,TWF2,GATA3,HMMR,GATA2,IQGAP3,GJC1,EBP,RACGAP1,ST3GAL4,CLSPN,FAM83D,ATP5MF,CPA4,ASIC1,PLK…
gene_set_query	132	DEAF1	245.5	ARCHS4 Coexpression,101;Enrichr Queries,472;ReMap ChIP-seq,245;GTEx Coexpression,164	RAB3A,ANKLE1,ARL6IP1,PLEKHB1,STMN3,BUB1B,ACTB,CMIP,SCAMP5,SAMD14,CCND1,DPF1,AKT1,KNTC1,PRKACA,SKP2,CA14,TMPO,SEMA6B,GAMT,ACOT7,LIG1,APLP1,HPCAL1,ADAM11,ACAP3,EML6,ADGRB2,FSCN1,PPIH,TAGLN2,KIF20A,RIN1,CTXN1,TMPO-AS1,FKBP5,NDRG4,BRSK2,ANAPC15,TTYH3,CDCA5,CDCA8,GATA2,PLCXD1,PDZD4,BRINP2,FAM171A2,BRIP1,EFNB3,KIF3C,ATP5MF,B4GALNT4,PACSIN1,ASIC1,ABCA2,OSBPL7,STIL,SMAD3,CADM4,JUP,HMGA1,FANCA,SHISAL1,PBX…
gene_set_query	133	CXXC5	246.5	ARCHS4 Coexpression,154;GTEx Coexpression,339	CNTNAP1,RAB3A,THRA,MTCL1,PLEKHB1,PEBP1,STMN3,CELSR2,SCAMP5,SAMD14,SLC22A17,TRIM3,CKMT1B,RAC3,AKT1,PAQR4,IGFBP2,APLP1,HPCAL1,ADAM11,NME4,DNM1,DNM3,ACAP3,GPRC5B,ADGRB2,FAM20C,CTXN1,CAMK2B,BRSK2,NDRG4,ATP1A3,LRP3,GACAT2,CACNG7,PDZD4,FAM171A2,PCBP4,RAB26,NPTX1,SRGAP3,PDZD7,B4GALNT4,PACSIN1,ABCA2,CADM4,TUBB4A,GPR137C,PKIB,SBK1,FAM131C,LHX2,DLG4,FAM131B,MAP6D1,CALM3,NACAD,SCN2A,SSBP4,ITM2C
gene_set_query	134	ZBTB18	248.5	ARCHS4 Coexpression,159;GTEx Coexpression,338	CNTNAP1,RAB3A,THRA,MTCL1,PLEKHB1,STMN3,NRGN,SCAMP5,SAMD14,RASSF2,TRIM3,CKMT1B,SIRPA,SCN1B,APLP1,HPCAL1,ADAM11,DNM1,DNM3,ACAP3,ADGRB2,RAPGEF5,CAMK2B,NDRG4,BRSK2,NFIX,ATP1A3,AK5,GACAT2,CACNG7,PDZD4,PCBP4,RAB26,CAMK2N1,SPOCK1,NPTX1,SRGAP3,KIF3C,PDZD7,PACSIN1,ABCA2,GABBR2,CADM4,KIAA1549L,TUBB4A,GPR137C,PKIB,SBK1,FAM131C,DLG4,FAM131B,ZNF702P,CALM3,SCN2A,CDK5R1
gene_set_query	135	FBXL19	249	ARCHS4 Coexpression,403;GTEx Coexpression,95	RAB3A,PTPRS,PODXL2,STMN3,ELFN2,CELSR2,ELAVL2,LMNB2,NRGN,LMNB1,SCAMP5,RNF157,MPRIP,STMN1,DPF1,AKT1,ACOT7,ASRGL1,CIT,HIC2,ACAP3,SELENON,ADGRB2,INCENP,FSCN1,THOP1,CTXN1,TELO2,TTYH3,PLPPR5,LRP3,ABCB9,RECQL4,CACNG7,PDZD4,BRINP2,FAM171A2,CAMK2N1,MGAT5B,POLD1,NACC1,FSD1,KIF3C,PLCG1,GAS2L1,PACSIN1,B4GALNT4,PRRT3,KIAA1549L,SYT16,ARHGAP33,DLG4,CALM3,BCAR1,CDK5R1
gene_set_query	136	BHLHE23	249.5	ARCHS4 Coexpression,456;GTEx Coexpression,43	EPHB6,DSCC1,BUB1B,STMN3,MSI2,MKI67,SMC2,EME1,TUBB3,ZNF724,NUSAP1,OIP5,BAHCC1,TMPO,WDHD1,NUP210,ZGRF1,VASH2,MYO7B,VRK1,ESCO2,HASPIN,SGO1,ACAP3,DEPDC1B,FANCD2,DNA2,ASF1B,PIF1,NOTCH3,BLM,SEMA7A,TEDC2,TCF7,CDCA8,NCAPG,NCAPH,GLIS1,RAD51AP1,ORC6,ORC1,PCBP4,PLCG1,CDT1,STIL,XRCC2,FAM111B,UBE2T,SASS6,CDK1,FEN1,PTPRS,ZNF492,HMGB2,BRCA2,INSYN2B,LMNB1,BCL7A,EXO1,MYBL2,TOPBP1,POLE,HELLS,RMI2,RFC3,INCENP,OAS3,…
gene_set_query	137	OLIG2	250	Literature ChIP-seq,40;ARCHS4 Coexpression,137;Enrichr Queries,461;GTEx Coexpression,362	IFITM2,PLEKHB1,TONSL,STMN3,ACTB,SCAMP5,PREX1,RASSF2,LGALS1,ANPEP,DPF1,CYP1B1,AKT1,SOX9,ENTPD2,MTUS1,HSPG2,ADGRB2,EPHA1,LINC00641,SLC45A3,TTYH2,SDC4,PIK3R3,GATA3,WDR62,GATA2,SKA2,FAM171A1,NUAK1,CYB5R3,RACGAP1,PCBP4,HIVEP3,NTSR1,JAG2,BARD1,ABCA2,CADM4,NR2F1,NR2F2,PBX4,PPP5C,TH,LPAR6,ZBTB8B,ITM2C,TINAGL1,PTPRS,KIF14,GLI3,GLI2,RNF157,SLC22A17,ENC1,NEFL,TK1,ROM1,RIPK4,EMP1,ANO7,SORCS2,CIT,CLDN11,KAT2B…
gene_set_query	138	CREB3L4	250.7	ARCHS4 Coexpression,149;Enrichr Queries,51;GTEx Coexpression,552	EHF,TMEM97,MKI67,CDC20,CCND1,CREB3L1,STMN1,CHEK1,PDK4,NUSAP1,CYP1B1,AKT1,SIRPA,CPT1A,IGFBP5,PAQR4,IGFBP2,TM4SF1,BCAM,FOLH1,MELK,S100A4,KIF20A,ASF1B,FKBP5,SLC45A3,CRABP2,CDCA5,WNK4,CDCA7,NCAPG,PIK3R3,GATA3,HMMR,GATA2,HOXB13,PKMYT1,CCNB2,CCNB1,BRIP1,KCNN4,ECT2,FAM83D,CPA4,PROM2,CDT1,ST14,JUP,UBE2C,PLK1,FANCA,DHCR24,INHBB,CGN,PBX1,NDC80,NET1,FAM111A,TRPV4,UBE2T,CDK1,SIM2,SLC2A4RG,ITM2C,TOP2A,FEN1,PR…
gene_set_query	139	GBX2	251.8	Literature ChIP-seq,150;ARCHS4 Coexpression,125;Enrichr Queries,425;GTEx Coexpression,307	JPT1,GALNT18,PLEKHB1,DPY19L2P2,STMN3,CCND1,TUBB3,CYP1B1,SOX9,CCBE1,IGFBP5,APLP1,IGFBP2,FRMD4A,SHISA2,COL4A2,FSCN1,CTXN1,LINC00641,VCL,ISYNA1,TTYH3,CRABP2,CRABP1,LYPD1,TGFA,GATA3,GATA2,DTX4,FAM171A1,FAM171A2,CDH24,CLSPN,SRGAP3,PLXNA4,ASIC1,CPA4,B4GALNT4,CADM4,NR2F1,HMGA2,INHBB,NR2F2,MEX3A,LHX2,PPP1R1B,CSPG5,MAP6D1,LHX6,NACAD,NES,CNTNAP3,COL18A1,TINAGL1,PTPRS,THRA,GLI3,ELAVL2,LMNB2,GLI2,LMNB1,TUBA1…
gene_set_query	140	HNF1B	252.7	ARCHS4 Coexpression,556;Enrichr Queries,102;ReMap ChIP-seq,100	EHF,GUCY1B1,ACAA2,MAML2,CD82,GMNN,CCND1,ANPEP,CYP1B1,PLS3,SOX9,TNS4,LINC01588,TMPO,TGM2,MYLIP,PDGFRA,GUCY1A1,IGFBP4,F2R,MTUS1,NPY1R,KRT7,KAZN,TM4SF1,DEPDC1B,COL4A2,COL4A1,CD109,TMEM139,SCNN1A,MALL,TAGLN2,PRR11,VCL,TMPO-AS1,DSC3,SDC4,DHX9,PXN,IL20RA,TGFA,GATA3,GATA2,PMF1,NPAS2,SKA2,DPP4,ADGRG1,TSPAN8,ECT2,CPA4,ABCA1,ST14,SMAD3,JUP,FZD4,CAV1,HMGA1,NR2F1,FANCA,IFFO2,CGN,NR2F2,SMAD6,PBX1,TPX2,MANCR,M…
gene_set_query	141	PRRX1	254	ARCHS4 Coexpression,223;Enrichr Queries,133;GTEx Coexpression,406	SRPX,COL18A1,OLFML2B,TINAGL1,ITGB5,MAML2,COL12A1,PLAT,LOXL1,GLI3,STS,LGALS1,CCND1,CREB3L1,TIMP2,PLS3,CYP1B1,SOX9,TGM2,PDGFRA,SCARA3,IGFBP5,IGFBP4,TPM2,EMP1,PCOLCE,FOXL1,P3H3,HSPG2,TM4SF1,CPED1,ADAM19,ALDH1A3,COL4A2,CRISPLD2,COL4A1,CD109,PXDN,CDH11,COL6A1,MXRA8,COL6A3,COL8A1,S100A4,MFGE8,CD44,KANK2,NOTCH3,CEMIP,NFIX,C1S,LAMA4,NEXN,FBLN1,TMTC1,FSTL1,PCDH18,LTBP1,THBS1,AURKB,CYB5R3,CHSY3,S1PR3,CPA4,…
gene_set_query	142	POU6F1	255	ARCHS4 Coexpression,160;Enrichr Queries,377;GTEx Coexpression,228	CNTNAP1,RAB3A,PTPRS,TINAGL1,THRA,PLEKHB1,STMN3,ARRB1,ADARB1,NRGN,SCAMP5,RNF157,SAMD14,CCND1,SLC22A17,TRIM3,TIMP2,SIRPA,PDE4A,SCN1B,TGM2,ZNF365,KLF12,IGFBP5,IGFBP4,APLP1,ADAM11,MTUS1,FRMD4A,NAV2,HSPG2,DNM1,DNM3,ACAP3,CACNB3,GPRC5B,ADGRB2,PXDN,FSCN1,LINC00641,ABCG1,CAMK2B,SEMA7A,NDRG4,BRSK2,NFIX,TCF7,LRP4,ATP1A3,AK5,THBS1,AURKB,DDN,CACNG7,PDZD4,FAM171A2,ADGRG1,CAMK2N1,MGAT5B,CREG2,HIVEP3,FSD1,KIF3C…
gene_set_query	143	HOXB7	255.4	Literature ChIP-seq,106;ARCHS4 Coexpression,259;Enrichr Queries,152;ReMap ChIP-seq,112;GTEx Coexpression,648	EPHB6,EHF,TFRC,PLEKHB1,SCAMP5,LGALS1,RASSF2,EVA1A,ANPEP,PCLAF,CYP1B1,SOX9,PRKACA,GTSE1,SCN1B,CPT1A,MYO7B,KRT7,ESCO2,TM4SF1,ASRGL1,CPED1,MALL,TAGLN2,ASF1B,CDCA3,COL13A1,CRABP1,CDCA8,GATA3,GATA2,OAZ2,SKA2,FAM171A1,C5,TSPAN8,S100A13,PLCG1,KCNN4,NTSR1,ST14,NR2F1,IFFO2,NR2F2,BRI3BP,PBX1,ZWINT,GNG13,FOSL1,FERMT1,FAM111A,TPX2,PPP5C,CALM3,ITM2C,TOP2A,SRPX,COL18A1,SYNM,TINAGL1,ZNF492,VSIR,TUBA1B,ENC1,NUF2…
gene_set_query	144	SGSM2	255.5	ARCHS4 Coexpression,370;GTEx Coexpression,141	CNTNAP1,CSRNP3,PODXL2,HDAC10,THRA,STMN3,ELFN2,CELSR2,SCAMP5,MPRIP,SLC22A17,DPF1,AKT1,APLP1,KSR2,DNM1,ACAP3,ADGRB2,EVL,CTXN1,NDRG4,BRSK2,PLPPR2,PLPPR5,ATP1A3,LRP3,DDN,PDZD4,BRINP2,FAM171A2,EFNB3,CAMK2N1,MGAT5B,PLCG1,B4GALNT4,PACSIN1,TUB,WNT10B,ABCA2,PRRT3,CADM4,BAIAP3,ARHGAP33,DLG4,FAM131B,REEP2,CSPG5,CALM3,ZBTB8B,SSBP4,ITM2C
gene_set_query	145	ZBED3	255.7	ARCHS4 Coexpression,447;Enrichr Queries,105;GTEx Coexpression,215	JPT1,MSI2,MKI67,HOXA10,CCND1,STMN1,CYP1B1,SOX9,HADH,PRKACA,BAHCC1,GTF2I,DGAT2,IGFBP5,PAQR4,IGFBP4,MTUS1,TUBA4A,CDC25B,SELENON,TMEM135,COL4A1,FSCN1,FKBP5,SDC4,CDCA7,ADAMTS15,CCNB1,HCAR1,RACGAP1,PLXNA4,ABCA1,SMAD3,FZD4,NR2F1,FANCA,INHBB,PBX1,DHFR,UBE2T,NMT2,ITM2C,SLC25A1,TOP2A,SRPX,FEN1,PTPRS,TINAGL1,HMGB2,BRCA1,BRCA2,FOXM1,LMNB1,MIS18BP1,ENC1,TIMP2,TK1,SORD,EMP1,NME4,NAV2,CAT,PXDN,PLIN4,MCM3,SLC29…
gene_set_query	146	OLIG1	256	ARCHS4 Coexpression,132;Enrichr Queries,276;GTEx Coexpression,360	TINAGL1,CD82,PODXL2,THRA,PLEKHB1,ELFN2,ACTB,NRGN,RNF157,PREX1,LGALS1,RASSF2,CCND1,TUBB3,SLC22A17,ENC1,PHACTR3,TIMP2,PDK4,NEFL,CYP1B1,SIRPA,SOX9,GLUL,PDGFRA,IGFBP5,ROM1,APLP1,IGFBP2,KAZN,C1QL1,CLDN11,ACAP3,KAT2B,GPRC5B,PSRC1,PLPP4,ADGRB2,PXDN,FSCN1,ALDOC,LINC00641,S100A9,PRTFDC1,CD44,FKBP5,CAMK2B,KANK1,PHLPP1,TTYH2,PLPPR5,LYPD1,LRP4,PLA2G7,AURKB,FAM171A1,CACNG7,ADGRG1,BRINP2,RAB40B,CAMK2N1,MVB12B,…
gene_set_query	147	SOX7	258.3	ARCHS4 Coexpression,346;Enrichr Queries,185;GTEx Coexpression,244	COL18A1,EHF,TINAGL1,PLAT,ESM1,CCND1,SOX18,HYAL2,PDK4,TNFAIP8L1,CYP1B1,SOX9,MAP3K6,TGM2,PDGFRA,FGFBP1,EGFL7,S100A2,IGFBP5,NUP210,IGFBP4,ITGA2,DAPK2,RIPK4,IGFBP2,F2R,EMP1,EMP2,HSPG2,TM4SF1,ALDH1A3,COL4A2,CRISPLD2,COL4A1,IL1B,MALL,PXDN,COL6A3,ITGA6,HAP1,EPHA1,S100A9,DSC2,CD44,CRABP2,GPR87,LAMA4,PDGFB,LYPD3,SEMA3F,GATA3,ADRB2,GATA2,EVPL,THBS1,AURKB,HCAR1,PALMD,FAM43A,GBP2,HES2,PROM2,MPZL2,CPA4,JAM3,A…
gene_set_query	148	ZNF362	259	ARCHS4 Coexpression,399;Enrichr Queries,253;GTEx Coexpression,125	STMN3,ADARB1,CELSR2,LOXL1,CCND1,STMN1,PLS3,CYP1B1,PRKACA,GLUL,IGFBP5,IGFBP4,LOXL1-AS1,TPM2,CTNNBIP1,F2R,FRMD4A,HSPG2,CPED1,MBNL1-AS1,ACAP3,SELENON,ADGRB2,FSCN1,COL8A1,CTXN1,TRABD2B,VCL,NOTCH3,ISYNA1,TTYH3,LTBP1,CNN3,FAM171A2,CYB5R3,INPP5A,PLCG1,GAS2L1,B4GALNT4,ABCA1,SMAD3,CADM4,JUP,FANCA,NR2F1,NR2F2,SMAD6,PBX1,ARHGAP33,FGF14,PDE3A,CSPG4,ITM2C,COL18A1,TINAGL1,PTPRS,ITGB5,THRA,ENC1,TIMP2,DACT3,ADAM…
gene_set_query	149	TCF7L2	259.2	Literature ChIP-seq,85;ARCHS4 Coexpression,533;ENCODE ChIP-seq,30;Enrichr Queries,700;ReMap ChIP-seq,35;GTEx Coexpression,172	EHF,MAML2,TMEM200B,TFRC,ARL6IP1,GLDC,ECI2,TMEM97,ACTB,CDC20,STS,SOX18,WDR90,RASSF5,STMN1,PCLAF,PDK4,SOX9,TNS4,GLUL,GTSE1,TMPO,CPT1A,ENTPD2,ENDOG,PAQR4,MTUS1,HPCAL1,KRT7,ESCO2,KNL1,PASK,HSPG2,TM4SF1,WDR76,CPED1,LARS2,CRISPLD2,MXRA8,TAGLN2,PRR11,ALDH7A1,PTGES,LXN,CRABP2,SDC4,DHX9,CDCA5,PDGFB,CDCA8,PIK3R3,GATA3,IQGAP3,NCAPH,OAZ2,SKA2,GJC1,NUAK1,CYB5R3,RACGAP1,TSPAN8,NUP85,FAM43A,PLCG1,KCNN4,ATRIP,NT…
gene_set_query	150	SOX17	259.3	Literature ChIP-seq,94;ARCHS4 Coexpression,208;Enrichr Queries,516;GTEx Coexpression,219	JPT1,GALNT11,EHF,STEAP4,IFITM2,TFRC,BUB1B,PLAT,NUCKS1,SLC8A1,CDC20,LAPTM4B,LGALS1,CCND1,SOX18,EVA1C,PDK4,COTL1,CYP1B1,PLS3,MAP3K8,OIP5,KNTC1,SOX9,SLC16A9,TNS4,SOX7,TGM2,MAP2K3,PDGFRA,ACOT7,COL27A1,IGFBP5,IGFBP4,STARD8,IGFBP2,MTUS1,NPY1R,VRK1,HASPIN,HSPG2,TM4SF1,ASRGL1,ADAM19,TMEM135,BCAM,COL4A2,COL4A1,FSCN1,TIMELESS,TAGLN2,SHMT1,PDGFB,CDCA7,PIK3R3,GATA3,GATA2,NCAPH,CNN3,GJC1,ADAMTS15,NUAK1,S100A1…
gene_set_query	151	ZNF90	260.3	ARCHS4 Coexpression,712;Enrichr Queries,23;GTEx Coexpression,46	GLDC,TONSL,MKI67,CDC20,MSANTD2,ZNF726,CHEK1,ZNF724,PCLAF,AKT1,FBXO5,PRKACA,GTSE1,TMPO,WDHD1,NUP210,ESCO2,HASPIN,PIMREG,WDR76,DEPDC1B,NEIL3,KIF20A,KIF20B,PRR11,PIF1,CDCA2,ZNF273,CDCA3,CDCA5,CRABP1,CDCA7,NCAPG,SKA3,NCAPH,GJC1,PLK4,CDT1,DDIAS,XRCC2,PLK1,PBX4,ZWINT,FAM111B,FAM111A,ANLN,TPX2,SASS6,ZBTB8B,RAD18,TOP2A,ZNF492,KIF14,BRCA1,CTSV,KIF11,BRCA2,KIF15,CHAF1B,CHAF1A,MIS18BP1,NUF2,PBK,DLGAP5,HELLS…
gene_set_query	152	ZIC5	260.3	ARCHS4 Coexpression,47;Enrichr Queries,257;GTEx Coexpression,477	GLDC,DSCC1,COL12A1,BUB1B,NUCKS1,TMEM97,MKI67,CDC20,LAPTM4B,SAMD14,CCND1,CHEK1,PCLAF,CKMT1B,SOX9,CA14,PDGFRA,WDHD1,EPHA7,IGFBP2,HPCAL1,ADAM11,VASH2,SHISA2,PIMREG,CDC25A,ACAP3,HIC2,TIMELESS,DNA2,EPHA1,KIF20B,ALDH7A1,CDCA2,COL13A1,CRABP2,CRABP1,PDGFB,GATA3,HMMR,SKA3,GJC1,RAD51AP1,ORC1,PCBP4,NPTX1,SRGAP3,PDZD7,NR2F1,FANCA,HMGA2,INHBB,CDC7,NR2F2,GPR137C,GNG13,DHFR,PKIB,MEX3A,NASP,LHX2,ZNF702P,SCN2A,NE…
gene_set_query	153	SOX10	260.5	ARCHS4 Coexpression,175;Enrichr Queries,179;ReMap ChIP-seq,281;GTEx Coexpression,407	CD82,PLEKHB1,PLAT,HR,OLFML2A,PPP1CC,PREX1,LGALS1,CCND1,MPRIP,STMN1,SIRPA,CYP1B1,SOX9,BAHCC1,PDGFRA,ENTPD2,IGFBP5,IGFBP2,APLP1,TM4SF1,CPED1,ACAP3,SELENON,TMEM135,COL4A2,COL4A1,TMEM139,SRSF2,FKBP5,TTYH3,TTYH2,SDC4,PDE1C,CRABP1,ARHGAP19,TGFA,TNFRSF11A,GATA3,GJC1,ADGRG1,EFNB3,PCBP4,ST3GAL4,KCNMB4,ST3GAL5,ST3GAL6,KIF3C,PLCG1,ABCA2,WWTR1,CADM4,CAV1,NR2F1,FANCA,IFFO2,CGN,NR2F2,TBXAS1,CDK2,PPP1R1B,CSPG5,…
gene_set_query	154	ZNF750	261.8	ARCHS4 Coexpression,389;Enrichr Queries,92;ReMap ChIP-seq,98;GTEx Coexpression,468	EHF,ANKLE1,TFRC,HR,TMEM97,ESPN,MKI67,CELSR2,GBA2,ACTB,ZDHHC3,CDC20,LGALS1,CDH3,CCND1,HEPHL1,COTL1,PDK4,CYP1B1,SOX9,TNS4,BAHCC1,SOX7,TMPO,GAMT,PDGFRA,ACOT7,IGFBP5,CTNNBIP1,KRT7,ACYP1,ACAP3,ALDH3A1,COL4A1,SCNN1B,SCNN1A,GEMIN4,VOPP1,TAGLN2,RIN1,S100A9,TMPO-AS1,DSC2,DSC3,PTGES,NOTCH3,SDC4,CRABP2,GPR87,IL20RA,PDGFB,LYPD3,FBLN1,GATA3,ADRB2,EVPL,DPP4,CPA4,WNT4,PROM2,ABCA1,CDT1,ST14,SMAD3,JUP,HMGA1,FANCA…
gene_set_query	155	NFIB	262	Literature ChIP-seq,67;ARCHS4 Coexpression,708;Enrichr Queries,199;GTEx Coexpression,74	JPT1,EHF,ANKLE1,MAML2,UXS1,COL12A1,NUDT1,MSI2,TMEM97,MKI67,ACTB,AMOT,STK10,LGALS1,RGS3,CCND1,SOX18,EVA1C,STMN1,DPF1,CYP1B1,SOX9,MAP3K6,BAHCC1,GLUL,TMPO,EPHA5,PDGFRA,MYLIP,EPHA7,IGFBP5,IGFBP4,MTUS1,KAZN,VRK1,FRMD4A,SHISA2,CDC25A,TM4SF1,HIC2,COL4A2,ADGRB2,PSPC1,COL4A1,SCNN1A,TELO2,ASF1B,NOTCH3,TEDC2,ANAPC15,PKDCC,COL13A1,PDGFB,PDS5B,AK5,FBXO43,LTBP1,NPAS2,CNN3,SKA2,NUAK1,RACGAP1,NACC1,FAM43A,PLCG1,…
gene_set_query	156	DLX4	262	Literature ChIP-seq,164;ARCHS4 Coexpression,69;Enrichr Queries,244;GTEx Coexpression,571	HR,ESPN,HOXA13,HOXA10,CDC20,HEPHL1,CCND1,PDK4,CYP1B1,SOX9,TNS4,PDGFRA,IGFBP5,NUP210,CTNNBIP1,IGFBP2,KRT75,HASPIN,CDC25A,HIC2,S100A3,DSC3,COL13A1,CRABP2,GPR87,CDCA5,IL20RA,LYPD3,GATA3,GATA2,HOXB13,PKMYT1,IQGAP3,RACGAP1,NACC1,FAM83D,CPA4,ABCA1,JAG2,CDT1,ICMT,JUP,PLK1,NR2F1,FANCA,IFFO2,HMGA2,NR2F2,SMAD6,ZWINT,FOSL1,TPX2,LHX2,UBE2S,SIM2,SLC2A4RG,SLC25A1,TINAGL1,ITGB4,FOXM1,CHTF18,LMNB2,GLI2,LMNB1,CHA…
gene_set_query	157	ELK3	262.3	Literature ChIP-seq,12;ARCHS4 Coexpression,231;Enrichr Queries,319;GTEx Coexpression,487	MAML2,UXS1,CPNE7,COL12A1,NUDT1,MKI67,ACTB,RPS6KA4,PREX1,LGALS1,SOX18,CHEK1,CYP1B1,DLEU2,PRKACA,SOX7,CPT1A,HPCAL1,P3H3,HSPG2,TM4SF1,EML6,CD109,MALL,MXRA8,TAGLN2,KIF20B,RIN1,TTYH3,SLC45A3,SDC4,COL13A1,CRABP2,DHX9,PDGFB,TWF2,CDCA8,PIK3R3,GATA3,GATA2,PCDH18,EVPL,ADAMTS15,CYB5R3,KCNMB4,PLCG1,NTSR1,ABCA1,WWTR1,JUP,FZD4,PBX3,HSPA12B,FOSL1,PPP5C,SMTN,SASS6,CALM3,ITM2C,SRPX,COL18A1,TINAGL1,C2CD2,KIF11,TUB…
gene_set_query	158	PITX1	263	ARCHS4 Coexpression,326;Enrichr Queries,76;GTEx Coexpression,387	EHF,COL12A1,HR,MKI67,CDC20,HOXA10,CCND1,PTTG1,NUSAP1,CYP1B1,SOX9,PDGFRA,S100A2,IGFBP5,IGFBP4,IGFBP2,KRT7,ALDH3A1,MELK,MALL,FSCN1,EPHA1,DSC2,CRABP2,GPR87,LYPD3,GATA3,PKMYT1,EVPL,IQGAP3,CCNB2,SCIN,NACC1,PROM2,CPA4,JAG2,CDT1,SMAD3,JUP,UBE2C,CAV1,PLK1,NR2F1,HMGA1,FANCA,HMGA2,NR2F2,FOSL1,LHX2,UBE2S,NMU,CDK1,SIM2,SLC2A4RG,TOP2A,TINAGL1,FOXM1,LMNB2,LMNB1,JPH2,SIX2,PBK,MYBL2,TK1,DLGAP5,FGFBP1,RIPK4,NOG,E…
gene_set_query	159	ZFP69B	263.5	ARCHS4 Coexpression,508;GTEx Coexpression,19	JPT1,ERCC6L,DSCC1,CCNF,HJURP,BUB1B,MKI67,SMC2,EME1,TUBB3,CHEK1,STMN1,ZNF724,PCLAF,NUSAP1,FBXO5,GTSE1,EPHA5,WDHD1,ACOT7,VRK1,ESCO2,PIMREG,WDR76,SGO1,DEPDC1B,NEIL3,MELK,ZNF92,VOPP1,DNA2,KIF20B,PRR11,PIF1,TEDC2,DHX9,NCAPG,PIK3R3,HMMR,SKA3,SKA2,RAD51AP1,BRIP1,CCNB1,ORC6,ORC1,HLTF,CLSPN,ECT2,RBM12,CDT1,STIL,UBE2C,NEK6,XRCC2,HMGA1,FANCB,BRI3BP,NDC80,SLC16A14,FAM111B,TPX2,KIF18B,NASP,KIF4A,UBE2T,CDK1,AR…
gene_set_query	160	ETV5	265.7	ARCHS4 Coexpression,164;Enrichr Queries,151;GTEx Coexpression,482	TFRC,HJURP,PEBP1,STMN3,MSI2,MKI67,SCAMP5,LGALS1,CCND1,RASSF5,DPF1,COTL1,NUSAP1,CYP1B1,SOX9,TGM2,IGFBP5,IGFBP4,IGFBP2,PIMREG,ADAM19,EML6,MELK,ADGRB2,COL4A2,COL4A1,FSCN1,TAGLN2,FKBP5,BRSK2,TTYH3,SDC4,NCAPG,CORO1A,BRINP2,FAM171A2,NUAK1,CCNB1,KHDC1,ECT2,ABCA1,WWTR1,PRRT3,SMAD3,CAV1,HMGA1,FANCA,HMGA2,GGH,NBEAL2,FOSL1,ANLN,TPX2,DLG4,KIF4A,REEP2,CDK2,CDK1,CSPG4,DZIP1,ZBTB8B,ITM2C,TOP2A,CSRNP3,TINAGL1,PO…
gene_set_query	161	HOXA11	266	ARCHS4 Coexpression,99;Enrichr Queries,347;GTEx Coexpression,352	TMEM200B,COL12A1,OLFML2A,HOXA13,LOXL1,AMOT,HOXA10,LGALS1,CCND1,CREB3L1,CYP1B1,PDGFRA,IGFBP5,IGFBP4,TPM2,IGFBP2,PCOLCE,P3H3,HASPIN,HSPG2,CDC25A,CPED1,MBNL1-AS1,COL4A2,COL4A1,MXRA8,VCL,CEMIP,KLHL13,PDS5B,GATA3,GATA2,HOXB13,PKMYT1,IQGAP3,GJC1,DPP4,NACC1,CPA4,JAG2,CDT1,SMAD3,ICMT,CAV1,PLK1,NR2F1,HMGA2,SHISAL1,NR2F2,PBX1,FOSL1,SMTN,LHX2,UBE2S,SIM2,ITM2C,MOXD1,TINAGL1,GLI3,LMNB2,SIX2,TIMP2,RAC3,PGM5,MY…
gene_set_query	162	GRHL3	266.3	ARCHS4 Coexpression,246;Enrichr Queries,108;GTEx Coexpression,445	EHF,TINAGL1,ITGB4,HR,MKI67,CDC20,CDH3,CCND1,HEPHL1,ENC1,CYP1B1,SOX9,TNS4,FGFBP1,S100A2,IGFBP5,RIPK4,CTNNBIP1,EMP1,KRT7,NAV2,SERPINB7,HSPG2,ETV4,EPN3,ALDH3A1,ALDH1A3,ESPL1,ELF3,SCNN1B,MALL,PXDN,SCNN1A,EPHA1,S100A9,DSC2,CD44,DSC3,PTGES,NOTCH3,KRT80,CRABP2,SDC4,GPR87,LAMA4,PARD6G,TGFA,LYPD3,SEMA3F,GATA3,EVPL,THBS1,AURKB,ADGRG1,HAS3,HES2,PROM2,MPZL2,CPA4,WNT4,ABCA1,ST14,ZNF185,RRM2,JUP,WNT7B,CDC42BPG…
gene_set_query	163	HOXB5	266.3	ARCHS4 Coexpression,79;Enrichr Queries,147;GTEx Coexpression,573	COL12A1,GBA2,LOXL1,HOXA10,LGALS1,CCND1,SOX18,TUBB3,ANPEP,CREB3L1,CYP1B1,SOX9,TGM2,PDGFRA,CPT1A,GUCY1A1,IGFBP5,IGFBP4,OSR1,F2R,IGFBP2,MYO7B,PCOLCE,P3H3,MUC3A,TM4SF1,COL4A2,CRISPLD2,COL4A1,SCNN1B,TMEM139,FSCN1,MXRA8,S100A4,S100A3,COL13A1,WNK4,FBLN1,TNFRSF11A,GATA3,GATA2,LTBP1,TRHDE,SCIN,TSPAN8,S100A13,CDH24,PPARGC1B,NTSR1,CPA4,ST14,SMAD3,ATP8B1,FZD4,CAV1,NR2F1,HMGA2,CGN,NR2F2,SMAD6,PBX1,FERMT1,ITM2…
gene_set_query	164	HEY2	267.3	ARCHS4 Coexpression,325;Enrichr Queries,320;GTEx Coexpression,157	FHOD3,OLFML2B,GMNN,ADARB1,OLFML2A,PREX1,LAPTM4B,CCND1,PDK4,PLS3,CYP1B1,SOX9,TGM2,PDGFRA,GUCY1A1,IGFBP5,IGFBP4,LOXL1-AS1,TPM2,IGFBP2,VASH2,SHISA2,CPED1,MBNL1-AS1,BCAM,COL4A2,CRISPLD2,COL4A1,FANCD2,COL8A1,TRABD2B,NOTCH3,TMTC1,GATA3,SKA3,LTBP1,PCDH18,GJC1,CYB5R3,INPP5A,ABCA1,ARHGEF39,CAV1,NR2F1,INHBB,NR2F2,FANCB,PBX1,NASP,PDE3A,CSPG4,NES,ITM2C,COL18A1,TINAGL1,HMGB3,HMGB1,SPRED1,EXO1,GPER1,DACT3,SUN2…
gene_set_query	165	ETV1	269.8	ARCHS4 Coexpression,256;Enrichr Queries,203;ReMap ChIP-seq,155;GTEx Coexpression,465	HDAC10,FHOD1,PLEKHB1,TONSL,STMN3,GBA2,ACTB,SLC8A1,SCAMP5,SAMD14,CCND3,LGALS1,CCND1,WDR90,CKMT1B,SOX9,MAP3K6,BAHCC1,TGM2,PDGFRA,EPHA7,ENTPD2,SSTR5-AS1,IGFBP5,IGFBP4,APLP1,HPCAL1,ADAM11,PCOLCE,CDC25B,ACAP3,SELENON,SAP25,COL4A1,SRSF2,MXRA8,S100A4,FKBP5,TEDC1,NDRG4,ISYNA1,BRSK2,RNASEH2A,COL13A1,CRABP2,PIK3R3,PKMYT1,HOXB13,LTBP1,PCBP4,NACC1,ST3GAL5,NPTX1,SRGAP3,KIF3C,PDZD7,ABCA1,ABCA2,CDT1,OSBPL7,SMAD…
gene_set_query	166	RXRA	271.3	Literature ChIP-seq,82;ARCHS4 Coexpression,553;ENCODE ChIP-seq,41;Enrichr Queries,205;ReMap ChIP-seq,82;GTEx Coexpression,665	IFITM2,TFRC,GLDC,TONSL,ACTB,ZDHHC3,RPS6KA4,PREX1,SAMD14,LGALS1,RASSF2,SOX18,WDR90,CYP1B1,AKT1,DLEU2,SOX9,PRKACA,ATXN7L2,SKP2,GLUL,TMPO,GAMT,CPT1A,HPCAL1,HASPIN,MXRA8,TRIM14,TAGLN2,PRR11,TTYH3,CRABP2,SDC4,CDCA7,LYPD1,WNK4,LYPD3,LPAR3,GATA3,EVPL,FAM171A2,PCBP4,NUP85,FAM43A,ATRIP,PROM2,ABCA1,CDT1,B3GALNT1,GSTM2,CADM4,JUP,REG4,IFFO2,NBEAL2,NR2F2,PBX4,UBAC1,FOSL1,TPX2,POLA2,MEX3A,TMCC3,DZIP1,SLC2A4RG,…
gene_set_query	167	TWIST1	271.5	ARCHS4 Coexpression,237;Enrichr Queries,321;ReMap ChIP-seq,15;GTEx Coexpression,513	ANKLE1,MAML2,HDAC10,COL12A1,HR,PLAT,CELSR2,ACTB,LOXL1,SCAMP5,SAMD14,LGALS1,MPRIP,CCND1,SOX18,TUBB3,WDR90,ANPEP,CREB3L1,CYP1B1,SOX9,BAHCC1,GAMT,MAP2K3,CCBE1,PDGFRA,ENTPD2,S100A2,IGFBP5,IGFBP4,LOXL1-AS1,IGFBP2,KRT7,PCOLCE,P3H3,CDC25B,ACAP3,ADGRB2,COL4A2,CRISPLD2,COL4A1,CD109,MXRA8,FSCN1,SRSF2,S100A5,COL8A1,S100A4,S100A3,RIN1,PTGES,TEDC1,NDRG4,ISYNA1,TEDC2,CEMIP,TTYH3,RNASEH2A,CRABP2,TTYH2,FBLN1,GAT…
gene_set_query	168	IRX3	271.7	ARCHS4 Coexpression,203;Enrichr Queries,219;GTEx Coexpression,393	IFITM2,HR,LOXL1,LGALS1,CCND1,WDR90,PDK4,CYP1B1,AKT1,SOX9,TNS4,MAP3K6,TGM2,PDGFRA,IGFBP5,IGFBP4,CTNNBIP1,F2R,IGFBP2,SHISA2,TM4SF1,BCAM,COL4A2,COL4A1,SCNN1A,S100A4,TELO2,DSC3,NOTCH3,ZNF273,PKDCC,CRABP2,GPR87,IL20RA,LYPD3,FBLN1,GATA3,EVPL,NPAS2,NUAK1,NACC1,CPA4,WNT4,PROM2,JAG2,JUP,CAV1,NR2F1,IFFO2,INHBB,NR2F2,SMAD6,PBX1,SLC2A4RG,ITM2C,COL18A1,TINAGL1,KIF12,SPTLC3,ENC1,EMP1,EMP2,SERPINB7,EPN3,SAPCD2,…
gene_set_query	169	NR2F6	272	ARCHS4 Coexpression,251;Enrichr Queries,89;ReMap ChIP-seq,101;GTEx Coexpression,647	TFRC,LINC00261,PEBP1,ACTB,CDC20,SAMD14,LGALS1,EVA1A,CCND1,SOX18,WDR90,STMN1,AKT1,SIRPA,SCN1B,TGM2,SSTR5-AS1,COL27A1,IGFBP4,IGFBP2,MTUS1,HSPG2,TM4SF1,TUBA4A,BCAM,SAP25,SCNN1A,MXRA8,FSCN1,S100A4,TAGLN2,RIN1,S100A9,TELO2,DNMT1,SEMA7A,ISYNA1,TTYH3,SDC4,SHMT1,TCF7,WNK4,FBLN1,PLCXD1,PKMYT1,CORO1A,NPAS2,DPP4,CCNB2,EBP,ADGRG1,CCNB1,CYB5R3,INPP5A,NACC1,ATRIP,PDZD7,CDT1,ST14,SMAD3,ICMT,JUP,UBE2C,PLK1,NR2F1…
gene_set_query	170	GLI3	272.7	ARCHS4 Coexpression,167;Enrichr Queries,194;GTEx Coexpression,457	COL18A1,MOXD1,PTPRS,MAML2,TMEM200B,COL12A1,PLAT,OLFML2A,SYNE2,GLI2,KIF15,TUBA1B,LGALS1,CCND1,ENC1,TIMP2,NUSAP1,ITGB8,CYP1B1,SOX9,SLC16A2,ADAMTS7,CCBE1,PDGFRA,SCARA3,EPHA7,IGFBP5,IGFBP4,EMP1,FRMD4A,NAV2,IL17RD,PIMREG,HSPG2,SORCS2,CKAP5,MMS22L,COL4A2,DDAH1,COL4A1,CD109,PXDN,COL6A1,CDH11,MXRA8,COL6A3,ALDH7A1,CD44,KANK2,NOTCH3,ISYNA1,C1S,LAMA4,PARD6G,FBLN1,DTX4,FSTL1,PCDH18,LTBP1,THBS1,AURKB,CNN3,GJC…
gene_set_query	171	HOXA13	273.3	ARCHS4 Coexpression,265;Enrichr Queries,356;GTEx Coexpression,199	PRAC2,TINAGL1,TMEM200B,KIF11,GLI3,LMNB2,AMOT,HOXA10,CCND1,EXO1,SIX2,PDK4,CYP1B1,PGM5,SOX9,POLE,PDGFRA,GUCY1A1,IGFBP5,IGFBP2,NOG,EN1,NME4,ANO7,HASPIN,PRSS12,ETV4,CDC25A,ALDH1A3,TFDP1,ESPL1,SAPCD2,INCENP,SCNN1B,COL6A1,PXDN,CDH11,DEPDC1,B3GNT3,SLC25A10,KANK2,SLC45A3,NFIX,HPGD,PKN3,WNK4,LRP5,TMPRSS2,GATA3,GATA2,HOXB13,THBS1,IQGAP3,GLIS1,AURKB,GJC1,SELENBP1,DPP4,FOXRED2,TSPAN8,GBX2,PPARGC1B,NTSR1,SPDE…
gene_set_query	172	ZNF853	274	ARCHS4 Coexpression,135;GTEx Coexpression,413	CNTNAP1,PTPRS,RAB3A,THRA,PLEKHB1,STMN3,ELFN2,AMOT,RNF157,SCAMP5,JPH2,SLC22A17,B3GALT1,PHACTR3,PRKACA,SCN1B,ROM1,APLP1,DNM1,KAT2B,ACAP3,GPRC5B,ADGRB2,SNRNP25,LINC00641,CTXN1,CAMK2B,NDRG4,BRSK2,NFIX,LYPD1,ATP1A3,LRP3,DDN,CACNG7,PDZD4,FAM171A2,RAB40B,MGAT5B,KIF3C,LINC01963,ASIC1,B4GALNT4,PACSIN1,GDF11,ABCA2,CADM4,SCD5,HIPK2,DLG4,WNK2,FAM131B,REEP2,ZNF217,CSPG5,CALM3,NF2,ITM2C
gene_set_query	173	SMAD3	274	Literature ChIP-seq,19;ARCHS4 Coexpression,312;Enrichr Queries,396;ReMap ChIP-seq,44;GTEx Coexpression,599	JPT1,EHF,MAML2,CPNE7,COL12A1,ACTB,ZDHHC3,SMC2,RPS6KA4,LGALS1,MPRIP,RASSF5,STMN1,AKT1,CYP1B1,CKMT1B,SOX9,TNS4,HPCAL1,MTUS1,KRT7,TM4SF1,CD109,MALL,MXRA8,TAGLN2,RIN1,PTGES,CRABP2,SDC4,PDGFB,LYPD1,TGFA,LYPD3,ABCB9,GATA3,GATA2,NUAK1,INPP5A,S100A13,ST3GAL4,ST3GAL5,KCNN4,ABCA1,APOBEC3C,WWTR1,JUP,XRCC2,XRCC3,NR2F1,NBEAL2,NR2F2,CGN,PBX1,FOSL1,NET1,TPX2,ANLN,MEX3A,CALM3,RAD18,ITM2C,COL18A1,TINAGL1,PTPRS,BH…
gene_set_query	174	CTCF	274.5	Literature ChIP-seq,37;ARCHS4 Coexpression,11;ENCODE ChIP-seq,11;Enrichr Queries,405;ReMap ChIP-seq,11;GTEx Coexpression,1172	HDAC10,COL12A1,CCNF,TONSL,NUDT1,MKI67,GRPR,SMC4,ACTB,SMC2,RPS6KA4,SAMD14,EVA1A,SOX18,WDR90,CREB3L1,RASSF5,DPF1,AKT1,CYP1B1,FBXO5,PRKACA,ATXN7L2,ICOSLG,TMPO,CCBE1,WDHD1,TANGO6,CPT1A,ENTPD2,ACOT7,PAQR4,NUP210,DAPK2,P3H3,HASPIN,PIMREG,DEPDC1B,PLPP4,ADGRB2,MXRA8,TRIM14,TAGLN2,DNA2,RIN1,EPHA1,KIF20B,CTXN1,ALDH7A1,ASF1B,CDCA2,CDCA3,CRABP2,PDE1C,DHX9,CDCA5,TWF2,B3GLCT,IL20RA,TGFA,CDCA8,NCAPG,LPAR3,SKA3,…
gene_set_query	175	POU3F2	275.3	Literature ChIP-seq,159;ARCHS4 Coexpression,254;Enrichr Queries,570;GTEx Coexpression,118	EPHB6,GUCY1B1,ARL6IP1,PLEKHB1,GMNN,RTKN2,MSI2,CELSR2,SMC4,PREX1,PPP1CC,CCND1,EVA1A,TUBB3,STMN1,CHEK1,SOX9,TMPO,EPHA5,GEN1,EPHA7,IGFBP5,APLP1,IGFBP2,MTUS1,FRMD4A,CPED1,SGO2,CCNE2,ZNF714,LINC00641,ALDH7A1,FKBP5,BRSK2,LXN,LYPD1,PIK3R3,NCAPG,GATA3,DTX4,NPAS2,FAM171A1,CCNB2,BRINP2,FAM171A2,KCNMB4,NPTX1,KIF3C,SRGAP3,ECT2,PLXNA4,B4GALNT4,ASIC1,ACBD7,FANCI,CADM4,SMAD3,DDIAS,NR2F1,PBX3,HMGA2,NR2F2,HSPA2,P…
gene_set_query	176	HIF1A	279.2	Literature ChIP-seq,130;ARCHS4 Coexpression,298;Enrichr Queries,446;ReMap ChIP-seq,70;GTEx Coexpression,452	IFITM2,TFRC,MAML2,CPNE7,COL12A1,HR,ACTB,LOXL1,GALNT10,SMC2,PREX1,SAMD14,LGALS1,CCND1,SOX18,WDR90,AKT1,CYP1B1,PLS3,SKP2,MB21D2,KPNA2,TGM2,GTF2I,SEMA6B,CCBE1,CPT1A,ENTPD2,SSTR5-AS1,PAQR4,NUP210,IGFBP4,DAPK2,KRT7,PCOLCE,VRK1,PIMREG,TUBA4A,SPOCD1,ACAP3,COL4A2,COL4A1,CD109,FSCN1,TAGLN2,S100A4,KIF20A,RIN1,S100A9,VCL,FKBP5,TEDC1,CEMIP,TTYH3,RNASEH2A,CDCA3,CRABP2,TTYH2,SDC4,PDGFB,GATA3,PKMYT1,PCDH18,CNN3…
gene_set_query	177	TWIST2	280	ARCHS4 Coexpression,155;GTEx Coexpression,405	KANK2,SRPX,CEMIP,MEGF6,NFIX,ITGB5,C1S,LAMA4,COL12A1,FBLN1,FSTL1,PCDH18,THBS1,LTBP1,GLIS1,LOXL1,INSYN2B,RPSAP52,LGALS1,CYB5R3,CREB3L1,TIMP2,SKP2,CCBE1,PDGFRA,IGFBP5,IGFBP4,OSR1,CAV1,TPM2,HMGA2,EMP1,PCOLCE,P3H3,PRSS12,SOD3,CLDN11,MIR221,CD109,PXDN,CDH11,COL6A1,TRNP1,MXRA8,COL6A3,AHRR,MFGE8,PTGES
gene_set_query	178	NANOG	281.7	Literature ChIP-seq,28;ARCHS4 Coexpression,300;ENCODE ChIP-seq,49;Enrichr Queries,450;ReMap ChIP-seq,13;GTEx Coexpression,850	EHF,ANKLE1,IFITM2,TMEM200B,GLDC,TONSL,NUDT1,STMN3,TMEM97,ACTB,RPS6KA4,SOX18,WDR90,DPF1,CHEK1,STMN1,ZNF724,CYP1B1,AKT1,DLEU2,SOX9,PRKACA,GLUL,TMPO,EPHA5,GAMT,CCBE1,WDHD1,CPT1A,PAQR4,MTUS1,FEZ2,EPHA1,CTXN1,ALDH7A1,PRR11,ASF1B,PIF1,ZNF273,CDCA2,CRABP2,CDCA3,DHX9,CRABP1,CDCA7,IL20RA,TGFA,GATA3,GATA2,SKA3,PCDH18,OAZ2,NCAPH,GJC1,NUAK1,S100A13,ABCA1,ICMT,PBX3,NR2F1,NR2F2,TRERF1,PBX1,FOSL1,MEX3A,HOTTIP,L…
gene_set_query	179	DLX3	284.7	ARCHS4 Coexpression,200;Enrichr Queries,118;GTEx Coexpression,536	EPHB6,TINAGL1,COL12A1,HR,OLFML2A,ESPN,GLI2,STS,CDH3,CCND1,SPTLC3,ENC1,PDK4,CYP1B1,AKT1,CKMT1B,MYBL2,SOX9,TNS4,TGM2,PDGFRA,IGFBP5,IGFBP4,CTNNBIP1,IGFBP2,NOG,EMP1,KRT7,EMP2,SERPINB7,EPN3,ANO1,ALDH1A3,HIC2,ELF3,SAPCD2,CRISPLD2,TMEM139,PXDN,MXRA8,VWA1,S100A4,DSC2,DSC3,PTGES,KRT80,ZNF273,COL13A1,CRABP2,HPGD,GPR87,IL20RA,PARD6G,LRP4,LYPD3,GATA3,SEMA3F,ADRB2,GATA2,THBS1,EVPL,AURKB,GBX2,CAMK2N1,S100A13,S…
gene_set_query	180	SALL4	285.3	Literature ChIP-seq,46;ARCHS4 Coexpression,61;Enrichr Queries,55;GTEx Coexpression,979	GLDC,ZWILCH,COL12A1,GMNN,BUB1B,PLAT,TMEM97,MKI67,CDC20,PREX1,LAPTM4B,CCND1,MSANTD2,WDR90,CHEK1,STMN1,CYP1B1,OIP5,SOX9,KPNA2,NUDT15,SOX7,CA14,PDGFRA,WDHD1,COL27A1,IGFBP5,IGFBP2,VASH2,VRK1,SHISA2,PIMREG,CDC25A,ADAM19,BCAM,DEPDC1B,COL4A2,COL4A1,FANCD2,FSCN1,TIMELESS,TAGLN2,KIF20A,DNA2,PLA2R1,EPHA1,KIF20B,ALDH7A1,PARPBP,CRABP2,SDC4,CRABP1,CDCA7,GATA3,HMMR,GATA2,SKA3,NCAPH,NPAS2,CNN3,GJC1,DPP4,CCNB1,N…
gene_set_query	181	HOXB3	285.7	ARCHS4 Coexpression,329;Enrichr Queries,275;GTEx Coexpression,253	COL18A1,SYNM,TINAGL1,PTPRS,COL12A1,OLFML2A,GLI3,LMNB2,GLI2,HOXA10,JPH2,LGALS1,CCND1,MPRIP,ENC1,TNFAIP8L1,TIMP2,CYP1B1,AKT1,PGM5,SOX9,BAHCC1,POLE,TGM2,GTF2I,PDGFRA,EPHA7,CPT1A,GUCY1A1,IGFBP5,IGFBP4,ITGA1,EMP1,NME4,FRMD4A,FOXL1,HSPG2,ADAM19,CPED1,ALDH1A3,SELENON,INF2,COL4A2,CRISPLD2,COL4A1,COL6A1,PXDN,CDH11,MXRA8,COL6A3,MYH9,SLC29A1,VCL,CD44,KANK2,NFIX,PKN3,LAMA4,LRP5,GATA3,GATA2,LTBP1,THBS1,AURKB,…
gene_set_query	182	TEF	286.7	ARCHS4 Coexpression,190;Enrichr Queries,504;GTEx Coexpression,166	CNTNAP1,PTPRS,TINAGL1,RAB3A,THRA,TFRC,PLEKHB1,BHLHE41,STMN3,OGDHL,ACTB,NRGN,SCAMP5,SAMD14,LGALS1,BCL7A,CCND1,MPRIP,SLC22A17,ENC1,TIMP2,PDK4,GLUL,SCN1B,DGAT2,IGFBP5,IGFBP4,IGFBP2,APLP1,ADAM11,DNM1,DNM3,ACAP3,ADGRB2,PXDN,ALDOC,MFGE8,RAPGEF5,LINC00641,FKBP5,CAMK2B,NDRG4,BRSK2,NFIX,SDC4,LRP4,ATP1A3,LRP3,AK5,THBS1,NPAS2,AURKB,DDN,CACNG7,PDZD4,FAM171A2,RAB26,CAMK2N1,MGAT5B,KIF3C,CKB,SRGAP3,NPTX1,LINC01…
gene_set_query	183	OVOL1	286.7	ARCHS4 Coexpression,304;Enrichr Queries,157;GTEx Coexpression,399	EHF,TINAGL1,ITGB4,HR,CTSV,ESPN,ZDHHC3,STS,CDH3,CCND1,CYP1B1,MAP3K8,SOX9,TNS4,FGFBP1,RIPK4,CTNNBIP1,KRT7,NAV2,SERPINB7,TUBA4A,EPN3,ALDH1A3,ELF3,TMEM139,PXDN,SCNN1A,MALL,B3GNT3,EPHA1,DSC2,DSC3,NOTCH3,KRT80,CRABP2,SDC4,GPR87,IL20RA,PARD6G,TGFA,LYPD3,SEMA3F,GATA3,EVPL,THBS1,AURKB,DPP4,LMNA,HAS3,MROH6,HES2,CPA4,PROM2,WNT4,MPZL2,ST14,ZNF185,JUP,ATP8B1,WNT7B,CDC42BPG,SPRY4,FANCA,IFFO2,CGN,FOSL1,NET1,KRT…
gene_set_query	184	TBX2	287.7	ARCHS4 Coexpression,607;Enrichr Queries,117;GTEx Coexpression,139	COL18A1,OLFML2B,TINAGL1,ITGB5,GALNT18,RTKN2,COL12A1,PLAT,CELSR2,LOXL1,GLI2,LGALS1,CCND1,SOX18,HYAL2,TIMP2,PLS3,CYP1B1,AKT1,SOX9,TGM2,PDGFRA,EGFL7,GUCY1A1,IGFBP5,IGFBP4,STARD8,ITGA1,IGFBP2,EMP1,KAZN,EMP2,SORCS2,PALD1,TM4SF1,CDC25B,ANO1,ALDH1A3,BCAM,COL4A2,COL4A1,CRISPLD2,PXDN,CDH11,COL6A1,FEZ2,MXRA8,MYH9,COL6A3,AHRR,S100A4,TRABD2B,CD44,NOTCH3,NFIX,CDCA3,LAMA4,RAB1B,TWF2,FBLN1,GATA3,GATA2,TRAK1,TYM…
gene_set_query	185	ZNF503	288	ARCHS4 Coexpression,327;Enrichr Queries,336;GTEx Coexpression,201	SYNM,TINAGL1,TMEM200B,CD82,NRK,HOXA13,LOXL1,LMNB2,GLI2,AMOT,HOXA10,LGALS1,CCND1,ENC1,TIMP2,AKT1,CYP1B1,RAC3,PGM5,SOX9,TGM2,PDGFRA,EPHA7,GUCY1A1,IGFBP5,IGFBP4,ITGA1,IGFBP2,EMP1,NME4,P3H3,HSPG2,TENT5C,TM4SF1,CDC25A,SELENON,COL4A2,CRISPLD2,COL4A1,INCENP,COL6A1,PXDN,CDH11,MXRA8,S100A4,SLC25A10,VCL,CD44,KANK2,NOTCH3,ISYNA1,HLF,PKN3,LAMA4,LRP3,THBS1,AURKB,FAM171A2,CYB5R3,CAMK2N1,NACC1,S1PR3,FAM43A,GPC4…
gene_set_query	186	HES6	288.3	ARCHS4 Coexpression,510;Enrichr Queries,39;GTEx Coexpression,316	JPT1,TFRC,PLEKHB1,HJURP,TMEM97,MKI67,CDC20,LGALS1,CCND1,PTTG1,TUBB3,STMN1,COTL1,NUSAP1,NEK2,KPNA2,SLC16A2,IGFBP5,IGFBP4,APLP1,IGFBP2,PIMREG,ASRGL1,TUBA4A,FSCN1,TAGLN2,S100A9,CTXN1,ASF1B,FKBP5,BRSK2,CDCA3,SDC4,CDCA5,LYPD1,CDCA7,CDCA8,ABCB9,HMMR,CORO1A,CCNB2,BRINP2,ADGRG1,CCNB1,RACGAP1,PCBP4,SRGAP3,FAM83D,CDT1,PRRT3,CADM4,UBE2C,PLK1,HMGA1,FANCA,ARHGAP33,FAM111B,TPX2,MEX3A,LHX2,UBE2T,TRPV4,REEP2,CDK…
gene_set_query	187	NCOA3	290.3	ARCHS4 Coexpression,404;Enrichr Queries,360;ReMap ChIP-seq,235;GTEx Coexpression,162	DCLRE1B,TFRC,STMN3,NUCKS1,MKI67,CELSR2,ACTB,PREX1,LAPTM4B,STK10,RGS3,CDH3,LGALS1,CCND1,ZNF724,NUSAP1,AKT1,FBXO5,KPNA2,GLUL,CA14,TMPO,TGM2,GTF2I,TANGO6,CPT1A,NUP210,ZGRF1,KRT7,MUC3A,WDR76,TM4SF1,CCNE2,SCNN1B,GPD2,FSCN1,TRIM14,S100A4,TAGLN2,PRR11,S100A9,VCL,FKBP5,PIF1,SDC4,PXN,GATA3,FBXO43,SKA2,C5,BRIP1,INPP5A,TSPAN8,KIF3C,PLCG1,ABCA1,SMAD3,JUP,REG4,CAV1,PBX3,FANCA,INHBB,FANCB,CGN,BRI3BP,FAM111B,NE…
gene_set_query	188	LHX6	290.3	ARCHS4 Coexpression,487;Enrichr Queries,197;GTEx Coexpression,187	SRPX,COL18A1,JPT1,GALNT14,PTPRS,GUCY1B1,STEAP4,TINAGL1,CSRNP3,RAB3A,PODXL2,COL12A1,LOXL1,ELAVL2,CCND1,SOX18,TUBB3,ENC1,STMN1,DPF1,PDK4,CYP1B1,PLS3,SOX9,SOX7,TGM2,SEMA6B,EPHA5,PDGFRA,EGFL7,ACOT7,LIG1,IGFBP5,IGFBP4,EMP1,NAV2,HSPG2,ADAM19,ALDH1A3,COL4A2,DDAH1,COL4A1,PXDN,PLIN4,FSCN1,ITGB1BP1,RGS7BP,NDRG4,NFIX,PLPPR2,PKN3,PDGFB,PIK3R3,GATA2,THBS1,AURKB,ADAMTS15,NUAK1,PALMD,GBX2,PNMA1,PCBP4,STOM,NPTX1…
gene_set_query	189	TET1	291	Literature ChIP-seq,29;ARCHS4 Coexpression,86;GTEx Coexpression,758	ANKLE1,HDAC10,GLDC,TONSL,STMN3,TMEM97,SMC4,RPS6KA4,MTBP,LGALS1,CREB3L1,WDR90,STMN1,CHEK1,DLEU2,ATXN7L2,GLUL,ICOSLG,WDHD1,CCBE1,ENDOG,ACOT7,MTUS1,ESCO2,P3H3,BCAM,DEPDC1B,MALL,MXRA8,TAGLN2,DNA2,KIF20B,EPHA1,RIN1,ALDH7A1,SLC45A3,SDC4,CDCA5,PDGFB,NCAPG,LYPD3,TMTC1,SKA3,PCDH18,GJC1,NUP85,ST3GAL4,ST3GAL5,ST3GAL6,FAM43A,PPARGC1B,NTSR1,JAG2,JUP,IFFO2,CDC7,NR2F2,HSPA12B,TRERF1,UBAC1,FOSL1,ANLN,MEX3A,PPP1R…
gene_set_query	190	CBX2	292.6	ARCHS4 Coexpression,13;ENCODE ChIP-seq,22;Enrichr Queries,12;ReMap ChIP-seq,136;GTEx Coexpression,1280	EHF,GLDC,ADARB1,TMEM97,SMC4,SCAMP5,PREX1,STMN1,PRSS3,GTSE1,WDHD1,ACOT7,LARS2,EML6,DEPDC1B,LINC01736,PRR11,ASF1B,OTULINL,PIF1,CDCA2,CDCA3,CDCA5,CRABP1,CDCA7,IL20RA,CDCA8,NCAPG,WDR62,GATA3,SKA3,IQGAP3,NCAPH,GJC1,KCNMB4,ST3GAL6,PLCG1,SLC19A1,PLK4,PLK1,PBX3,NR2F1,CDC7,DHFR,MEX3A,CYP1A1,NMT2,ZBTB8B,TINAGL1,NCAPG2,LPCAT1,BHLHE41,JPH2,CHAF1B,TUBA1B,CHAF1A,NUF2,TIMP2,PBK,TK1,DLGAP5,CEP55,HELLS,RMI2,ELOVL…
gene_set_query	191	ZNF100	293	ARCHS4 Coexpression,813;Enrichr Queries,24;GTEx Coexpression,42	ZWILCH,DSCC1,RTKN2,HJURP,BUB1B,TMEM97,MKI67,SMC4,SMC2,RPS6KA4,MTBP,EME1,PTTG1,MPRIP,PCLAF,NUSAP1,AKT1,NEK2,OIP5,KNTC1,FBXO5,PRKACA,TMPO,GEN1,WDHD1,ZNF681,ZGRF1,VASH2,VRK1,KNL1,ESCO2,CDC25C,HASPIN,CDC25A,SGO1,SGO2,DEPDC1B,ZNF92,MELK,CCNE2,FANCD2,ZNF714,DNA2,KIF20B,TMPO-AS1,ASF1B,DNMT1,BLM,CDCA2,PARPBP,ZNF273,CDCA3,CDCA5,CDCA8,NCAPG,HMMR,FBXO43,SKA3,NCAPH,RAD51AP1,CCNB2,BRIP1,DSN1,ORC6,HCAR1,ORC1,N…
gene_set_query	192	TFCP2L1	293.7	ARCHS4 Coexpression,150;Enrichr Queries,130;GTEx Coexpression,601	EHF,TINAGL1,ITGB4,MKI67,CDH3,CCND1,ANPEP,CREB3L1,ENC1,PDK4,CYP1B1,SOX9,TNS4,GLUL,TGM2,FGFBP1,IGFBP5,IGFBP2,RIPK4,MTUS1,KRT7,EMP1,NAV2,ANO1,ALDH1A3,ADGRF1,ELF3,COL4A2,COL4A1,SCNN1B,SCNN1A,PXDN,MALL,B3GNT3,ITGA6,PLA2R1,CD44,DSC2,TNFRSF21,DSC3,FKBP5,PTGES,SDC4,HPGD,LAMA4,GPR87,TMPRSS2,PRKX,TNFRSF11A,GATA3,SEMA3F,THBS1,EVPL,AURKB,SELENBP1,DPP4,ADGRG1,ERMP1,CAMK2N1,CKB,KCNN4,PROM2,CPA4,MPZL2,SLC12A2,A…
gene_set_query	193	BHLHE40	294.8	ARCHS4 Coexpression,725;ENCODE ChIP-seq,56;ReMap ChIP-seq,49;GTEx Coexpression,349	JPT1,HDAC10,CPNE7,CCNF,TONSL,TMEM97,GBA2,ACTB,RPS6KA4,SAMD14,SOX18,WDR90,RASSF5,STMN1,PDK3,SKP2,SOX7,GLUL,GAMT,ENTPD2,ACOT7,PAQR4,DAPK2,HSPG2,TM4SF1,DEPDC1B,TAGLN2,DNA2,EPHA1,RIN1,TELO2,OTULINL,TTYH3,SLC45A3,CRABP2,SDC4,CDCA5,TWF2,LYPD3,EVPL,FAM171A1,PLCG1,KCNN4,RBM12,PROM2,BARD1,PLK4,CDT1,JUP,IFFO2,NBEAL2,PBX4,HSPA12B,ZWINT,GPR137C,FOSL1,ANLN,POLA1,MEX3A,LPAR6,NMU,NMT2,SCN2A,SLC2A4RG,SUV39H1,SEC…
gene_set_query	194	DLX2	295.7	ARCHS4 Coexpression,578;Enrichr Queries,237;GTEx Coexpression,72	JPT1,GALNT14,RAB3A,ARL6IP1,CPNE7,COL12A1,STMN3,MKI67,CCND1,TUBB3,DPF1,STMN1,CYP1B1,PLS3,SOX9,EPHA5,ACOT7,IGFBP5,IGFBP2,SHISA2,PIMREG,KRT75,FSCN1,KIF20A,CRABP2,CDCA7,PIK3R3,AK5,GATA3,KLHL13,SKA3,GATA2,OAZ2,SKA2,BRINP2,CCNB1,EFNB3,PCBP4,NACC1,KIF3C,NPTX1,PACSIN1,CAV1,NR2F1,FANCA,HMGA2,INHBB,NR2F2,SMAD6,SLC16A14,FOSL1,LHX2,KIF4A,REEP2,CSPG5,LHX6,PRR7,TINAGL1,PODXL2,FMN2,ELFN2,INSYN2B,TUBA1B,RPSAP52,…
gene_set_query	195	CUX1	296	Literature ChIP-seq,111;ARCHS4 Coexpression,653;ENCODE ChIP-seq,91;Enrichr Queries,678;ReMap ChIP-seq,168;GTEx Coexpression,75	EHF,IFITM2,MAML2,CPNE7,PLEKHB1,COL12A1,TONSL,STMN3,TMEM97,SMC4,ACTB,SMC2,PREX1,MTBP,SAMD14,MPRIP,EVA1A,SOX18,WDR90,CREB3L1,CHEK1,PCLAF,AKT1,DLEU2,SKP2,PRKACA,GAMT,WDHD1,TANGO6,CPT1A,ACOT7,P3H3,KNL1,ASRGL1,TM4SF1,DEPDC1B,ZNF714,TAGLN2,DNA2,FAR2,KIF20A,RIN1,PRR11,ALDH7A1,PTGES,PIF1,CDCA2,PARPBP,COL13A1,CDCA3,SDC4,CDCA5,TXK,TWF2,CDCA7,CDCA8,ABCB9,NCAPH,GJC1,BRIP1,DSN1,FAM171A2,INPP5A,RACGAP1,PCBP4,H…
gene_set_query	196	HMG20B	297.3	ARCHS4 Coexpression,305;Enrichr Queries,158;GTEx Coexpression,429	RAB3A,GMNN,STMN3,SMC4,ACTB,SCAMP5,CDC20,RPS6KA4,SAMD14,CCND3,LGALS1,CCND1,NUSAP1,AKT1,HADH,SCN1B,PAQR4,HPCAL1,CDC25B,SELENON,FSCN1,S100A4,TAGLN2,KIF20A,S100A9,TELO2,NDRG4,DNMT1,TTYH3,PKMYT1,CORO1A,FAM171A2,CYB5R3,NACC1,S100A13,ST3GAL4,ST3GAL5,PRRT3,SMAD3,RBPMS,JUP,PLK1,HMGA1,FANCA,DLG4,UBE2S,REEP2,CDK2,CALM3,SLC2A4RG,ITM2C,TOP2A,PRR7,PODXL2,ITGB5,CHTF18,LMNB2,RNF157,TIMP2,MYBL2,ABCD1,LRRC45,RFC2,…
gene_set_query	197	STAT3	297.3	Literature ChIP-seq,52;ARCHS4 Coexpression,668;ENCODE ChIP-seq,67;Enrichr Queries,697;ReMap ChIP-seq,133;GTEx Coexpression,167	JPT1,EHF,ANKLE1,IFITM2,ARL6IP1,TFRC,MAML2,UXS1,ECI2,TONSL,STMN3,ACTB,SMC2,SCAMP5,RPS6KA4,LGALS1,WDR90,RASSF5,CREB3L1,STMN1,DPF1,PDK4,PCLAF,AKT1,CYP1B1,TNS4,GLUL,TMPO,EPHA7,TANGO6,ENTPD2,DAPK2,HPCAL1,KRT7,TM4SF1,WDR76,NEIL3,BCAM,DEPDC1B,CRISPLD2,TAGLN2,KIF20A,RIN1,EPHA1,KIF20B,PRR11,PTGES,OTULINL,ASF1B,SDC4,CDCA5,TWF2,LYPD1,CDCA7,PDGFB,PIK3R3,TMTC1,ABCB9,IQGAP3,NCAPH,SKA2,FAM171A2,TSPAN8,FAM43A,KC…
gene_set_query	198	HOXB8	298.7	ARCHS4 Coexpression,288;Enrichr Queries,343;GTEx Coexpression,265	PLEKHB1,COL12A1,HOXA13,CMIP,HOXA10,RASSF2,CCND1,CYP1B1,SOX9,CA14,TGM2,PDGFRA,PAQR4,IGFBP5,IGFBP4,APLP1,IGFBP2,MOB3B,SELENON,COL4A1,TMEM139,FSCN1,LINC01736,TTYH3,TTYH2,CRABP2,GATA3,DTX4,GATA2,HOXB13,FAM171A1,FAM171A2,SCIN,NACC1,CDH24,NTSR1,CPA4,B4GALNT4,JAG2,ABCA2,CADM4,CAV1,NR2F1,HMGA1,HMGA2,SYNJ2,NR2F2,PBX1,FOSL1,ARHGAP33,ANLN,PPP5C,LHX2,UBE2S,MAP6D1,NACAD,SIM2,TINAGL1,PTPRS,BHLHE41,FOXM1,LMNB2,…
gene_set_query	199	SOX11	299.4	Literature ChIP-seq,55;ARCHS4 Coexpression,821;Enrichr Queries,104;ReMap ChIP-seq,113;GTEx Coexpression,404	JPT1,TFRC,GLDC,PLEKHB1,COL12A1,STMN3,MKI67,SMC4,CDC20,RASSF2,DPF1,STMN1,CYP1B1,SOX9,DLEU2,PRKACA,EPHA5,EPHA7,KNL1,EML6,CD109,VOPP1,EPHA1,CTXN1,LINC00641,ASF1B,PTGES,ANAPC15,CRABP2,CRABP1,LYPD1,B3GLCT,CDCA7,PIK3R3,GATA3,PCDH18,OAZ2,SKA2,FAM171A1,ADAMTS15,DSN1,NUAK1,INPP5A,CYB5R3,PCBP4,S100A13,HIVEP3,KCNN4,ABCA1,WNT10B,B3GALNT1,ST14,JUP,PLK1,NR2F1,NR2F2,ZWINT,PBX1,SLC16A14,GPR137C,POLA2,MEX3A,PPP1R…
gene_set_query	200	VDR	300	Literature ChIP-seq,83;ARCHS4 Coexpression,560;Enrichr Queries,287;ReMap ChIP-seq,62;GTEx Coexpression,508	EHF,ANKLE1,TFRC,TMEM97,MKI67,ACTB,CDC20,PREX1,LGALS1,MPRIP,RASSF5,CREB3L1,WDR90,ANPEP,CYP1B1,SOX9,TMPO,GAMT,EPHA5,CPT1A,ENTPD2,SSTR5-AS1,PAQR4,MYO7B,KRT7,CRISPLD2,MALL,VOPP1,TAGLN2,FAR2,RIN1,PTGES,ASF1B,SDC4,COL13A1,CDCA5,CDCA7,PDGFB,LYPD1,GATA3,GATA2,SKA2,TSPAN8,PCBP4,HIVEP3,KCNN4,PPARGC1B,ABCA1,ABCA2,CDT1,ST14,JUP,REG4,CGN,TRERF1,FOSL1,FERMT1,TPX2,ITM2C,TOP2A,FEN1,TINAGL1,SECTM1,GLI3,WFDC3,ENC1…
gene_set_query	201	FOXN1	300.3	ARCHS4 Coexpression,341;Enrichr Queries,213;GTEx Coexpression,347	EPHB6,TOP2A,EHF,TINAGL1,HR,MKI67,CELSR2,CDH3,HEPHL1,SPTLC3,CREB3L1,CYP1B1,TNS4,MAP3K6,FGFBP1,CTNNBIP1,IGFBP2,KRT7,ANO9,KREMEN2,NAV2,SERPINB7,KRT75,PASK,EPN3,ANO1,ALDH3A1,ELF3,COL4A2,PXDN,BIRC5,S100A3,EPHA1,S100A9,DSC2,DSC3,NOTCH3,KRT80,ZNF273,CRABP2,HPGD,GPR87,LAMA4,IL20RA,PARD6G,LYPD3,GATA3,SEMA3F,EVPL,THBS1,AURKB,P2RY2,MICALL2,HES2,CPA4,WNT4,PROM2,MPZL2,JAG2,JUP,WNT7B,CDC42BPG,IFFO2,HMGA2,FOSL1…
gene_set_query	202	GATA6	301.6	Literature ChIP-seq,54;ARCHS4 Coexpression,662;Enrichr Queries,400;ReMap ChIP-seq,87;GTEx Coexpression,305	EHF,IFITM2,MAML2,ECI2,COL12A1,TONSL,TMEM97,MKI67,ACTB,RPS6KA4,CDC20,SOX18,CREB3L1,ANPEP,AKT1,CYP1B1,SOX9,TNS4,ATXN7L2,TMPO,GAMT,SSTR5-AS1,ACOT7,MTUS1,KRT7,P3H3,HSPG2,TM4SF1,TAGLN2,RIN1,LXN,SLC45A3,CDCA3,SDC4,DHX9,IL20RA,PDGFB,GATA3,GATA2,EVPL,NUAK1,CYB5R3,TSPAN8,S100A13,ST3GAL6,KCNN4,PLK4,JUP,REG4,PBX3,NR2F2,CGN,TRERF1,PBX1,FOSL1,TPX2,FAM111A,ANLN,POLA2,SMTN,PPP1R1B,PDE3A,CALM3,RAD18,COL18A1,TINA…
gene_set_query	203	BNC2	303.3	ARCHS4 Coexpression,297;Enrichr Queries,193;GTEx Coexpression,420	MOXD1,COL18A1,OLFML2B,TINAGL1,TMEM200B,COL12A1,OLFML2A,GLI3,LOXL1,GLI2,LGALS1,CCND1,TIMP2,CYP1B1,PGM5,PDGFRA,CCBE1,IGFBP5,IGFBP4,TPM2,EMP1,PCOLCE,NAV2,IL17RD,HSPG2,SORCS2,ADAM19,COL4A2,DDAH1,CRISPLD2,COL4A1,CDH11,COL6A1,PXDN,MXRA8,COL8A1,COL6A3,PLA2R1,CD44,VCL,KANK2,PKDCC,C1S,LAMA4,NEXN,FBLN1,TMTC1,HOXB13,FSTL1,PCDH18,LTBP1,THBS1,AURKB,GJC1,NUAK1,SPOCK1,CPA4,ABCA1,WWTR1,TCF7L2,NEGR1,CAV1,NR2F2,PB…
gene_set_query	204	KLF9	304	ARCHS4 Coexpression,331;Enrichr Queries,404;ReMap ChIP-seq,5;GTEx Coexpression,476	JPT1,ANKLE1,HDAC10,TFRC,TONSL,HR,CELSR2,ACTB,LOXL1,SAMD14,LGALS1,CCND1,MPRIP,SOX18,TUBB3,EVA1C,WDR90,DPF1,PDK4,AKT1,CYP1B1,SOX9,MAP3K6,PRKACA,GLUL,BAHCC1,CA14,SCN1B,TGM2,GAMT,SEMA6B,ENTPD2,PAQR4,IGFBP5,IGFBP4,LOXL1-AS1,IGFBP2,F2R,PCOLCE,P3H3,HSPG2,TUBA4A,TM4SF1,CDC25B,ACAP3,COL4A2,ADGRB2,CRISPLD2,SAP25,COL4A1,FSCN1,MXRA8,TAGLN2,CTXN1,FKBP5,NOTCH3,TEDC1,TEDC2,BRSK2,ISYNA1,TTYH3,RNASEH2A,CDCA3,CRAB…
gene_set_query	205	ZNF680	306	ARCHS4 Coexpression,400;Enrichr Queries,62;GTEx Coexpression,456	ARL6IP1,PEBP1,BUB1B,NUCKS1,MSI2,SMC4,AMOT,SMC2,RPS6KA4,NUSAP1,AKT1,PRKACA,TMPO,ZNF681,ZGRF1,VRK1,LARS2,SGO2,DEPDC1B,NEIL3,ZNF92,CCNE2,ZNF714,TAGLN2,SNRNP25,KIF20B,ALDH7A1,ZNF273,PXN,CDCA7,HMMR,PDS5B,SKA3,RAD51AP1,CCNB1,HLTF,NACC1,ST3GAL5,ECT2,ACBD7,ABCA1,BARD1,FANCA,CDC7,PBX1,NDC80,FAM111B,ANLN,CDK1,CSPG5,ITM2C,TOP2A,BHLHE41,KIF14,HMGB2,BRCA1,KIF11,HMGB1,LMNB1,SPRED1,MIS18BP1,NUF2,PHACTR3,PBK,EFH…
gene_set_query	206	ALX4	306.3	ARCHS4 Coexpression,225;Enrichr Queries,423;GTEx Coexpression,271	COL18A1,TINAGL1,OLFML2B,PTPRS,MAML2,CD82,COL12A1,HR,ADRA1D,GLI3,LMNB2,GLI2,AMOT,CCND1,SIX2,CYP1B1,MYBL2,SOX9,SOX7,POLE,ADAMTS7,PDGFRA,PLEKHG4,EPHA7,IGFBP5,EN1,PCOLCE,NAV2,P3H3,IL17RD,KRT75,SORCS2,CKAP5,ANO1,ALDH1A3,SELENON,COL4A2,ESPL1,CRISPLD2,COL4A1,INCENP,CD109,PXDN,CDH11,MXRA8,FSCN1,COL6A3,S100A3,CD44,PTGES,KANK2,NOTCH3,KRT80,ISYNA1,NFIX,TTYH3,PKDCC,COL13A1,CRABP1,IL20RA,PARD6G,GATA3,PCDH18,L…
gene_set_query	207	KLF4	306.8	Literature ChIP-seq,16;ARCHS4 Coexpression,716;Enrichr Queries,445;ReMap ChIP-seq,36;GTEx Coexpression,321	JPT1,IFITM2,HDAC10,ARL6IP1,TONSL,STMN3,TMEM97,ACTB,CDC20,RPS6KA4,MTBP,LGALS1,STMN1,PDK4,AKT1,CYP1B1,SOX9,TNS4,GLUL,CPT1A,ACOT7,PAQR4,KRT7,ESCO2,HSPG2,TM4SF1,DEPDC1B,CRISPLD2,CD109,MALL,MXRA8,TRIM14,TAGLN2,KIF20A,RIN1,PRR11,ZNF273,CRABP2,SDC4,CDCA5,IL20RA,CDCA7,TWF2,LYPD3,GATA3,EVPL,BRIP1,TSPAN8,RACGAP1,S100A13,KCNN4,ATRIP,B4GALNT4,BARD1,ABCA1,CDT1,ST14,JUP,IFFO2,NBEAL2,CDC7,ZWINT,FOSL1,ANLN,MEX3A…
gene_set_query	208	ZNF670	307	ARCHS4 Coexpression,594;Enrichr Queries,20	ERCC6L,DSCC1,GMNN,RTKN2,HJURP,TMEM97,MKI67,SMC2,CDC20,PTTG1,CHEK1,PCLAF,NUSAP1,MAP3K8,NEK2,OIP5,KNTC1,FBXO5,SKP2,KPNA2,NUDT15,TMPO,WDHD1,ZNF681,ZGRF1,VRK1,CDC25A,SGO1,SGO2,DEPDC1B,ZNF92,MELK,CCNE2,KIF20A,DNA2,KIF20B,BLM,CDCA2,PARPBP,CDCA3,CDCA5,CDCA7,IL20RA,CDCA8,NCAPG,PIK3R3,HMMR,PDS5B,NCAPH,RAD51AP1,CCNB2,CCNB1,EBP,ORC6,CLSPN,ECT2,FAM83D,BARD1,PLK4,FANCI,CDT1,STIL,CCDC138,DDIAS,UBE2C,PLK1,FANCA…
gene_set_query	209	POU3F1	307.3	Literature ChIP-seq,100;ARCHS4 Coexpression,272;Enrichr Queries,382;GTEx Coexpression,475	EPHB6,JPT1,TMEM200B,PLEKHB1,NUDT1,STMN3,SMC2,MTBP,MPRIP,STMN1,DPF1,CYP1B1,PLCE1,SOX9,GLUL,TMPO,CPT1A,EPHA7,ACOT7,RIN1,CTXN1,ZNF273,CDCA2,DHX9,CRABP1,IL20RA,LYPD3,GATA3,FAM171A2,BRIP1,TSPAN8,PCBP4,NUP85,KCNMB4,NTSR1,B4GALNT4,JAG2,B3GALNT1,WWTR1,CADM4,JUP,NR2F1,PBX3,IFFO2,NR2F2,PBX1,UBAC1,MEX3A,LPAR6,PPP1R1B,NMU,TMCC3,CALM3,RAD18,ITM2C,TINAGL1,PTPRS,FMN2,GLI2,RNF157,JPH2,CHAF1A,SPTLC3,ENC1,NUF2,PBK…
gene_set_query	210	HOXB9	307.3	ARCHS4 Coexpression,75;Enrichr Queries,309;GTEx Coexpression,538	COL12A1,PLAT,MKI67,GBA2,HOXA13,AMOT,HOXA10,CCND1,CYP1B1,SOX9,TGM2,PDGFRA,CPT1A,IGFBP5,NUP210,IGFBP2,MYO7B,KRT7,MUC3A,CDC25A,CPED1,HIC2,COL4A2,SCNN1B,TMEM139,FSCN1,CRABP2,WNK4,TNFRSF11A,GATA3,GATA2,HOXB13,LTBP1,IQGAP3,SCIN,TSPAN8,ORC1,CPA4,FANCI,CDT1,ST14,ATP8B1,PLK1,NR2F1,HMGA1,HMGA2,INHBB,CGN,NR2F2,UBAC1,FOSL1,DHFR,NET1,TPX2,UBE2S,NMU,SIM2,PHF19,TINAGL1,MCM7,ITGB4,NCAPG2,LMNB2,LMNB1,CHAF1A,EXO1,…
gene_set_query	211	RFX5	307.8	ARCHS4 Coexpression,854;ENCODE ChIP-seq,37;Enrichr Queries,225;ReMap ChIP-seq,214;GTEx Coexpression,209	ANKLE1,RAB3A,GUCY1B1,TFRC,CCNF,PEBP1,TMEM97,MKI67,GRPR,SMC4,ACTB,CDC20,LGALS1,CCND1,TUBB3,WDR90,STMN1,NUSAP1,COTL1,AKT1,SOX9,PRKACA,MAP3K6,HADH,GLUL,TMPO,GTF2I,MAP2K3,NUP210,S100A2,PAQR4,ZGRF1,VASH2,PCOLCE,WDR76,CDC25B,EML6,ZNF92,SAP25,ZNF714,SIDT1,VOPP1,S100A4,TAGLN2,SNRNP25,RIN1,PRR11,TMPO-AS1,TELO2,ASF1B,PIF1,TEDC1,SEMA7A,DNMT1,RNASEH2A,CDCA2,ZNF273,SDC4,DHX9,SHMT1,PIK3R3,GATA3,PKMYT1,SKA2,CCN…
gene_set_query	212	PBX3	308.2	ARCHS4 Coexpression,437;ENCODE ChIP-seq,23;Enrichr Queries,389;ReMap ChIP-seq,164;GTEx Coexpression,528	JPT1,HDAC10,TFRC,ARL6IP1,STMN3,MKI67,ACTB,SAMD14,LGALS1,SOX18,CREB3L1,WDR90,RASSF5,ZNF726,STMN1,ZNF724,PCLAF,CYP1B1,SOX9,TNS4,PRKACA,GAMT,EPHA7,PAQR4,KRT7,TM4SF1,CD109,ZNF714,MXRA8,CTXN1,OTULINL,CDCA2,ZNF273,CDCA3,TTYH2,LYPD1,WNK4,PIK3R3,ABCB9,PCDH18,SKA2,GJC1,NUAK1,BRIP1,FAM171A2,PCBP4,HLTF,ST3GAL5,ABCA1,JAG2,WWTR1,CDT1,GSTM2,JUP,FZD4,XRCC3,PLK1,NR2F1,NR2F2,PBX1,GNG13,FOSL1,SMTN,MEX3A,MIR221,ZBT…
gene_set_query	213	ZNF184	309.7	ARCHS4 Coexpression,544;Enrichr Queries,172;GTEx Coexpression,213	TOP2A,RAB3A,TINAGL1,ITGB5,ARL6IP1,ZWILCH,KIF14,HMGB2,KIF11,HMGB1,MKI67,NRGN,KIF15,LMNB1,SMC2,RNF157,MIS18BP1,ENC1,STMN1,PBK,AKT1,NEK2,FBXO5,TOPBP1,KPNA2,PRKACA,DLGAP5,YWHAH,TMPO,KLF12,CCDC34,CKAP2,VRK1,CKAP5,ASPM,SGO2,MMS22L,ZNF92,INF2,CCNE2,PSPC1,PXDN,G2E3,CKS2,FKBP5,MCM2,PIK3R3,NCAPG,AK5,PDS5B,FBXO43,THBS1,AURKB,CYB5R3,RACGAP1,MAT2A,MGAT5B,CREG2,HLTF,NACC1,CCDC77,ECT2,GINS1,BARD1,GABBR2,TCF7L2,…
gene_set_query	214	CEBPD	311.2	Literature ChIP-seq,109;ARCHS4 Coexpression,925;ENCODE ChIP-seq,78;ReMap ChIP-seq,192;GTEx Coexpression,252	STEAP4,IFITM2,TFRC,MAML2,ARL6IP1,RASL11A,COL12A1,TONSL,STMN3,ACTB,CMIP,SCAMP5,PYCARD,PPP1CC,PREX1,CCND1,SOX18,TUBB3,EVA1C,WDR90,COTL1,NUSAP1,SIRPA,MAP3K8,OIP5,MAP3K6,HMGN2,BAHCC1,SCN1B,GAMT,MYLIP,PAQR4,IGFBP4,MTUS1,KNL1,ACAP3,LARS2,TMEM135,CRISPLD2,FSCN1,SRSF2,MXRA8,ADAM8,KIF20B,CTXN1,S100A9,NDRG4,ISYNA1,BLM,RNASEH2A,CDCA3,CDCA5,PXN,CDCA7,WNK4,GATA3,TNFRSF11A,GATA2,PKMYT1,PLCXD1,CORO1A,PCDH18,NUA…
gene_set_query	215	HOXA3	311.3	ARCHS4 Coexpression,328;Enrichr Queries,334;GTEx Coexpression,272	COL18A1,SYNM,TINAGL1,TMEM200B,COL12A1,ITGB2,ADARB1,HOXA13,CMIP,GLI2,HOXA10,PREX1,JPH2,CCND1,RASSF5,CYP1B1,CASP2,PGM5,SOX9,BAHCC1,PDGFRA,CPT1A,GUCY1A1,EGFL7,IGFBP5,IGFBP4,OSR1,TPM2,ITGA1,EMP1,NME4,NAV2,HSPG2,TM4SF1,ANO1,MBNL1-AS1,ALDH1A3,COL4A2,RASA3,COL4A1,CD109,TMEM139,PXDN,CDH11,CAT,MALL,B3GNT3,COL6A3,EVL,SLC29A1,VCL,CD44,KANK2,PTGER4,NFIX,PKN3,LAMA4,PXN,LRP5,GATA3,GATA2,FSTL1,LTBP1,THBS1,IQGAP…
gene_set_query	216	E2F6	312	ARCHS4 Coexpression,349;ENCODE ChIP-seq,7;Enrichr Queries,112;ReMap ChIP-seq,61;GTEx Coexpression,1031	ANKLE1,IFITM2,TFRC,HDAC10,GLDC,UXS1,DPY19L2P2,TONSL,TMEM97,ACTB,CDC20,MTBP,RASSF2,SOX18,WDR90,STMN1,PCLAF,PDK4,PDK3,DLEU2,SOX9,SKP2,SOX7,TMPO,GAMT,WDHD1,ENDOG,ENTPD2,PAQR4,HPCAL1,P3H3,ESCO2,HASPIN,HSPG2,ASRGL1,TM4SF1,DEPDC1B,MXRA8,TRIM14,DNA2,RIN1,CTXN1,TELO2,CDCA3,CRABP2,COL13A1,PDE1C,CDCA5,CDCA7,NCAPG,GATA2,SKA3,NCAPH,NUAK1,BRIP1,DSN1,RACGAP1,NUP85,HLTF,S100A13,FAM43A,B4GALNT4,JAG2,ABCA2,WNT10B…
gene_set_query	217	BARX1	312.3	ARCHS4 Coexpression,224;Enrichr Queries,524;GTEx Coexpression,189	TONSL,GRPR,ESPN,HOXA13,HOXA10,CDC20,CYP1B1,SOX9,BAHCC1,PDGFRA,EPHA7,GUCY1A1,IGFBP5,TPM2,IGFBP2,CRISPLD2,FSCN1,VCL,TELO2,CRABP2,CRABP1,GATA3,GATA2,HOXB13,PKMYT1,IQGAP3,GJC1,NACC1,NPTX1,FAM83D,CPA4,WWTR1,CDT1,RBPMS,NR2F1,PBX3,FANCA,INHBB,NR2F2,SMTN,LHX2,UBE2S,LHX6,SAE1,SIM2,SLC2A4RG,PHF19,ARHGAP11A,SYNM,TINAGL1,ARRB1,FOXM1,CHTF18,LMNB2,LMNB1,CHAF1A,SIX2,TNFAIP8L1,PGM5,MYBL2,ABCD1,LRRC45,ITGA1,NOG,E…
gene_set_query	218	ZNF530	312.7	ARCHS4 Coexpression,742;Enrichr Queries,11;GTEx Coexpression,185	ANKLE1,CCNF,MKI67,SMC4,SMC2,CDC20,MTBP,ZNF726,STMN1,CHEK1,ZNF724,PCLAF,FBXO5,PRKACA,TMPO,WDHD1,ESCO2,KNL1,HASPIN,PASK,WDR76,DEPDC1B,ZNF714,DNA2,KIF20B,ASF1B,CDCA2,ZNF273,CDCA3,CDCA5,CDCA7,CDCA8,NCAPG,WDR62,SKA3,NCAPH,DSN1,RACGAP1,BARD1,PLK4,CDT1,DDIAS,XRCC2,PLK1,CDC7,ZWINT,FAM111B,POLA1,ANLN,TPX2,SASS6,ZBTB8B,RAD18,TOP2A,FEN1,ZNF492,SUV39H1,NCAPG2,KIF14,BRCA1,KIF11,BRCA2,KIF15,CHAF1B,CHAF1A,NUF2,…
gene_set_query	219	ZNF217	313	Literature ChIP-seq,58;ARCHS4 Coexpression,442;ENCODE ChIP-seq,61;Enrichr Queries,462;ReMap ChIP-seq,167;GTEx Coexpression,688	EHF,TFRC,MAML2,ECI2,ADARB1,MKI67,SMC4,ZDHHC3,ACTB,PREX1,LGALS1,STS,EVA1A,CYP1B1,AKT1,SOX9,ICOSLG,TMPO,WDHD1,CPT1A,TANGO6,NUP210,DAPK2,MTUS1,KRT7,KNL1,TM4SF1,BCAM,DEPDC1B,CRISPLD2,CD109,MALL,TRIM14,TAGLN2,TTLL11,RIN1,SDC4,LYPD1,LYPD3,GATA3,GATA2,BRIP1,INPP5A,HLTF,S100A13,ST3GAL5,HIVEP3,FAM43A,PLCG1,KCNN4,PPARGC1B,ABCA1,B3GALNT1,PRRT3,DDIAS,PLK1,NBEAL2,NR2F2,CGN,PBX1,NET1,PKIB,ANLN,WNK2,TMCC3,RAD18…
gene_set_query	220	ZFP41	313.7	ARCHS4 Coexpression,756;Enrichr Queries,81;GTEx Coexpression,104	RAB3A,CCNF,TONSL,STMN3,MKI67,SCAMP5,RPS6KA4,CCND1,MPRIP,TUBB3,STMN1,DPF1,AKT1,GTSE1,BAHCC1,ACOT7,COL27A1,NUP210,IGFBP5,IGFBP4,F2R,CDC25B,ACAP3,SELENON,CCNE2,COL4A2,FSCN1,TELO2,ASF1B,FKBP5,NOTCH3,DNMT1,TTYH3,CDCA7,PIK3R3,ABCB9,FAM171A2,NUAK1,KHDC1,NACC1,KIF3C,SRGAP3,PLCG1,B4GALNT4,PACSIN1,PRRT3,SMAD3,PLK1,PBX3,FANCA,PBX1,ARHGAP33,UBE2T,REEP2,NF2,DZIP1,ZBTB8B,NES,SLC2A4RG,ITM2C,TOP2A,COL18A1,PTPRS,…
gene_set_query	221	HAND1	314.3	ARCHS4 Coexpression,229;Enrichr Queries,490;GTEx Coexpression,224	COL18A1,SYNM,TINAGL1,ITGB5,SPIN4,COL12A1,CTSV,OLFML2A,HOXA13,GLI3,SLC8A1,LMNB2,GLI2,AMOT,LAPTM4B,JPH2,LGALS1,CDH3,CCND1,TNFAIP8L1,NEFL,CYP1B1,PLS3,PGM5,MYBL2,SOX9,SKP2,SOX7,PDGFRA,EPHA7,GUCY1A1,IGFBP5,ITGA1,IGFBP2,EN1,NME4,SHISA2,NAV2,IL17RD,PRSS12,HIC2,FAM222A,COL4A2,COL4A1,PXDN,CDH11,FSCN1,MXRA8,VWA1,VCL,DSC2,KANK2,ISYNA1,PKDCC,COL13A1,HPGD,CRABP1,GATA3,GATA2,THBS1,AURKB,GJC1,GBX2,TBX20,CDH24,N…
gene_set_query	222	ETS2	315	Literature ChIP-seq,127;ARCHS4 Coexpression,615;Enrichr Queries,283;GTEx Coexpression,235	IFITM2,TFRC,ACTB,LGALS1,CCND1,EVA1C,ANPEP,CYP1B1,SIRPA,MAP3K8,SOX9,MAP3K6,TNS4,SOX7,GLUL,TGM2,MAP2K3,CPT1A,IGFBP4,CTNNBIP1,P3H3,TM4SF1,COL4A1,MALL,FSCN1,S100A4,TAGLN2,DSC3,FKBP5,NOTCH3,SDC4,SHMT1,IL20RA,GATA3,ADRB2,EFNB3,TSPAN8,KHDC1,HLTF,BARD1,ABCA1,ST14,SMAD3,ATP8B3,JUP,CAV1,IFFO2,FOSL1,DNMBP,CDK2,TBXAS1,ITM2C,TINAGL1,SPTLC3,HYAL2,ENC1,TIMP2,MYO18A,EFHD2,CTSH,ANO9,EMP1,EMP2,SERPINB7,INF2,ELF3,I…
gene_set_query	223	MYPOP	315.5	ARCHS4 Coexpression,507;GTEx Coexpression,124	RAB3A,STMN3,ELFN2,NRGN,SCAMP5,RNF157,RPS6KA4,BCL7A,DPF1,EFHD2,AKT1,SIRPA,PRKACA,SCN1B,SEMA6B,UBE2QL1,DNM1,ACAP3,ADGRB2,SNRNP25,CTXN1,PLPPR2,RAB1B,PXN,LRP3,DDN,CACNG7,PDZD4,FAM171A2,SH3BP1,CAMK2N1,MGAT5B,CREG2,NACC1,FSD1,KIF3C,LINC01963,PACSIN1,GABBR2,PRRT3,KIAA1549L,SBK1,DLG4,REEP2,CALM3,NF2,SLC2A4RG,SSBP4,CDK5R1
gene_set_query	224	LHX2	316	ARCHS4 Coexpression,477;Enrichr Queries,464;ReMap ChIP-seq,215;GTEx Coexpression,108	TMEM200B,GLDC,RTKN2,STMN3,SLC8A1,CCND1,EVA1A,MSANTD2,TUBB3,DPF1,SIRPA,CYP1B1,SOX9,MB21D2,SEMA6B,IGFBP5,F2R,IGFBP2,APLP1,MTUS1,KRT7,SHISA2,TM4SF1,CACNB3,ADGRB2,FSCN1,COL8A1,CTXN1,ALDH7A1,LINC00641,VCL,BRSK2,SDC4,GPR87,LYPD1,GATA3,SLC5A3,DPP4,PDZD4,FAM171A1,BRINP2,FAM171A2,PCBP4,ST3GAL6,SRGAP3,NPTX1,ECT2,PACSIN1,CPA4,ACBD7,ABCA1,CAV1,NR2F1,PBX3,HMGA1,FANCA,HMGA2,INHBB,NR2F2,SMAD6,FOSL1,ARHGAP33,MAN…
gene_set_query	225	ELK1	316.4	Literature ChIP-seq,144;ARCHS4 Coexpression,975;ENCODE ChIP-seq,89;ReMap ChIP-seq,290;GTEx Coexpression,84	IFITM2,MAML2,TONSL,NUDT1,STMN3,ADARB1,GBA2,ACTB,SCAMP5,RPS6KA4,SAMD14,WDR90,DPF1,STMN1,AKT1,PRKACA,CCBE1,ENDOG,NUP210,LARS2,ADGRB2,MXRA8,TAGLN2,ANAPC15,CDCA2,CDCA3,CDCA5,CDCA7,TGFA,ABCB9,SKA3,IQGAP3,SLC5A3,FAM171A2,NUP85,S100A13,ST3GAL4,FAM43A,NTSR1,B4GALNT4,CDT1,ABCA2,WWTR1,PRRT3,ICMT,NBEAL2,PBX4,FOSL1,DHFR,TPX2,FERMT1,POLA2,PPP5C,TMCC3,CALM3,ITM2C,ACHE,FEN1,SYNM,SPIN4,DDX12P,PCSK9,FMN2,BRCA1,KI…
gene_set_query	226	DLX1	317	ARCHS4 Coexpression,582;Enrichr Queries,235;GTEx Coexpression,134	MOXD1,JPT1,GALNT14,CSRNP3,RAB3A,TINAGL1,PODXL2,ARL6IP1,COL12A1,STMN3,FMN2,ELFN2,MKI67,ELAVL2,CCND1,TUBB3,SLC22A17,DPF1,ENC1,STMN1,NEFL,CYP1B1,PLS3,SOX9,HMGN2,YWHAH,EPHA5,PDGFRA,ACOT7,IGFBP5,IGFBP2,EMP1,EN1,SHISA2,ALDH1A3,GPRC5B,COL4A1,PXDN,CDH11,HAP1,NFIX,PLPPR5,CRABP1,CDCA7,LYPD1,ATP1A3,PIK3R3,AK5,GATA3,GATA2,THBS1,AURKB,OAZ2,SKA2,CACNG7,BRINP2,NUAK1,EFNB3,GBX2,PNMA1,CAMK2N1,PCBP4,MGAT5B,CREG2,S…
gene_set_query	227	ZNF681	317	ARCHS4 Coexpression,861;Enrichr Queries,54;GTEx Coexpression,36	ERCC6L,GLDC,DSCC1,CCNF,RTKN2,TONSL,MKI67,SMC2,CDC20,RPS6KA4,MTBP,ZNF726,STMN1,ZNF724,PCLAF,NUSAP1,CKMT1B,AKT1,KNTC1,FBXO5,PRKACA,TMPO,WDHD1,NUP210,ZGRF1,MTUS1,KAZN,ESCO2,KNL1,WDR76,SGO1,SGO2,DEPDC1B,NEIL3,ZNF92,CCNE2,CRISPLD2,ZNF714,SIDT1,DNA2,KIF20B,CCDC150,DSC3,DNMT1,SEMA7A,TEDC2,BLM,CDCA2,ZNF273,CDCA3,CDCA7,NCAPG,IQGAP3,SLC5A3,RAD51AP1,DPP4,ORC6,HCAR1,NACC1,NPTX1,SRGAP3,CPA4,PLK4,ACBD7,CDT1,ST…
gene_set_query	228	FOXP2	317.2	Literature ChIP-seq,114;ARCHS4 Coexpression,785;ENCODE ChIP-seq,69;Enrichr Queries,586;ReMap ChIP-seq,65;GTEx Coexpression,284	ANKLE1,TMEM200B,HDAC10,COL12A1,TONSL,ADARB1,SAMD14,SOX18,CREB3L1,WDR90,STMN1,PDK4,AKT1,CYP1B1,SOX9,PRKACA,GTSE1,ICOSLG,GAMT,EPHA5,EPHA7,ENTPD2,PAQR4,HPCAL1,MTUS1,KRT7,TM4SF1,BCAM,MXRA8,RIN1,CTXN1,ASF1B,TTYH3,CRABP1,TMTC1,GATA3,GJC1,PCBP4,S100A13,FAM43A,PLCG1,NTSR1,SLC19A1,JAG2,ABCA1,WWTR1,ABCA2,PRRT3,ICMT,JUP,PBX3,NR2F1,NR2F2,PBX1,GPR137C,FOSL1,SMTN,WNK2,PDE3A,SCN2A,ZBTB8B,SLC2A4RG,SYNM,CSRNP3,GL…
gene_set_query	229	TBXT	318	ARCHS4 Coexpression,111;Enrichr Queries,1056;ReMap ChIP-seq,41;GTEx Coexpression,64	TFRC,TMEM200B,HDAC10,CPNE7,MKI67,ACTB,SCAMP5,PREX1,SAMD14,WDR90,ZNF724,PCLAF,CYP1B1,AKT1,SOX9,TNS4,TMPO,WDHD1,CCBE1,EPHA7,NUP210,PAQR4,ESCO2,DEPDC1B,NEIL3,RIN1,TELO2,PIF1,SLC45A3,CDCA3,CRABP2,SDC4,CDCA7,GATA3,WDR62,GATA2,IQGAP3,FAM171A2,TSPAN8,APOBEC3C,JUP,XRCC2,XRCC3,NR2F1,NR2F2,FAM111B,MEX3A,PDE3A,SIM2,COL18A1,FEN1,TINAGL1,ZNF492,BHLHE41,GLI3,GLI2,CHAF1A,HYAL2,ENC1,NEFL,TK1,HELLS,LRRC45,RIPK4,N…
gene_set_query	230	PAX9	318	ARCHS4 Coexpression,244;Enrichr Queries,386;GTEx Coexpression,324	EHF,SYNM,TINAGL1,COL12A1,HOXA10,CDH3,CCND1,CREB3L1,SIX2,NEFL,CYP1B1,SOX9,PDGFRA,FGFBP1,S100A2,IGFBP5,RIPK4,IGFBP2,EMP1,EN1,KRT7,NAV2,KREMEN2,MUC5AC,EPN3,ALDH3A1,ALDH1A3,ADGRF1,ESPL1,ELF3,SCNN1B,MALL,PXDN,SCNN1A,CDHR3,B3GNT3,ZMYND10,EPHA1,DSC2,PTGER4,NFIX,CRABP2,GPR87,DNAH5,LYPD3,GATA3,SEMA3F,GATA2,HOXB13,EVPL,THBS1,AURKB,NWD1,GBX2,MROH6,HES2,PROM2,CBR3,MPZL2,CPA4,E2F8,JAG2,ST14,ZNF185,JUP,CDC42BP…
gene_set_query	231	ELF5	318.4	Literature ChIP-seq,146;ARCHS4 Coexpression,685;Enrichr Queries,234;ReMap ChIP-seq,224;GTEx Coexpression,303	EHF,MAML2,TFRC,DSCC1,RTKN2,LOXL4,STMN3,PPP1CC,CCND1,CREB3L1,PCLAF,PDK4,AKT1,CYP1B1,KNTC1,SOX9,FBXO5,GTSE1,TGM2,GEN1,ANKRD36C,CPT1A,IGFBP5,OSR1,IGFBP2,NPY1R,KRT7,TM4SF1,ALDH3A1,CACNB3,TMEM135,SCNN1B,TMEM139,SCNN1A,MXRA8,PLA2R1,S100A9,DSC3,PTGES,BRSK2,CEMIP,CRABP2,CDCA5,WNK4,ARHGAP19,TNFRSF11A,GATA3,GATA2,PMF1,GJC1,HCAR1,TSPAN8,PCBP4,NACC1,ST3GAL4,FAM43A,SRGAP3,KCNN4,ECT2,PDZD7,CPA4,PROM2,ASIC1,ST1…
gene_set_query	232	REST	318.5	Literature ChIP-seq,91;ARCHS4 Coexpression,234;ENCODE ChIP-seq,70;Enrichr Queries,1025;ReMap ChIP-seq,151;GTEx Coexpression,340	JPT1,HDAC10,CCNF,TONSL,STMN3,TMEM97,ADARB1,MKI67,SMC4,ACTB,ZDHHC3,SMC2,SCAMP5,CDC20,MTBP,SAMD14,STMN1,CYP1B1,PLCE1,SOX9,ATXN7L2,SKP2,PRKACA,GLUL,TMPO,EPHA5,WDHD1,ENTPD2,ENDOG,PAQR4,NUP210,MTUS1,HSPG2,ASRGL1,TM4SF1,CPED1,LARS2,MALL,MXRA8,VOPP1,COL8A1,TAGLN2,TTLL11,KIF20A,KIF20B,LINC00641,CTXN1,OTULINL,PARPBP,CRABP2,SDC4,DHX9,B3GLCT,IL20RA,LYPD1,LPAR3,WDR62,GATA2,SKA3,SLC5A3,FAM171A2,BRIP1,CYB5R3,S…
gene_set_query	233	NEUROG2	319	ARCHS4 Coexpression,178;Enrichr Queries,728;GTEx Coexpression,51	CCNF,BUB1B,STMN3,MKI67,LOXL1,EME1,MPRIP,TUBB3,STMN1,ZNF724,PCLAF,NUSAP1,CYP1B1,AKT1,FBXO5,SOX9,SLC16A2,TMPO,EPHA5,SEMA6B,WDHD1,PDGFRA,EPHA7,NUP210,IGFBP5,ZGRF1,VASH2,VRK1,PCOLCE,ESCO2,WDR76,SGO1,ACAP3,DEPDC1B,SIDT1,FSCN1,DNA2,PIF1,SEMA7A,TEDC2,BRSK2,PKDCC,COL13A1,TTYH2,CRABP1,TWF2,NCAPG,PIK3R3,GATA3,PKMYT1,GLIS1,RAD51AP1,FAM171A1,ORC6,ORC1,GRK5,PCBP4,NPTX1,ASIC1,CDT1,STIL,NEK6,XRCC2,NR2F1,FANCB,N…
gene_set_query	234	ZNF138	319	ARCHS4 Coexpression,749;Enrichr Queries,68;GTEx Coexpression,140	JPT1,GLDC,CCNF,BUB1B,MKI67,CELSR2,SMC4,RPS6KA4,TUBB3,ZNF726,STMN1,AKT1,KNTC1,PRKACA,TMPO,WDHD1,ZNF681,PAQR4,MTUS1,KNL1,DEPDC1B,ZNF92,MELK,COL4A2,GPD2,ZNF714,TAGLN2,KIF20B,DSC3,BLM,ZNF273,IL20RA,CDCA7,GATA3,HMMR,SKA2,GRK5,HLTF,NACC1,BARD1,PLK4,FANCI,RBPMS,XRCC2,FANCA,CDC7,BRI3BP,SLC16A14,PBX1,ANLN,TPX2,NFE2L3,CDK1,TOP2A,GPSM2,PHTF2,HMGB2,KIF11,HMGB1,SYNE2,GM2A,MIS18BP1,NUF2,ITGB8,MYBL2,DLGAP5,HELL…
gene_set_query	235	AHDC1	320.3	ARCHS4 Coexpression,192;Enrichr Queries,477;GTEx Coexpression,292	COL18A1,CNTNAP1,PTPRS,TINAGL1,THRA,MTCL1,STMN3,HR,ELFN2,CELSR2,ACTB,CMIP,JPH2,CCND1,MPRIP,ENC1,MYO18A,MAP3K6,PRKACA,BAHCC1,SCARA3,RIPK4,CTNNBIP1,PCOLCE,NAV2,HSPG2,DNM1,ALDH3A2,ACAP3,INF2,ADGRB2,PXDN,FSCN1,MYH9,EPHA1,CTXN1,DSC3,FKBP5,CAMK2B,NOTCH3,KRT80,BRSK2,ZNF273,NFIX,TTYH3,GPR87,LRP5,PARD6G,ATP1A3,LYPD3,LRP3,SEMA3F,EVPL,THBS1,AURKB,DDN,CACNG7,NUAK1,FAM171A2,MGAT5B,LMNA,SLITRK5,HIVEP3,SRGAP3,HE…
gene_set_query	236	MEOX2	320.3	ARCHS4 Coexpression,222;Enrichr Queries,426;GTEx Coexpression,313	SRPX,SYNM,OLFML2B,STEAP4,TINAGL1,MAML2,COL12A1,CCND1,TIMP2,PDK4,CYP1B1,PRKACA,EPHA5,PDGFRA,EGFL7,DGAT2,IGFBP5,OSR1,F2R,ITGA1,EMP1,PCOLCE,IL17RD,HSPG2,CPED1,ALDH1A3,SELENON,INF2,COL4A2,CRISPLD2,COL4A1,PXDN,CDH11,COL6A1,MXRA8,PLIN4,COL8A1,COL6A3,ITGA6,ITGB1BP1,KANK2,NOTCH3,PKDCC,NFIX,C1S,LAMA4,ARHGAP19,FBLN1,UACA,FSTL1,PCDH18,THBS1,AURKB,DRP2,ADAMTS15,PALMD,NACC1,CPA4,IL33,TCF7L2,WWTR1,CDKN2C,FZD4,…
gene_set_query	237	EBF2	322.5	ARCHS4 Coexpression,465;GTEx Coexpression,180	SRPX,JPT1,OLFML2B,PTPRS,STEAP4,FMN2,ELAVL2,SOX18,TUBB3,STMN1,ITGB8,CYP1B1,ADAMTS7,EPHA5,DENND2A,FRMD4A,IL17RD,HSPG2,FRMD3,INF2,MXRA8,ITGA6,ITGB1BP1,BRSK2,C1S,LAMA4,CRABP1,PDGFB,ARHGAP19,PIK3R3,KLHL13,FSTL1,UACA,DRP2,ADAMTS15,PALMD,PCBP4,KIF3C,SRGAP3,ASIC1,FZD4,CAV1,PBX3,NR2F2,HSPA12B,PBX1,TSPAN15,SLC4A8,SBK1,ZNF618,PMP22,TACC1,SPRY1,NES,CDK5R1
gene_set_query	238	SREBF1	323	Literature ChIP-seq,153;ARCHS4 Coexpression,394;ENCODE ChIP-seq,84;Enrichr Queries,240;ReMap ChIP-seq,221;GTEx Coexpression,846	ANKLE1,RAB3A,TFRC,PLEKHB1,TONSL,PEBP1,STMN3,BUB1B,TMEM97,CELSR2,ACTB,RPS6KA4,LGALS1,CCND1,SOX18,WDR90,AKT1,PLS3,SLC16A9,SOX9,SLC16A2,HMGN2,KPNA2,SKP2,GLUL,TGM2,GAMT,CPT1A,GUCY1A1,IGFBP5,IGFBP4,DAPK2,IGFBP2,CTNNBIP1,SHISA2,PASK,HSPG2,TUBA4A,ALDH3A2,ACAP3,LARS2,TMEM135,BCAM,FSCN1,SRSF2,MXRA8,TAGLN2,S100A4,RIN1,ABCG1,TELO2,FKBP5,ISYNA1,RNASEH2A,SDC4,CDCA3,CDCA5,PIK3R3,ATP5MC3,TMTC1,EVPL,CNN3,EBP,ADG…
gene_set_query	239	TBX5	324.3	Literature ChIP-seq,69;ARCHS4 Coexpression,191;Enrichr Queries,542;GTEx Coexpression,495	COL12A1,CCNF,ACTB,ZDHHC3,SMC2,SAMD14,LGALS1,RASSF2,CREB3L1,DPF1,CYP1B1,AKT1,SOX9,PRKACA,TMPO,GAMT,EPHA7,CPT1A,TANGO6,SSTR5-AS1,ACOT7,PAQR4,MALL,MXRA8,DNA2,RIN1,PDE1C,CRABP1,B3GLCT,CDCA7,IL20RA,LPAR3,TMTC1,GATA3,ABCB9,GATA2,PCDH18,OAZ2,ADAMTS15,INPP5A,ST3GAL5,ABCA1,B3GALNT1,PRRT3,ST14,CADM4,ICMT,NR2F1,NR2F2,PBX1,NET1,FOSL1,PKIB,POLA2,WNK2,PPP1R1B,NMU,PDE3A,CALM3,SIM2,COL18A1,TINAGL1,PTPRS,GLI2,JPH…
gene_set_query	240	OTX1	325.7	ARCHS4 Coexpression,113;Enrichr Queries,420;GTEx Coexpression,444	EPHB6,TMEM200B,HR,TMEM97,CCND1,STMN1,PCLAF,NUSAP1,CYP1B1,SOX9,SLC16A9,TNS4,SLC16A2,HMGN2,CA14,PDGFRA,EPHA7,IGFBP5,CTNNBIP1,IGFBP2,SHISA2,PIMREG,HIC2,ALDH7A1,DSC3,ISYNA1,ZNF273,RNASEH2A,GPR87,CRABP1,IL20RA,CDCA8,GATA3,GATA2,DTX4,CCNB2,NUAK1,KCNN4,ATP5MF,CPA4,WNT4,JUP,NR2F1,PBX3,FANCA,IFFO2,INHBB,NR2F2,DHFR,MEX3A,LHX2,TRPV4,KIF4A,UBE2T,PPP1R1B,SIM2,ITM2C,MOXD1,TINAGL1,HMGB2,GLI3,ELAVL2,GLI2,KIF15,T…
gene_set_query	241	HMX2	326	ARCHS4 Coexpression,45;Enrichr Queries,909;GTEx Coexpression,24	ERCC6L,DSCC1,CCNF,HJURP,TONSL,BUB1B,MKI67,ESPN,HOXA13,ACTB,SMC2,HOXA10,EME1,CHEK1,ZNF724,PCLAF,NUSAP1,CYP1B1,FBXO5,SOX9,SOX7,BAHCC1,TMPO,WDHD1,NUP210,LIG1,ZGRF1,VASH2,VRK1,ESCO2,HASPIN,WDR76,CDC25A,SGO1,DEPDC1B,SRSF2,DNA2,PRR11,ASF1B,PIF1,BLM,SEMA7A,TEDC2,CDCA2,CDCA5,CRABP1,NCAPG,CDCA8,HMMR,GATA3,GATA2,HOXB13,PKMYT1,NCAPH,RAD51AP1,BRIP1,ORC6,ORC1,NPTX1,FANCI,CDT1,STIL,NEK6,XRCC2,PLK1,HMGA2,INHBB,…
gene_set_query	242	ZBTB7C	327	ARCHS4 Coexpression,391;Enrichr Queries,259;GTEx Coexpression,331	COL18A1,EHF,TINAGL1,COL12A1,BHLHE41,HR,GLI2,CREB3L1,CYP1B1,PLCE1,SOX9,TGM2,PDGFRA,FGFBP1,IGFBP5,IGFBP4,RIPK4,IGFBP2,KRT7,NAV2,SORCS2,MUC5AC,EPN3,ALDH3A1,ANO1,GPRC5B,ADGRF1,COL4A2,DDAH1,ELF3,CRISPLD2,COL4A1,SCNN1B,MALL,PXDN,SCNN1A,CDHR3,B3GNT3,ZMYND10,EPHA1,DSC2,CD44,DSC3,KANK1,PKDCC,NFIX,CRABP2,GPR87,PARD6G,LYPD3,SEMA3F,DTX4,TRAK1,EVPL,LTBP1,THBS1,NPAS2,AURKB,NWD1,TSPAN8,CAMK2N1,HES2,PROM2,CBR3,M…
gene_set_query	243	NFE2L2	327.6	Literature ChIP-seq,103;ARCHS4 Coexpression,438;Enrichr Queries,661;ReMap ChIP-seq,191;GTEx Coexpression,245	JPT1,EHF,ANKLE1,IFITM2,TFRC,MAML2,TONSL,STMN3,ACTB,RPS6KA4,LGALS1,SOX18,STMN1,CYP1B1,GLUL,CPT1A,HPCAL1,MALL,TAGLN2,TTLL11,EPHA1,RIN1,CRABP2,CDCA3,SDC4,LYPD3,ABCB9,EVPL,PLA2G7,BRIP1,NUAK1,ST3GAL4,FAM43A,PROM2,ABCA1,CDT1,GSTM2,PRRT3,ICMT,JUP,NR2F2,PBX4,BRI3BP,PBX1,ZWINT,FOSL1,DHFR,FERMT1,MEX3A,LPAR6,NMU,SIM2,ZBTB8B,ITM2C,FEN1,TINAGL1,SECTM1,GLI2,RNF157,HYAL2,ENC1,TIMP2,RAC3,CTSH,FGFBP1,LRRC45,RMI1,…
gene_set_query	244	PRDM16	327.8	Literature ChIP-seq,136;ARCHS4 Coexpression,612;Enrichr Queries,466;GTEx Coexpression,97	COL18A1,OLFML2B,TINAGL1,ITGB5,MCM10,MSI2,GLI3,GLI2,KIF15,MPRIP,TIMP2,DACT3,PLCE1,PLS3,PGM5,SOX9,SUN2,PDGFRA,SCARA3,IGFBP5,LOXL1-AS1,IGFBP2,DENND2A,KAZN,FRMD4A,FOXL1,NAV2,IL17RD,HSPG2,SORCS2,CPED1,BCAM,RIPPLY3,COL4A2,RASA3,COL4A1,CCDC74A,PXDN,COL8A1,MYH9,ITGA6,MFGE8,CTXN1,ALDH7A1,TRABD2B,AHDC1,NOTCH3,MEGF6,NFIX,RAB1B,TMTC1,CRIP1,LTBP1,THBS1,TRHDE,AURKB,NPAS2,SCUBE3,ADGRG1,CYB5R3,GRK5,HAUS7,CHSY3,H…
gene_set_query	245	PURG	328	ARCHS4 Coexpression,448;GTEx Coexpression,208	JPT1,CSRNP3,PODXL2,STMN3,ELAVL2,SCAMP5,SAMD14,TUBB3,ENC1,STMN1,CCDC34,ADAM11,IL17RD,DNM1,DNM3,ACAP3,ALDOC,LINC00641,CAMK2B,NDRG4,BRSK2,CACNG7,PDZD4,FAM171A1,FAM171A2,RAB26,KHDC1,SLITRK5,FSD1,SRGAP3,KIF3C,PDZD7,B4GALNT4,ASIC1,TUB,NR2F1,PBX3,KIAA1549L,EFR3B,TUBB4A,GPR137C,SBK1,MEX3A,DLG4,LHX2,FAM131B,REEP2,SCN2A,CDK5R1
gene_set_query	246	HOXB6	328.3	ARCHS4 Coexpression,123;Enrichr Queries,164;GTEx Coexpression,698	COL12A1,PLAT,HOXA13,LOXL1,HOXA10,LGALS1,CCND1,CREB3L1,CYP1B1,SOX9,TGM2,PDGFRA,CPT1A,IGFBP5,IGFBP4,IGFBP2,MYO7B,P3H3,MUC3A,TM4SF1,COL4A2,TMEM139,FSCN1,MXRA8,S100A4,TELO2,CRABP2,COL13A1,PXN,WNK4,FBLN1,TNFRSF11A,GATA3,GATA2,HOXB13,LTBP1,IQGAP3,SCIN,TSPAN8,NACC1,CDH24,NTSR1,CPA4,ST14,ICMT,SMAD3,ATP8B1,CAV1,NR2F1,HMGA2,CGN,NR2F2,SMAD6,PBX1,FOSL1,PPP5C,SMTN,LHX2,UBE2S,ITM2C,COL18A1,TINAGL1,FOXM1,LMNB2,…
gene_set_query	247	HOXC13	330.3	ARCHS4 Coexpression,112;Enrichr Queries,246;GTEx Coexpression,633	DCLRE1B,COL12A1,HR,HOXA13,CELSR2,HOXA10,RPS6KA4,HEPHL1,CCND1,PDK4,CYP1B1,AKT1,SOX9,TNS4,IGFBP5,PAQR4,CTNNBIP1,KRT7,KRT75,S100A3,DSC3,CEMIP,CRABP2,SDC4,CDCA5,IL20RA,PDGFB,GATA3,ADRB2,GATA2,HOXB13,PKMYT1,IQGAP3,NUAK1,BRIP1,RACGAP1,NACC1,CPA4,JAG2,ICMT,JUP,NR2F1,FANCA,IFFO2,HMGA2,INHBB,NR2F2,SMAD6,FOSL1,ANLN,TPX2,LHX2,UBE2S,NFE2L3,SIM2,SLC2A4RG,TINAGL1,CTSV,FOXM1,LMNB2,SPTLC3,SIX2,MYBL2,TK1,CEP55,RI…
gene_set_query	248	ZNF43	331	ARCHS4 Coexpression,569;Enrichr Queries,332;GTEx Coexpression,92	TINAGL1,ZWILCH,MKI67,KIF15,SMC2,RPS6KA4,CCND1,MIS18BP1,SPTLC3,WDR90,NUF2,ENC1,STMN1,PDK4,ITGB8,CYP1B1,AKT1,KNTC1,TOPBP1,PRKACA,CA14,HELLS,ZNF681,RFC3,GUCY1A1,IGFBP5,ZGRF1,F2R,VASH2,MTUS1,CDC25A,MMS22L,SGO2,ASPM,ZNF92,MELK,INF2,ZNF519,FANCD2,PXDN,G2E3,MYH9,KIF2C,ITGA6,FAR2,MCM6,KIF20B,TMPO-AS1,ITGB3BP,CD44,CCDC150,ZNF273,DHX9,RAB1B,PIK3R3,TTK,DBF4B,FBXO43,THBS1,AURKB,GJC1,DSN1,NUAK1,HCAR1,HLTF,NSD…
gene_set_query	249	TBP	331.4	Literature ChIP-seq,152;ARCHS4 Coexpression,618;ENCODE ChIP-seq,33;ReMap ChIP-seq,202;GTEx Coexpression,652	ANKLE1,IFITM2,TFRC,CCNF,TONSL,NUDT1,MKI67,GBA2,ACTB,ZDHHC3,RPS6KA4,LGALS1,MPRIP,SOX18,WDR90,RASSF5,STMN1,PDK3,AKT1,DLEU2,PRKACA,GTSE1,GLUL,TMPO,GAMT,WDHD1,CPT1A,ENTPD2,PAQR4,MTUS1,P3H3,ESCO2,PASK,EML6,VOPP1,TAGLN2,KIF20A,DNA2,RIN1,CDCA2,ANAPC15,CDCA3,CRABP2,SDC4,DHX9,SHMT1,CDCA8,WDR62,NCAPH,DSN1,FAM171A2,CYB5R3,TSPAN8,PCBP4,S100A13,KCNN4,RBM12,ATRIP,ABCA2,CDT1,JUP,PLK1,XRCC3,NR2F1,NR2F2,FOSL1,FAM…
gene_set_query	250	HOXA1	331.7	ARCHS4 Coexpression,62;Enrichr Queries,393;GTEx Coexpression,540	HOXA13,HOXA10,CDC20,CDH3,CCND1,CYP1B1,PLS3,SOX9,SKP2,PDGFRA,S100A2,IGFBP5,KRT7,HASPIN,CDC25A,MELK,COL4A2,COL4A1,CD109,TMEM139,MALL,EPHA1,DSC2,CRABP2,GPR87,CDCA5,CDCA8,LYPD3,GATA3,ADRB2,GATA2,PKMYT1,EVPL,DPP4,NUAK1,CCNB1,RACGAP1,PROM2,CPA4,SMAD3,ICMT,CAV1,PLK1,HMGA1,NR2F1,HMGA2,NR2F2,ZWINT,FOSL1,ANLN,TPX2,DIAPH3,UBE2S,KIF4A,UBE2T,NMU,SAE1,TINAGL1,ITGB4,FOXM1,LMNB2,ENC1,MYBL2,SPDL1,TK1,CEP55,RIPK4,…
gene_set_query	251	IRX1	332	ARCHS4 Coexpression,269;Enrichr Queries,551;GTEx Coexpression,176	TINAGL1,PTPRS,MAML2,COL12A1,LOXL4,CELSR2,GLI3,INSYN2B,CCND1,TUBB3,PDK4,TIMP2,CYP1B1,RAC3,SOX9,TNS4,ADAMTS7,PDGFRA,IGFBP5,IGFBP4,CTNNBIP1,IGFBP2,DENND2A,EN1,KRT7,VSTM2L,FRMD4A,SHISA2,SERPINB7,IL17RD,SORCS2,ANO1,COL4A2,COL4A1,CD109,PXDN,CDH11,COL6A1,FSCN1,COL8A1,CTXN1,CD44,PTGES,NOTCH3,KRT80,BRSK2,NFIX,TTYH3,IL20RA,LYPD1,GATA3,ADRB2,DTX4,PCDH18,THBS1,AURKB,FAM171A1,CACNG7,NUAK1,ADGRG1,FAM171A2,HCAR…
gene_set_query	252	HEY1	332.3	ARCHS4 Coexpression,343;Enrichr Queries,252;GTEx Coexpression,402	CSRNP3,GUCY1B1,TINAGL1,THRA,PLAT,AMOT,ESM1,LGALS1,CCND1,B3GALT1,ENC1,PDK4,CYP1B1,ITGB8,SOX9,TGM2,SEMA6B,PDGFRA,GUCY1A1,SCARA3,IGFBP5,IGFBP4,ELOVL2,F2R,IGFBP2,DENND2A,EMP1,SHISA2,TM4SF1,C1QL1,GPRC5B,PSRC1,ADGRB2,COL4A2,COL4A1,PXDN,CDH11,ITGB1BP1,ITGA6,CTXN1,LINC00641,CD44,CAMK2B,LYPD1,LRP4,DTX4,FSTL1,THBS1,AURKB,CNN3,FAM171A1,NUAK1,ADGRG1,RAB40B,PNMA1,CAMK2N1,CKB,GBP2,ASIC1,JAM3,ACBD7,ABCA1,TUB,TC…
gene_set_query	253	NFE2L3	332.7	ARCHS4 Coexpression,70;Enrichr Queries,126;GTEx Coexpression,802	CD82,GLDC,DSCC1,BUB1B,PLAT,MKI67,PPP1CC,CCND1,ZNF726,CYP1B1,SOX9,TGM2,WDHD1,IGFBP4,HASPIN,CDC25A,ADAM19,MELK,COL4A1,FSCN1,KIF20A,EPHA1,VCL,SDC4,COL13A1,DHX9,CDCA5,CDCA7,HMMR,NACC1,RBM12,ECT2,CPA4,ABCA1,ICMT,CAV1,FANCA,HMGA1,IFFO2,NBEAL2,FOSL1,ANLN,TPX2,DNMBP,CDK1,ITM2C,TOP2A,ARHGAP11A,TINAGL1,CDCA7L,NCAPG2,KIF11,LMNB2,LMNB1,CHAF1A,ENC1,CASP2,CTSH,MYBL2,DLGAP5,CEP55,NDC1,HELLS,ITGA2,ANO9,EMP1,ETV4…
gene_set_query	254	POU3F3	332.7	ARCHS4 Coexpression,118;Enrichr Queries,727;GTEx Coexpression,153	TINAGL1,CSRNP3,PTPRS,ARL6IP1,THRA,PODXL2,PLEKHB1,STMN3,FMN2,ELFN2,CELSR2,GLI3,ELAVL2,GLI2,TUBB3,DPF1,ENC1,STMN1,PHACTR3,NEFL,CYP1B1,SOX9,PDGFRA,IGFBP5,ROM1,APLP1,IGFBP2,DENND2A,EN1,IL17RD,GPRC5B,PSRC1,ADGRB2,DDAH1,CCDC74A,PXDN,CDH11,ALDOC,LINC00641,CTXN1,PRTFDC1,NDRG4,BRSK2,PHLPP1,NFIX,PIK3R3,GATA3,DTX4,AURKB,FAM171A1,CACNG7,FAM171A2,RAB40B,GBX2,PNMA1,CAMK2N1,MVB12B,SPOCK1,FSD1,NPTX1,CKB,KIF3C,SR…
gene_set_query	255	ZBTB7A	333	ARCHS4 Coexpression,397;ENCODE ChIP-seq,10;Enrichr Queries,851;ReMap ChIP-seq,12;GTEx Coexpression,395	IFITM2,HDAC10,CPNE7,TONSL,STMN3,ACTB,RPS6KA4,CDC20,SAMD14,LGALS1,MPRIP,SOX18,WDR90,RASSF5,CREB3L1,DPF1,STMN1,AKT1,PLCE1,SOX9,PRKACA,SCN1B,GAMT,ENTPD2,SSTR5-AS1,PAQR4,NUP210,MTUS1,KNL1,HSPG2,MALL,MXRA8,EPHA1,RIN1,CTXN1,OTULINL,TTYH3,SLC45A3,CRABP2,SDC4,PDGFB,TWF2,LYPD3,LPAR3,EVPL,NCAPH,FAM171A2,RACGAP1,PCBP4,ST3GAL4,KCNMB4,ST3GAL5,ST3GAL6,RBM12,SLC19A1,B4GALNT4,JAG2,ABCA2,CDT1,ICMT,JUP,IFFO2,NR2F2…
gene_set_query	256	DZIP1	333	ARCHS4 Coexpression,303;Enrichr Queries,440;GTEx Coexpression,256	SYNM,CNTNAP1,CSRNP3,TINAGL1,PTPRS,PODXL2,ARL6IP1,COL12A1,ITGB2,STMN3,PLAT,FMN2,ELFN2,ELAVL2,SCAMP5,STK10,CCND3,CCND1,SLC22A17,RASSF5,STMN1,DPF1,TIMP2,EFHD2,CYP1B1,CD37,PDGFRA,SCARA3,GUCY1A1,IGFBP5,IGFBP4,F2R,FRMD4A,NAV2,P3H3,IL17RD,ASRGL1,CIT,COL4A2,COL4A1,PXDN,CDH11,COL6A1,FSCN1,ITGA6,TAGLN2,CD44,BRSK2,PLPPR5,NEXN,FBLN1,ABCB9,AK5,FSTL1,LTBP1,THBS1,CORO1A,AURKB,GJC1,CACNG7,PDZD4,FAM171A1,NUAK1,PN…
gene_set_query	257	KDM5B	334	Literature ChIP-seq,17;ARCHS4 Coexpression,527;ENCODE ChIP-seq,51;ReMap ChIP-seq,17;GTEx Coexpression,1058	ANKLE1,TFRC,GLDC,DPY19L2P2,COL12A1,STMN3,TMEM97,ADARB1,SMC4,SMC2,SCAMP5,MTBP,SAMD14,SOX18,WDR90,STMN1,AKT1,PLCE1,PRKACA,GAMT,WDHD1,NUP210,DAPK2,PASK,HSPG2,EML6,BCAM,FAR2,PRR11,ASF1B,TTYH3,CDCA2,CRABP2,CDCA5,SHMT1,CRABP1,PDGFB,CDCA7,CDCA8,NCAPG,WDR62,ABCB9,GATA3,GATA2,PLA2G7,NCAPH,SKA2,GJC1,ADAMTS15,NUP85,ST3GAL6,ATRIP,SLC19A1,PPARGC1B,CEP78,JAG2,BARD1,PLK4,ABCA2,ST14,ICMT,JUP,NR2F1,CDC7,NR2F2,PBX…
gene_set_query	258	HES3	334.3	ARCHS4 Coexpression,72;Enrichr Queries,702;GTEx Coexpression,229	GLDC,BUB1B,ESPN,SCAMP5,LAPTM4B,SAMD14,CCND1,STMN1,SOX9,PDGFRA,WDHD1,HPCAL1,ADAM11,VASH2,SHISA2,CDC25A,FSCN1,TIMELESS,EPHA1,VCL,NDRG4,BRSK2,PKDCC,CRABP1,LPAR3,ABCB9,GATA3,OAZ2,GJC1,PDZD4,NACC1,NPTX1,SRGAP3,RBM12,ICMT,RBPMS,NR2F1,HMGA1,NR2F2,GPR137C,GNG13,NASP,LHX2,REEP2,PPP1R1B,RNF182,NFE2L3,SCN2A,SAE1,COL18A1,TINAGL1,PTPRS,PODXL2,NCAPG2,LPCAT1,PCSK9,HMGB3,ELAVL2,LMNB2,GLI2,LMNB1,CHAF1A,RAC3,ADAMT…
gene_set_query	259	ZFP69	336	ARCHS4 Coexpression,408;GTEx Coexpression,264	DCLRE1B,GPSM2,ZWILCH,DSCC1,BUB1B,HMGB1,BRCA2,SMC4,ACTB,SMC2,KIF15,CHEK1,ZNF724,SPDL1,FBXO5,DLEU2,TOPBP1,SKP2,STK32B,TMPO,GEN1,NDC1,CIP2A,ESCO2,WDR76,VOPP1,FAM72D,PRR11,DTL,FAM72C,THOP1,FAM72B,USP13,PIF1,PCNA,TYMS,SH3BGRL,APOBEC3C,B3GALNT1,ATAD5,NEK6,FANCB,DHFR,NASP,CENPI,HNRNPA2B1,SASS6,SMAP2,CENPQ,ZNF695,PHF19
gene_set_query	260	MAFK	337.2	ARCHS4 Coexpression,704;ENCODE ChIP-seq,52;Enrichr Queries,677;ReMap ChIP-seq,159;GTEx Coexpression,94	ARL6IP1,MAML2,COL12A1,NUDT1,TMEM97,ACTB,RPS6KA4,PREX1,LGALS1,MPRIP,SOX18,PDK4,AKT1,DLEU2,SOX9,FBXO5,SKP2,PRKACA,GTSE1,TMPO,ACOT7,KRT7,HSPG2,TM4SF1,WDR76,CPED1,TRIM14,TAGLN2,RIN1,TELO2,LXN,SDC4,CDCA5,PDGFB,TGFA,EVPL,BRIP1,FAM171A2,ST3GAL5,KCNN4,RBM12,CEP78,ABCA1,WWTR1,CDT1,ST14,JUP,BRI3BP,UBAC1,FOSL1,DHFR,NET1,ANLN,SMTN,PDE3A,SIM2,RAD18,SLC2A4RG,ITM2C,COL18A1,SYNM,FEN1,TINAGL1,SPIN4,DDX12P,LPCAT1,…
gene_set_query	261	PGR	337.3	ARCHS4 Coexpression,377;Enrichr Queries,575;ReMap ChIP-seq,31;GTEx Coexpression,366	EHF,TMEM200B,CD82,CPNE7,COL12A1,TONSL,STMN3,HR,NUCKS1,ACTB,HOXA10,PREX1,MPRIP,EVA1A,CCND1,ANPEP,AKT1,CYP1B1,PLCE1,SOX9,MB21D2,CA14,TGM2,PDGFRA,SCARA3,CPT1A,EPHA7,COL27A1,IGFBP5,S100A2,IGFBP4,IGFBP2,HPCAL1,NPY1R,KRT7,P3H3,HSPG2,TM4SF1,CDC25B,CPED1,ALDH3A2,CRISPLD2,TMEM139,SCNN1A,S100A5,TRIM14,S100A4,TAGLN2,S100A3,VCL,FKBP5,PTGES,TEDC1,CRABP2,SDC4,PXN,IL20RA,PDGFB,KLHL13,PDS5B,GATA3,LTBP1,EVPL,GJC1…
gene_set_query	262	HOXC11	338.5	ARCHS4 Coexpression,55;Enrichr Queries,531;ReMap ChIP-seq,227;GTEx Coexpression,541	MAML2,COL12A1,TONSL,HR,HOXA13,HOXA10,CCND1,CYP1B1,AKT1,SOX9,MB21D2,CCBE1,PDGFRA,CPT1A,IGFBP5,PAQR4,KRT7,HASPIN,CD109,FSCN1,PTGES,NOTCH3,CRABP2,TROAP,GATA3,GATA2,HOXB13,PKMYT1,PCDH18,LTBP1,IQGAP3,RACGAP1,NACC1,CPA4,BARD1,CDT1,ICMT,JUP,CAV1,FANCA,IFFO2,HMGA2,INHBB,NR2F2,SMAD6,ANLN,TPX2,LHX2,UBE2S,SIM2,SLC2A4RG,ITM2C,TINAGL1,THRA,FOXM1,LMNB2,INSYN2B,RPSAP52,SIX2,MYBL2,TK1,CEP55,EN1,EMP2,FOXL1,SERPIN…
gene_set_query	263	ZEB1	339.2	ARCHS4 Coexpression,728;ENCODE ChIP-seq,57;Enrichr Queries,623;ReMap ChIP-seq,78;GTEx Coexpression,210	TMEM200B,HDAC10,CPNE7,FHOD1,TONSL,ACTB,SAMD14,LGALS1,CCND1,SOX18,WDR90,CYP1B1,SOX9,MAP3K6,TGM2,PDGFRA,GUCY1A1,SCARA3,ENTPD2,PAQR4,IGFBP5,IGFBP4,F2R,PCOLCE,FRMD4A,HSPG2,CDC25B,ADAM19,MBNL1-AS1,ACAP3,COL4A2,SAP25,COL4A1,FSCN1,MXRA8,ADAM8,EPHA1,VCL,TEDC1,DNMT1,SEMA7A,TEDC2,TTYH3,RNASEH2A,PDGFB,TMTC1,GATA3,PKMYT1,PCDH18,LTBP1,GJC1,PCBP4,KCNN4,SLC19A1,MAP2K6,ABCA1,WWTR1,ABCA2,CDT1,ST14,SMAD3,JUP,CAV1,…
gene_set_query	264	ZIK1	339.3	ARCHS4 Coexpression,171;Enrichr Queries,32;GTEx Coexpression,815	TFRC,BUB1B,TMEM97,MKI67,SMC2,CDC20,RPS6KA4,MTBP,CCND1,STMN1,CHEK1,CYP1B1,AKT1,KNTC1,FBXO5,SKP2,PRKACA,KPNA2,CA14,WDHD1,CPT1A,IGFBP5,ZGRF1,F2R,VASH2,VRK1,SHISA2,PIMREG,CDC25A,SGO1,MELK,CCNE2,TAGLN2,KIF20A,DNA2,BLM,CDCA5,PXN,CDCA7,ADRB2,SKA3,GJC1,CCNB2,CCNB1,NPTX1,ECT2,CPA4,MAP2K6,PLK4,BARD1,CDT1,STIL,UBE2C,PLK1,HMGA1,FANCA,CDC7,HSPA2,GPR137C,TPX2,NASP,ZNF702P,SASS6,CDK1,SCN2A,SLC2A4RG,ZNF530,ITM2C…
gene_set_query	265	ZNF675	340.3	ARCHS4 Coexpression,878;Enrichr Queries,120;GTEx Coexpression,23	ANKLE1,CCNF,TONSL,HJURP,BUB1B,MKI67,SMC2,EME1,PTTG1,ZNF726,ZNF724,NUSAP1,CYP1B1,AKT1,KNTC1,FBXO5,PRKACA,TMPO,GEN1,WDHD1,ZNF681,LIG1,VRK1,ESCO2,KNL1,HASPIN,TRAIP,SGO1,SGO2,DEPDC1B,ZNF92,CCNE2,FANCD2,ZNF714,KIF20B,CCDC150,DSC3,ASF1B,TEDC2,ZNF273,CDCA5,GPR87,TROAP,CDCA7,CDCA8,NCAPG,EVPL,NCAPH,RAD51AP1,CCNB2,BRIP1,ORC6,HCAR1,RACGAP1,ORC1,HLTF,NACC1,PDZD7,CPA4,PLK4,FANCI,BARD1,ACBD7,CDT1,STIL,SMAD3,CC…
gene_set_query	266	OSR2	341.7	ARCHS4 Coexpression,199;Enrichr Queries,208;GTEx Coexpression,618	TOP2A,SRPX,TINAGL1,TMEM200B,COL12A1,PLAT,GLI3,LOXL1,GLI2,HOXA10,LGALS1,CCND1,CREB3L1,TIMP2,PBK,PDK4,CYP1B1,SOX9,TGM2,PDGFRA,CCBE1,SCARA3,IGFBP5,IGFBP4,OSR1,IGFBP2,EMP1,PCOLCE,P3H3,IL17RD,PRSS12,ALDH1A3,COL4A2,CRISPLD2,COL4A1,COL6A1,PXDN,CDH11,MXRA8,COL6A3,AHRR,MFGE8,PTGES,PTGER4,KANK2,CEMIP,MEGF6,NFIX,C1S,CRABP2,LAMA4,FBLN1,TMTC1,GATA3,GATA2,FSTL1,THBS1,PCDH18,AURKB,DPP4,NUAK1,CYB5R3,NACC1,S100A1…
gene_set_query	267	E2F5	342.5	ARCHS4 Coexpression,380;Enrichr Queries,53;ReMap ChIP-seq,9;GTEx Coexpression,928	JPT1,TFRC,STMN3,TMEM97,MKI67,SMC4,ACTB,SCAMP5,RPS6KA4,CDC20,MSANTD2,STMN1,CHEK1,SOX9,ATXN7L2,SKP2,TMPO,NUP210,DAPK2,KNL1,P3H3,HSPG2,EML6,NEIL3,TAGLN2,CDCA2,PARPBP,CDCA3,CDCA5,CDCA7,CDCA8,IQGAP3,NCAPH,GJC1,CYB5R3,RACGAP1,NUP85,KCNN4,ABCA1,PLK4,XRCC2,XRCC3,PLK1,CDC7,UBAC1,ZWINT,FOSL1,FAM111A,TPX2,SASS6,CALM3,ZBTB8B,ITM2C,TOP2A,FEN1,TINAGL1,NCAPG2,BRCA1,KIF11,BRCA2,VSIR,KIF15,CHAF1A,HYAL2,ENC1,TK1,D…
gene_set_query	268	TAL1	343	Literature ChIP-seq,39;ARCHS4 Coexpression,710;ENCODE ChIP-seq,31;Enrichr Queries,378;ReMap ChIP-seq,118;GTEx Coexpression,782	ANKLE1,TFRC,ARL6IP1,CPNE7,MKI67,GBA2,ACTB,SMC2,CDC20,PREX1,SAMD14,SOX18,CREB3L1,STMN1,CYP1B1,AKT1,SOX9,PRKACA,SOX7,TMPO,CPT1A,STARD8,DAPK2,HSPG2,WDR76,CPED1,DEPDC1B,FEZ2,TAGLN2,KIF20B,OTULINL,TTYH3,SLC45A3,PDGFB,WNK4,TWF2,TGFA,GATA3,ABCB9,GATA2,DSN1,CYB5R3,ST3GAL4,ST3GAL5,FAM43A,ST3GAL6,PLCG1,KCNN4,B4GALNT4,PROM2,ABCA1,CDT1,REG4,NBEAL2,NR2F2,CGN,HSPA12B,PBX1,UBAC1,SLC16A14,FOSL1,POLA2,MEX3A,TMCC3…
gene_set_query	269	IRX5	343	ARCHS4 Coexpression,250;Enrichr Queries,444;GTEx Coexpression,335	TINAGL1,BHLHE41,HR,KIF12,CELSR2,GLI3,CCND1,SPTLC3,SIX2,ENC1,CYP1B1,AKT1,SOX9,TNS4,PDGFRA,EPHA7,IGFBP5,CTNNBIP1,IGFBP2,EMP1,EN1,EMP2,SHISA2,SERPINB7,EPN3,BCAM,COL4A2,SAPCD2,PXDN,CDH11,SLC25A10,CD44,DSC3,NOTCH3,KRT80,ZNF273,NFIX,CRABP2,GPR87,IL20RA,PARD6G,PIK3R3,LYPD3,GATA3,SEMA3F,GATA2,DTX4,EVPL,THBS1,AURKB,NUAK1,GBX2,CAMK2N1,NACC1,CPA4,WNT4,PROM2,SPDEF,B4GALNT4,JAG2,CA12,MGME1,TCF7L2,GALNT6,ST14,…
gene_set_query	270	SP6	344.3	ARCHS4 Coexpression,240;Enrichr Queries,215;GTEx Coexpression,578	TINAGL1,ITGB4,HR,CTSV,ESPN,LMNB2,RPS6KA4,STS,CDH3,CCND1,SPTLC3,CREB3L1,CYP1B1,MYBL2,SOX9,TNS4,TGM2,IGFBP5,IGFBP4,CTNNBIP1,EMP1,KRT7,SERPINB7,ETV4,EPN3,ANO1,ALDH1A3,HIC2,BCAM,ELF3,SAPCD2,PXDN,B3GNT3,VWA1,DSC2,TNFRSF21,DSC3,PTGES,KRT80,SEMA7A,CRABP2,SDC4,GPR87,LAMA4,IL20RA,PDGFB,PARD6G,TGFA,LYPD3,GATA3,SEMA3F,ADRB2,GATA2,EVPL,THBS1,AURKB,ADGRG1,NACC1,CPA4,WNT4,MPZL2,PROM2,JAG2,GALNT6,ST14,JUP,WNT7B…
gene_set_query	271	HOXD10	345	ARCHS4 Coexpression,42;Enrichr Queries,576;GTEx Coexpression,417	TMEM200B,COL12A1,PLAT,NUCKS1,OLFML2A,HOXA13,AMOT,HOXA10,CCND1,CYP1B1,PLS3,SOX9,PDGFRA,IGFBP5,IGFBP2,PCOLCE,HASPIN,CDC25A,SELENON,COL4A2,COL4A1,GEMIN4,TRABD2B,PKDCC,DHX9,KLHL13,PDS5B,GATA3,WDR62,GATA2,HOXB13,IQGAP3,GLIS1,GJC1,CDH24,PLCG1,NTSR1,CPA4,B4GALNT4,FANCI,CDT1,GSTM2,ICMT,CAV1,NR2F1,FANCA,HMGA2,SHISAL1,NR2F2,PBX1,FOSL1,DHFR,POLA1,PPP5C,KIF18B,LHX2,DZIP1,SIM2,MOXD1,TINAGL1,MCM7,DDX12P,ADRA1D…
gene_set_query	272	EBF3	346.3	ARCHS4 Coexpression,228;Enrichr Queries,537;GTEx Coexpression,274	SRPX,MOXD1,JPT1,PTPRS,TINAGL1,STEAP4,CSRNP3,PODXL2,TMEM200B,COL12A1,STMN3,ELAVL2,SAMD14,CCND1,BCL7A,SOX18,TUBB3,SIX2,ENC1,STMN1,NEFL,CYP1B1,SOX9,PDGFRA,EGFL7,IGFBP5,IGFBP4,APLP1,EMP1,UBE2QL1,EN1,FRMD4A,NAV2,HSPG2,SORCS2,FRMD3,CLDN11,ALDH1A3,TMEM135,COL4A2,COL4A1,PXDN,CDH11,MXRA8,PLIN4,COL6A3,ITGB1BP1,BRSK2,NFIX,PKN3,LAMA4,PDGFB,PIK3R3,GATA3,UACA,PCDH18,THBS1,AURKB,ADAMTS15,CACNG7,NUAK1,FAM171A2,P…
gene_set_query	273	DACH1	347.3	Literature ChIP-seq,80;ARCHS4 Coexpression,464;Enrichr Queries,498	TFRC,ARL6IP1,DSCC1,CCNF,TONSL,LOXL4,PEBP1,MSI2,MKI67,SLC8A1,ZDHHC3,SCAMP5,STK10,MTBP,CCND3,CCND1,EME1,TUBB3,WDR90,STMN1,PDK4,CYP1B1,SOX9,FBXO5,SKP2,TMEM14A,TMPO,GEN1,MYLIP,EPHA7,GUCY1A1,DGAT2,IGFBP5,IGFBP4,IGFBP2,SHISA2,SDHA,ALDH3A2,MELK,COL4A2,COL4A1,FSCN1,SRSF2,GEMIN4,VCL,ASF1B,BRSK2,DNMT1,SEMA7A,CDCA3,SDC4,CDCA5,B3GLCT,CDCA7,GATA3,ABCB9,WDR62,DTX4,PMF1,NPAS2,PCBP4,NUP85,S100A13,KCNMB4,SRGAP3,F…
gene_set_query	274	TCF12	348.2	ARCHS4 Coexpression,316;ENCODE ChIP-seq,20;Enrichr Queries,769;ReMap ChIP-seq,21;GTEx Coexpression,615	ANKLE1,MAML2,HDAC10,CPNE7,PLEKHB1,TONSL,STMN3,ADARB1,SMC4,ACTB,MTBP,SAMD14,LGALS1,SOX18,WDR90,STMN1,SOX9,TNS4,GLUL,SCN1B,TMPO,GAMT,ENTPD2,PAQR4,KRT7,TM4SF1,WDR76,CD109,MXRA8,TTLL11,RIN1,TTYH3,CRABP2,TTYH2,SDC4,PDE1C,CRABP1,TWF2,PDGFB,PIK3R3,GATA3,PCDH18,FAM171A2,CYB5R3,RACGAP1,PCBP4,KCNN4,ABCA1,WWTR1,ABCA2,CDT1,JUP,NR2F1,PBX3,NBEAL2,NR2F2,TRERF1,PBX1,FOSL1,FAM111A,MEX3A,HOTTIP,TMCC3,SLC2A4RG,ITM2…
gene_set_query	275	HOXD11	349	ARCHS4 Coexpression,40;Enrichr Queries,561;GTEx Coexpression,446	TMEM200B,COL12A1,OLFML2A,HOXA13,AMOT,HOXA10,CCND1,CYP1B1,PLS3,SOX9,SKP2,PDGFRA,IGFBP5,IGFBP2,KRT7,PCOLCE,HASPIN,CDC25A,CRABP2,KLHL13,PDS5B,GATA3,GATA2,HOXB13,PKMYT1,IQGAP3,GJC1,CDH24,NPTX1,NTSR1,CPA4,FANCI,CDT1,GSTM2,ICMT,XRCC3,NR2F1,FANCA,HMGA2,SHISAL1,NR2F2,SMAD6,PBX1,FOSL1,DHFR,SMTN,PPP5C,KIF18B,LHX2,UBE2S,LRFN1,DZIP1,SIM2,MOXD1,TINAGL1,ADRA1D,DBI,FOXM1,GLI3,ELAVL2,LMNB2,CHAF1A,EXO1,SIX2,NEFL,…
gene_set_query	276	HOXA9	349.8	ARCHS4 Coexpression,344;Enrichr Queries,359;ReMap ChIP-seq,254;GTEx Coexpression,442	EHF,CD82,UXS1,COL12A1,HR,HOXA13,CMIP,HOXA10,PYCARD,LAPTM4B,PPP1CC,CCND1,PCLAF,NUSAP1,CYP1B1,OIP5,SOX9,TNS4,BAHCC1,TGM2,GEN1,PDGFRA,CPT1A,GUCY1A1,IGFBP5,IGFBP4,CTNNBIP1,SELENON,COL4A2,COL4A1,ZNF714,SRSF2,ADAM8,DSC3,ASF1B,CEMIP,ZNF273,SDC4,GPR87,IL20RA,CDCA7,TWF2,ARHGAP19,GATA3,ADRB2,GATA2,IQGAP3,PMF1,DPP4,PCBP4,NACC1,KCNN4,WNT4,CPA4,BARD1,ABCA1,CDT1,STIL,SMAD3,JUP,CAV1,NR2F1,HMGA1,IFFO2,HMGA2,NR2F…
gene_set_query	277	ZNF124	350	ARCHS4 Coexpression,977;Enrichr Queries,58;GTEx Coexpression,15	ANKLE1,TFRC,TMEM97,MKI67,SMC4,SMC2,CDC20,CHEK1,STMN1,ZNF724,PCLAF,CYP1B1,AKT1,FBXO5,SKP2,PRKACA,GTSE1,GLUL,TMPO,WDHD1,ESCO2,KNL1,HASPIN,WDR76,DEPDC1B,DNA2,KIF20B,ASF1B,PIF1,CDCA2,CDCA5,CDCA7,CDCA8,NCAPG,PIK3R3,SKA3,NCAPH,BRIP1,DSN1,PLK4,BARD1,DDIAS,XRCC2,PLK1,ZWINT,PBX1,GPR137C,FAM111B,TPX2,POLA2,SASS6,ZBTB8B,ITM2C,TOP2A,FEN1,NCAPG2,KIF14,BRCA1,KIF11,BRCA2,KIF15,MIS18BP1,SPTLC3,NUF2,ENC1,PBK,DLGA…
gene_set_query	278	ETS1	350.2	Literature ChIP-seq,162;ARCHS4 Coexpression,549;ENCODE ChIP-seq,62;Enrichr Queries,403;ReMap ChIP-seq,71;GTEx Coexpression,854	EHF,ANKLE1,IFITM2,MAML2,ECI2,TONSL,GBA2,ACTB,PREX1,SAMD14,LGALS1,SOX18,MSANTD2,WDR90,RASSF5,CYP1B1,DLEU2,SKP2,GAMT,CPT1A,ENTPD2,NUP210,STARD8,KRT7,ESCO2,HSPG2,TM4SF1,DEPDC1B,FEZ2,TAGLN2,KIF20A,PIF1,CDCA2,SLC45A3,CDCA3,SDC4,TXK,PDGFB,WNK4,TWF2,CDCA8,GATA3,RACGAP1,PCBP4,ST3GAL5,FAM43A,PLCG1,KCNN4,ABCA1,CDT1,ICMT,JUP,NR2F1,NBEAL2,NR2F2,HSPA12B,TRERF1,ZWINT,UBAC1,FOSL1,MEX3A,HOTTIP,SASS6,NMT2,RAD18,I…
gene_set_query	279	TBX3	350.3	Literature ChIP-seq,90;ARCHS4 Coexpression,238;Enrichr Queries,236;GTEx Coexpression,837	GALNT14,IFITM2,GLDC,ZWILCH,NRK,COL12A1,PEBP1,PLAT,HOXA13,LOXL1,GALNT10,STS,CCND1,MPRIP,ANPEP,CREB3L1,PDK4,CYP1B1,SLC16A9,SOX9,SLC16A2,SKP2,STK32B,TGM2,GTF2I,PDGFRA,IGFBP5,IGFBP4,IGFBP2,PCOLCE,FRMD4A,SHISA2,TM4SF1,MOB3B,ALDH3A2,ADAM19,LARS2,NEIL3,FOLH1,PLPP4,COL4A2,COL4A1,FSCN1,MXRA8,SLC45A3,SDC4,COL13A1,TWF2,FBLN1,TMTC1,GATA3,AK5,GATA2,HOXB13,LTBP1,PCDH18,DPP4,NUAK1,INPP5A,ST3GAL5,ABCA1,SMAD3,ATP…
gene_set_query	280	CHAMP1	350.5	ARCHS4 Coexpression,28;GTEx Coexpression,673	ARHGAP11A,ERCC6L,DSCC1,NCAPG2,CCNF,TONSL,BUB1B,KIF11,BRCA2,FOXM1,SMC4,LMNB2,SMC2,LMNB1,CHAF1A,CHEK1,ZNF724,MYBL2,FBXO5,TOPBP1,SKP2,POLE,TMPO,GTF2I,NDC1,WDHD1,RFC3,NUP210,CIP2A,HASPIN,CKAP5,CDC25A,CCNA2,NEIL3,TFDP1,ESPL1,INCENP,FSCN1,MCM3,TIMELESS,MCM4,KIF2C,MCM6,FAM72B,DNMT1,SEMA7A,PCNA,UHRF1,DHX9,CDCA5,PKMYT1,TYMS,RECQL4,RACGAP1,POLR2A,POLD1,NSD2,NACC1,E2F1,RBM12,E2F8,FANCI,CDT1,RRM2,ATAD2,PLK1,…
gene_set_query	281	ZHX3	352.3	ARCHS4 Coexpression,333;Enrichr Queries,451;GTEx Coexpression,273	SYNM,CNTNAP1,THRA,PLEKHB1,COL12A1,ADARB1,FMN2,CCND1,MPRIP,SLC22A17,ENC1,TIMP2,DACT3,CASP2,PGM5,SOX9,GLUL,TGM2,PDGFRA,EPHA7,KLF12,SCARA3,GRAMD2B,LIG1,IGFBP5,TPM2,ITGA1,CTDSPL,MTUS1,EMP1,NAV2,DNM1,ACAP3,GPRC5B,COL4A2,DDAH1,ADGRB2,COL4A1,PXDN,COL6A1,MXRA8,MYH9,RAPGEF5,VCL,CD44,FKBP5,KANK2,NDRG4,HLF,NFIX,SDC4,TMTC1,AK5,FSTL1,LTBP1,THBS1,AURKB,FAM171A1,INPP5A,SH3BP1,PNMA1,S1PR3,GPC4,CKB,PLCG1,JAM3,ABC…
gene_set_query	282	SALL3	352.3	ARCHS4 Coexpression,85;Enrichr Queries,834;GTEx Coexpression,138	THRA,GLDC,CDCA7L,PLEKHB1,HMGB3,FMN2,TMEM97,HMGB1,ELFN2,GLI3,ELAVL2,AMOT,GLI2,KIF15,SMC2,CCND1,CHEK1,PHACTR3,NUSAP1,ITGB8,SOX9,CA14,TMPO,PDGFRA,WDHD1,HELLS,KLF12,ELOVL2,ROM1,APLP1,VASH2,NAV2,SHISA2,PIMREG,IL17RD,SORCS2,ASRGL1,MMS22L,GPRC5B,ADGRB2,DDAH1,PXDN,CDH11,CKS2,ALDOC,TAGLN2,DNA2,CTXN1,ALDH7A1,PRTFDC1,BLM,PHLPP1,CRABP1,LYPD1,GATA3,THBS1,AURKB,RAD54B,GJC1,RAD51AP1,FAM171A1,CACNG7,BRINP2,NWD1,…
gene_set_query	283	GATA4	352.4	Literature ChIP-seq,49;ARCHS4 Coexpression,367;Enrichr Queries,615;ReMap ChIP-seq,60;GTEx Coexpression,671	EHF,ECI2,PLEKHB1,COL12A1,TONSL,MKI67,ACTB,ZDHHC3,CDC20,SOX18,CREB3L1,WDR90,PDK4,CYP1B1,SOX9,PRKACA,TNS4,SOX7,SCN1B,CPT1A,TANGO6,ENTPD2,MTUS1,PASK,HSPG2,TM4SF1,LARS2,CRISPLD2,TAGLN2,TELO2,PIF1,SLC45A3,PDE1C,CDCA3,SDC4,PDGFB,B3GLCT,LPAR3,GATA3,GATA2,ADAMTS15,C5,DSN1,NUAK1,RACGAP1,PCBP4,HLTF,ST3GAL5,ST3GAL6,JUP,NR2F1,PBX3,NBEAL2,NR2F2,CGN,BRI3BP,PBX1,ZWINT,FOSL1,TPX2,ANLN,MEX3A,WNK2,CALM3,RAD18,COL1…
gene_set_query	284	ZNF732	353	ARCHS4 Coexpression,21;GTEx Coexpression,685	ERCC6L,ACAA2,MTCL1,GLDC,ZWILCH,CDCA7L,DSCC1,GMNN,BUB1B,HMGB3,MCM10,HMGB1,BRCA2,SMC2,LAPTM4B,TRIM3,CHEK1,CKMT1B,SPDL1,KPNA2,NUDT15,DLGAP5,TMPO,NDC1,WDHD1,HELLS,RFC3,ZGRF1,ADAM11,VASH2,KIF23,VRK1,CDC25C,PIMREG,ACAP3,MMS22L,ASPM,DEPDC1B,ZNF92,ZNF519,B3GNT7,MCM3,DNA2,EPHA1,KIF20B,DTL,BLM,CDCA2,PARPBP,COL13A1,TTK,HMMR,SKA3,GACAT2,RAD54B,GJC1,RAD51AP1,CCNB2,CCNB1,ORC1,RAB26,NPTX1,PLCG1,SRGAP3,GPC4,ECT2…
gene_set_query	285	SNAI2	353.8	ARCHS4 Coexpression,189;Enrichr Queries,300;ReMap ChIP-seq,20;GTEx Coexpression,906	ANKLE1,HDAC10,CPNE7,COL12A1,TONSL,HR,PLAT,ACTB,LOXL1,LGALS1,CCND1,EVA1A,SOX18,TUBB3,RASSF5,WDR90,CREB3L1,CYP1B1,PLS3,SOX9,TNS4,BAHCC1,SOX7,TGM2,MAP2K3,CCBE1,PDGFRA,ENTPD2,ACOT7,S100A2,PAQR4,IGFBP5,IGFBP4,OSR1,TPM2,F2R,KRT7,PCOLCE,P3H3,TM4SF1,CDC25B,ACAP3,COL4A2,SAP25,CRISPLD2,COL4A1,CD109,SCNN1A,FSCN1,MXRA8,S100A5,COL8A1,S100A4,ADAM8,S100A3,CTXN1,NOTCH3,TEDC1,ISYNA1,CEMIP,TTYH3,RNASEH2A,SDC4,PDGF…
gene_set_query	286	ZNF618	354.3	ARCHS4 Coexpression,245;Enrichr Queries,196;GTEx Coexpression,622	COL18A1,OLFML2B,PTPRS,COL12A1,NUCKS1,MSI2,MKI67,SYNE2,GLI3,LMNB1,GLI2,CCND1,MSANTD2,TUBB3,ENC1,TIMP2,PLS3,ITGB8,CYP1B1,GTF2I,ADAMTS7,KLF12,IGFBP5,IGFBP4,LOXL1-AS1,MTUS1,PCOLCE,FRMD4A,P3H3,NAV2,IL17RD,TENT5C,TUBA4A,CPED1,HIC2,BCAM,CACNB3,COL4A2,OAS3,CDH11,PXDN,MXRA8,FSCN1,COL8A1,PLA2R1,CTXN1,CD44,FKBP5,BRSK2,DNMT1,TTYH3,NFIX,UHRF1,LRP5,CDCA7,DTX4,LTBP1,THBS1,AURKB,GJC1,FAM171A1,CACNG7,FAM171A2,PCB…
gene_set_query	287	TEAD1	355.3	ARCHS4 Coexpression,258;Enrichr Queries,394;ReMap ChIP-seq,56;GTEx Coexpression,713	EHF,MAML2,COL12A1,LOXL4,MSI2,ACTB,LOXL1,HOXA10,CCND1,MPRIP,CREB3L1,COTL1,PLCE1,PLS3,SOX9,MB21D2,TNS4,BAHCC1,TGM2,S100A2,IGFBP5,IGFBP4,TPM2,MTUS1,KRT7,HSPG2,TM4SF1,FRMD3,MBNL1-AS1,BCAM,COL4A2,CRISPLD2,COL4A1,FEZ2,MXRA8,S100A5,COL8A1,S100A4,TAGLN2,S100A3,RIN1,VCL,SEMA7A,SDC4,PXN,TMTC1,GATA3,HMMR,PCDH18,LTBP1,CNN3,GJC1,NUAK1,ABCA1,WWTR1,SMAD3,ICMT,ATP8B1,CAV1,NEK6,NR2F2,CGN,ARHGAP24,PBX1,FOSL1,FAM11…
gene_set_query	288	NKX63	355.5	ARCHS4 Coexpression,368;GTEx Coexpression,343	MTCL1,PCSK9,STMN3,KIF12,SMC2,SCAMP5,SAMD14,TRIM3,CKMT1B,SLC37A4,HADH,GTF2I,COL27A1,APLP1,HPCAL1,ADAM11,SSTR5,C1QL1,ACAP3,FAM222A,TRNP1,VWA1,HAP1,SLC29A1,CAMK2B,NDRG4,BRSK2,COL13A1,TMTC1,TNFRSF11A,GACAT2,PCBP4,RAB26,GTF2IP4,E2F1,NPTX1,SRGAP3,PDZD7,ICMT,CDKN2C,CDC42BPG,DHCR24,TUBB4A,GPR137C,GNG13,PKIB,PLCXD3,SBK1,FAM131C,ZNF702P,SCN2A,FOXA2
gene_set_query	289	MXD3	355.7	ARCHS4 Coexpression,41;Enrichr Queries,9;GTEx Coexpression,1017	IFITM2,ANKLE1,CCNF,NUDT1,MKI67,SMC4,SMC2,CDC20,LGALS1,STMN1,CHEK1,PCLAF,FBXO5,GTSE1,TMPO,WDHD1,PAQR4,ESCO2,KNL1,HASPIN,PIMREG,DEPDC1B,NEIL3,KIF20A,KIF20B,PRR11,ASF1B,PIF1,CDCA2,PARPBP,CDCA3,CDCA5,CDCA7,CDCA8,NCAPG,WDR62,SKA3,IQGAP3,NCAPH,DSN1,RACGAP1,SLC19A1,BARD1,PLK4,CDT1,PLK1,CDC7,NBEAL2,ZWINT,DHFR,FAM111A,ANLN,TPX2,POLA2,ITM2C,TOP2A,FEN1,TINAGL1,NCAPG2,KIF14,SECTM1,BRCA1,KIF11,BRCA2,VSIR,KIF1…
gene_set_query	290	ZNF428	355.7	ARCHS4 Coexpression,255;Enrichr Queries,574;GTEx Coexpression,238	JPT1,IFITM2,PODXL2,THRA,TMEM200B,STMN3,PEBP1,FMN2,ELFN2,ACTB,SCAMP5,TUBA1B,LGALS1,CCND1,TUBB3,DPF1,STMN1,PHACTR3,YWHAH,ACOT7,IGFBP2,APLP1,UBE2QL1,VSTM2L,TUBA4A,CACNB3,ADGRB2,PXDN,FSCN1,EVL,MFGE8,CTXN1,LINC00641,S100A9,PTMA,BRSK2,PLPPR5,LYPD1,LRP3,AURKB,CACNG7,PDZD4,FAM171A2,RAB40B,PNMA1,PCBP4,CAMK2N1,KHDC1,LMNA,FSD1,CKB,B4GALNT4,ASIC1,GDF11,MPP2,RANBP1,CADM4,SCD5,HMGA1,FANCA,NR2F1,TUBB4B,ARHGAP33…
gene_set_query	291	NPAS2	356.7	ARCHS4 Coexpression,100;Enrichr Queries,358;GTEx Coexpression,612	EHF,ANKLE1,COL12A1,PLAT,MKI67,MTBP,CCND1,MPRIP,EVA1A,CREB3L1,PDK4,CYP1B1,SOX9,TGM2,COL27A1,IGFBP5,IGFBP4,MYH15,ADAM19,ALDH3A1,CACNB3,COL4A2,COL4A1,MALL,EPHA1,DSC2,FKBP5,SDC4,COL13A1,GPR87,TGFA,LYPD3,LPAR3,EVPL,LTBP1,IQGAP3,CORO1A,GLIS1,CYB5R3,HCAR1,PROM2,ABCA1,WWTR1,SMAD3,JUP,CAV1,FANCA,NR2F2,SYNJ2,FOSL1,SMTN,NMU,CSPG4,ITM2C,CD320,CNTNAP1,TINAGL1,ITGB2,BHLHE41,ENC1,CD37,FGFBP1,ITGA2,RIPK4,ITGA1,E…
gene_set_query	292	PIN1	358	ARCHS4 Coexpression,602;GTEx Coexpression,114	CAMK2B,NDRG4,BRSK2,DTYMK,RAB3A,PODXL2,PLPPR5,STMN3,ATP1A3,PEBP1,ABCB9,ELFN2,PMF1,ELAVL2,NRGN,SCAMP5,RNF157,CACNG7,PDZD4,BRINP2,FAM171A2,PNMA1,CAMK2N1,MGAT5B,STMN1,DPF1,FSD1,KIF3C,PACSIN1,ZNF365,GABBR2,MPP2,PRRT3,ACOT7,APLP1,KIAA1549L,DNM1,CIT,ADGRB2,DLG4,REEP2,CALM3,CTXN1,CDK5R1,CD320
gene_set_query	293	HOXC6	358.7	ARCHS4 Coexpression,324;Enrichr Queries,127;GTEx Coexpression,625	TOP2A,SRPX,COL18A1,TINAGL1,MAML2,ITGB5,COL12A1,PLAT,FOXM1,LOXL1,LMNB2,HOXA10,RPSAP52,LGALS1,CCND1,TIMP2,PBK,PDK4,CYP1B1,SOX9,DLGAP5,CCBE1,PDGFRA,IGFBP5,IGFBP4,TPM2,IGFBP2,SORD,EN1,EMP1,PCOLCE,TM4SF1,ALDH1A3,COL4A2,SAPCD2,COL4A1,CD109,PXDN,CDH11,COL6A1,MXRA8,COL6A3,BIRC5,S100A4,SLC25A10,PTGES,KANK2,CEMIP,NFIX,PKN3,LAMA4,LRP3,GATA3,GATA2,FSTL1,PCDH18,LTBP1,THBS1,IQGAP3,AURKB,NUAK1,CYB5R3,NACC1,CDH2…
gene_set_query	294	ZSCAN10	358.7	ARCHS4 Coexpression,63;Enrichr Queries,314;GTEx Coexpression,699	COL18A1,TINAGL1,GLDC,LRRC38,CDCA7L,DSCC1,LPCAT1,BUB1B,HMGB3,ATP2A1,LMNB2,GLI2,LMNB1,PYCARD,LAPTM4B,CHAF1B,CHAF1A,CDH3,RAC3,MYBL2,ATXN7L2,SCN1B,CA14,ADAMTS7,HELLS,WDHD1,RMI2,NUP210,IGFBP2,VASH2,UBE2QL1,NRG2,SHISA2,IL17RD,SPTB,ETV4,TUBA4A,CDC25A,ELF3,B3GNT7,PXDN,SCNN1A,MCM3,MCM4,MCM5,SLC29A1,EPHA1,MFGE8,ALDH7A1,VCL,PIF1,ISYNA1,CRABP1,PALM3,PLCXD1,GACAT2,AURKB,OAZ2,UNG,GJC1,PDZD4,CACNG7,GBX2,PCBP4,R…
gene_set_query	295	CREB3L1	359	ARCHS4 Coexpression,170;Enrichr Queries,141;ReMap ChIP-seq,216;GTEx Coexpression,909	OLFML2B,FHOD1,LINC00261,CCNF,COL12A1,TONSL,STMN3,PLAT,TMEM97,GBA2,ACTB,LOXL1,GALNT10,SCAMP5,CCND3,LGALS1,CCND1,WDR90,ANPEP,DPF1,CYP1B1,DLEU2,SOX9,BAHCC1,TMPO,TGM2,GAMT,PDGFRA,IGFBP5,IGFBP4,TPM2,KRT7,PCOLCE,P3H3,HSPG2,TM4SF1,ADAM19,COL4A2,CRISPLD2,COL4A1,FSCN1,MXRA8,S100A5,TAGLN2,S100A3,TMPO-AS1,FKBP5,NOTCH3,ISYNA1,CEMIP,RNASEH2A,CRABP2,SDC4,FBLN1,GATA2,IQGAP3,SLC5A3,PCDH18,LTBP1,NUAK1,CYB5R3,PCBP…
gene_set_query	296	ZBTB46	359.7	ARCHS4 Coexpression,262;Enrichr Queries,191;GTEx Coexpression,626	COL18A1,TINAGL1,PTPRS,TMEM200B,MTCL1,STMN3,CMIP,PREX1,CCND1,TRIM3,TIMP2,CKMT1B,MAP3K8,ICOSLG,TGM2,ADAMTS7,EGFL7,COL27A1,IGFBP5,CTNNBIP1,HPCAL1,ADAM11,EMP1,FRMD4A,NAV2,ADAM19,ACAP3,CACNB3,COL4A2,CRISPLD2,COL4A1,PXDN,COL6A1,FSCN1,FAM20C,CTXN1,VCL,AHDC1,PTGER4,NOTCH3,SEMA7A,BRSK2,TTYH3,NFIX,PKDCC,PDGFB,PIK3R3,NEXN,LRP3,SEMA3F,GACAT2,THBS1,AURKB,CACNG7,FAM171A2,PCBP4,RAB26,LMNA,NACC1,CDH24,NPTX1,PLCG…
gene_set_query	297	ZNF521	360	ARCHS4 Coexpression,266;Enrichr Queries,428;GTEx Coexpression,386	MOXD1,OLFML2B,CSRNP3,PTPRS,MTCL1,COL12A1,MSI2,GLI3,PREX1,SAMD14,TUBB3,RASSF5,TRIM3,ENC1,STMN1,TIMP2,EFHD2,CKMT1B,CYP1B1,SLC16A2,ADAMTS7,PDGFRA,GUCY1A1,EPHA7,COL27A1,IGFBP5,IGFBP4,HPCAL1,ADAM11,EMP1,IL17RD,SORCS2,DNM3,ACAP3,COL4A2,COL4A1,PXDN,CDH11,COL8A1,COL6A3,TAGLN2,NDRG4,BRSK2,ISYNA1,COL13A1,C1S,LAMA4,RAB1B,FBLN1,GACAT2,FSTL1,PCDH18,LTBP1,THBS1,AURKB,FAM171A1,CACNG7,PCBP4,SPOCK1,NPTX1,SRGAP3,P…
gene_set_query	298	FOXP4	361	ARCHS4 Coexpression,351;Enrichr Queries,216;GTEx Coexpression,516	COL18A1,PTPRS,TINAGL1,LINC00261,KIF12,CMIP,LMNB2,GLI2,PREX1,CCND1,GPER1,CREB3L1,ENC1,SIRPA,AKT1,SOX9,PRKACA,BAHCC1,ENTPD2,COL27A1,IGFBP5,IGFBP2,FRMD4A,NAV2,DCK,HSPG2,MUC5AC,EPN3,ADAM19,ACAP3,SELENON,BCAM,INF2,COL4A2,SAPCD2,PXDN,B3GNT3,FSCN1,TFF2,MYH9,VWA1,SLC25A10,SLC29A1,AHDC1,NOTCH3,TTYH3,NFIX,SDC4,RAB1B,PALM3,LRP5,TMPRSS2,LRP3,THBS1,AURKB,RECQL4,MFSD4A,ADGRG1,NUAK1,POLR2A,LMNA,NACC1,HIVEP3,CKB…
gene_set_query	299	GLI1	361.3	Literature ChIP-seq,160;ARCHS4 Coexpression,651;Enrichr Queries,180;GTEx Coexpression,454	COL18A1,PTPRS,TINAGL1,ITGB4,COL12A1,PLEKHB1,PLAT,MKI67,GLI3,LMNB2,GLI2,LMNB1,LGALS1,RASSF2,CCND1,ANPEP,CREB3L1,TIMP2,ITGB8,CYP1B1,MYBL2,SOX9,SKP2,TGM2,PDGFRA,ENTPD2,IGFBP5,IGFBP4,F2R,VASH2,EMP1,PCOLCE,SORCS2,ETV4,ALDH1A3,INF2,TFDP1,COL4A1,PXDN,CDH11,COL6A1,MXRA8,VWA1,BIRC5,COL6A3,ITGA6,MCM5,MATN3,CD44,FKBP5,KANK2,NOTCH3,PKDCC,CRABP2,PXN,ARHGAP19,FBLN1,GATA3,GATA2,CLCN2,UACA,FSTL1,LTBP1,THBS1,AURK…
gene_set_query	300	FOS	361.8	ARCHS4 Coexpression,936;ENCODE ChIP-seq,8;Enrichr Queries,217;ReMap ChIP-seq,89;GTEx Coexpression,559	JPT1,EHF,ANKLE1,IFITM2,TFRC,ARL6IP1,CCNF,TMEM97,MKI67,ACTB,CDC20,LGALS1,MPRIP,ZNF726,STMN1,DPF1,PDK4,PCLAF,CYP1B1,SOX9,FBXO5,TNS4,PRKACA,SOX7,GLUL,TMPO,KRT7,ESCO2,PASK,PIMREG,HSPG2,TM4SF1,PLPP4,CD109,ZNF714,COL8A1,TAGLN2,TTLL11,KIF20A,KIF20B,PRR11,ASF1B,PIF1,ZNF273,CDCA2,TTYH3,SDC4,CDCA3,SHMT1,TXK,IL20RA,TWF2,CDCA8,PIK3R3,GATA3,WDR62,SKA2,NUAK1,BRIP1,HLTF,ST3GAL4,KCNN4,ABCA1,ST14,GSTM2,JUP,XRCC3,…
gene_set_query	301	JUN	362.3	Literature ChIP-seq,99;ARCHS4 Coexpression,872;ENCODE ChIP-seq,29;Enrichr Queries,395;ReMap ChIP-seq,156;GTEx Coexpression,623	EHF,MAML2,TFRC,CPNE7,COL12A1,TONSL,ACTB,ZDHHC3,RPS6KA4,PREX1,LGALS1,SOX18,CREB3L1,CYP1B1,SOX9,FBXO5,TNS4,PRSS3,SOX7,GLUL,HPCAL1,MTUS1,KRT7,HSPG2,TM4SF1,EML6,CD109,MALL,MXRA8,TAGLN2,RIN1,PTGES,ANAPC15,SDC4,PDGFB,LYPD1,B3GLCT,PIK3R3,TMTC1,IQGAP3,NCAPH,GJC1,TSPAN8,ST3GAL4,HIVEP3,KCNN4,PROM2,ABCA1,WWTR1,ST14,NR2F1,IFFO2,NBEAL2,CGN,NR2F2,HSPA12B,RPE65,SLC16A14,FOSL1,FAM111B,ANLN,SMTN,MEX3A,LPAR6,ZNF70…
gene_set_query	302	ARID3B	364.5	ARCHS4 Coexpression,168;GTEx Coexpression,561	JPT1,GLDC,NUDT1,BUB1B,HMGB3,NUCKS1,LMNB1,STK10,LAPTM4B,CHAF1A,LGALS1,CHEK1,EFHD2,COTL1,TIMP2,CD37,MYBL2,WDHD1,HELLS,TGIF2,VASH2,IL17RD,CDC25A,HIC2,SAP25,FANCD2,MCM3,ADAM8,MCM5,EPHA1,TMPO-AS1,VCL,ASF1B,PIF1,NFIX,ARHGAP19,PLCXD1,CORO1A,OAZ2,GJC1,HAUS8,ORC1,POLD1,NACC1,POC1A,SUSD3,CD59,GPC4,RELT,BUB1,GINS1,CAV1,FANCA,HMGA1,TICRR,NASP,ZNF738,TACC3
gene_set_query	303	PRDM14	366.4	Literature ChIP-seq,53;ARCHS4 Coexpression,196;Enrichr Queries,563;ReMap ChIP-seq,23;GTEx Coexpression,997	ANKLE1,TMEM200B,HDAC10,GLDC,STMN3,ACTB,SCAMP5,CDC20,PREX1,SAMD14,SOX18,CHEK1,STMN1,AKT1,SOX9,GTSE1,GLUL,GAMT,WDHD1,CPT1A,ACOT7,STARD8,DAPK2,KNL1,P3H3,HSPG2,BCAM,DEPDC1B,ADGRB2,CD109,MXRA8,COL8A1,TAGLN2,TTLL11,DNA2,RIN1,EPHA1,ALDH7A1,PIF1,SLC45A3,CDCA3,CRABP2,TTYH2,COL13A1,SDC4,CRABP1,CDCA7,WDR62,GATA3,GATA2,SKA3,NCAPH,GJC1,HLTF,ST3GAL4,FAM43A,SLC19A1,NTSR1,CEP78,WNT10B,CDT1,ST14,ICMT,JUP,IFFO2,NR…
gene_set_query	304	EBF4	367.3	ARCHS4 Coexpression,207;Enrichr Queries,98;GTEx Coexpression,797	EPHB6,TMEM200B,CD82,CPNE7,COL12A1,PLEKHB1,STMN3,OLFML2A,CELSR2,LOXL1,SCAMP5,PREX1,MSANTD2,CREB3L1,CYP1B1,SOX9,PDGFRA,SCARA3,COL27A1,IGFBP5,IGFBP4,IGFBP2,APLP1,HSPG2,ACAP3,SELENON,BCAM,ADGRB2,COL4A2,CTXN1,NOTCH3,NDRG4,BRSK2,FBLN1,SCUBE3,PDZD4,ADGRG1,FAM171A2,EFNB3,CDH24,PLCG1,B4GALNT4,WNT4,ABCA1,WWTR1,ABCA2,GSTM2,CADM4,RBPMS,PBX3,NR2F1,INHBB,SMAD6,PBX1,ARHGAP33,SMTN,DLG4,WNK2,CSPG5,NES,ITM2C,ACHE,…
gene_set_query	305	ZNF74	367.3	ARCHS4 Coexpression,384;Enrichr Queries,345;GTEx Coexpression,373	SLC25A1,JPT1,CNTNAP1,CSRNP3,MCM7,THRA,PODXL2,CCNF,STMN3,ARRB1,MKI67,GLI2,SCAMP5,SAMD14,BCL7A,SLC22A17,TUBB3,ZNF726,STMN1,DPF1,AKT1,SIRPA,MYBL2,CA14,KLF12,NUP210,VASH2,KSR2,IL17RD,DNM1,CDC25A,ACAP3,HIC2,CACNB3,PXDN,FSCN1,MYH9,EVL,TAGLN2,CCDC150,PIF1,BRSK2,ISYNA1,TTYH3,NFIX,PRIM1,PLCXD1,THBS1,AURKB,GJC1,CACNG7,PDZD4,FAM171A2,CDC45,RAB26,KHDC1,MVB12B,E2F1,CD59,SRGAP3,PLCG1,FSD1,PDZD7,PPARGC1B,B4GALN…
gene_set_query	306	RARB	367.5	Literature ChIP-seq,79;ARCHS4 Coexpression,539;Enrichr Queries,612;GTEx Coexpression,240	GUCY1B1,TFRC,PLAT,ADARB1,GRPR,SLC8A1,RPS6KA4,LAPTM4B,STK10,CCND1,RASSF5,DPF1,PDK4,CYP1B1,PLS3,PLCE1,MAP3K8,SOX9,ATXN7L2,TNS4,BAHCC1,TGM2,SEMA6B,PDGFRA,EPHA7,GUCY1A1,IGFBP5,IGFBP4,TPM2,F2R,IGFBP2,MTUS1,KRT7,PCOLCE,P3H3,SDHA,TUBA4A,SPOCD1,HIC2,COL4A2,COL4A1,SCNN1A,GEMIN4,TIMELESS,TTLL11,RIN1,VCL,FKBP5,FBLN7,PIF1,PDE1C,GPR87,TCF7,B3GLCT,CDCA7,WNK4,FBLN1,KLHL13,LTBP1,CORO1A,NUAK1,INPP5A,HCAR1,EFNB3,T…
gene_set_query	307	AHR	368	Literature ChIP-seq,61;ARCHS4 Coexpression,918;Enrichr Queries,439;ReMap ChIP-seq,125;GTEx Coexpression,297	DCLRE1B,EHF,STEAP4,MAML2,TFRC,STMN3,PEBP1,MSI2,ADARB1,TMEM97,PREX1,LAPTM4B,LGALS1,CCND1,COTL1,CYP1B1,MAP3K8,KNTC1,SOX9,MB21D2,CA14,ICOSLG,TGM2,ENTPD2,DGAT2,IGFBP5,IGFBP4,OSR1,F2R,KRT7,FRMD4A,HSPG2,TM4SF1,CDC25B,ADAM19,EML6,COL4A1,CRISPLD2,PSPC1,CD109,MXRA8,GEMIN4,TIMELESS,SIDT1,S100A4,SNRNP25,PRR11,VCL,OTULINL,CEMIP,SDC4,CDCA5,GPR87,TROAP,PXN,ARHGAP19,GATA3,GATA2,CNN3,SKA2,SCUBE3,BRIP1,SCIN,S100A…
gene_set_query	308	CAMTA2	368	ARCHS4 Coexpression,257;Enrichr Queries,684;GTEx Coexpression,163	CNTNAP1,RAB3A,PTPRS,THRA,STMN3,ARRB1,ETFA,ACTB,CMIP,NRGN,SCAMP5,SAMD14,LGALS1,CCND1,MPRIP,ENC1,MYO18A,TIMP2,EFHD2,SIRPA,PRKACA,SCN1B,SUN2,APLP1,HPCAL1,ADAM11,NAV2,HSPG2,DNM1,TUBA4A,ACAP3,INF2,ADGRB2,PXDN,MYH9,MFGE8,AHDC1,CAMK2B,NDRG4,BRSK2,TTYH3,NFIX,PLPPR2,ATP1A3,LRP3,AURKB,DDN,CACNG7,PDZD4,FAM171A2,POLR2A,CAMK2N1,MGAT5B,LMNA,HIVEP3,NPTX1,FSD1,KIF3C,SRGAP3,CKB,LINC01963,PDZD7,PACSIN1,GABBR2,ABCA…
gene_set_query	309	PBX1	370	Literature ChIP-seq,154;ARCHS4 Coexpression,486;Enrichr Queries,470;GTEx Coexpression,370	JPT1,EHF,TMEM200B,PLAT,MSI2,SMC4,HOXA10,PREX1,LAPTM4B,RASSF2,RGS3,CCND1,EVA1A,STMN1,PCLAF,CYP1B1,SIRPA,SOX9,PRKACA,HADH,GLUL,EPHA5,PDGFRA,EPHA7,GUCY1A1,ZNF681,IGFBP5,NUP210,DAPK2,MTUS1,FRMD4A,ACYP1,CDC25C,SDHA,HSPG2,TM4SF1,TRAIP,ADAM19,SGO1,EML6,ZNF92,PLPP4,COL4A2,COL4A1,GEMIN4,ALDH7A1,VCL,ABCG1,OTULINL,BRSK2,ISYNA1,CDCA3,GPR87,PIK3R3,LPAR3,KLHL13,ABCB9,LTBP1,GJC1,CCNB2,NUAK1,INPP5A,HLTF,ST3GAL5,…
gene_set_query	310	NR1D1	370.3	ARCHS4 Coexpression,332;Enrichr Queries,232;GTEx Coexpression,547	CNTNAP1,TINAGL1,RAB3A,TFRC,THRA,PLEKHB1,BHLHE41,HR,ACTB,NRGN,SCAMP5,LGALS1,CCND1,SPTLC3,SLC22A17,PDK4,SOX9,TNS4,PRKACA,PRSS3,GLUL,SCN1B,TGM2,MAP2K3,IGFBP5,IGFBP4,CTNNBIP1,IGFBP2,RIPK4,EMP1,KREMEN2,NAV2,SERPINB7,TUBA4A,TM4SF1,DNM1,ACAP3,ELF3,PXDN,FSCN1,S100A4,PLIN2,MFGE8,S100A9,CD44,DSC3,FKBP5,CAMK2B,KRT80,NDRG4,ZNF273,NFIX,SDC4,GPR87,IL20RA,PARD6G,ATP1A3,GATA3,ADRB2,THBS1,NPAS2,AURKB,DDN,ADGRG1,C…
gene_set_query	311	ZNF724	371.5	ARCHS4 Coexpression,729;GTEx Coexpression,14	ERCC6L,DSCC1,CCNF,HJURP,BUB1B,MKI67,SMC4,SMC2,CDC20,EME1,ZNF726,CHEK1,PCLAF,NUSAP1,AKT1,KNTC1,FBXO5,PRKACA,GTSE1,TMPO,WDHD1,ZGRF1,VASH2,VRK1,ESCO2,HASPIN,PIMREG,WDR76,SGO1,DEPDC1B,NEIL3,MELK,TIMELESS,KIF20A,DNA2,KIF20B,PRR11,CCDC150,PIF1,SEMA7A,TEDC2,RNASEH2A,ZNF273,CDCA5,CDCA8,NCAPG,HMMR,SKA3,NCAPH,RAD51AP1,GJC1,BRIP1,CCNB1,ORC6,HCAR1,RACGAP1,ORC1,CLSPN,ECT2,PDZD7,PLK4,FANCI,ACBD7,CDT1,STIL,CCDC…
gene_set_query	312	HOXD4	372	ARCHS4 Coexpression,279;Enrichr Queries,427;GTEx Coexpression,410	SRPX,COL18A1,TINAGL1,PTPRS,TMEM200B,NRK,COL12A1,ADRA1D,HOXA13,GLI3,LMNB2,GLI2,HOXA10,LGALS1,CCND1,HYAL2,TIMP2,CYP1B1,SOX9,ADAMTS7,PDGFRA,EPHA7,IGFBP5,IGFBP4,EN1,PCOLCE,IL17RD,HSPG2,ALDH1A3,SELENON,COL4A2,COL4A1,PXDN,COL6A1,CDH11,MXRA8,COL6A3,TRABD2B,NFIX,PKDCC,C1S,CRABP2,COL13A1,LAMA4,CRABP1,GATA3,GATA2,TYMS,PCDH18,THBS1,IQGAP3,FSTL1,AURKB,ADAMTS15,GBX2,CDH24,PLCG1,CPA4,B4GALNT4,TCF7L2,RANBP1,CAV…
gene_set_query	313	ZIC3	372.5	Literature ChIP-seq,113;ARCHS4 Coexpression,321;Enrichr Queries,622;GTEx Coexpression,434	TFRC,ARL6IP1,GLDC,NRK,BUB1B,LAPTM4B,SAMD14,CCND1,STMN1,CKMT1B,CYP1B1,PLS3,SOX9,SLC16A9,FBXO5,NUDT15,CA14,PDGFRA,WDHD1,IGFBP2,HPCAL1,ADAM11,VASH2,VRK1,SHISA2,CDC25A,ACAP3,COL4A2,CD109,EPHA1,ALDH7A1,NDRG4,PKDCC,COL13A1,CRABP1,GATA3,HOXB13,GJC1,PDZD4,PCBP4,NPTX1,SRGAP3,PDZD7,JUP,HMGA1,NR2F2,SMAD6,GPR137C,GNG13,PKIB,NASP,LHX2,ZNF702P,RNF182,SCN2A,COL18A1,PTPRS,MTCL1,HMGB3,HMGB1,GLI3,ELAVL2,GLI2,SPRED…
gene_set_query	314	ZNF850	373	ARCHS4 Coexpression,691;GTEx Coexpression,55	DSCC1,BRCA2,MKI67,SMC2,CHAF1B,EME1,MIS18BP1,ZNF726,CHEK1,ZNF724,NUSAP1,KNTC1,FBXO5,TOPBP1,TMPO,NDC1,RFC5,WDHD1,HELLS,RFC3,TGIF2,ZGRF1,DAPK2,CIP2A,ESCO2,MASTL,WDR76,SGO1,MMS22L,DEPDC1B,ZNF519,ZNF788P,ZNF878,MCM3,MCM6,MTFR2,KIF20B,FAM72D,DTL,FAM72B,CCDC150,FAM72A,MCM2,PIF1,ZNF273,PRIM1,RAB1B,TYMS,PLCXD1,RAD54B,RAD51AP1,GJC1,HCAR1,ORC6,HAUS8,RBM12,BUB1,PDZD7,APOBEC3C,ACBD7,POLQ,ATAD5,XRCC2,CEP152,GI…
gene_set_query	315	OVOL2	373	ARCHS4 Coexpression,717;Enrichr Queries,143;ReMap ChIP-seq,295;GTEx Coexpression,337	MOXD1,EHF,TINAGL1,ITGB4,ZWILCH,ESPN,PREX1,CCND1,HEPHL1,CYP1B1,SOX9,TNS4,PDGFRA,IGFBP5,RIPK4,CTNNBIP1,IGFBP2,ANO9,KRT7,NAV2,EPN3,ALDH1A3,RIPPLY3,ELF3,ZNF788P,TBC1D21,SCNN1A,PXDN,B3GNT3,EPHA1,SLC29A1,DSC3,KRT80,SDC4,GPR87,LAMA4,IL20RA,PARD6G,TGFA,TMPRSS2,LYPD3,GATA3,SEMA3F,EVPL,THBS1,AURKB,NUAK1,TSPAN8,CAMK2N1,GPC4,CKB,SRGAP3,HES2,PROM2,MPZL2,WNT4,CA12,GALNT6,GINS2,ST14,JUP,ATP8B1,CDC42BPG,WNT7B,CG…
gene_set_query	316	HES1	373.3	ARCHS4 Coexpression,772;Enrichr Queries,123;ReMap ChIP-seq,278;GTEx Coexpression,320	FHOD3,GUCY1B1,TFRC,PLAT,ACTB,CDC20,LGALS1,CCND1,RASSF5,PCLAF,CYP1B1,PLCE1,MAP3K8,SOX9,TNS4,GLUL,TGM2,IGFBP5,IGFBP4,CTNNBIP1,TM4SF1,FRMD3,SPOCD1,COL4A1,ZNF714,FSCN1,S100A4,TAGLN2,ALDH7A1,DSC3,SDC4,GPR87,IL20RA,TGFA,LYPD3,GATA3,DTX4,EVPL,CNN3,GJC1,ORC6,EFNB3,ATP5MF,WNT4,PROM2,BARD1,ABCA1,SMAD3,JUP,CAV1,FANCA,NR2F1,HMGA2,DHCR24,NR2F2,FOSL1,KIF18B,TRPV4,REEP3,CDK1,CSPG4,ITM2C,TOP2A,COL18A1,TINAGL1,IT…
gene_set_query	317	EMX1	375	ARCHS4 Coexpression,239;Enrichr Queries,734;GTEx Coexpression,152	RAB3A,THRA,STMN3,OGDHL,ELFN2,NRGN,SCAMP5,RNF157,SIX2,ENC1,DPF1,CYP1B1,SOX9,ABCD1,YWHAH,ZNF365,EPHA5,ACOT7,IGFBP2,APLP1,ADAM11,VSTM2L,EN1,NAV2,ETV4,DNM1,CIT,ALDH1A3,ADGRB2,PXDN,CTXN1,CAMK2B,BRSK2,NDRG4,DNMT1,NFIX,PLPPR5,ATP1A3,AK5,GATA3,GATA2,AURKB,AURKA,DDN,CACNG7,PDZD4,GNA14,BRINP2,NUAK1,FAM171A2,GBX2,CAMK2N1,MGAT5B,CREG2,FSD1,KIF3C,NPTX1,PACSIN1,MAP2K6,GABBR2,KCNIP3,WNT7B,KIAA1549L,NR2F1,NR2F2,…
gene_set_query	318	BARX2	375.7	ARCHS4 Coexpression,488;Enrichr Queries,239;GTEx Coexpression,400	EHF,TINAGL1,ITGB4,COL12A1,CHAF1B,CCND1,CREB3L1,ENC1,CYP1B1,SOX9,TGM2,FGFBP1,S100A2,IGFBP5,IGFBP4,RIPK4,EMP1,EN1,EMP2,NAV2,ALDH3A1,ALDH1A3,ADGRF1,ESPL1,ELF3,SCNN1B,MALL,PXDN,SCNN1A,B3GNT3,HAP1,EPHA1,S100A9,DSC2,CD44,DSC3,KRT80,CRABP2,GPR87,PDGFB,TMPRSS2,LYPD3,SEMA3F,GATA3,ADRB2,ABCB9,EVPL,THBS1,AURKB,DPP4,ADAMTS15,HCAR1,HES2,PROM2,CBR3,MPZL2,CPA4,WNT4,GALNT6,ST14,ZNF185,JUP,WNT7B,CDC42BPG,INHBB,NR…
gene_set_query	319	RUNX2	376.6	Literature ChIP-seq,33;ARCHS4 Coexpression,1157;Enrichr Queries,212;ReMap ChIP-seq,19;GTEx Coexpression,462	EHF,MAML2,CPNE7,UXS1,COL12A1,ADARB1,ACTB,LGALS1,RASSF2,MPRIP,ANPEP,CREB3L1,EVA1C,WDR90,RASSF5,DPF1,CYP1B1,SOX9,TNS4,SCN1B,TMPO,GAMT,CCBE1,HPCAL1,KRT7,HSPG2,TM4SF1,CRISPLD2,CD109,MALL,MXRA8,COL8A1,TAGLN2,RIN1,PIF1,ANAPC15,CDCA2,TTYH3,SDC4,CRABP2,TWF2,CDCA7,GATA3,PCDH18,IQGAP3,OAZ2,NUAK1,FAM171A2,CYB5R3,INPP5A,ST3GAL5,ABCA1,CDT1,ABCA2,WNT10B,JUP,IFFO2,NR2F2,FOSL1,TPX2,SMTN,MIR221,PPP1R1B,NMT2,SCN2A…
gene_set_query	320	MEIS2	377	ARCHS4 Coexpression,596;Enrichr Queries,436;ReMap ChIP-seq,259;GTEx Coexpression,217	EHF,GUCY1B1,TMEM200B,TFRC,COL12A1,ACTB,CMIP,SLC8A1,LAPTM4B,LGALS1,CCND1,TUBB3,STMN1,CYP1B1,SOX9,HADH,TGM2,PDGFRA,EPHA7,GUCY1A1,PAQR4,IGFBP5,IGFBP4,IGFBP2,HPCAL1,TUBA4A,CPED1,SELENON,NEIL3,ADGRB2,COL4A2,COL4A1,TAGLN2,CTXN1,VCL,NDRG4,SDC4,PXN,KLHL13,GATA2,PKMYT1,SLC5A3,PCDH18,LTBP1,NCAPH,GJC1,ADGRG1,NUAK1,INPP5A,SRGAP3,PLXNA4,ABCA1,CDT1,SMAD3,FZD4,CAV1,PBX3,NR2F1,NBEAL2,NR2F2,PBX1,SMTN,PLCXD3,PPP1R…
gene_set_query	321	MBD4	377.4	ARCHS4 Coexpression,348;ENCODE ChIP-seq,104;Enrichr Queries,49;ReMap ChIP-seq,267;GTEx Coexpression,1119	JPT1,ARL6IP1,TFRC,MKI67,SMC4,ACTB,SMC2,CDC20,MTBP,LGALS1,MPRIP,FBXO5,SOX9,SKP2,GLUL,TMPO,DAPK2,MTUS1,TM4SF1,DEPDC1B,KIF20A,KIF20B,RIN1,LINC00641,ALDH7A1,CDCA7,NCAPG,FAM171A1,C5,BRIP1,DSN1,TSPAN8,RACGAP1,NUP85,HLTF,PLCG1,RBM12,B4GALNT4,ABCA1,BARD1,PLK4,CADM4,REG4,XRCC2,PLK1,NR2F1,TPX2,ANLN,PKIB,TH,WNK2,SASS6,CALM3,ITM2C,CD320,TOP2A,FEN1,PTPRS,PCSK9,BRCA1,KIF11,BRCA2,TUBA1B,MIS18BP1,ENC1,NUF2,TIMP2…
gene_set_query	322	POU4F1	378.3	ARCHS4 Coexpression,243;Enrichr Queries,833;GTEx Coexpression,59	BUB1B,STMN3,MKI67,AMOT,EME1,CCND1,TUBB3,STMN1,NUSAP1,OIP5,SOX9,EPHA5,PDGFRA,IGFBP5,VASH2,VRK1,ESCO2,SHISA2,HASPIN,CDC25A,TRAIP,DEPDC1B,PSPC1,FANCD2,ASF1B,SEMA7A,BRSK2,CDCA5,CDCA8,GATA3,FBXO43,GATA2,NCAPH,RAD51AP1,FAM171A2,ORC6,ORC1,PCBP4,NPTX1,KIF3C,B4GALNT4,ASIC1,PLK4,FANCI,STIL,CADM4,XRCC2,NR2F1,FANCA,PBX3,HMGA2,NR2F2,UBAC1,PBX1,FAM111B,ARHGAP33,MEX3A,LHX2,UBE2T,SASS6,NES,PHTF2,FEN1,TINAGL1,CSR…
gene_set_query	323	YY1	379.5	Literature ChIP-seq,115;ARCHS4 Coexpression,206;ENCODE ChIP-seq,81;Enrichr Queries,813;ReMap ChIP-seq,142;GTEx Coexpression,920	JPT1,ANKLE1,TFRC,CPNE7,TONSL,SMC4,ACTB,SCAMP5,PREX1,MSANTD2,SOX18,WDR90,RASSF5,STMN1,DPF1,AKT1,PRKACA,ATXN7L2,SKP2,ICOSLG,TMPO,ENTPD2,ACOT7,PAQR4,NUP210,KNL1,P3H3,LARS2,BCAM,KIF20A,CTXN1,CDCA2,CDCA3,CRABP2,TTYH2,SDC4,DHX9,CDCA5,CRABP1,TWF2,LYPD1,CDCA8,GATA2,IQGAP3,BRIP1,INPP5A,CYB5R3,RACGAP1,PCBP4,NUP85,HLTF,S100A13,ST3GAL5,FAM43A,HIVEP3,ATRIP,SLC19A1,NTSR1,APOBEC3C,CDT1,PRRT3,ICMT,PBX4,NR2F2,SLC…
gene_set_query	324	STAT5A	380.3	Literature ChIP-seq,138;ARCHS4 Coexpression,852;ENCODE ChIP-seq,113;Enrichr Queries,517;ReMap ChIP-seq,223;GTEx Coexpression,439	TFRC,MAML2,ARL6IP1,ADARB1,SMC4,ACTB,SAMD14,LGALS1,SOX18,RASSF5,CYP1B1,DLEU2,TMPO,GAMT,NUP210,FEZ2,MXRA8,TAGLN2,KIF20A,DNA2,KIF20B,LINC00641,SDC4,SHMT1,PDGFB,GATA2,SKA3,SLC5A3,ADAMTS15,TSPAN8,NUP85,PCBP4,S100A13,ST3GAL4,FAM43A,KCNN4,PROM2,ABCA1,BARD1,CDT1,FZD4,NBEAL2,CDC7,SLC16A14,FOSL1,FERMT1,SASS6,NMT2,CALM3,SLC2A4RG,ITM2C,SRPX,FEN1,TINAGL1,SUV39H1,NCAPG2,SECTM1,KIF15,WFDC3,TUBA1B,MIS18BP1,SPTLC…
gene_set_query	325	HAND2	380.3	ARCHS4 Coexpression,264;Enrichr Queries,655;GTEx Coexpression,222	FHOD3,SYNM,TINAGL1,TMEM200B,PODXL2,COL12A1,STMN3,PLAT,OGDHL,FOXM1,GLI2,JPH2,CCND1,TNFAIP8L1,TIMP2,NEFL,DACT3,CYP1B1,PGM5,SOX9,GTF2I,ADAMTS7,PDGFRA,EPHA7,GUCY1A1,IGFBP5,TPM2,ITGA1,IGFBP2,EN1,NME4,PCOLCE,HSPG2,PRSS12,ALDH1A3,FAM222A,COL4A2,CRISPLD2,COL4A1,COL6A1,PXDN,CDH11,FSCN1,COL6A3,SLC29A1,VCL,KANK2,PKDCC,PLPPR5,NEXN,LRP3,GATA3,KLHL13,GATA2,LTBP1,THBS1,IQGAP3,AURKB,GJC1,SH3BGRL,INPP5A,MGAT5,TBX…
gene_set_query	326	HES4	381	ARCHS4 Coexpression,432;Enrichr Queries,525;GTEx Coexpression,186	SLC25A1,COL18A1,TINAGL1,IFITM2,CHTF18,GLI3,CDC20,JPH2,LGALS1,CCND1,TUBB3,TIMP2,DACT3,PLCE1,PLS3,CYP1B1,RAC3,MAP3K8,GUCY1A1,RMI1,TPM2,F2R,IGFBP2,EMP1,NME4,FOXL1,CPED1,BCAM,IL1B,OAS3,CCDC74A,PXDN,FSCN1,S100A4,MFGE8,CTXN1,TRABD2B,CD44,TELO2,NOTCH3,ISYNA1,SDC4,PKN3,LRP3,TYMS,PKMYT1,CRIP1,LTBP1,THBS1,AURKB,CNN3,SH3BGRL,ADGRG1,FAM171A2,INPP5A,GRK5,GBX2,HAUS7,CAMK2N1,LMNA,CDH24,CHSY3,CKB,GBP2,JAM3,CPA4,…
gene_set_query	327	VAX2	381.3	ARCHS4 Coexpression,317;Enrichr Queries,526;GTEx Coexpression,301	SLC25A1,TINAGL1,PODXL2,MTCL1,PEBP1,GLI2,HOXA10,SAMD14,SLC22A17,SIX2,TRIM3,CKMT1B,RAC3,CYP1B1,AKT1,SOX9,SLC16A2,IGFBP5,IGFBP2,ROM1,HPCAL1,ADAM11,EN1,KRT7,NME4,SORCS2,ETV4,C1QL1,ACAP3,ANO1,ALDH1A3,PLPP4,SAPCD2,TMEM139,PXDN,VWA1,SLC25A10,SNRNP25,CAMK2B,BRSK2,NFIX,COL13A1,CRABP1,PLPPR5,LRP4,LRP3,GATA3,GATA2,HOXB13,GACAT2,THBS1,AURKB,COCH,FAM171A2,CYB5R3,GBX2,MAT2A,PCBP4,RAB26,CAMK2N1,SPOCK1,NPTX1,SRG…
gene_set_query	328	SCRT1	382	ARCHS4 Coexpression,82;Enrichr Queries,682	CNTNAP1,TINAGL1,RAB3A,THRA,STMN3,ELFN2,ELAVL2,NRGN,SCAMP5,TUBB3,SLC22A17,NEFL,PDE4A,SOX9,SCN1B,SEMA6B,APLP1,ADAM11,VSTM2L,DNM1,ACAP3,CACNB3,ADGRB2,PXDN,CTXN1,CAMK2B,NDRG4,BRSK2,SEMA7A,NFIX,ATP1A3,LRP3,PKMYT1,DDN,CACNG7,PDZD4,FAM171A2,GBX2,CAMK2N1,PCBP4,MGAT5B,SPOCK1,NPTX1,KIF3C,B4GALNT4,PACSIN1,ASIC1,GABBR2,ABCA2,CADM4,KCNB1,WNT7B,NR2F1,TUBB4A,ARHGAP33,SBK1,MEX3A,LHX2,DLG4,WNK2,FAM131B,REEP2,CALM…
gene_set_query	329	HOXC4	382	ARCHS4 Coexpression,248;Enrichr Queries,412;GTEx Coexpression,486	COL18A1,TINAGL1,MAML2,COL12A1,FOXM1,LOXL1,LMNB2,GLI2,LMNB1,AMOT,HOXA10,RPSAP52,LGALS1,STS,CHAF1A,CCND1,CREB3L1,TIMP2,CYP1B1,AKT1,RAC3,MYBL2,SOX9,SKP2,POLE,CCBE1,PDGFRA,IGFBP5,IGFBP4,IGFBP2,EN1,PCOLCE,SORCS2,CDC25A,CPED1,ALDH1A3,TFDP1,COL4A2,ESPL1,SAPCD2,COL4A1,INCENP,CD109,PXDN,CDH11,MXRA8,COL8A1,COL6A3,SLC25A10,THOP1,TELO2,NOTCH3,CEMIP,NFIX,CRABP2,PKN3,TMTC1,LRP3,GATA3,GATA2,FSTL1,PCDH18,THBS1,I…
gene_set_query	330	ZSCAN18	382.3	ARCHS4 Coexpression,174;Enrichr Queries,242;GTEx Coexpression,731	COL18A1,CNTNAP1,CSRNP3,TINAGL1,RAB3A,PODXL2,THRA,PLEKHB1,STMN3,SCAMP5,LGALS1,CCND1,SLC22A17,ENC1,TIMP2,PDK4,CYP1B1,SOX9,IGFBP5,IGFBP4,TPM2,F2R,IGFBP2,APLP1,EMP1,VSTM2L,NAV2,DNM1,ACAP3,GPRC5B,COL4A2,ADGRB2,PXDN,COL6A1,EVL,MFGE8,CTXN1,CD44,PTGER4,CAMK2B,MEGF6,NDRG4,BRSK2,ATP1A3,TMTC1,ADRB2,FSTL1,THBS1,AURKB,CACNG7,PDZD4,ADGRG1,NUAK1,FAM171A2,PNMA1,CAMK2N1,KHDC1,CKB,KIF3C,B4GALNT4,CPA4,PACSIN1,TUB,A…
gene_set_query	331	FOXD3	382.3	ARCHS4 Coexpression,122;Enrichr Queries,647;GTEx Coexpression,378	PTPRS,TINAGL1,ITGB4,DSCC1,BUB1B,HMGB3,OLFML2A,ELAVL2,LMNB2,GLI2,LAPTM4B,CHAF1A,CCND1,SIX2,ITGB8,CYP1B1,RAC3,MYBL2,SOX9,PDGFRA,HELLS,RFC3,ENTPD2,IGFBP5,IGFBP2,VASH2,EN1,SHISA2,PIMREG,HSPG2,SORCS2,ETV4,CDC25A,CCNA2,ALDH1A3,INF2,PXDN,MXRA8,CKS2,SRSF2,MCM3,VWA1,ITGA6,MCM5,MCM6,EPHA1,MFGE8,MATN3,BRSK2,PCNA,CRABP1,ARHGAP19,GATA3,GATA2,PKMYT1,SKA3,CLCN2,UACA,THBS1,AURKB,UNG,DRP2,GJC1,PDZD4,SH3TC2,GBX2,C…
gene_set_query	332	NFIC	383	ARCHS4 Coexpression,292;ENCODE ChIP-seq,14;Enrichr Queries,310;ReMap ChIP-seq,32;GTEx Coexpression,1267	ACAA2,HR,PLAT,ESPN,ACTB,LOXL1,LGALS1,CCND1,EVA1A,MPRIP,CREB3L1,WDR90,COTL1,SOX9,MB21D2,TNS4,PRKACA,MAP3K6,BAHCC1,GLUL,TGM2,GTF2I,GAMT,MAP2K3,ENDOG,IGFBP5,S100A2,IGFBP4,TPM2,F2R,MTUS1,KRT7,FRMD4A,HSPG2,TM4SF1,ADAM19,MBNL1-AS1,ALDH3A1,ACAP3,SELENON,PLPP4,COL4A2,CRISPLD2,COL4A1,SCNN1A,FSCN1,MXRA8,VOPP1,TAGLN2,VCL,FKBP5,TEDC1,SEMA7A,TTYH3,RNASEH2A,SDC4,CDCA3,CRABP2,TXK,TCF7,PDGFB,TWF2,GATA3,DPP4,ADGR…
gene_set_query	333	CEBPA	383.2	Literature ChIP-seq,140;ARCHS4 Coexpression,512;Enrichr Queries,326;ReMap ChIP-seq,211;GTEx Coexpression,727	EHF,STEAP4,TFRC,GLDC,HJURP,OLFML2A,CEP128,PYCARD,RPS6KA4,LGALS1,MPRIP,CCND1,ANPEP,RASSF5,CHEK1,PDK4,COTL1,CYP1B1,SIRPA,MAP3K8,KNTC1,SOX9,DLEU2,HADH,GLUL,TGM2,GTF2I,CPT1A,DGAT2,IGFBP4,DAPK2,IGFBP2,MTUS1,KNL1,TM4SF1,ALDH3A2,MBNL1-AS1,SRSF2,S100A4,S100A9,VCL,SLC45A3,SDC4,SHMT1,GATA3,ADRB2,WDR62,GATA2,DTX4,CORO1A,GRK5,S100A13,KIF3C,PPARGC1B,ABCA1,CDT1,ST14,SMAD3,FZD4,NEK6,REG4,CAV1,FANCA,NBEAL2,DHCR2…
gene_set_query	334	FOXG1	386.3	ARCHS4 Coexpression,374;Enrichr Queries,657;GTEx Coexpression,128	JPT1,CSRNP3,RAB3A,TINAGL1,THRA,STMN3,FMN2,ELFN2,GLI3,ELAVL2,SYNE2,NRGN,TUBB3,DPF1,ENC1,STMN1,PHACTR3,NEFL,CYP1B1,SOX9,ZNF365,SEMA6B,EPHA5,PDGFRA,EPHA7,IGFBP5,NAV2,IL17RD,CIT,ADGRB2,DDAH1,COL4A2,COL4A1,PXDN,CDH11,CTXN1,CAMK2B,NFIX,PLPPR5,AK5,AKAP5,GATA3,THBS1,AURKB,SKA2,CACNG7,PDZD4,BRINP2,NUAK1,RAB40B,EFNB3,PNMA1,CAMK2N1,MGAT5B,SLITRK5,SPOCK1,KIF3C,NPTX1,CKB,SRGAP3,PLXNA4,PACSIN1,B4GALNT4,ACBD7,W…
gene_set_query	335	HNF4A	387.2	Literature ChIP-seq,70;ARCHS4 Coexpression,992;ENCODE ChIP-seq,58;Enrichr Queries,341;ReMap ChIP-seq,45;GTEx Coexpression,817	EHF,TFRC,MAML2,GLDC,UXS1,PREX1,SAMD14,MPRIP,EVA1A,SOX18,WDR90,AKT1,CYP1B1,PLCE1,DLEU2,PRKACA,PRSS3,GAMT,CCBE1,WDHD1,ACOT7,NUP210,HPCAL1,HSPG2,LARS2,BCAM,EML6,DEPDC1B,VOPP1,ASF1B,PIF1,TTYH3,CDCA2,CDCA3,COL13A1,SHMT1,CDCA5,PDGFB,B3GLCT,NCAPG,GATA3,GATA2,PLA2G7,SKA2,FAM171A1,C5,CYB5R3,NUP85,S100A13,ST3GAL6,PLCG1,ATRIP,PPARGC1B,SLC19A1,ABCA1,BARD1,ST14,ICMT,JUP,PLK1,NR2F1,CGN,NR2F2,PBX1,SLC16A14,FOSL…
gene_set_query	336	TGIF1	387.3	ARCHS4 Coexpression,423;Enrichr Queries,350;GTEx Coexpression,389	TOP2A,RAB3A,TINAGL1,PODXL2,TFRC,THRA,HMGB2,STMN3,HMGB3,MKI67,ACTB,NRGN,SCAMP5,LGALS1,CCND1,MPRIP,ENC1,MYO18A,CTSH,CYP1B1,MAP3K8,SOX9,PRKACA,NUDT15,TGM2,HELLS,APLP1,EMP1,TM4SF1,DNM3,ACAP3,COL4A1,IL1B,PXDN,FSCN1,CKS2,MYH9,S100A4,ITGA6,TAGLN2,PLIN2,EVL,SNRNP25,EPHA1,CD44,CAMK2B,NDRG4,NFIX,SDC4,PLPPR2,ATP1A3,THBS1,AURKB,CNN3,CACNG7,PDZD4,FAM171A2,LMNA,FSD1,GPC4,GBP2,LINC01963,ASIC1,ABCA1,MPP2,TCF7L2,…
gene_set_query	337	CREB3L2	388.3	ARCHS4 Coexpression,422;Enrichr Queries,340;GTEx Coexpression,403	COL18A1,JPT1,OLFML2B,TINAGL1,ITGB5,COL12A1,LOXL1,GALNT10,RNF157,LGALS1,CCND1,MSANTD2,CREB3L1,ENC1,TIMP2,PLS3,SOX9,TGM2,COL27A1,IGFBP5,IGFBP4,LOXL1-AS1,F2R,EMP1,PCOLCE,NAV2,P3H3,HSPG2,TUBA4A,ADAM19,SELENON,BCAM,COL4A2,COL4A1,B3GNT4,PXDN,COL6A1,MXRA8,MYH9,COL6A3,PLA2R1,MFGE8,TNFRSF21,CD44,VCL,FKBP5,KANK2,NFIX,SDC4,SEMA3D,LAMA4,LRP5,LTBP1,FSTL1,THBS1,AURKB,CNN3,DPP4,SCUBE3,MGAT5,LMNA,ABCA1,TCF7L2,SM…
gene_set_query	338	ZBED2	388.3	ARCHS4 Coexpression,480;Enrichr Queries,43;GTEx Coexpression,642	EHF,GALNT18,COL12A1,HJURP,BUB1B,PLAT,MKI67,CDC20,CCND3,MSANTD2,RASSF5,PCLAF,CYP1B1,SOX9,TNS4,TGM2,S100A2,NUP210,DAPK2,KRT7,SHISA2,ADAM19,BCAM,MELK,SCNN1A,MALL,S100A4,KIF20A,PLA2R1,S100A9,DSC3,ASF1B,CEMIP,SEMA7A,CRABP2,SDC4,GPR87,CRABP1,TGFA,HMMR,ADRB2,CORO1A,DPP4,SCUBE3,ADGRG1,CCNB1,S100A13,HIVEP3,KCNN4,FAM83D,CPA4,APOBEC3C,UBE2C,CAV1,IFFO2,PBX4,NDC80,ZWINT,FOSL1,ANLN,TPX2,UBE2T,NMU,NFE2L3,CDK1,A…
gene_set_query	339	SOX1	388.7	ARCHS4 Coexpression,205;Enrichr Queries,685;GTEx Coexpression,276	JPT1,CSRNP3,TINAGL1,PTPRS,PODXL2,ARL6IP1,THRA,STMN3,FMN2,ELFN2,CELSR2,GLI3,ELAVL2,GLI2,SCAMP5,CCND1,SLC22A17,TUBB3,DPF1,STMN1,PHACTR3,NEFL,SOX9,ADAMTS7,PDGFRA,EPHA7,IGFBP5,NOG,DENND2A,IGFBP2,EN1,FRMD4A,NAV2,SHISA2,IL17RD,ADGRB2,COL4A2,CCDC74A,PXDN,CDH11,LINC00641,CTXN1,NFIX,PLPPR5,CRABP1,PIK3R3,GATA3,DTX4,AURKB,CACNG7,PDZD4,FAM171A2,EFNB3,GBX2,PNMA1,CAMK2N1,FSD1,KIF3C,NPTX1,CKB,SRGAP3,B4GALNT4,PA…
gene_set_query	340	HMGN3	390.5	ARCHS4 Coexpression,670;ENCODE ChIP-seq,21;ReMap ChIP-seq,85;GTEx Coexpression,786	IFITM2,ANKLE1,ARL6IP1,CPNE7,ECI2,TONSL,STMN3,TMEM97,ACTB,ZDHHC3,RPS6KA4,MPRIP,SOX18,WDR90,PCLAF,AKT1,PDK3,PRKACA,GTSE1,GAMT,ENTPD2,ACOT7,PAQR4,ESCO2,LARS2,BCAM,MXRA8,TAGLN2,KIF20B,CTXN1,TELO2,PTGES,LXN,PDE1C,CDCA5,SHMT1,GATA2,SKA3,OAZ2,FAM171A1,S100A13,KCNMB4,SLC19A1,APOBEC3C,B3GALNT1,ABCA2,CDT1,GSTM2,ICMT,XRCC3,NR2F2,CGN,GNG13,FOSL1,FAM111A,PPP5C,CALM3,SLC2A4RG,RAD18,ACHE,PTPRS,TINAGL1,SPIN4,SUV…
gene_set_query	341	HOXC5	391.3	ARCHS4 Coexpression,253;Enrichr Queries,302;GTEx Coexpression,619	SLC25A1,COL18A1,TINAGL1,COL12A1,FOXM1,HOXA13,LMNB2,GLI2,HOXA10,CDC20,LGALS1,CCND1,CREB3L1,TIMP2,CYP1B1,AKT1,MYBL2,SOX9,TK1,TGM2,PDGFRA,ACOT7,IGFBP5,IGFBP4,IGFBP2,NOG,SORD,EN1,PCOLCE,FOXL1,HSPG2,SORCS2,CPED1,ANO1,DDAH1,SAPCD2,PXDN,CDH11,MXRA8,FSCN1,EVL,SLC25A10,NOTCH3,NFIX,PKN3,LAMA4,TROAP,RAB1B,TMTC1,GATA3,GATA2,HOXB13,PKMYT1,FSTL1,PCDH18,UACA,LTBP1,THBS1,IQGAP3,AURKB,RECQL4,GBX2,LMNA,NACC1,E2F1,…
gene_set_query	342	KLF16	392	ARCHS4 Coexpression,638;Enrichr Queries,379;GTEx Coexpression,159	PRR7,THRA,MCM7,HDAC10,STMN3,ELFN2,ACTB,LMNB2,NRGN,RPS6KA4,TUBA1B,LGALS1,CCND1,DPF1,EFHD2,SIRPA,AKT1,MYBL2,PRKACA,SEMA6B,MAP2K3,ACOT7,TUBA4A,CIT,INF2,ADGRB2,INCENP,PXDN,FSCN1,MYH9,MCM5,SLC29A1,CTXN1,S100A9,PTMA,THOP1,TELO2,FKBP5,TTYH3,NFIX,PLPPR2,UHRF1,RAB1B,PLPPR5,PXN,LRP3,AKAP5,PKMYT1,AURKB,DDN,PDZD4,RAB40B,EFNB3,MAT2A,SH3BP1,MGAT5B,POLD1,NACC1,LMNA,E2F1,SLC19A1,PACSIN1,ACBD7,WNT10B,CDT1,PRRT3,R…
gene_set_query	343	FLI1	393	Literature ChIP-seq,142;ARCHS4 Coexpression,601;ENCODE ChIP-seq,13;Enrichr Queries,500;ReMap ChIP-seq,117;GTEx Coexpression,985	ANKLE1,TFRC,GLDC,UXS1,STMN3,SMC4,SMC2,PREX1,MTBP,SAMD14,MPRIP,SOX18,MSANTD2,WDR90,AKT1,CYP1B1,DLEU2,PRKACA,GTSE1,GAMT,CCBE1,ACOT7,NUP210,HPCAL1,HSPG2,WDR76,LARS2,DEPDC1B,FAR2,ASF1B,OTULINL,PARPBP,ANAPC15,TTYH3,CDCA3,CDCA5,SHMT1,PDGFB,CDCA8,NCAPG,GATA3,WDR62,ABCB9,GATA2,SKA3,IQGAP3,NCAPH,SKA2,CYB5R3,ST3GAL4,ST3GAL5,ATRIP,ABCA1,BARD1,PLK4,WNT10B,ST14,JUP,PLK1,PBX3,CDC7,PBX1,FOSL1,FAM111B,PKIB,SASS6…
gene_set_query	344	FOXA2	393.7	Literature ChIP-seq,65;ARCHS4 Coexpression,986;ENCODE ChIP-seq,86;Enrichr Queries,354;ReMap ChIP-seq,114;GTEx Coexpression,757	EHF,MAML2,PLEKHB1,TMEM97,SAMD14,EVA1A,CREB3L1,ANPEP,STMN1,PDK4,CYP1B1,PLCE1,DLEU2,SOX9,SKP2,SCN1B,ICOSLG,GAMT,CCBE1,CPT1A,TANGO6,ENTPD2,ACOT7,MTUS1,HPCAL1,KRT7,HSPG2,TM4SF1,DEPDC1B,CRISPLD2,CD109,EPHA1,RIN1,SLC45A3,CDCA2,SDC4,WNK4,TGFA,GATA3,GATA2,FAM171A1,C5,NUAK1,INPP5A,TSPAN8,NUP85,S100A13,ABCA1,WWTR1,JUP,FZD4,PLK1,NR2F1,CGN,NR2F2,HSPA12B,PBX1,UBAC1,FOSL1,TPX2,SMTN,PPP1R1B,NMT2,RAD18,ITM2C,TOP…
gene_set_query	345	KLF2	395.3	Literature ChIP-seq,98;ARCHS4 Coexpression,546;Enrichr Queries,269;GTEx Coexpression,668	TINAGL1,IFITM2,ITGB2,SECTM1,ACTB,PREX1,STK10,CCND3,LGALS1,RASSF2,CCND1,SOX18,RASSF5,ENC1,TIMP2,PDK4,COTL1,EFHD2,CTSH,CYP1B1,MAP3K8,CD37,GLUL,TGM2,MYLIP,SUN2,PDGFRA,EGFL7,IGFBP5,TCF15,IGFBP4,STARD8,F2R,DENND2A,EMP1,RASA3,CRISPLD2,COL4A1,SAP25,IL1B,PXDN,COL6A1,MYH9,S100A4,TAGLN2,ADAM8,EVL,MFGE8,S100A9,CD44,PTGER4,ZNF792,KANK1,NOTCH3,SDC4,PXN,TCF7,ADRB2,GATA2,HOXB13,CRIP1,FSTL1,CORO1A,THBS1,AURKB,GR…
gene_set_query	346	TRPS1	395.7	ARCHS4 Coexpression,401;Enrichr Queries,591;GTEx Coexpression,195	EHF,MAML2,HR,MKI67,GLI3,PREX1,CDH3,CCND1,ENC1,ITGB8,CYP1B1,AKT1,SOX9,PDGFRA,CPT1A,IGFBP5,IGFBP4,RIPK4,MTUS1,EMP1,FRMD4A,EMP2,NAV2,EPN3,ANO1,ELF3,COL4A1,TMEM139,PXDN,CDH11,ITGA6,EPHA1,DSC2,CD44,CRABP2,SDC4,GPR87,LYPD3,GATA3,SEMA3F,EVPL,FSTL1,LTBP1,THBS1,AURKB,ADAMTS15,HCAR1,ERMP1,LMNA,HES2,PROM2,CBR3,MPZL2,SPDEF,ABCA1,SLC12A2,CA12,TCF7L2,GALNT6,ST14,ZNF185,SMAD3,JUP,CAV1,CDC42BPG,ATAD2,INHBB,NR2F2…
gene_set_query	347	STAT1	396.7	Literature ChIP-seq,145;ARCHS4 Coexpression,1245;ENCODE ChIP-seq,74;Enrichr Queries,744;ReMap ChIP-seq,147;GTEx Coexpression,25	EHF,IFITM2,ANKLE1,TFRC,MKI67,SMC4,ACTB,SMC2,RPS6KA4,PREX1,RASSF2,LGALS1,ANPEP,RASSF5,WDR90,CHEK1,ZNF724,PCLAF,CYP1B1,FBXO5,DLEU2,PRKACA,SCN1B,ICOSLG,TMPO,WDHD1,ENDOG,HPCAL1,ESCO2,HASPIN,WDR76,DEPDC1B,NEIL3,ADGRB2,TRIM14,TAGLN2,KIF20B,PRR11,ALDH7A1,PIF1,TTYH3,LXN,SLC45A3,SDC4,CDCA5,TWF2,NCAPG,BRIP1,KCNN4,NTSR1,APOBEC3C,ABCA1,CDT1,GSTM2,ICMT,XRCC2,NBEAL2,CDC7,BRI3BP,ZWINT,SLC16A14,FAM111B,FOSL1,POL…
gene_set_query	348	SRF	396.8	Literature ChIP-seq,135;ARCHS4 Coexpression,1243;ENCODE ChIP-seq,72;Enrichr Queries,546;ReMap ChIP-seq,263;GTEx Coexpression,122	ANKLE1,TMEM200B,TFRC,HDAC10,ECI2,PLEKHB1,STMN3,ADARB1,GBA2,ACTB,RPS6KA4,LGALS1,WDR90,CHEK1,AKT1,SOX9,TNS4,PRKACA,EPHA7,HPCAL1,HSPG2,TAGLN2,RIN1,CRABP2,SDC4,CDCA5,SHMT1,B3GLCT,CDCA8,IQGAP3,GJC1,BRIP1,INPP5A,HLTF,PLCG1,WWTR1,PRRT3,NR2F1,NBEAL2,PBX1,FOSL1,DHFR,POLA1,SMTN,PDE3A,RAD18,SLC2A4RG,ITM2C,SYNM,BRCA1,WFDC3,KIF15,JPH2,HYAL2,ENC1,DLGAP5,ROM1,NME4,KIF22,GCHFR,INCENP,PXDN,CKS2,PLIN3,KIF2C,SLC29A…
gene_set_query	349	PLAGL2	397	ARCHS4 Coexpression,485;Enrichr Queries,604;GTEx Coexpression,102	JPT1,TFRC,HMGB2,KIF11,MKI67,ZDHHC3,ACTB,LMNB2,KIF15,LMNB1,SPRED1,CHAF1A,PTTG1,CCND1,PBK,NEK2,MAP3K8,MYBL2,KPNA2,POLE,TGM2,NUP210,KNL1,CDC25C,HASPIN,CDC25A,HIC2,TFDP1,ESPL1,FANCD2,INCENP,PXDN,GEMIN4,MYH9,KIF2C,TESMIN,CCDC150,TMPO-AS1,CD44,VCL,ASF1B,PTGER4,DNMT1,TTYH3,PCNA,SDC4,UHRF1,CDCA5,TROAP,TTK,WDR62,PKMYT1,THBS1,AURKB,CCNB2,DSN1,BRIP1,CDC45,SH3BP1,POLR2A,LMNA,NSD2,NACC1,POC1A,E2F1,ATRIP,FANCI…
gene_set_query	350	HESX1	398.3	ARCHS4 Coexpression,290;Enrichr Queries,867;GTEx Coexpression,38	IFITM2,GLDC,DSCC1,GMNN,BUB1B,TMEM97,MKI67,SMC2,EME1,CHEK1,ZNF724,PCLAF,NUSAP1,CYP1B1,KNTC1,OIP5,FBXO5,TMPO,GEN1,WDHD1,PDGFRA,ZGRF1,IGFBP4,IGFBP2,VASH2,VRK1,ESCO2,SHISA2,HASPIN,PIMREG,SGO1,DEPDC1B,NEIL3,SNRNP25,KIF20B,EPHA1,PIF1,SEMA7A,CRABP1,NCAPG,LPAR3,HMMR,GATA3,RAD51AP1,DPP4,BRIP1,ORC6,ATP5MF,CPA4,PLK4,FANCI,STIL,CCDC138,NEK6,XRCC2,FANCA,FANCB,HSPA2,ZWINT,FAM111B,FOSL1,KIF18A,NASP,SASS6,CDK1,N…
gene_set_query	351	BCL11A	399	ARCHS4 Coexpression,765;ENCODE ChIP-seq,96;Enrichr Queries,670;ReMap ChIP-seq,213;GTEx Coexpression,251	EPHB6,CD82,LINC00261,TONSL,STMN3,HR,MKI67,CELSR2,ACTB,CCND1,SOX18,RASSF5,WDR90,STMN1,COTL1,MAP3K8,SOX9,PRKACA,GAMT,EPHA5,EPHA7,IGFBP5,ZGRF1,CTNNBIP1,IGFBP2,VASH2,SHISA2,ADAM19,ACAP3,SCNN1A,FSCN1,SRSF2,MXRA8,VOPP1,TAGLN2,RIN1,DSC3,TEDC1,DNMT1,SEMA7A,ZNF273,RNASEH2A,GPR87,TCF7,IL20RA,CDCA7,LYPD3,GATA3,TNFRSF11A,PDS5B,DTX4,EVPL,CORO1A,SKA2,NUAK1,NACC1,SRGAP3,KCNN4,CPA4,WNT4,PROM2,ABCA1,SMAD3,JUP,HMG…
gene_set_query	352	E2F3	399.7	ARCHS4 Coexpression,20;Enrichr Queries,29;GTEx Coexpression,1150	TFRC,DSCC1,GMNN,CCNF,BUB1B,NUCKS1,MKI67,SMC4,SMC2,CDC20,CCND3,CCND1,STMN1,CHEK1,NUSAP1,PDK3,NEK2,KNTC1,DLEU2,FBXO5,SOX9,KPNA2,SKP2,TMPO,NUP210,HASPIN,CDC25A,MELK,CCNE2,TIMELESS,ADAM8,KIF20A,VCL,FKBP5,BLM,DNMT1,DHX9,CDCA5,CDCA7,CDCA8,NCAPG,HMMR,PKMYT1,NCAPH,CCNB2,CCNB1,ORC6,RACGAP1,NACC1,CLSPN,ECT2,RBM12,MAP2K6,PLK4,FANCI,CDT1,SMAD3,UBE2C,PLK1,HMGA1,FANCA,HMGA2,CDC7,NDC80,ZWINT,FOSL1,DHFR,ANLN,TPX…
gene_set_query	353	NRF1	400.6	ARCHS4 Coexpression,585;ENCODE ChIP-seq,40;Enrichr Queries,181;ReMap ChIP-seq,106;GTEx Coexpression,1091	ANKLE1,IFITM2,HDAC10,MAML2,CCNF,TONSL,STMN3,SMC4,ACTB,RPS6KA4,CDC20,SAMD14,RASSF2,SOX18,WDR90,RASSF5,AKT1,PLCE1,FBXO5,PRKACA,GTSE1,SCN1B,TMPO,GAMT,WDHD1,ENTPD2,ENDOG,PAQR4,NUP210,HASPIN,PASK,HSPG2,RIN1,CTXN1,TELO2,CDCA3,TWF2,CDCA8,ABCB9,SKA3,SLC5A3,NCAPH,BRIP1,DSN1,FAM171A2,RACGAP1,PCBP4,S100A13,ST3GAL4,HIVEP3,PPARGC1B,SLC19A1,ABCA2,WNT10B,CDT1,ICMT,JUP,FZD4,NBEAL2,BRI3BP,PBX1,FOSL1,FAM111A,TPX2,…
gene_set_query	354	YY2	401.7	ARCHS4 Coexpression,291;Enrichr Queries,107;GTEx Coexpression,807	ARHGAP11A,TOP2A,ERCC6L,TINAGL1,TFRC,SPIN4,DSCC1,BHLHE41,BUB1B,BRCA2,FOXM1,MKI67,SMC4,INSYN2B,SMC2,SPRED1,CCND1,CHEK1,PBK,PDK3,SOX9,SPDL1,SKP2,MYBL1,DLGAP5,TMPO,GEN1,CCBE1,HELLS,SUN2,KLF12,IGFBP5,EMP1,KIF23,FOXL1,NAV2,KNL1,ESCO2,ETV4,CDC25A,CCNA2,ASPM,CCNE2,DDAH1,CD109,PXDN,COL6A3,ITGA6,KIF20B,RBM24,PRR11,DTL,DNMT1,CDCA2,PCNA,UHRF1,HMMR,PCDH18,LTBP1,THBS1,AURKB,NCAPH,AURKA,RAD54B,RAD51AP1,FOXRED2,…
gene_set_query	355	NKX31	402	ARCHS4 Coexpression,440;GTEx Coexpression,364	EHF,SLC45A3,PRAC2,NFIX,STEAP4,WNK4,TMPRSS2,LPAR3,GATA2,HOXB13,HOXA13,GLIS1,DPP4,CREB3L1,SLITRK5,ZNF385B,KCNN4,PDZD7,SPDEF,GUCY1A1,CENPX,PNPLA7,NOG,SORD,NME4,ANO7,MUC5B,EPN3,FAM111A,ALDH1A3,BCAM,FOLH1,TRPV4,WNK2,CENPN,NCAPD3,SIM2,FKBP5
gene_set_query	356	LMX1B	402	ARCHS4 Coexpression,385;Enrichr Queries,385;GTEx Coexpression,436	COL18A1,TINAGL1,MAML2,HR,CELSR2,GLI3,ELAVL2,GLI2,PREX1,CCND1,SPTLC3,TUBB3,SIX2,ZNF726,CYP1B1,SOX9,TNS4,PDGFRA,IGFBP5,CTNNBIP1,DENND2A,EN1,EMP2,NAV2,SERPINB7,SORCS2,C1QL1,EPN3,ANO1,BCAM,CACNB3,PXDN,DSC3,KRT80,NFIX,SDC4,IL20RA,PARD6G,PIK3R3,GATA3,GATA2,THBS1,AURKB,BRIP1,FAM171A2,HCAR1,GBX2,LMNA,SPOCK1,NPTX1,PLXNA4,WNT4,SPDEF,B4GALNT4,PROM2,JAG2,SLC12A2,CA12,ACBD7,TCF7L2,GALNT6,JUP,KCNB1,WNT7B,NR2F1…
gene_set_query	357	SP5	402.7	ARCHS4 Coexpression,337;Enrichr Queries,263;GTEx Coexpression,608	MOXD1,COL18A1,TINAGL1,GLDC,PCSK9,HR,TMEM97,ESPN,GLI3,LMNB2,LAPTM4B,LGALS1,CCND1,SPTLC3,ANPEP,ENC1,PDK4,NEFL,CYP1B1,SOX9,TNS4,PDGFRA,ENTPD2,COL27A1,IGFBP5,IGFBP4,ELOVL2,CTNNBIP1,IGFBP2,CTDSPL,NAV2,SHISA2,SERPINB7,ETV4,DDB2,SSTR5,EPN3,HIC2,BCAM,PXDN,CDH11,VWA1,SLC25A10,CD44,MATN3,DSC3,PTGES,KRT80,PKDCC,HLF,COL13A1,CRABP1,IL20RA,CDCA7,LRP5,PARD6G,GATA3,GATA2,PLCXD1,EVPL,THBS1,AURKB,DPP4,C5,GBX2,CAMK…
gene_set_query	358	PAX8	402.8	ARCHS4 Coexpression,425;Enrichr Queries,271;ReMap ChIP-seq,187;GTEx Coexpression,728	JPT1,EHF,RAB3A,GLDC,GALNT18,OGDHL,CELSR2,LOXL1,RPS6KA4,LAPTM4B,PTTG1,CCND1,MSANTD2,ANPEP,CREB3L1,ZNF724,CYP1B1,SOX9,MB21D2,SCN1B,TGM2,GTF2I,PDGFRA,ZNF681,ACOT7,IGFBP5,DAPK2,KRT7,SHISA2,ESCO2,HSPG2,CDC25B,SPOCD1,BCAM,TMEM135,COL4A2,CD109,TMEM139,SCNN1A,SRSF2,MXRA8,ADAM8,S100A4,DNA2,PLA2R1,TRABD2B,FKBP5,TEDC1,ZNF273,RNASEH2A,SDC4,CRABP1,TCF7,PDGFB,TGFA,GATA3,ADRB2,GATA2,SLC5A3,NPAS2,SCUBE3,FAM171A1…
gene_set_query	359	ZBTB12	403	ARCHS4 Coexpression,242;Enrichr Queries,64;GTEx Coexpression,903	DSCC1,TONSL,NUCKS1,MKI67,CDC20,CCND1,STMN1,CYP1B1,AKT1,SOX9,SKP2,BAHCC1,GTF2I,CCBE1,IGFBP4,PIMREG,CDC25A,CDC25B,LARS2,SELENON,FSCN1,KIF20A,CTXN1,FKBP5,ISYNA1,TTYH3,PKDCC,SDC4,DHX9,CDCA7,CDCA8,PCDH18,FAM171A2,NACC1,CDH24,FAM43A,PLCG1,B4GALNT4,CDT1,SMAD3,UBE2C,PLK1,NR2F1,HMGA1,FANCA,FANCB,NR2F2,PBX1,MEX3A,UBE2S,CDK1,ITM2C,TOP2A,TINAGL1,PTPRS,MCM7,NCAPG2,HMGB2,FOXM1,BRCA2,CHTF18,LMNB2,INSYN2B,LMNB1,…
gene_set_query	360	SOX12	403.7	ARCHS4 Coexpression,181;Enrichr Queries,128;GTEx Coexpression,902	TOP2A,COL18A1,PTPRS,TINAGL1,MCM7,PODXL2,TONSL,STMN3,FOXM1,MKI67,LMNB2,LMNB1,CCND1,BCL7A,TUBB3,ENC1,STMN1,RAC3,MYBL2,TK1,SOX9,BAHCC1,ADAMTS7,IGFBP5,IGFBP2,NME4,NAV2,ETV4,CDC25B,SELENON,CACNB3,ZNF519,SAPCD2,INCENP,PXDN,FSCN1,ITGA6,CTXN1,PTMA,AHDC1,FKBP5,BRSK2,ISYNA1,TTYH3,NFIX,UHRF1,PKN3,LRP3,ABCB9,PKMYT1,THBS1,AURKB,PDLIM1,RECQL4,CACNG7,FAM171A2,PCBP4,CAMK2N1,KHDC1,HLTF,NSD2,NACC1,E2F1,CDH24,PLCG1…
gene_set_query	361	SIX2	404.3	ARCHS4 Coexpression,314;Enrichr Queries,260;ReMap ChIP-seq,63;GTEx Coexpression,980	OLFML2B,DSCC1,GALNT18,RASL11A,COL12A1,MSI2,OLFML2A,HOXA13,ZDHHC3,GALNT10,LOXL1,AMOT,HOXA10,CCND1,CREB3L1,PDK4,PLCE1,CYP1B1,AKT1,SOX9,PRKACA,GTF2I,MYLIP,PDGFRA,SCARA3,ENDOG,SSTR5-AS1,IGFBP5,IGFBP4,TPM2,IGFBP2,VASH2,PCOLCE,SHISA2,FRMD3,CPED1,ALDH3A1,CACNB3,COL4A2,FSCN1,MXRA8,TRABD2B,PKDCC,COL13A1,CRABP2,SDC4,CRABP1,LYPD1,TGFA,FBLN1,GATA3,GATA2,IQGAP3,LTBP1,OAZ2,NUAK1,FAM171A2,PCBP4,CDH24,PDZD7,CPA4…
gene_set_query	362	MYOD1	404.4	ARCHS4 Coexpression,435;ENCODE ChIP-seq,27;Enrichr Queries,735;ReMap ChIP-seq,22;GTEx Coexpression,803	PLEKHB1,STMN3,ADARB1,ACTB,RPS6KA4,LGALS1,MPRIP,SOX18,PDK4,AKT1,SOX9,PRKACA,ATXN7L2,SKP2,GAMT,ENDOG,ACOT7,HPCAL1,MTUS1,KRT7,HSPG2,MXRA8,RIN1,ASF1B,TTYH3,SLC45A3,CRABP2,SDC4,TTYH2,PDGFB,TMTC1,GATA3,GATA2,CYB5R3,PCBP4,ST3GAL5,KCNN4,JAG2,WNT10B,WWTR1,CADM4,JUP,NR2F2,TRERF1,UBAC1,FOSL1,FAM111A,SIM2,ACHE,COL18A1,TINAGL1,PTPRS,LRRC38,BRCA1,GLI2,CHAF1B,JPH2,TUBA1B,TIMP2,TNFAIP8L1,TK1,CEP55,FN3KRP,EMP1,EN…
gene_set_query	363	MSX2	404.7	ARCHS4 Coexpression,204;Enrichr Queries,155;GTEx Coexpression,855	TINAGL1,COL12A1,HMGB3,ADARB1,CTSV,GLI3,LMNB2,GLI2,AMOT,LAPTM4B,STS,HEPHL1,CCND1,ENC1,CYP1B1,AKT1,PLS3,MYBL2,SOX9,SKP2,TGM2,PDGFRA,IGFBP5,TPM2,IGFBP2,NOG,EMP1,KRT7,FOXL1,SHISA2,KRT75,TM4SF1,CPED1,EPN3,ALDH1A3,HIC2,ELF3,SAPCD2,CRISPLD2,COL4A1,CD109,PXDN,CDH11,COL8A1,VWA1,S100A3,TRABD2B,CD44,PTGES,NOTCH3,ISYNA1,KRT80,CRABP2,HPGD,GATA3,GATA2,LTBP1,THBS1,AURKB,NUAK1,BRIP1,CCNB1,GBX2,RACGAP1,CAMK2N1,S1…
gene_set_query	364	MXI1	404.8	ARCHS4 Coexpression,770;ENCODE ChIP-seq,5;Enrichr Queries,619;ReMap ChIP-seq,140;GTEx Coexpression,490	ANKLE1,IFITM2,HDAC10,TFRC,PLEKHB1,TONSL,STMN3,ADARB1,TMEM97,ACTB,ZDHHC3,SMC2,LGALS1,RASSF2,WDR90,DPF1,PLCE1,SOX9,PRKACA,ATXN7L2,SKP2,GLUL,GAMT,WDHD1,EPHA7,ENTPD2,PAQR4,DAPK2,KNL1,HASPIN,PASK,PIMREG,DEPDC1B,MXRA8,RIN1,CTXN1,PRR11,TELO2,CDCA3,CRABP2,SDC4,TTYH2,CDCA5,SKA3,SKA2,ADAMTS15,FAM171A1,DSN1,INPP5A,PCBP4,S100A13,PLCG1,ATRIP,B4GALNT4,CEP78,ABCA1,APOBEC3C,BARD1,WWTR1,CDT1,ICMT,JUP,FZD4,PLK1,NB…
gene_set_query	365	FOXL2	405	ARCHS4 Coexpression,215;Enrichr Queries,296;GTEx Coexpression,704	COL18A1,TINAGL1,NRK,COL12A1,PCSK9,ADRA1D,MSI2,HOXA13,GALNT10,GLI2,TMEM221,HOXA10,CDH3,CCND1,EXO1,SIX2,CREB3L1,TIMP2,CYP1B1,MYBL2,SOX9,PDGFRA,RFC3,IGFBP5,IGFBP2,NOG,EN1,PCOLCE,P3H3,FOXL1,SHISA2,NRG2,SSTR5,CCNA2,CPED1,ALDH1A3,HIC2,TFDP1,COL4A2,COL4A1,CDH11,PXDN,FSCN1,KIF2C,MCM5,RIN1,PKN3,LRP5,GATA3,GATA2,HOXB13,PKMYT1,THBS1,AURKB,CDC45,GBX2,RACGAP1,POLD1,E2F1,SPOCK1,NPTX1,CPA4,RANBP1,GSTM2,CDKN2C,G…
gene_set_query	366	HOXB2	405.3	ARCHS4 Coexpression,727;Enrichr Queries,256;GTEx Coexpression,233	MOXD1,COL18A1,SYNM,TINAGL1,FHOD1,PLAT,LOXL1,HOXA10,JPH2,LGALS1,CCND1,CREB3L1,ENC1,AKT1,CYP1B1,PGM5,SOX9,TGM2,PDGFRA,EPHA7,GUCY1A1,EGFL7,IGFBP5,IGFBP4,OSR1,TNFRSF18,ITGA1,IGFBP2,F2R,EMP1,NME4,FOXL1,HSPG2,TM4SF1,ADAM19,CPED1,ALDH1A3,COL4A2,CRISPLD2,COL4A1,COL6A1,PXDN,CDH11,MXRA8,COL6A3,S100A4,SLC29A1,VCL,CD44,KANK2,LAMA4,PXN,TWF2,GATA3,GATA2,FSTL1,THBS1,AURKB,GJC1,NUAK1,STOM,S1PR3,GPC4,CKB,FAM83D,G…
gene_set_query	367	ZNF195	407	ARCHS4 Coexpression,620;Enrichr Queries,210;GTEx Coexpression,391	TOP2A,JPT1,HMGB2,HMGB3,NUCKS1,BRCA1,KIF11,HMGB1,SMC4,SYNE2,LMNB1,SCAMP5,RPS6KA4,MPRIP,MIS18BP1,STMN1,TIMP2,NUSAP1,EFHD2,CKMT1B,AKT1,KPNA2,PRKACA,DLGAP5,TMPO,HELLS,SUN2,VASH2,NAV2,HSPG2,DNM3,ASPM,MMS22L,EML6,ZNF92,INF2,PXDN,SIDT1,CKS2,DEPDC1,MCM3,MYH9,EVL,TAGLN2,DNA2,KIF20B,CD44,MCM2,KANK2,CAMK2B,BRSK2,ZNF273,PCNA,PRIM1,RAB1B,PXN,HMMR,AURKB,AURKA,CYB5R3,MAT2A,RAB26,NACC1,SRGAP3,ECT2,LINC01963,PDZD…
gene_set_query	368	SP7	408	ARCHS4 Coexpression,310;Enrichr Queries,391;GTEx Coexpression,523	TOP2A,OLFML2B,TINAGL1,ITGB5,PLEKHB1,COL12A1,BHLHE41,OLFML2A,LOXL1,GLI2,SPRED1,RGS3,CCND1,MPRIP,CREB3L1,SIX2,STMN1,ENC1,PHACTR3,TIMP2,AKT1,SOX9,PDGFRA,PLEKHG4,SCARA3,COL27A1,IGFBP5,IGFBP4,APLP1,IGFBP2,PCOLCE,P3H3,SORCS2,HSPG2,ASRGL1,GPRC5B,PSRC1,COL4A2,COL4A1,PXDN,CDH11,COL6A1,MXRA8,COL8A1,FAM20C,VWA1,COL6A3,S100A4,SLC29A1,KANK2,CEMIP,PHLPP1,TTYH2,COL13A1,CRABP2,TCF7,LRP4,THBS1,AURKB,GLIS1,FAM171A…
gene_set_query	369	HNF4G	408.6	ARCHS4 Coexpression,851;ENCODE ChIP-seq,83;Enrichr Queries,369;ReMap ChIP-seq,66;GTEx Coexpression,674	EHF,ACAA2,COL12A1,GMNN,TONSL,PEBP1,HR,ACTB,CMIP,SAMD14,CCND1,SOX18,ANPEP,WDR90,PDK4,NEK2,SOX9,PRKACA,GTF2I,GAMT,SCARA3,EPHA7,SSTR5-AS1,COL27A1,NUP210,MYO7B,MTUS1,KNL1,MUC3A,HSPG2,TM4SF1,ACAP3,BCAM,TMEM135,TMEM139,MALL,MXRA8,VOPP1,DSC3,TEDC1,SEMA7A,ISYNA1,TTYH3,SLC45A3,SDC4,TCF7,PDGFB,WNK4,FBLN1,TNFRSF11A,GATA3,PKMYT1,NPAS2,DPP4,BRIP1,SCIN,TSPAN8,PCBP4,NACC1,ATRIP,PDZD7,B4GALNT4,CPA4,ABCA1,CDT1,ST…
gene_set_query	370	HMX3	412	ARCHS4 Coexpression,247;Enrichr Queries,960;GTEx Coexpression,29	ERCC6L,DSCC1,TONSL,BUB1B,MKI67,HOXA13,SMC2,HOXA10,EME1,CREB3L1,CHEK1,ZNF724,PCLAF,NUSAP1,CYP1B1,FBXO5,SOX9,BAHCC1,TMPO,WDHD1,NUP210,ZGRF1,VASH2,VRK1,ESCO2,HASPIN,WDR76,SGO1,CPED1,HIC2,DEPDC1B,FSCN1,DNA2,PRR11,ASF1B,PIF1,BLM,SEMA7A,TEDC2,CRABP1,NCAPG,HMMR,GATA3,GATA2,HOXB13,PKMYT1,NCAPH,RAD51AP1,BRIP1,ORC6,ORC1,NPTX1,FANCI,CDT1,STIL,NEK6,XRCC2,NR2F1,FANCB,NR2F2,ZWINT,FAM111B,LHX2,SASS6,CDK1,LHX6,S…
gene_set_query	371	NKRF	412.3	ARCHS4 Coexpression,66;Enrichr Queries,937;GTEx Coexpression,234	RAB3A,ARL6IP1,TFRC,STMN3,MKI67,SMC4,SCAMP5,CCND1,TUBB3,DPF1,PLS3,CKMT1B,KPNA2,TMPO,ACOT7,HASPIN,TUBA4A,CDC25A,GEMIN4,LINC00641,BLM,DHX9,CDCA5,NCAPG,HMMR,FAM171A2,EFNB3,RACGAP1,HLTF,KIF3C,RBM12,PACSIN1,FANCI,PRRT3,FANCA,BRI3BP,DHFR,POLA1,TPX2,REEP2,CDK1,CALM3,ITM2C,TOP2A,ARHGAP11A,CSRNP3,MCM7,NCAPG2,HMGB3,KIF11,LMNB2,LMNB1,EXO1,ENC1,MYBL2,TOPBP1,POLE,CEP55,YWHAH,ZNF365,NDC1,CKAP5,DNM1,CIT,CCNA2,TF…
gene_set_query	372	SOX3	413.3	ARCHS4 Coexpression,393;Enrichr Queries,584;GTEx Coexpression,263	CSRNP3,PODXL2,PLEKHB1,STMN3,FMN2,CELSR2,GLI3,ELAVL2,GLI2,LGALS1,CCND1,TUBB3,SLC22A17,STMN1,ENC1,PHACTR3,NEFL,CYP1B1,SOX9,ADAMTS7,PDGFRA,CCDC34,IGFBP4,APLP1,IGFBP2,NME4,SHISA2,PIMREG,IL17RD,ETV4,ASRGL1,GPRC5B,CCDC74A,PXDN,HAP1,CTXN1,PHLPP1,PKDCC,CRABP1,LYPD1,GATA3,DTX4,THBS1,AURKB,PDZD4,CACNG7,FAM171A2,GBX2,GPC4,CKB,B4GALNT4,JAM3,TUB,MPP2,GDF11,WNT7B,SCD5,NR2F1,PBX3,HMGA2,INHBB,NR2F2,ARHGAP33,SLC4…
gene_set_query	373	CASZ1	413.3	ARCHS4 Coexpression,286;Enrichr Queries,484;GTEx Coexpression,470	COL18A1,EHF,TINAGL1,HR,MSI2,SYNE2,JPH2,CCND1,SPTLC3,MYO18A,SOX9,TNS4,IGFBP5,CTNNBIP1,ANO9,KAZN,FRMD4A,NAV2,ANO7,SERPINB7,HSPG2,EPN3,BCAM,ELF3,CRISPLD2,SCNN1B,PXDN,SCNN1A,CDHR3,RBM24,CD44,DSC3,CAMK2B,KANK1,KRT80,ZNF273,NFIX,SLC45A3,GPR87,IL20RA,PARD6G,TMPRSS2,LYPD3,GATA3,SEMA3F,TRAK1,EVPL,THBS1,AURKB,ADGRG1,NWD1,CAMK2N1,HIVEP3,CKB,CPA4,WNT4,SPDEF,PROM2,BARD1,ABCA1,JAG2,MGME1,TCF7L2,ST14,SMAD3,JUP,…
gene_set_query	374	ZNF423	414.7	ARCHS4 Coexpression,197;Enrichr Queries,227;GTEx Coexpression,820	COL18A1,PTPRS,ATP2A1,OLFML2A,CELSR2,LOXL1,GLI3,AMOT,GLI2,PREX1,CCND1,TUBB3,PDK4,CASP2,CYP1B1,SOX9,SCN1B,GTF2I,ADAMTS7,PDGFRA,IGFBP5,IGFBP4,IGFBP2,PCOLCE,FRMD4A,NAV2,IL17RD,SPTB,SORCS2,GPRC5B,COL4A2,COL4A1,FEZ2,PXDN,CDH11,COL6A1,TRIM14,COL6A3,TAGLN2,SNRNP25,RBM24,USP13,NOTCH3,BRSK2,ISYNA1,NFIX,PKDCC,LRP4,FBLN1,DTX4,FSTL1,PCDH18,LTBP1,THBS1,AURKB,CAND2,FAM171A1,CACNG7,NUAK1,FAM171A2,PCBP4,GTF2IP4,S…
gene_set_query	375	DBX2	415.3	ARCHS4 Coexpression,530;Enrichr Queries,543;GTEx Coexpression,173	SRPX,TINAGL1,ARL6IP1,THRA,PLEKHB1,COL12A1,DBI,FMN2,ELFN2,GLI3,GLI2,SLC22A17,PHACTR3,ITGB8,SOX9,GLUL,PDGFRA,GRAMD2B,KLF12,ELOVL2,MYH15,ROM1,APLP1,IGFBP2,EN1,SORCS2,ETV4,ASRGL1,C1QL1,CLDN11,SPOCD1,GPRC5B,PSRC1,PLPP4,DDAH1,PXDN,ALDOC,LINC00641,ALDH7A1,PRTFDC1,PHLPP1,SDC4,LYPD1,LRP4,GATA3,PLA2G7,AURKB,CNN3,CACNG7,BRINP2,NWD1,ADGRG1,GBX2,NPTX1,ASIC1,ACBD7,GDF11,IL33,TCF7L2,WNT7B,NEK6,GINS3,SCD5,CABLES…
gene_set_query	376	TRERF1	416.7	ARCHS4 Coexpression,603;Enrichr Queries,329;GTEx Coexpression,318	TOP2A,ITGB2,TONSL,MSI2,CHTF18,MKI67,SLC8A1,SYNE2,LMNB1,PREX1,STK10,RASSF2,GM2A,CCND1,RASSF5,ENC1,EFHD2,COTL1,CASP2,CYP1B1,SOX9,SUN2,RMI2,KLF12,LIG1,NUP210,IGFBP4,EMP1,FRMD4A,NAV2,CIT,ADAM19,ESPL1,RASA3,SAP25,PXDN,FSCN1,TRIM14,MYH9,ITGA6,ADAM8,EVL,EPHA1,DSC2,CD44,VCL,FKBP5,NFIX,CRABP2,GPR87,TCF7,PXN,LYPD3,EVPL,LTBP1,THBS1,CORO1A,AURKB,SH3BP1,HIVEP3,MROH6,HES2,PROM2,APOBEC3C,ABCA1,TCF7L2,ZNF185,SMA…
gene_set_query	377	TERF1	417.8	ARCHS4 Coexpression,88;Enrichr Queries,40;ReMap ChIP-seq,269;GTEx Coexpression,1274	DCLRE1B,RAB3A,TFRC,GLDC,ZWILCH,DSCC1,GMNN,STMN3,BUB1B,NUCKS1,TMEM97,MKI67,SMC4,ACTB,SMC2,CDC20,STK10,CCND3,CCND1,RASSF5,STMN1,CHEK1,NUSAP1,PCLAF,MAP3K8,NEK2,FBXO5,KPNA2,SKP2,NUDT15,GLUL,LINC01588,GTF2I,TMPO,WDHD1,IGFBP5,VASH2,VRK1,PIMREG,CDC25A,ADAM19,DEPDC1B,CCNE2,TIMELESS,VOPP1,TRIM14,TAGLN2,DNA2,RIN1,KIF20B,EPHA1,ALDH7A1,PIF1,BLM,PARPBP,DHX9,TWF2,HMMR,SKA3,NCAPH,SKA2,GJC1,RAD51AP1,CCNB2,CCNB1,…
gene_set_query	378	C11ORF95	418	GTEx Coexpression,418	KANK2,CD82,TMEM200B,TGFA,LRP3,KLHL13,ZDHHC3,GLI2,CHAF1A,SH3BP1,TIMP2,CASP2,MGME1,SCARA3,IGFBP5,RFC2,NBEAL2,NR2F2,P3H3,IL17RD,PBX1,CACNB3,COL6A1,TACC3
gene_set_query	379	PAX5	418.4	ARCHS4 Coexpression,994;ENCODE ChIP-seq,82;Enrichr Queries,848;ReMap ChIP-seq,116;GTEx Coexpression,52	HDAC10,NUDT1,MKI67,ACTB,PREX1,SAMD14,SOX18,WDR90,ZNF724,PCLAF,FBXO5,SOX9,ICOSLG,TMPO,GAMT,WDHD1,ENTPD2,NUP210,PAQR4,ESCO2,HASPIN,WDR76,DEPDC1B,MXRA8,VOPP1,DNA2,PIF1,TTYH3,CDCA5,NCAPG,GATA3,GATA2,INPP5A,KCNN4,SLC19A1,APOBEC3C,ABCA1,CDT1,ABCA2,ICMT,XRCC2,PBX4,NR2F2,FAM111B,FOSL1,SASS6,SLC2A4RG,FEN1,TINAGL1,LPCAT1,BRCA2,GLI2,RNF157,NUF2,RAC3,CD37,TK1,HELLS,LRRC45,RMI2,ROM1,KREMEN2,IL1B,PXDN,PLIN3,SL…
gene_set_query	380	RELA	418.5	Literature ChIP-seq,78;ARCHS4 Coexpression,1104;ENCODE ChIP-seq,110;Enrichr Queries,713;ReMap ChIP-seq,165;GTEx Coexpression,341	JPT1,ARL6IP1,MAML2,TFRC,UXS1,TONSL,STMN3,TMEM97,GBA2,ACTB,SCAMP5,RPS6KA4,SAMD14,LGALS1,EVA1C,RASSF5,STMN1,AKT1,PLCE1,SOX9,PRKACA,ATXN7L2,SKP2,GAMT,WDHD1,ACOT7,NUP210,KRT7,ESCO2,KNL1,HASPIN,HSPG2,TM4SF1,VOPP1,TAGLN2,DNA2,EPHA1,TELO2,PTGES,SDC4,DHX9,CDCA5,TWF2,PDGFB,CDCA8,ABCB9,GATA3,CYB5R3,S100A13,KCNN4,ATRIP,ABCA1,WNT10B,CDT1,PRRT3,JUP,XRCC2,PLK1,NBEAL2,BRI3BP,FOSL1,FAM111A,PPP5C,MEX3A,SASS6,CALM…
gene_set_query	381	CTCFL	418.6	ARCHS4 Coexpression,822;ENCODE ChIP-seq,50;Enrichr Queries,163;ReMap ChIP-seq,10;GTEx Coexpression,1048	ANKLE1,HDAC10,ARL6IP1,GLDC,TONSL,RPS6KA4,SOX18,WDR90,DPF1,CHEK1,AKT1,SOX9,PRKACA,ATXN7L2,GAMT,ENTPD2,SSTR5-AS1,ENDOG,ACOT7,PAQR4,NUP210,DAPK2,STARD8,HPCAL1,CPED1,ADGRB2,MXRA8,TRIM14,RIN1,CTXN1,ASF1B,SLC45A3,CDCA3,CRABP2,SDC4,COL13A1,CDCA5,TWF2,B3GLCT,CDCA8,NCAPG,WDR62,GATA3,GATA2,SKA3,FAM171A1,FAM171A2,DSN1,PCBP4,ST3GAL4,ST3GAL5,PPARGC1B,SLC19A1,B4GALNT4,JAG2,ABCA2,WNT10B,CDT1,ICMT,JUP,XRCC2,NR2F…
gene_set_query	382	KLF1	419.4	Literature ChIP-seq,60;ARCHS4 Coexpression,267;Enrichr Queries,161;ReMap ChIP-seq,139;GTEx Coexpression,1470	ANKLE1,TFRC,TONSL,NUDT1,MKI67,ACTB,RPS6KA4,CDC20,LGALS1,SOX18,WDR90,STMN1,AKT1,GAMT,CPT1A,DAPK2,ASRGL1,DEPDC1B,MXRA8,TAGLN2,KIF20B,CTXN1,LXN,CDCA3,CDCA5,TWF2,CDCA7,GATA2,NUP85,ST3GAL5,ST3GAL6,KCNN4,SLC19A1,APOBEC3C,CDT1,NBEAL2,UBAC1,FOSL1,PPP5C,PPP1R1B,CALM3,ITM2C,TOP2A,ACHE,FEN1,TINAGL1,SECTM1,VSIR,CHAF1A,HYAL2,PBK,TK1,ACADS,HELLS,RMI2,ROM1,NME4,KIF22,KAT2B,INF2,IL1B,PXDN,SLC29A1,PTMA,CD44,DTYMK…
gene_set_query	383	GLIS3	423.7	ARCHS4 Coexpression,313;Enrichr Queries,281;GTEx Coexpression,677	TINAGL1,ITGB5,MAML2,COL12A1,PLAT,FMN2,GLI3,GLI2,SPRED1,CCND1,MSANTD2,ENC1,TIMP2,ITGB8,CYP1B1,PLCE1,CD37,SOX9,HADH,TGM2,PDGFRA,IGFBP5,NUP210,ITGA2,MTUS1,EMP1,FRMD4A,NAV2,SORCS2,TUBA4A,TM4SF1,ADAM19,ALDH3A2,SELENON,BCAM,COL4A2,ELF3,DDAH1,COL4A1,PXDN,CDH11,COL6A1,MCM3,COL8A1,COL6A3,ITGA6,PLA2R1,CD44,TNFRSF21,SDC4,SEMA3D,LAMA4,FSTL1,LTBP1,THBS1,CORO1A,AURKB,CNN3,SCUBE3,GNA14,ADGRG1,MAT2A,SPOCK1,CD59,…
gene_set_query	384	MESP1	423.7	ARCHS4 Coexpression,547;Enrichr Queries,96;GTEx Coexpression,628	ACHE,MOXD1,TINAGL1,PRAC2,BHLHE41,STMN3,RNF157,LGALS1,CCND1,SOX18,ANPEP,CREB3L1,B3GALT1,ENC1,PDK4,NEFL,CYP1B1,ZNF385B,SOX9,SCN1B,PDGFRA,ENDOG,DGAT2,IGFBP5,PAQR4,IGFBP4,IGFBP2,SORD,UBE2QL1,VSTM2L,KRT7,ANO7,SPTB,ETV4,GCHFR,EPN3,ALDH1A3,ACOX2,ELF3,SAPCD2,PXDN,SLC29A4,VWA1,S100A4,SNRNP25,SLC29A1,CTXN1,SLC45A3,PKDCC,NFIX,COL13A1,CRABP2,SDC4,CRABP1,TMPRSS2,LRP3,UQCR10,GATA3,SEMA3F,ADRB2,HOXB13,GATA2,THB…
gene_set_query	385	HOXD9	424.7	ARCHS4 Coexpression,198;Enrichr Queries,489;GTEx Coexpression,587	COL18A1,TINAGL1,TMEM200B,COL12A1,ADRA1D,OLFML2A,FOXM1,CHTF18,HOXA13,GLI3,LMNB2,GLI2,HOXA10,SOX18,SIX2,CYP1B1,RAC3,SOX9,SOX7,POLE,ADAMTS7,PDGFRA,IGFBP5,IGFBP2,EN1,PCOLCE,IL17RD,ANO1,SELENON,BCAM,COL4A2,COL4A1,COL6A1,PXDN,CDH11,MXRA8,FSCN1,COL6A3,SLC25A10,THOP1,TRABD2B,TELO2,KANK2,NFIX,PKDCC,PKN3,LAMA4,LRP3,KLHL13,GATA3,SEMA3F,GATA2,HOXB13,THBS1,IQGAP3,GLIS1,AURKB,GJC1,RECQL4,ADAMTS15,GBX2,E2F1,CDH…
gene_set_query	386	LHX1	425	ARCHS4 Coexpression,519;Enrichr Queries,331	COL18A1,TINAGL1,TMEM200B,STMN3,ELAVL2,LAPTM4B,CCND1,TUBB3,CREB3L1,ENC1,STMN1,NEFL,CYP1B1,SOX9,PDGFRA,IGFBP5,IGFBP2,NOG,EN1,SHISA2,CLDN11,CACNB3,COL4A2,COL4A1,PXDN,CTXN1,CAMK2B,BRSK2,PKDCC,COL13A1,CRABP1,GATA3,GATA2,THBS1,AURKB,CACNG7,NUAK1,FAM171A2,GBX2,CAMK2N1,PCBP4,NPTX1,KIF3C,ASIC1,TCF7L2,WNT7B,SPRY4,NR2F1,PBX3,HMGA2,INHBB,NR2F2,PBX1,ARHGAP33,SBK1,MEX3A,ZNF618,LHX2,REEP2,NACAD,SIM2,FOXA2,CDK5R1
gene_set_query	387	GSC	425.7	ARCHS4 Coexpression,517;Enrichr Queries,560;GTEx Coexpression,200	SRPX,STEAP4,TINAGL1,MAML2,ARL6IP1,ADRA1D,CTSV,GRPR,HOXA13,GLI3,GLI2,HOXA10,LAPTM4B,SIX2,NEFL,CYP1B1,MYBL2,SOX9,FBXO5,SKP2,PDGFRA,EGFL7,RFC3,IGFBP5,IGFBP2,NOG,EN1,FOXL1,SHISA2,ALDH1A3,TMEM135,COL4A2,CAT,PXDN,CDH11,MXRA8,PLIN4,CKS2,SRSF2,ITGB1BP1,MCM5,TRABD2B,ZNF792,PCNA,C1S,PKN3,PDGFB,GATA3,GATA2,HOXB13,UACA,THBS1,DEPP1,AURKB,AURKA,ADAMTS15,CCNB1,HCAR1,PALMD,GBX2,TBX20,S100A13,GPC4,TCF7L2,FZD4,UBE…
gene_set_query	388	MAX	426.8	ARCHS4 Coexpression,471;ENCODE ChIP-seq,18;Enrichr Queries,857;ReMap ChIP-seq,58;GTEx Coexpression,730	ANKLE1,HDAC10,TFRC,ARL6IP1,UXS1,TONSL,GBA2,ACTB,SAMD14,LGALS1,RASSF2,SOX18,WDR90,STMN1,ZNF724,PCLAF,PDK4,AKT1,PDK3,SOX9,SKP2,GLUL,GTSE1,GAMT,CCBE1,WDHD1,CPT1A,TANGO6,ENTPD2,ACOT7,PAQR4,STARD8,HPCAL1,KNL1,PASK,HSPG2,TM4SF1,WDR76,LARS2,DEPDC1B,MXRA8,TRIM14,TAGLN2,DNA2,RIN1,KIF20B,CTXN1,PTGES,CDCA2,CDCA3,CRABP2,TXK,CDCA5,PDGFB,PIK3R3,ABCB9,IQGAP3,SLC5A3,RACGAP1,PCBP4,NUP85,ST3GAL6,FAM43A,KCNN4,ATRIP…
gene_set_query	389	GFI1B	427	Literature ChIP-seq,112;ARCHS4 Coexpression,682;Enrichr Queries,95;ReMap ChIP-seq,176;GTEx Coexpression,1070	ANKLE1,TFRC,TONSL,NUDT1,MKI67,ACTB,RPS6KA4,SAMD14,LGALS1,CREB3L1,WDR90,STMN1,PRKACA,GLUL,TANGO6,PAQR4,HPCAL1,HSPG2,WDR76,DEPDC1B,TAGLN2,DNA2,CTXN1,ASF1B,PIF1,CDCA3,TTYH2,WNK4,CDCA7,GATA3,GATA2,HLTF,KCNN4,ATRIP,JAG2,CDT1,FZD4,IFFO2,CDC7,PBX1,ZWINT,GPR137C,FOSL1,MEX3A,LPAR6,NMT2,CD320,ITM2C,TOP2A,ACHE,COL18A1,FEN1,TINAGL1,SECTM1,BRCA1,FMN2,BRCA2,VSIR,KIF15,TUBA1B,HYAL2,ENC1,TK1,CEP55,RMI2,RMI1,EMP1…
gene_set_query	390	PRDM6	430.7	ARCHS4 Coexpression,680;Enrichr Queries,534;GTEx Coexpression,78	COL18A1,TINAGL1,ANKLE1,ITGB5,ONECUT3,MCM8,COL12A1,ADRA1D,ADARB1,ACTB,LOXL1,GLI3,CMIP,GLI2,AMOT,CREB3L1,SIX2,TIMP2,DACT3,PLS3,CYP1B1,PGM5,SOX9,SUN2,PDGFRA,EPHA7,GUCY1A1,IGFBP5,LOXL1-AS1,OSR1,TPM2,IGFBP2,EN1,EMP2,FOXL1,NAV2,SORCS2,CPED1,ANO1,COL4A2,ZNF519,CRISPLD2,COL4A1,PXDN,CDH11,COL8A1,MYH9,COL6A3,MFGE8,TRABD2B,VCL,KANK2,KANK1,MEGF6,C1S,LAMA4,TMTC1,FBLN1,GATA3,GATA2,LTBP1,THBS1,PLA2G7,AURKB,SCUB…
gene_set_query	391	NFIA	431	ARCHS4 Coexpression,545;Enrichr Queries,433;GTEx Coexpression,315	TINAGL1,CSRNP3,ADARB1,MSI2,HMGB1,SYNE2,GLI3,CHAF1A,CCND1,STMN1,TIMP2,PHACTR3,DACT3,CYP1B1,ITGB8,CASP2,PGM5,SOX9,GLUL,EPHA5,PDGFRA,RMI2,SCARA3,GUCY1A1,EPHA7,IGFBP5,RFC2,IGFBP4,MTUS1,EMP1,KAZN,FRMD4A,NAV2,SHISA2,HASPIN,MMS22L,DDAH1,FANCD2,COL4A1,PXDN,ITGA6,CD44,FKBP5,KANK2,KANK1,RNASEH2A,NFIX,RAB1B,PDS5B,LTBP1,THBS1,CLN6,AURKB,CNN3,SKA2,SH3BP1,POC1A,SRGAP3,JAM3,ABCA1,WWTR1,TCF7L2,SMAD3,RBPMS,DDIAS,…
gene_set_query	392	ZNF703	431.3	ARCHS4 Coexpression,339;Enrichr Queries,262;GTEx Coexpression,693	TINAGL1,ATP2A1,HOXA13,LMNB2,AMOT,HOXA10,PREX1,LGALS1,CCND1,SIX2,CREB3L1,ENC1,MYO18A,CYP1B1,AKT1,RAC3,MYBL2,SOX9,PRKACA,TGM2,IGFBP5,IGFBP4,TPM2,CTDSPL,EN1,EMP1,NAV2,HSPG2,CDC25A,MBNL1-AS1,SELENON,INF2,COL4A2,SAPCD2,CRISPLD2,COL4A1,INCENP,PXDN,FSCN1,FAM20C,SLC25A10,AHDC1,CD44,TELO2,FKBP5,NFIX,SDC4,PKN3,RAB1B,LRP5,LRP3,GATA3,THBS1,AURKB,CAND2,RECQL4,CAMK2N1,LMNA,NACC1,E2F1,CKB,CPA4,BARD1,ABCA1,CA12,…
gene_set_query	393	ARNT	431.4	Literature ChIP-seq,86;ARCHS4 Coexpression,518;Enrichr Queries,1145;ReMap ChIP-seq,119;GTEx Coexpression,289	JPT1,TFRC,STMN3,TMEM97,ACTB,SCAMP5,PREX1,SAMD14,MPRIP,CREB3L1,DPF1,AKT1,CYP1B1,GLUL,ICOSLG,GAMT,CPT1A,ACOT7,PAQR4,KRT7,EML6,ADGRB2,CRISPLD2,VOPP1,TAGLN2,CTXN1,OTULINL,CRABP2,SDC4,GATA3,PCDH18,FAM171A1,ADAMTS15,NUAK1,ST3GAL4,KCNN4,SLC19A1,ABCA1,PRRT3,CADM4,JUP,PLK1,NBEAL2,NR2F2,PBX1,SLC16A14,ZWINT,GNG13,FOSL1,CYP1A1,ITM2C,COL18A1,TINAGL1,SECTM1,BRCA1,FMN2,TIMP2,ZNF365,ROM1,CIT,ANO1,KAT2B,PXDN,TFF2…
gene_set_query	394	ZNF436	431.7	ARCHS4 Coexpression,671;Enrichr Queries,307;GTEx Coexpression,317	EHF,TINAGL1,PTPRS,GLI3,CDH3,CCND1,TUBB3,ENC1,STMN1,TIMP2,PDK4,CYP1B1,SOX9,GLUL,TGM2,GTF2I,MYLIP,PDGFRA,IGFBP5,IGFBP4,RIPK4,IGFBP2,EMP1,NAV2,ALDH3A2,SELENON,COL4A2,COL4A1,PXDN,CDH11,EPHA1,AHDC1,CD44,VCL,DSC3,FKBP5,NFIX,CRABP2,SDC4,GPR87,LAMA4,PARD6G,PIK3R3,LYPD3,SEMA3F,EVPL,THBS1,FSTL1,AURKB,ADAMTS15,ADGRG1,NUAK1,PNMA1,PALMD,CAMK2N1,LMNA,GTF2IP4,GBP2,HES2,PLXNA4,WNT4,PROM2,CBR3,MPZL2,ABCA1,TCF7L2,…
gene_set_query	395	ZFHX3	434.3	ARCHS4 Coexpression,734;Enrichr Queries,443;GTEx Coexpression,126	COL18A1,OLFML2B,TINAGL1,PTPRS,ITGB5,MTCL1,ADARB1,MSI2,MKI67,GLI3,SYNE2,CCND1,MPRIP,ENC1,TIMP2,MYO18A,DACT3,PLCE1,PLS3,CYP1B1,PGM5,SOX9,POLE,SUN2,KLF12,IGFBP5,LOXL1-AS1,TPM2,MTUS1,EMP1,FRMD4A,FOXL1,NAV2,HSPG2,CIT,CPED1,MBNL1-AS1,BCAM,INF2,COL4A2,COL4A1,INCENP,PXDN,COL8A1,MYH9,MFGE8,RAPGEF5,TRABD2B,VCL,CD44,NOTCH3,NFIX,TMTC1,LPAR3,LTBP1,THBS1,AURKB,SCUBE3,SH3BGRL,NUAK1,CYB5R3,ALDH1B1,HAUS7,CHSY3,HI…
gene_set_query	396	EGR1	434.8	Literature ChIP-seq,11;ARCHS4 Coexpression,1561;ENCODE ChIP-seq,43;Enrichr Queries,342;ReMap ChIP-seq,99;GTEx Coexpression,553	ANKLE1,TFRC,MAML2,TMEM200B,GLDC,UXS1,STMN3,TMEM97,ADARB1,SCAMP5,PREX1,SAMD14,SOX18,WDR90,CREB3L1,STMN1,AKT1,CYP1B1,PLCE1,PRKACA,GAMT,WDHD1,ACOT7,NUP210,STARD8,HPCAL1,HSPG2,LARS2,BCAM,FEZ2,VOPP1,OTULINL,ASF1B,TTYH3,CDCA3,CRABP2,TTYH2,PDGFB,NCAPG,LYPD3,ABCB9,WDR62,GATA2,NCAPH,GJC1,ADAMTS15,FAM171A2,S100A13,ST3GAL5,KCNMB4,PLCG1,PPARGC1B,SLC19A1,JAG2,ABCA1,ABCA2,WNT10B,PRRT3,ST14,ICMT,CADM4,JUP,FZD4,…
gene_set_query	397	FOSL2	436.2	ARCHS4 Coexpression,905;ENCODE ChIP-seq,17;Enrichr Queries,633;ReMap ChIP-seq,26;GTEx Coexpression,600	CPNE7,FHOD1,COL12A1,STMN3,PLAT,ACTB,LOXL1,SCAMP5,RPS6KA4,STK10,LGALS1,CCND1,MPRIP,SOX18,TUBB3,EVA1C,CREB3L1,WDR90,STMN1,COTL1,CYP1B1,SIRPA,MAP3K8,TNS4,BAHCC1,GLUL,SCN1B,TMPO,TGM2,MAP2K3,SCARA3,ENTPD2,S100A2,IGFBP5,IGFBP4,TPM2,F2R,HPCAL1,MTUS1,KRT7,HSPG2,TUBA4A,TM4SF1,COL4A2,CRISPLD2,COL4A1,CD109,SCNN1A,S100A5,VOPP1,S100A4,TAGLN2,ADAM8,SNRNP25,S100A3,RIN1,TMPO-AS1,VCL,FKBP5,TEDC1,TTYH3,RNASEH2A,SD…
gene_set_query	398	AR	436.4	Literature ChIP-seq,3;ARCHS4 Coexpression,294;Enrichr Queries,494;ReMap ChIP-seq,76;GTEx Coexpression,1315	EHF,TMEM200B,COL12A1,ADARB1,GRPR,GBA2,ANPEP,CREB3L1,WDR90,PDK4,CYP1B1,SOX9,SKP2,GLUL,TMPO,GAMT,CPT1A,ENTPD2,MTUS1,KRT7,HASPIN,TM4SF1,ASRGL1,BCAM,DEPDC1B,MALL,TRIM14,KIF20A,OTULINL,LXN,SLC45A3,CDCA2,SDC4,SHMT1,IL20RA,CDCA8,LPAR3,GATA3,GATA2,EVPL,IQGAP3,C5,CYB5R3,TSPAN8,ABCA1,JAG2,BARD1,ABCA2,FZD4,DDIAS,NR2F1,CDC7,NR2F2,CGN,PBX1,SLC16A14,ZWINT,DHFR,ANLN,TPX2,WNK2,CYP1A1,SIM2,SLC2A4RG,TOP2A,FEN1,TIN…
gene_set_query	399	EN2	436.7	ARCHS4 Coexpression,270;Enrichr Queries,610;GTEx Coexpression,430	JPT1,TINAGL1,CSRNP3,TMEM200B,MTCL1,ELAVL2,HOXA10,SAMD14,CCND1,SOX18,TRIM3,STMN1,CKMT1B,NEFL,CYP1B1,SOX9,COL27A1,IGFBP5,IGFBP2,DENND2A,HPCAL1,ADAM11,EN1,FRMD4A,SHISA2,IL17RD,ETV4,ACAP3,ALDH1A3,PXDN,PTMA,CD44,BRSK2,NFIX,TTYH3,EMC3-AS1,COL13A1,LYPD1,GATA3,GATA2,DTX4,GACAT2,THBS1,AURKB,CACNG7,ORC6,GBX2,PCBP4,RAB26,CAMK2N1,SLITRK5,NPTX1,SRGAP3,PDZD7,WNT4,CADM4,WNT7B,NR2F1,FANCA,PBX3,HMGA2,INHBB,NR2F2,…
gene_set_query	400	NKX26	438	ARCHS4 Coexpression,345;GTEx Coexpression,531	FHOD3,KANK2,COL18A1,COL13A1,COL12A1,B3GLCT,ATP5MC3,LPAR3,TRAK1,FSTL1,LTBP1,SLC8A1,LOXL1,LAPTM4B,JPH2,PRADC1,MGAT5,CREB3L1,TBX20,MYO18A,TIMP2,PRKACA,ATP5MF,ADAMTS7,SSTR5-AS1,TPM2,VSTM2L,PCOLCE,P3H3,SDHA,MUC5B,SMAD6,PLEKHA7,SSTR5,PLCXD3,ADGRB2,COL4A2,WNK2,PXDN,COL6A1,FSCN1,MXRA8,COL6A3,MFGE8,NES,RBM24,BCAR1
gene_set_query	401	NKX61	439.5	ARCHS4 Coexpression,672;GTEx Coexpression,207	SYNM,CSRNP3,ADARB1,FMN2,GRPR,ELAVL2,JPH2,B3GALT1,STMN1,NEFL,PLCE1,PGM5,HADH,EPHA7,TPM2,ITGA1,DENND2A,SLC2A12,EN1,FAM222A,SLC29A1,VCL,TNFRSF21,ASF1B,LINC00643,KANK2,HLF,LAMA4,INPP5A,ALDH1B1,S1PR3,GPC4,FAM83D,WNT4,WWTR1,RPH3AL,CADM4,RBPMS,KCNB1,RNF26,PLEKHA6,SOD3,PBX1,BAIAP3,SMTN,PLCXD3,TACC1,SAE1,PHF19,FOXA2
gene_set_query	402	NR1H3	439.6	Literature ChIP-seq,25;ARCHS4 Coexpression,1068;Enrichr Queries,454;ReMap ChIP-seq,236;GTEx Coexpression,415	STEAP4,OLFML2B,TFRC,CD82,RTKN2,ACTB,CEP128,MTBP,LGALS1,CCND1,PTTG1,ANPEP,PDK4,CYP1B1,SIRPA,MAP3K8,STK32B,GLUL,TGM2,SEMA6B,MYLIP,NUP210,IGFBP4,STARD8,DAPK2,MYH15,IGFBP2,ADAM19,SELENON,TMEM135,CACNB3,MELK,COL4A2,COL4A1,S100A4,KIF20B,S100A9,ABCG1,FKBP5,ZNF792,CEMIP,SDC4,SHMT1,ARHGAP19,ATP5MC3,ABCB9,PCDH18,PLA2G7,GLIS1,DPP4,ST3GAL4,KCNN4,CEP78,PACSIN1,ABCA1,BARD1,SMAD3,FZD4,DDIAS,REG4,CAV1,FANCA,INHB…
gene_set_query	403	ZIC1	441.3	ARCHS4 Coexpression,103;Enrichr Queries,786;GTEx Coexpression,435	CNTNAP1,TINAGL1,PTPRS,RAB3A,PODXL2,THRA,MTCL1,COL12A1,STMN3,GLI3,ELAVL2,SCAMP5,SAMD14,SLC22A17,TRIM3,ENC1,CKMT1B,NEFL,CYP1B1,SOX9,PDGFRA,EPHA7,IGFBP5,IGFBP4,IGFBP2,DENND2A,APLP1,HPCAL1,ADAM11,EN1,IL17RD,SORCS2,DNM1,DNM3,CLDN11,ACAP3,COL4A2,COL4A1,PXDN,CDH11,CTXN1,CAMK2B,NDRG4,BRSK2,NFIX,COL13A1,CRABP1,ATP1A3,GATA3,GACAT2,THBS1,AURKB,FAM171A1,CACNG7,PDZD4,FAM171A2,GBX2,PCBP4,RAB26,SPOCK1,NPTX1,SRG…
gene_set_query	404	RARA	441.6	Literature ChIP-seq,77;ARCHS4 Coexpression,558;Enrichr Queries,475;ReMap ChIP-seq,83;GTEx Coexpression,1015	IFITM2,ANKLE1,HDAC10,GLDC,TONSL,STMN3,ACTB,ZDHHC3,RPS6KA4,PREX1,RASSF2,SOX18,WDR90,AKT1,SOX9,PRKACA,TNS4,SCN1B,ICOSLG,GAMT,ENTPD2,PAQR4,HPCAL1,KRT7,P3H3,MXRA8,TAGLN2,RIN1,PIF1,TTYH3,SDC4,CRABP2,PDGFB,WNK4,TGFA,GATA3,EVPL,OAZ2,FAM171A2,TSPAN8,NUP85,HLTF,ST3GAL4,ST3GAL6,FAM43A,ABCA1,ABCA2,CDT1,JUP,IFFO2,NBEAL2,NR2F2,FOSL1,POLA2,MEX3A,HOTTIP,LPAR6,TMCC3,ITM2C,CD320,ACHE,TINAGL1,PTPRS,SUV39H1,SECTM1,…
gene_set_query	405	HOXD3	442.7	ARCHS4 Coexpression,428;Enrichr Queries,535;GTEx Coexpression,365	COL18A1,TINAGL1,PTPRS,TMEM200B,PODXL2,NRK,HOXA13,GLI3,ELAVL2,GLI2,HOXA10,LGALS1,TUBB3,SIX2,TIMP2,CYP1B1,NEFL,SOX9,GTF2I,PDGFRA,SCARA3,ACOT7,IGFBP5,IGFBP4,MYH15,EN1,PCOLCE,NAV2,KREMEN2,IL17RD,CLDN11,ALDH1A3,SELENON,COL4A2,COL4A1,PXDN,COL6A1,CDH11,MXRA8,PKDCC,NFIX,C1S,CRABP2,LAMA4,CRABP1,LRP3,KLHL13,GATA3,GATA2,HOXB13,PCDH18,THBS1,AURKB,ADAMTS15,FAM171A2,GBX2,PCBP4,CDH24,PLCG1,PLXNA4,CPA4,B4GALNT4,…
gene_set_query	406	ZNF257	443.7	ARCHS4 Coexpression,1270;Enrichr Queries,45;GTEx Coexpression,16	ERCC6L,GLDC,DSCC1,HJURP,BUB1B,PLAT,MKI67,SMC4,SMC2,EME1,ZNF726,CHEK1,ZNF724,PCLAF,NUSAP1,CYP1B1,AKT1,KNTC1,OIP5,FBXO5,GTSE1,TMPO,WDHD1,ZNF681,NUP210,ZGRF1,DAPK2,VASH2,VRK1,ESCO2,KNL1,SHISA2,HASPIN,CDC25A,WDR76,SGO1,DEPDC1B,NEIL3,ZNF92,MELK,CCNE2,FANCD2,ZNF714,KIF20B,PRR11,ASF1B,PIF1,SEMA7A,BLM,ZNF273,CDCA5,CDCA8,NCAPG,HMMR,SKA3,TRHDE,NCAPH,RAD51AP1,BRIP1,CCNB1,ORC6,HCAR1,ORC1,NACC1,CLSPN,PDZD7,CP…
gene_set_query	407	ELF1	444.2	Literature ChIP-seq,129;ARCHS4 Coexpression,1292;ENCODE ChIP-seq,76;ReMap ChIP-seq,152;GTEx Coexpression,572	ANKLE1,HDAC10,ARL6IP1,TFRC,TONSL,STMN3,TMEM97,ACTB,SCAMP5,RPS6KA4,SAMD14,LGALS1,SOX18,WDR90,RASSF5,DPF1,ZNF724,GAMT,ENTPD2,ACOT7,PAQR4,NUP210,ASRGL1,LARS2,DEPDC1B,MXRA8,TAGLN2,RIN1,LXN,CDCA3,TTYH2,SDC4,CDCA5,CDCA8,ABCB9,IQGAP3,FAM171A2,PCBP4,KCNN4,RBM12,B4GALNT4,ABCA2,CDT1,JUP,NBEAL2,SLC16A14,FOSL1,TPX2,MEX3A,DZIP1,ITM2C,CD320,GPI,SYNM,KIF14,KIF15,JPH2,CHAF1A,MIS18BP1,SLC22A17,HYAL2,NUF2,PBK,RAC3…
gene_set_query	408	ZNF589	444.5	ARCHS4 Coexpression,146;Enrichr Queries,258;ReMap ChIP-seq,294;GTEx Coexpression,1080	ERCC6L,IFITM2,CD82,GLDC,STMN3,BUB1B,ACTB,CCND1,RASSF5,CHEK1,NUSAP1,MAP3K8,OIP5,SOX7,WDHD1,NUP210,LIG1,DAPK2,HPCAL1,VASH2,CDC25A,TRAIP,HIC2,SRSF2,DNA2,EPHA1,TELO2,VCL,ABCG1,PIF1,ISYNA1,BLM,DNMT1,TTYH3,SDC4,CDCA7,ARHGAP19,PLCXD1,DPP4,GJC1,ORC1,KCNN4,RBM12,ATRIP,B4GALNT4,CDT1,SMAD3,FZD4,XRCC2,XRCC3,PLK1,FANCA,HMGA1,CDC7,UBAC1,FOSL1,FAM111A,NASP,NFE2L3,SAE1,NES,PHF19,ITM2C,TOP2A,MCM7,CDCA7L,LPCAT1,SE…
gene_set_query	409	CDX2	445	Literature ChIP-seq,93;ARCHS4 Coexpression,726;Enrichr Queries,611;ReMap ChIP-seq,115;GTEx Coexpression,680	DCLRE1B,EHF,PLEKHB1,MSI2,HOXA13,ACTB,CMIP,HOXA10,CCND1,CREB3L1,ANPEP,CYP1B1,SOX9,TNS4,BAHCC1,TGM2,PDGFRA,S100A2,IGFBP5,MYO7B,MTUS1,KRT7,MUC3A,TM4SF1,MBNL1-AS1,SGO2,SCNN1B,TMEM139,SCNN1A,MALL,S100A5,S100A4,S100A3,FAR2,DSC2,OTULINL,PKDCC,ANAPC15,SDC4,COL13A1,IL20RA,WNK4,TNFRSF11A,GATA3,GATA2,HOXB13,EVPL,DPP4,ADGRG1,SCIN,TSPAN8,S100A13,KIF3C,PLCG1,PPARGC1B,ST14,SMAD3,JUP,ATP8B1,REG4,NR2F1,HMGA2,GGH,…
gene_set_query	410	DRAP1	445.3	ARCHS4 Coexpression,441;Enrichr Queries,841;GTEx Coexpression,54	JPT1,IFITM2,ZWILCH,NUDT1,PEBP1,ACTB,LOXL1,CDC20,RPS6KA4,LGALS1,PTTG1,CCND1,STMN1,AKT1,NEK2,KPNA2,HPCAL1,KNL1,CDC25C,CDC25A,SGO2,FSCN1,S100A4,TAGLN2,RIN1,S100A9,TMPO-AS1,CDCA2,RNASEH2A,COL13A1,CDCA5,PXN,TWF2,PKMYT1,CCNB2,RACGAP1,NACC1,ATP5MF,PLK4,PLK1,HMGA1,FANCA,HMGA2,FOSL1,TPX2,KIF18A,SMTN,DIAPH3,UBE2S,UBE2T,CALM3,SLC2A4RG,ITM2C,FEN1,HMGB2,FOXM1,LMNB2,KIF15,TUBA1B,SUMO3,NUF2,PBK,EFHD2,SPDL1,CCDC…
gene_set_query	411	SP8	446.3	ARCHS4 Coexpression,273;Enrichr Queries,567;GTEx Coexpression,499	EPHB6,TINAGL1,PTPRS,COL12A1,HMGB3,HR,GLI3,ELAVL2,LMNB2,GLI2,CCND1,SPTLC3,TUBB3,STMN1,NEFL,ITGB8,CYP1B1,SOX9,TNS4,SLC16A2,CA14,ADAMTS7,PDGFRA,EPHA7,IGFBP5,CTNNBIP1,EN1,ANO7,KREMEN2,NAV2,SHISA2,SERPINB7,IL17RD,ETV4,CDC25A,HIC2,CCDC74A,PXDN,CDH11,TAGLN2,CTXN1,TELO2,DSC3,KRT80,ISYNA1,SLC45A3,NFIX,CRABP2,GPR87,CRABP1,IL20RA,PARD6G,GATA3,HOXB13,THBS1,AURKB,GJC1,CACNG7,FAM171A2,GBX2,GPC4,CKB,WNT4,CPA4,J…
gene_set_query	412	PEG3	447	ARCHS4 Coexpression,299;GTEx Coexpression,595	CNTNAP1,CSRNP3,PODXL2,ARL6IP1,NRK,PEBP1,STMN3,MSI2,SCAMP5,TUBB3,SLC22A17,TMEM14A,ZNF365,ACOT7,COL27A1,DNM1,DNM3,ADGRB2,HAP1,RGS7BP,RAPGEF5,MATN3,CAMK2B,NDRG4,HLF,ATP1A3,AK5,DDN,EFNB3,PNMA1,CAMK2N1,CREG2,KIF3C,PACSIN1,TUB,GABBR2,SERPIND1,SCD5,KIAA1549L,SYT16,SEMA4G,DHRS2,SLC4A8,DLG4,FAM131B,CALM3,DZIP1,SCN2A,ZBTB8B
gene_set_query	413	PPARD	447.3	Literature ChIP-seq,44;ARCHS4 Coexpression,769;Enrichr Queries,474;GTEx Coexpression,502	FHOD3,ACAA2,CD82,MAML2,ACTB,RPS6KA4,STK10,PREX1,CCND3,RGS3,CCND1,COTL1,AKT1,SIRPA,SOX9,PRKACA,TGM2,MAP2K3,CPT1A,LIG1,KRT7,HSPG2,SELENON,SGO2,TMEM135,MELK,COL4A1,SCNN1A,MALL,FSCN1,EPHA1,PLA2R1,DSC2,FKBP5,TTYH3,LXN,CRABP2,SDC4,PXN,TGFA,LYPD3,ADRB2,EVPL,ADGRG1,BRIP1,NACC1,PROM2,CPA4,ABCA1,PLK4,ST14,SMAD3,JUP,REG4,HMGA1,FANCA,IFFO2,PBX4,FOSL1,DLG4,NMU,ITM2C,TINAGL1,THRA,ITGB2,ETFA,INSYN2B,TIMP2,EFHD2…
gene_set_query	414	ZNF385A	447.3	ARCHS4 Coexpression,768;Enrichr Queries,241;GTEx Coexpression,333	EPHB6,TINAGL1,CD82,ITGB2,SECTM1,HR,ARRB1,CELSR2,VSIR,PREX1,STK10,LGALS1,GM2A,CCND1,ANPEP,TIMP2,PDK4,COTL1,EFHD2,CTSH,CYP1B1,SIRPA,TNS4,PRKACA,GLUL,ABCD1,IGFBP4,CTNNBIP1,ROM1,EMP1,KREMEN2,SERPINB7,TENT5C,ADORA2B,CRISPLD2,PXDN,FSCN1,S100A4,ADAM8,RIN1,MFGE8,S100A9,CD44,DSC3,NOTCH3,KRT80,ZNF273,TTYH3,NFIX,CRABP2,MYRF,SDC4,GPR87,IL20RA,LRP4,PARD6G,LYPD3,GATA3,SEMA3F,EVPL,THBS1,AURKB,ADGRG1,SH3BP1,LMNA…
gene_set_query	415	SMAD9	449	ARCHS4 Coexpression,758;Enrichr Queries,357;GTEx Coexpression,232	SYNM,TINAGL1,CSRNP3,GALNT18,COL12A1,BHLHE41,ADARB1,RPS6KA4,CCND1,MSANTD2,ENC1,B3GALT1,STMN1,TIMP2,PDK4,EFHD2,DACT3,PLCE1,ITGB8,CYP1B1,SOX9,TGM2,PDGFRA,SCARA3,IGFBP5,TPM2,ITGA1,EMP1,NAV2,HSPG2,CPED1,MBNL1-AS1,BCAM,COL4A2,COL4A1,PXDN,CDH11,MYH9,TAGLN2,PLA2R1,VCL,CD44,KANK2,NFIX,RAB1B,PXN,LRP4,TMTC1,PDS5B,FSTL1,LTBP1,THBS1,AURKB,DPP4,SCUBE3,SH3BGRL,ALDH1B1,SH3BP1,NACC1,S1PR3,GPC4,JAM3,CPA4,ABCA1,TUB…
gene_set_query	416	FOXE1	449.7	ARCHS4 Coexpression,501;Enrichr Queries,211;GTEx Coexpression,637	EHF,TINAGL1,GALNT18,COL12A1,GLI2,MSANTD2,SIX2,NEFL,CYP1B1,SOX9,SOX7,GTF2I,PDGFRA,IGFBP5,DAPK2,IGFBP2,NOG,SORD,KRT7,EN1,SHISA2,FOXL1,NAV2,KREMEN2,ALDH3A1,ALDH1A3,BCAM,SCNN1A,PXDN,PLA2R1,DSC2,CRABP2,SDC4,SEMA3D,CRABP1,LYPD1,PRKX,LYPD3,GATA3,ADRB2,SEMA3F,GATA2,THBS1,SLC5A3,EVPL,NPAS2,AURKB,SCUBE3,ADGRG1,MAT2A,GBX2,HAS3,S100A13,ST3GAL5,SLITRK5,SPOCK1,NPTX1,HES2,CPA4,WNT4,MPZL2,JAG2,SMAD3,JUP,ATP8B1,W…
gene_set_query	417	ZNF296	451.3	ARCHS4 Coexpression,1132;Enrichr Queries,142;GTEx Coexpression,80	TOP2A,TINAGL1,CD82,HDAC10,CCNF,TONSL,BUB1B,LMNB1,PYCARD,CDC20,STK10,LGALS1,GM2A,CCND1,NUSAP1,EFHD2,CASP2,CYP1B1,CD37,MYBL2,MAP3K8,TK1,RMI2,NUP210,RFC2,IGFBP4,TNFRSF18,HASPIN,TENT5C,TUBA4A,ELF3,INCENP,OAS3,PXDN,SIDT1,CKS2,FSCN1,MCM3,TRIM14,BIRC5,PPIH,MCM5,ADAM8,MTFR2,S100A9,FAM72B,MCM2,ASF1B,FKBP5,CRABP2,UHRF1,CDCA5,PKMYT1,CORO1A,THBS1,AURKB,SH3BP1,ORC1,POLD1,MROH6,CKB,GBP2,PPARGC1B,ABCA1,ZNF341,C…
gene_set_query	418	MITF	452.6	Literature ChIP-seq,47;ARCHS4 Coexpression,576;Enrichr Queries,569;ReMap ChIP-seq,185;GTEx Coexpression,886	MAML2,UXS1,DPY19L2P2,TMEM97,ADARB1,SCAMP5,PREX1,EVA1A,SOX18,WDR90,STMN1,CYP1B1,PLCE1,DLEU2,GAMT,ACOT7,NUP210,HPCAL1,HSPG2,LARS2,EML6,ASF1B,TTYH3,ANAPC15,TTYH2,COL13A1,LYPD3,ABCB9,GATA2,PLA2G7,IQGAP3,NCAPH,GJC1,CYB5R3,NUP85,ST3GAL4,S100A13,ST3GAL5,ST3GAL6,PLCG1,PPARGC1B,SLC19A1,ABCA1,JAG2,ST14,FZD4,PLK1,NR2F2,PBX4,CGN,PBX1,FOSL1,CYP1A1,NOX5,ZBTB8B,TINAGL1,DDX12P,BHLHE41,FMN2,GLI2,RNF157,JPH2,TUBA1…
gene_set_query	419	NPAS3	453	ARCHS4 Coexpression,497;Enrichr Queries,706;GTEx Coexpression,156	CSRNP3,ARL6IP1,THRA,PLEKHB1,STMN3,FMN2,ELFN2,GLI3,SLC8A1,ELAVL2,GLI2,PHACTR3,ITGB8,SOX9,PDGFRA,KLF12,IGFBP5,ELOVL2,ROM1,DENND2A,FRMD4A,NAV2,SORCS2,GPRC5B,DDAH1,PXDN,CDH11,MYH9,ALDOC,LINC00641,ALDH7A1,PRTFDC1,PHLPP1,NFIX,LYPD1,DTX4,LTBP1,AURKB,FAM171A1,CACNG7,BRINP2,NWD1,RAB40B,SPOCK1,SLITRK5,HIVEP3,SRGAP3,PLXNA4,B4GALNT4,ASIC1,ACBD7,ABCA1,GDF11,GABBR2,MPP2,TCF7L2,CADM4,NEGR1,SCD5,NR2F1,CABLES1,NR…
gene_set_query	420	MNX1	453.5	Literature ChIP-seq,74;ARCHS4 Coexpression,163;Enrichr Queries,422;GTEx Coexpression,1155	UXS1,TONSL,STMN3,TMEM97,GRPR,MKI67,SOX18,CYP1B1,AKT1,SOX9,FBXO5,PRSS3,GLUL,TMPO,EPHA7,ENDOG,NUP210,HASPIN,MXRA8,TAGLN2,DNA2,SLC45A3,COL13A1,TTYH2,SHMT1,GATA3,GATA2,ADAMTS15,FAM171A2,TSPAN8,JAG2,BARD1,PLK4,CDT1,WNT10B,ST14,JUP,REG4,XRCC3,PLK1,NR2F1,NBEAL2,NR2F2,PBX1,GPR137C,MEX3A,WNK2,PPP1R1B,DZIP1,SIM2,SLC2A4RG,ITM2C,COL18A1,TINAGL1,KIF14,LPCAT1,KIF12,FMN2,GLI2,ENC1,RAC3,CD37,LRRC45,ROM1,SLC2A12,…
gene_set_query	421	HSF1	455.4	Literature ChIP-seq,73;ARCHS4 Coexpression,548;ENCODE ChIP-seq,90;ReMap ChIP-seq,57;GTEx Coexpression,1509	EPHB6,IFITM2,HDAC10,CPNE7,NUDT1,TONSL,STMN3,LOXL4,ACTB,RPS6KA4,LAPTM4B,PPP1CC,SAMD14,CCND3,LGALS1,SOX18,WDR90,STMN1,AKT1,KNTC1,MAP3K6,PRKACA,BAHCC1,TGM2,TMPO,GAMT,ACOT7,SSTR5-AS1,COL27A1,PAQR4,PCOLCE,FRMD4A,KNL1,ESCO2,TUBA4A,CDC25B,TBC1D21,SAP25,FSCN1,MXRA8,SRSF2,ADAM8,RIN1,TELO2,TEDC1,ISYNA1,DNMT1,RNASEH2A,CDCA3,SDC4,PXN,B3GLCT,WDR62,ABCB9,PKMYT1,EVPL,SLC5A3,GJC1,PCBP4,NACC1,S100A13,HIVEP3,NPTX1…
gene_set_query	422	ZNF595	455.5	ARCHS4 Coexpression,451;Enrichr Queries,460	PTPRS,TINAGL1,CDCA7L,MKI67,SYNE2,RPS6KA4,CHAF1B,CCND1,MPRIP,TIMP2,CYP1B1,AKT1,SIRPA,PRKACA,DLGAP5,MAP2K3,SUN2,ZNF681,KNL1,TENT5C,CPED1,ASPM,HIC2,ZNF92,INF2,ZNF519,DDAH1,ZNF788P,IL1B,OAS3,PXDN,CDH11,MYH9,CCDC150,OTULINL,FKBP5,ZNF273,UHRF1,GATA3,LTBP1,THBS1,AURKB,CDC45,HCAR1,ORC1,NACC1,CPA4,ABCA1,TCF7L2,RRM2,SMAD3,ATAD5,FANCA,SORL1,DHRS3,UBAC1,SULF2,NMU,NFE2L3,AUNIP,ZBTB8B,ITM2C
gene_set_query	423	GATA1	456.5	Literature ChIP-seq,38;ARCHS4 Coexpression,786;ENCODE ChIP-seq,45;Enrichr Queries,207;ReMap ChIP-seq,249;GTEx Coexpression,1414	EHF,TFRC,ARL6IP1,CCNF,MKI67,SMC4,ACTB,ZDHHC3,CDC20,SAMD14,LGALS1,CREB3L1,EVA1C,STMN1,AKT1,SOX9,FBXO5,TMPO,GAMT,WDHD1,CPT1A,DAPK2,HPCAL1,HASPIN,HSPG2,CPED1,DEPDC1B,CRISPLD2,VOPP1,TAGLN2,FAR2,KIF20B,PTGES,ASF1B,LXN,CDCA2,TTYH3,ANAPC15,CDCA3,CDCA7,WNK4,TGFA,GATA3,GATA2,OAZ2,BRIP1,DSN1,CYB5R3,INPP5A,TSPAN8,NUP85,HLTF,ST3GAL4,ST3GAL5,ST3GAL6,KCNN4,PPARGC1B,ABCA1,CDT1,ICMT,XRCC2,PLK1,NBEAL2,PBX4,TRERF1…
gene_set_query	424	HIC2	456.7	ARCHS4 Coexpression,23;Enrichr Queries,449;GTEx Coexpression,898	TFRC,DPY19L2P2,CCNF,BUB1B,MKI67,AMOT,CCND1,STMN1,CHEK1,SKP2,PASK,HASPIN,CDC25A,CPED1,FSCN1,TIMELESS,VCL,DNMT1,ISYNA1,TTYH3,SDC4,CDCA5,CDCA8,WDR62,HMMR,PKMYT1,PLCXD1,NCAPH,BRIP1,ORC1,ABCA1,FANCI,CDT1,STIL,SMAD3,PLK1,HMGA1,FANCA,HMGA2,UBAC1,DHFR,TPX2,NASP,UBE2S,KIF4A,NMU,SAE1,ITM2C,PHF19,TOP2A,MCM7,NCAPG2,HMGB2,KIF11,TMEM191A,LMNB2,LMNB1,SPRED1,CHAF1A,EXO1,ENC1,RAC3,MYBL2,POLE,TGIF2,CCDC34,NAV2,CKA…
gene_set_query	425	NFXL1	459.3	ARCHS4 Coexpression,830;Enrichr Queries,455;GTEx Coexpression,93	TOP2A,TFRC,MCM7,ZWILCH,CDCA7L,NCAPG2,NUDT1,BRCA1,BRCA2,MKI67,SMC4,LMNB1,SMC2,SPRED1,CCND1,MPRIP,MIS18BP1,CHEK1,ENC1,MYO18A,TIMP2,AKT1,MAP3K8,TOPBP1,PRKACA,DLGAP5,TMPO,HELLS,MTUS1,KNL1,CDC25C,CDC25A,MMS22L,SGO2,ACAP3,SELENON,INF2,PXDN,CKS2,MCM4,ITGA6,MCM6,TNFRSF21,CD44,FKBP5,CDCA2,RNASEH2A,NFIX,UHRF1,PRIM1,PTGER2,RAB1B,NCAPG,TTK,THBS1,AURKB,CCNB2,BRIP1,CDC45,CYB5R3,HAUS8,POC1A,ECT2,GPR156,ATRIP,FA…
gene_set_query	426	ZFP64	460	ARCHS4 Coexpression,1015;Enrichr Queries,294;GTEx Coexpression,71	DSCC1,CCNF,MSI2,MKI67,ACTB,SMC2,PREX1,CCND1,ZNF726,CHEK1,ZNF724,SIRPA,SOX9,TMPO,WDHD1,FRMD4A,WDR76,NEIL3,FSCN1,KIF20B,CCDC150,DSC3,FKBP5,DNMT1,GPR87,CDCA7,GATA3,ABCB9,GJC1,NUAK1,HCAR1,ECT2,SLC19A1,PDZD7,WNT4,BARD1,ACBD7,CDT1,STIL,SMAD3,ATP8B3,JUP,HMGA1,FANCA,FANCB,NR2F2,SYNJ2,PBX1,DNMBP,ZBTB8B,RAD18,ITM2C,COL18A1,PTPRS,KIF11,LMNB1,GLI2,CHAF1B,CHAF1A,GM2A,ENC1,MYBL2,NDC1,RFC5,SUN2,RMI2,KLF12,KREME…
gene_set_query	427	HOXC9	462	Literature ChIP-seq,161;ARCHS4 Coexpression,455;Enrichr Queries,278;GTEx Coexpression,954	JPT1,RAB3A,TFRC,MAML2,ZWILCH,COL12A1,GMNN,DPY19L2P2,HJURP,BUB1B,PLAT,HOXA13,LOXL1,ACTB,HOXA10,LAPTM4B,SAMD14,LGALS1,CCND1,EME1,WDR90,NUSAP1,CYP1B1,SOX9,SKP2,GTSE1,GAMT,PDGFRA,ENDOG,IGFBP5,IGFBP4,F2R,IGFBP2,KRT7,ACYP1,TMEM135,ZNF92,COL4A2,COL4A1,PSPC1,FEZ2,PPIH,ALDH7A1,CCDC150,ISYNA1,PIK3R3,ATP5MC3,GATA3,HMMR,ADRB2,GATA2,HOXB13,PKMYT1,LTBP1,IQGAP3,ORC6,HLTF,SRGAP3,CLSPN,FAM83D,ATP5MF,CPA4,MAP2K6,A…
gene_set_query	428	SETBP1	463	ARCHS4 Coexpression,523;Enrichr Queries,600;GTEx Coexpression,266	COL18A1,JPT1,CSRNP3,PTPRS,TMEM200B,MAML2,ADARB1,GLI3,SLC8A1,SYNE2,ELAVL2,JPH2,TUBB3,ENC1,STMN1,CYP1B1,ITGB8,PGM5,SOX9,EPHA5,PDGFRA,GUCY1A1,KLF12,EPHA7,IGFBP5,TPM2,ITGA1,EMP1,FRMD4A,NAV2,HSPG2,TENT5C,CPED1,MBNL1-AS1,COL4A2,COL4A1,PXDN,CDH11,TAGLN2,TRABD2B,VCL,KANK2,NFIX,PIK3R3,LTBP1,THBS1,AURKB,SH3BGRL,NUAK1,ALDH1B1,NACC1,HIVEP3,GPC4,SRGAP3,CKB,PCNT,PLXNA4,ABCA1,TUB,WWTR1,TCF7L2,SMAD3,RBPMS,ARHGEF…
gene_set_query	429	RUNX1	464	Literature ChIP-seq,88;ARCHS4 Coexpression,1134;Enrichr Queries,432;ReMap ChIP-seq,121;GTEx Coexpression,545	MAML2,TFRC,GLDC,UXS1,CPNE7,COL12A1,ECI2,PLEKHB1,TONSL,STMN3,TMEM97,ADARB1,GBA2,ACTB,ZDHHC3,RPS6KA4,PREX1,SAMD14,LGALS1,SOX18,RASSF5,STMN1,DPF1,CYP1B1,PLCE1,SOX9,DLEU2,PRKACA,ATXN7L2,SKP2,GLUL,ICOSLG,TMPO,GAMT,WDHD1,CPT1A,ENTPD2,NUP210,STARD8,DAPK2,HPCAL1,KRT7,KNL1,PIMREG,HSPG2,EML6,BCAM,NEIL3,COL8A1,TAGLN2,TTLL11,FAR2,RIN1,EPHA1,CTXN1,PTGES,TTYH3,SDC4,TTYH2,CDCA5,TXK,TWF2,B3GLCT,CDCA7,PDGFB,CDCA8…
gene_set_query	430	ZIC4	465.3	ARCHS4 Coexpression,129;Enrichr Queries,827;GTEx Coexpression,440	CNTNAP1,TINAGL1,RAB3A,PODXL2,MTCL1,COL12A1,PEBP1,STMN3,FMN2,GLI3,ELAVL2,SCAMP5,SAMD14,TUBB3,SLC22A17,TRIM3,CKMT1B,NEFL,CYP1B1,SOX9,PDGFRA,EPHA7,IGFBP5,APLP1,HPCAL1,ADAM11,EN1,IL17RD,SORCS2,DNM1,CLDN11,ACAP3,COL4A2,COL4A1,CCDC74A,PXDN,CDH11,CTXN1,CAMK2B,NDRG4,BRSK2,NFIX,COL13A1,PDE1C,LYPD1,ATP1A3,GATA3,GACAT2,OAZ2,CACNG7,FAM171A2,GBX2,PNMA1,PCBP4,RAB26,SPOCK1,NPTX1,SRGAP3,KIF3C,PDZD7,TCF7L2,GDF11,…
gene_set_query	431	HOXB13	465.5	ARCHS4 Coexpression,841;Enrichr Queries,175;ReMap ChIP-seq,291;GTEx Coexpression,555	EHF,GLDC,RTKN2,DPY19L2P2,MKI67,HOXA13,LOXL1,HOXA10,CCND1,ANPEP,CREB3L1,PCLAF,PDK4,CYP1B1,SOX9,PDGFRA,CPT1A,GUCY1A1,IGFBP5,LOXL1-AS1,IGFBP2,ASRGL1,ALDH3A2,FOLH1,SLC45A3,CDCA2,LXN,TXK,CRABP1,WNK4,ATP5MC3,LPAR3,ADRB2,GATA3,GATA2,GLIS1,DPP4,DSN1,TSPAN8,CPA4,RBPMS,CAV1,NR2F1,HMGA2,DHCR24,NR2F2,FAM111A,LHX2,SIM2,ITM2C,PRAC2,TINAGL1,GLI3,SIX2,MCM8-AS1,CTSH,NEFL,SORD,EN1,NME4,ANO7,KSR2,ETV4,EPN3,ALDH1A3,…
gene_set_query	432	SP9	465.5	ARCHS4 Coexpression,663;GTEx Coexpression,268	JPT1,GALNT14,CSRNP3,THRA,PODXL2,PLPPR5,STMN3,PIK3R3,AK5,AKAP5,KLHL13,ELFN2,ELAVL2,NRGN,DDN,FAM171A1,RAB40B,EFNB3,PNMA1,TUBB3,MGAT5B,DPF1,MVB12B,STMN1,PLS3,SLC16A9,KIF3C,CKB,PACSIN1,ASIC1,EPHA5,WNT10B,HS3ST5,SLC16A14,CIT,TMEM158,ADGRB2,DLG4,PPP1R1B,FKBP1B,CSPG5,LHX6,CALM3,CTXN1,CDK5R1
gene_set_query	433	SCRT2	465.7	ARCHS4 Coexpression,177;Enrichr Queries,892;GTEx Coexpression,328	JPT1,CNTNAP1,PTPRS,RAB3A,PODXL2,MTCL1,STMN3,ELFN2,ELAVL2,GLI2,SCAMP5,SAMD14,TUBB3,CREB3L1,TRIM3,DPF1,PHACTR3,CKMT1B,SOX9,APLP1,HPCAL1,ADAM11,VSTM2L,UBE2QL1,NAV2,DNM1,DNM3,ACAP3,CACNB3,PXDN,CTXN1,CAMK2B,NDRG4,BRSK2,NFIX,PLPPR2,CRABP1,ATP1A3,PIK3R3,PKMYT1,CACNG7,FAM171A2,RAB26,CAMK2N1,PCBP4,MGAT5B,MVB12B,NPTX1,SRGAP3,KIF3C,PDZD7,PLXNA4,WNT4,B4GALNT4,ASIC1,GABBR2,GDF11,CADM4,KCNB1,SPRY4,NR2F1,PBX3,N…
gene_set_query	434	TCF4	465.8	Literature ChIP-seq,76;ARCHS4 Coexpression,1034;Enrichr Queries,540;ReMap ChIP-seq,4;GTEx Coexpression,675	EHF,TFRC,MAML2,GLDC,SMC4,ACTB,CDC20,RPS6KA4,PREX1,LGALS1,RASSF2,EVA1A,CREB3L1,WDR90,STMN1,PLCE1,SOX9,TNS4,GLUL,EPHA5,CCBE1,CPT1A,EPHA7,TANGO6,ENTPD2,SSTR5-AS1,MTUS1,HPCAL1,MYO7B,ASRGL1,EML6,PLPP4,CRISPLD2,MALL,MXRA8,COL8A1,TAGLN2,TTLL11,FAR2,KIF20B,PRR11,OTULINL,PIF1,TTYH3,CRABP2,SDC4,COL13A1,PDE1C,SHMT1,PDGFB,PIK3R3,NCAPG,TGFA,LYPD3,TMTC1,ABCB9,GATA3,PLA2G7,GJC1,NUAK1,BRIP1,INPP5A,TSPAN8,HLTF,ST…
gene_set_query	435	ASCL2	466	ARCHS4 Coexpression,648;Enrichr Queries,192;GTEx Coexpression,558	TINAGL1,IFITM2,HDAC10,ITGB2,SECTM1,ESPN,PYCARD,PREX1,STK10,LGALS1,CCND1,ANPEP,EFHD2,CASP2,CYP1B1,AKT1,CD37,SOX9,TGM2,SUN2,IGFBP4,TNFRSF18,CTNNBIP1,IGFBP2,ANO9,KRT7,SERPINB7,TENT5C,ELF3,ADORA2B,CRISPLD2,SAP25,PXDN,FSCN1,B3GNT3,BIRC5,S100A4,ADAM8,S100A9,FBP1,CD44,DSC3,PTGER4,KRT80,NFIX,CRABP2,HPGD,IL20RA,CDCA7,PDGFB,PARD6G,GATA3,GATA2,THBS1,CORO1A,AURKB,ADGRG1,SH3BP1,MROH6,CKB,GBP2,WNT4,CPA4,MGME1,…
gene_set_query	436	KLF6	466.5	ARCHS4 Coexpression,667;Enrichr Queries,620;ReMap ChIP-seq,3;GTEx Coexpression,576	IFITM2,MAML2,HDAC10,TFRC,TONSL,MSI2,TMEM97,ESPN,ACTB,LOXL1,RPS6KA4,STK10,LGALS1,CCND1,EVA1C,RASSF5,STMN1,COTL1,AKT1,CYP1B1,MAP3K8,MAP3K6,TNS4,BAHCC1,GLUL,TGM2,MYLIP,CPT1A,ACOT7,PAQR4,IGFBP4,LOXL1-AS1,CTNNBIP1,F2R,HPCAL1,KRT7,HSPG2,TM4SF1,CDC25A,CDC25B,ADAM19,ACAP3,COL4A1,SCNN1A,FSCN1,MXRA8,S100A5,TAGLN2,ADAM8,S100A4,SNRNP25,TEDC1,RNASEH2A,SLC45A3,CRABP2,SDC4,PXN,PDGFB,NCAPG,ABCB9,ADRB2,HMMR,PKMYT…
gene_set_query	437	FOXE3	467.3	ARCHS4 Coexpression,64;Enrichr Queries,1136;GTEx Coexpression,202	TONSL,ESPN,HOXA13,AMOT,MPRIP,SOX18,PLS3,GLUL,PDGFRA,ENTPD2,CDC25A,LINC00641,BLM,DHX9,CDCA5,ARHGAP19,GATA3,GATA2,IQGAP3,GLIS1,NCAPH,PCBP4,KCNMB4,B4GALNT4,ASIC1,WNT4,FANCI,ABCA2,CADM4,ICMT,FANCA,CDC7,NR2F2,SMAD6,ZWINT,GPR137C,DHFR,PPP5C,LHX2,LHX6,SCN2A,SAE1,SIM2,TINAGL1,MCM7,ITGB4,DDX12P,NCAPG2,MCM10,FMN2,FOXM1,CHTF18,LMNB2,CHAF1A,EXO1,SIX2,TRIM3,ITGB8,RAC3,MYBL2,SPDL1,POLE,RFC5,EN1,FOXL1,SORCS2,IN…
gene_set_query	438	SKOR1	468	ARCHS4 Coexpression,499;GTEx Coexpression,437	BRSK2,DNMT1,PCNA,COL13A1,MTCL1,UHRF1,IL20RA,STMN3,GACAT2,CRIP1,AURKA,GNA14,SAMD14,FAM171A2,INPP5A,PTTG1,PCBP4,RAB26,TUBB3,TRIM3,CKMT1B,NPTX1,SRGAP3,KIF3C,PDZD7,DLGAP5,B4GALNT4,COL27A1,HPCAL1,ADAM11,TUBB4A,GPR137C,GNG13,EPN3,ARHGAP33,PKIB,ACAP3,SBK1,ZNF618,FAM131C,UBE2S,FAM131B,ZNF702P,SIDT1,ALDOC,SCN2A
gene_set_query	439	EMX2	469.7	ARCHS4 Coexpression,774;Enrichr Queries,547;GTEx Coexpression,88	TINAGL1,TMEM200B,THRA,COL12A1,FMN2,ELFN2,GLI3,AMOT,HOXA10,ARMH4,CCND1,PHACTR3,PDK4,CYP1B1,SOX9,PDGFRA,CCBE1,SCARA3,GRAMD2B,IGFBP5,IGFBP2,NOG,FN3KRP,EN1,EMP2,IL17RD,ALDH1A3,GPRC5B,CACNB3,RIPPLY3,DDAH1,COL4A2,COL4A1,PXDN,CDH11,CTXN1,ALDH7A1,PRTFDC1,AHDC1,PHLPP1,NFIX,CRABP2,SDC4,B3GLCT,LRP4,LRP3,KLHL13,GATA3,GATA2,HOXB13,FSTL1,THBS1,AURKB,FOXRED2,BRINP2,NWD1,CAMK2N1,SPOCK1,SLITRK5,NPTX1,PDZD7,TUB,AC…
gene_set_query	440	TFEB	470.5	Literature ChIP-seq,155;ARCHS4 Coexpression,741;Enrichr Queries,290;GTEx Coexpression,696	IFITM2,CD82,GMNN,OGDHL,PREX1,STK10,CCND3,LGALS1,RASSF2,RGS3,CCND1,STMN1,COTL1,SIRPA,GLUL,TGM2,TANGO6,NUP210,SPOCD1,SGO1,SAP25,TIMELESS,ADAM8,TAGLN2,TTLL11,S100A9,ABCG1,FKBP5,SDC4,SHMT1,TWF2,PDGFB,CORO1A,PMF1,CCNB1,HIVEP3,ATP5MF,MAP2K6,ABCA1,SMAD3,JUP,HMGA1,FANCA,NBEAL2,CGN,NET1,ANLN,TBXAS1,TMCC3,SAE1,MXD3,ITM2C,GPSM2,TINAGL1,ITGB2,SECTM1,FOXM1,VSIR,CHAF1A,TIMP2,EFHD2,CTSH,DACT3,CD37,ZNF367,SUN2,N…
gene_set_query	441	RORB	471	ARCHS4 Coexpression,415;Enrichr Queries,849;GTEx Coexpression,149	CSRNP3,RAB3A,TINAGL1,ARL6IP1,STMN3,FMN2,ELFN2,GLI3,SLC8A1,ELAVL2,NRGN,SCAMP5,ENC1,DPF1,ITGB8,SOX9,YWHAH,ZNF365,EPHA5,EPHA7,IGFBP5,ROM1,SORCS2,DNM1,CIT,ADGRB2,DDAH1,PXDN,CDH11,RGS7BP,RAPGEF5,CAMK2B,NDRG4,BRSK2,PLPPR5,ATP1A3,AK5,THBS1,AURKB,CACNG7,BRINP2,CAMK2N1,PCBP4,MGAT5B,CREG2,SPOCK1,KIF3C,NPTX1,PLXNA4,PACSIN1,ACBD7,ABCA1,TUB,GABBR2,MPP2,TCF7L2,NEGR1,KCNB1,KCNIP3,KIAA1549L,NR2F1,NR2F2,SORL1,PBX…
gene_set_query	442	GRHL1	471.3	ARCHS4 Coexpression,817;Enrichr Queries,318;GTEx Coexpression,279	EHF,TINAGL1,ITGA2B,HR,MKI67,CCND1,SPTLC3,PDK4,ITGB8,CYP1B1,SOX9,TGM2,FGFBP1,DGAT2,IGFBP5,RIPK4,CTNNBIP1,MTUS1,CTDSPL,EMP1,EMP2,NAV2,TENT5C,TUBA4A,FRMD3,ELF3,MALL,PXDN,ITGA6,EPHA1,S100A9,DSC2,CD44,DSC3,FKBP5,KRT80,CRABP2,SDC4,HPGD,GPR87,PARD6G,LYPD3,SEMA3F,GATA3,EVPL,THBS1,AURKB,DPP4,ADGRG1,SH3TC2,HES2,CPA4,PROM2,MPZL2,ABCA1,ZNF185,RRM2,JUP,WNT7B,CDC42BPG,FANCA,INHBB,CGN,SORL1,SULF2,KRT19,KRT15,NM…
gene_set_query	443	HOXA4	471.3	ARCHS4 Coexpression,655;Enrichr Queries,492;GTEx Coexpression,267	ACHE,SRPX,GPI,SYNM,TINAGL1,BHLHE41,ADARB1,HOXA13,LMNB2,AMOT,HOXA10,JPH2,PDK4,CYP1B1,PGM5,SOX9,PRKACA,PDGFRA,EPHA7,IGFBP5,OSR1,TPM2,ITGA1,DENND2A,EMP1,NME4,MBNL1-AS1,ALDH1A3,SELENON,ZNF92,PSRC1,PXDN,SLC29A1,VCL,KANK2,PTGER4,HLF,NFIX,LAMA4,GATA3,ADRB2,GATA2,LTBP1,THBS1,AURKB,DPP4,FOXRED2,INPP5A,ALDH1B1,POLR2A,CAMK2N1,CDH24,S1PR3,GPC4,FAM83D,CPA4,WWTR1,CDKN2C,SMAD3,RBPMS,CAV1,SPRY4,NR2F1,FANCA,G0S2,…
gene_set_query	444	NFYA	472.6	ARCHS4 Coexpression,1075;ENCODE ChIP-seq,4;Enrichr Queries,632;ReMap ChIP-seq,84;GTEx Coexpression,568	JPT1,ANKLE1,TFRC,ARL6IP1,DPY19L2P2,CCNF,TMEM97,SMC4,ACTB,SMC2,CDC20,LGALS1,WDR90,ZNF726,DPF1,STMN1,ZNF724,PCLAF,SOX9,PRKACA,GTSE1,TMPO,ENTPD2,NUP210,KNL1,ESCO2,PASK,DEPDC1B,ZNF714,RIN1,KIF20B,PRR11,ASF1B,OTULINL,PIF1,ANAPC15,CDCA2,ZNF273,CDCA3,DHX9,SHMT1,CDCA8,PIK3R3,WDR62,SKA2,FAM171A2,BRIP1,RACGAP1,PCBP4,HLTF,RBM12,ATRIP,ABCA1,PLK4,ABCA2,CDT1,JUP,FZD4,XRCC3,PLK1,NR2F2,PBX4,ZWINT,FOSL1,NET1,TPX2…
gene_set_query	445	OTX2	474.3	ARCHS4 Coexpression,381;Enrichr Queries,778;ReMap ChIP-seq,226;GTEx Coexpression,512	EHF,RTKN2,GRPR,ZDHHC3,LAPTM4B,SAMD14,EVA1A,CCND1,PTTG1,MSANTD2,CHEK1,CKMT1B,CYP1B1,SOX9,SKP2,EPHA5,PDGFRA,IGFBP5,F2R,IGFBP2,HPCAL1,ADAM11,KRT7,SHISA2,ESCO2,TM4SF1,ACAP3,HIC2,ZNF92,PLPP4,COL4A2,MALL,COL8A1,VCL,ISYNA1,DNMT1,COL13A1,CRABP2,GPR87,CRABP1,TMTC1,GATA3,GATA2,PLA2G7,SLC5A3,GLIS1,DPP4,CCNB2,CCNB1,PCBP4,ST3GAL6,NPTX1,SRGAP3,ECT2,PDZD7,CPA4,SMAD3,ATP8B1,NR2F1,NR2F2,GPR137C,GNG13,PKIB,KIF18A,…
gene_set_query	446	SCX	475	ARCHS4 Coexpression,475	HDAC10,ADRA1D,CHTF18,RECQL4,FAM171A2,MICALL2,AKT1,CDH24,MROH6,PRKACA,B4GALNT4,JAG2,NR2F2,ACAP3,SMTN,MEX3A,INF2,VWA1,CTXN1,AHDC1,BCAR1,SLC2A4RG,TELO2,SSBP4
gene_set_query	447	IRF1	475	Literature ChIP-seq,87;ARCHS4 Coexpression,791;ENCODE ChIP-seq,59;Enrichr Queries,915;ReMap ChIP-seq,174;GTEx Coexpression,824	JPT1,EHF,IFITM2,ANKLE1,MAML2,TFRC,HDAC10,UXS1,CPNE7,TONSL,NUDT1,SMC4,ACTB,SMC2,RPS6KA4,PREX1,LGALS1,RASSF2,ZNF726,RASSF5,CREB3L1,STMN1,PCLAF,PDK3,SKP2,GTSE1,TMPO,GAMT,WDHD1,ENDOG,ACOT7,NUP210,HPCAL1,KNL1,HASPIN,LARS2,DEPDC1B,NEIL3,ZNF714,MXRA8,TAGLN2,KIF20A,KIF20B,PRR11,PTGES,CDCA2,ZNF273,SDC4,CDCA3,CDCA5,SHMT1,B3GLCT,TWF2,CDCA8,NCAPG,PIK3R3,ABCB9,GATA2,SKA3,IQGAP3,OAZ2,SKA2,BRIP1,FAM171A2,NUP85,…
gene_set_query	448	SETDB1	475.2	Literature ChIP-seq,22;ARCHS4 Coexpression,859;ENCODE ChIP-seq,46;Enrichr Queries,375;ReMap ChIP-seq,210;GTEx Coexpression,1339	JPT1,ANKLE1,IFITM2,TFRC,ARL6IP1,GLDC,CPNE7,COL12A1,NUDT1,TMEM97,MKI67,SMC4,ACTB,CDC20,SCAMP5,PREX1,SOX18,WDR90,STMN1,AKT1,FBXO5,SOX9,PRSS3,TMPO,ENDOG,PAQR4,NUP210,DEPDC1B,MXRA8,KIF20A,KIF20B,CTXN1,PRR11,ALDH7A1,TELO2,ASF1B,ZNF273,CDCA2,TTYH3,DHX9,CDCA7,TWF2,NCAPG,PIK3R3,ABCB9,SKA3,NCAPH,SKA2,BRIP1,CYB5R3,INPP5A,RACGAP1,NUP85,HLTF,ST3GAL4,KCNMB4,PLCG1,ATRIP,SLC19A1,B4GALNT4,JAG2,CDT1,XRCC2,PLK1,CD…
gene_set_query	449	MEF2C	475.2	ARCHS4 Coexpression,427;ENCODE ChIP-seq,112;Enrichr Queries,529;ReMap ChIP-seq,274;GTEx Coexpression,1034	GUCY1B1,TFRC,MAML2,ACTB,SLC8A1,AMOT,PREX1,LGALS1,RASSF2,CCND1,RASSF5,STMN1,CYP1B1,DLEU2,GLUL,SCN1B,LINC01588,GAMT,PDGFRA,GUCY1A1,IGFBP5,IGFBP4,F2R,TUBA4A,COL4A1,FEZ2,S100A4,SNRNP25,DNMT1,SEMA7A,TCF7,PDGFB,AK5,ADGRG1,NUAK1,HCAR1,INPP5A,NACC1,PLXNA4,PACSIN1,ABCA1,SMAD3,ATP8B1,NEK6,CAV1,HMGA1,NR2F1,NR2F2,PBX1,MIR221,CALM3,SAE1,SCN2A,SLC2A4RG,PHF19,ITM2C,PHTF2,MOXD1,CNTNAP1,TINAGL1,CSRNP3,LRRC38,ITGB…
gene_set_query	450	RBPJ	476	Literature ChIP-seq,148;ARCHS4 Coexpression,684;Enrichr Queries,598;ReMap ChIP-seq,208;GTEx Coexpression,742	ANKLE1,MAML2,TFRC,ADARB1,MKI67,GBA2,ACTB,RPS6KA4,PREX1,LGALS1,SOX18,WDR90,STMN1,AKT1,SOX9,GLUL,GTSE1,TMPO,GAMT,CPT1A,TANGO6,MTUS1,P3H3,HASPIN,TAGLN2,RIN1,ALDH7A1,SLC45A3,CDCA3,TTYH2,LYPD1,NCAPH,BRIP1,ST3GAL5,HIVEP3,ATRIP,PPARGC1B,ABCA1,APOBEC3C,ST14,JUP,PLK1,CDC7,PBX1,TPX2,TMCC3,SCN2A,SLC2A4RG,ITM2C,TOP2A,GPI,FEN1,C2CD2,LPCAT1,GLI3,WFDC3,MIS18BP1,HYAL2,ENC1,TIMP2,HELLS,RMI2,ROM1,RIPK4,EMP1,ANO9,K…
gene_set_query	451	ZBTB9	476.3	ARCHS4 Coexpression,141;Enrichr Queries,437;GTEx Coexpression,851	FEN1,PTPRS,TINAGL1,MCM7,CPNE7,DSCC1,BUB1B,MCM10,BRCA2,LMNB2,ACTB,LMNB1,CDC20,TUBA1B,CHAF1A,CCND1,ENC1,MYBL2,KPNA2,NDC1,LIG1,KIF23,VRK1,KSR2,NAV2,HASPIN,ETV4,CDC25A,CCNA2,CCDC74B,CCDC74A,PXDN,GEMIN4,MCM3,TIMELESS,BIRC5,KIF2C,MCM5,MCM6,SLC29A1,TNFRSF21,ABCG1,FKBP5,PCNA,CDCA3,DHX9,CDCA5,PKMYT1,AURKB,UNG,BRIP1,CCNB1,MAT2A,RACGAP1,POLD1,NACC1,POC1A,GPC4,RBM12,TCF7L2,RRM2,SMAD3,KCNB1,RNF26,SPRY4,PLK1,H…
gene_set_query	452	NANOGP8	477.5	ARCHS4 Coexpression,184;GTEx Coexpression,771	ERCC6L,GLDC,ZWILCH,CDCA7L,DSCC1,ITGB2,BUB1B,HMGB3,HMGB1,PREX1,CHEK1,EFHD2,COTL1,PDK3,CD37,NUDT15,DLGAP5,NDC1,WDHD1,HELLS,RFC3,VASH2,ETV4,CDC25A,FOLH1,B3GNT7,MCM3,ADAM8,DNA2,EPHA1,DTL,PARPBP,HMMR,SKA3,CORO1A,UNG,CCNB1,ORC1,GPC4,BID,RELT,BUB1,GINS1,GSTM2,SPRY4,SORL1,MIS18A,ZNF618,NASP,LRFN1,TBXAS1,HNRNPA2B1,SAE1,MAD2L1
gene_set_query	453	MESP2	478.3	ARCHS4 Coexpression,1181;Enrichr Queries,171;GTEx Coexpression,83	EHF,RAB3A,ANKLE1,ARL6IP1,CPNE7,STMN3,ESPN,HOXA13,SCAMP5,CCND1,ANPEP,CREB3L1,DPF1,SOX9,TMEM14A,PDGFRA,ACOT7,IGFBP4,KRT7,LARS2,ALDH3A1,ADGRB2,FSCN1,ADAM8,SLC45A3,ZNF273,ANAPC15,CRABP2,CRABP1,LPAR3,AK5,GATA3,FAM171A1,BRINP2,FAM171A2,ADGRG1,NUAK1,EFNB3,SCIN,HCAR1,KIF3C,PDZD7,PACSIN1,CPA4,WNT4,ABCA1,ACBD7,WNT10B,SMAD3,FANCA,SMAD6,FOSL1,PKIB,DLG4,PPP1R1B,NFE2L3,CALM3,ZBTB8B,ITM2C,COL18A1,CSRNP3,TINAGL1…
gene_set_query	454	ZNF358	478.7	ARCHS4 Coexpression,156;Enrichr Queries,664;GTEx Coexpression,616	CNTNAP1,TINAGL1,IFITM2,RAB3A,THRA,STMN3,SCAMP5,JPH2,LGALS1,MPRIP,MIS18BP1,TUBB3,CASP2,CYP1B1,KNTC1,TOPBP1,PRKACA,SCN1B,GAMT,LIG1,TPM2,DENND2A,APLP1,NME4,DNM1,MMS22L,ACAP3,SELENON,INF2,ADGRB2,FANCD2,PXDN,COL6A1,FSCN1,S100A4,ALDOC,SNRNP25,MFGE8,CTXN1,CAMK2B,ISYNA1,NDRG4,BRSK2,NFIX,DHX9,ATP1A3,LRP3,THBS1,AURKB,DDN,CACNG7,PDZD4,FAM171A2,SH3BP1,PCBP4,CAMK2N1,POLD1,MGAT5B,LMNA,NACC1,CKB,KIF3C,B4GALNT4,…
gene_set_query	455	PKNOX2	479	ARCHS4 Coexpression,666;Enrichr Queries,651;GTEx Coexpression,120	SYNM,RAB3A,TINAGL1,ONECUT3,COL12A1,DPY19L2P2,STMN3,NRGN,GLI2,SCAMP5,RNF157,BCL7A,B3GALT1,ENC1,DPF1,CYP1B1,SOX9,SCN1B,YWHAH,PDGFRA,IGFBP5,IGFBP4,UBE2QL1,FRMD4A,EMP2,NAV2,SHISA2,KSR2,SORCS2,DNM1,CIT,ADGRF1,ADGRB2,COL4A2,ZNF519,COL4A1,PXDN,CDH11,SNRNP25,ITGB3BP,BRSK2,NFIX,TMTC1,FBLN1,HOXB13,LTBP1,THBS1,PLA2G7,AURKB,DDN,CACNG7,PDZD4,BRINP2,FAM171A2,NUAK1,CAMK2N1,MGAT5B,CREG2,SLITRK5,SPOCK1,KIF3C,PCNT…
gene_set_query	456	TCFL5	481.7	ARCHS4 Coexpression,57;Enrichr Queries,78;GTEx Coexpression,1310	BUB1B,NUCKS1,SMC4,CDC20,PPP1CC,LGALS1,CCND1,TUBB3,STMN1,NUSAP1,CYP1B1,AKT1,SOX9,ENDOG,IGFBP5,IGFBP4,IGFBP2,HASPIN,ASRGL1,CDC25A,CDC25B,MELK,COL4A1,FSCN1,S100A4,KIF20A,CRABP2,SDC4,CDCA5,PIK3R3,CCNB2,ADGRG1,CCNB1,RACGAP1,NACC1,PLCG1,ABCA1,FANCI,ABCA2,CDT1,SMAD3,UBE2C,PBX3,FANCA,HSPA2,FOSL1,ANLN,TPX2,UBE2S,CDK2,NFE2L3,CDK1,DZIP1,SLC2A4RG,ITM2C,TOP2A,ARHGAP11A,COL18A1,TINAGL1,NCAPG2,BRCA1,ELFN2,FOXM1…
gene_set_query	457	KMT2B	482	ARCHS4 Coexpression,761;ReMap ChIP-seq,203	SLC25A1,DCLRE1B,FEN1,MCM7,HDAC10,ZWILCH,RASL11A,ITGB2,ATP2A1,BRCA1,LMNB2,KIF15,WFDC3,CCND3,ARMH4,BCL7A,GM2A,HYAL2,AKT1,KNTC1,SLC37A4,SKP2,PRKACA,MYBL1,POLE,SUN2,RFC3,KLF12,ENDOG,NUP210,KIF22,CDC25C,PASK,DCK,CCNA2,GCHFR,ACAP3,INF2,FANCD2,INCENP,MXRA8,GEMIN4,VWA1,MYH9,SLC25A10,KIF20A,ZMYND10,MTFR2,CCDC150,TELO2,DNMT1,DTYMK,PARPBP,PCNA,DHX9,CDCA5,CDCA8,ABCB9,DBF4B,SELENOH,RECQL4,FOXRED2,CDC45,EFNB3,…
gene_set_query	458	LIN28B	482.7	ARCHS4 Coexpression,27;Enrichr Queries,97;GTEx Coexpression,1324	ERCC6L,TFRC,GLDC,ZWILCH,DSCC1,DPY19L2P2,GMNN,BUB1B,NUCKS1,TMEM97,MKI67,LAPTM4B,PPP1CC,CCND1,CHEK1,SOX9,SKP2,TMPO,PDGFRA,WDHD1,EPHA7,NUP210,IGFBP5,IGFBP2,VASH2,VRK1,SHISA2,CDC25A,HIC2,DEPDC1B,COL4A1,DNA2,EPHA1,BLM,PKDCC,PARPBP,CRABP2,CRABP1,CDCA7,NCAPG,ATP5MC3,WDR62,HMMR,SKA3,GJC1,RAD51AP1,CCNB1,ORC1,RBPMS,UBE2C,PLK1,NR2F1,PBX3,HMGA1,FANCA,HMGA2,CDC7,NR2F2,PBX1,ANLN,NASP,CDK1,SAE1,NES,TOP2A,TINAGL…
gene_set_query	459	ZNF496	482.7	ARCHS4 Coexpression,185;Enrichr Queries,222;GTEx Coexpression,1041	PTPRS,TINAGL1,TMEM200B,MCM7,NCAPG2,TONSL,DBI,MSI2,MKI67,FOXM1,CHTF18,ACTB,LMNB2,LMNB1,LGALS1,CHAF1A,GM2A,CCND1,MSANTD2,WDR90,COTL1,MYBL2,GLUL,POLE,GTF2I,ADAMTS7,TGIF2,NUP210,LIG1,IGFBP4,HPCAL1,HSPG2,CKAP5,CDC25A,HIC2,INF2,SAPCD2,ESPL1,ADORA2B,INCENP,PXDN,FSCN1,TIMELESS,MYH9,ITGA6,TAGLN2,MCM5,SLC29A1,MFGE8,THOP1,AHDC1,TTYH3,UHRF1,PKN3,DHX9,CDCA7,LRP5,TGFA,PLCXD1,THBS1,AURKB,RECQL4,GJC1,POLD1,LMNA,…
gene_set_query	460	TCF15	483	ARCHS4 Coexpression,460;Enrichr Queries,288;GTEx Coexpression,701	FHOD3,COL18A1,TINAGL1,TMEM200B,GMNN,HMGB3,GLI2,LAPTM4B,LGALS1,CCND1,SOX18,PRADC1,ANPEP,CREB3L1,ENC1,PDK4,PCLAF,NEFL,CYP1B1,PRKACA,HADH,SOX7,ABCD1,TGM2,EGFL7,IGFBP5,IGFBP4,IGFBP2,VASH2,EMP1,PCOLCE,SHISA2,SDHA,ETV4,CDC25A,FRMD3,HIC2,COL4A2,COL4A1,PXDN,FSCN1,CKS2,SNRNP25,PTMA,PKN3,CRABP1,PDGFB,ATP5MC3,UQCR10,GATA3,GATA2,THBS1,AURKB,COCH,PALMD,GBX2,RAD54L,ATP5MF,CPA4,POLR2L,GINS2,DUT,CENPW,CAV1,SPRY4…
gene_set_query	461	HLF	483.3	ARCHS4 Coexpression,315;Enrichr Queries,616;GTEx Coexpression,519	SYNM,CNTNAP1,CSRNP3,GUCY1B1,TINAGL1,RAB3A,THRA,BHLHE41,PEBP1,OGDHL,SCAMP5,CCND1,ENC1,PDK4,PGM5,SOX9,GLUL,TGM2,ZNF365,EPHA7,GUCY1A1,DGAT2,COL27A1,IGFBP5,IGFBP4,DENND2A,SLC2A12,EMP1,NAV2,ETV4,DNM1,CACNB3,PXDN,RAPGEF5,MATN3,FKBP5,KANK2,CAMK2B,NDRG4,NFIX,ATP1A3,LRP3,GATA3,AK5,THBS1,NPAS2,AURKB,DDN,DPP4,NUAK1,C5,INPP5A,PNMA1,CAMK2N1,CREG2,SLITRK5,S1PR3,CKB,PACSIN1,ABCA1,IL33,GABBR2,RBPMS,NEGR1,SERPIND…
gene_set_query	462	KLF7	483.7	ARCHS4 Coexpression,491;Enrichr Queries,597;GTEx Coexpression,363	SRPX,JPT1,FEN1,TINAGL1,CSRNP3,MAML2,RASL11A,ELAVL2,RNF157,LGALS1,CCND1,TUBB3,ENC1,STMN1,TIMP2,MAP3K8,TK1,GLUL,TGM2,EPHA5,KLF12,IGFBP5,IGFBP4,ITGA1,F2R,EMP1,FRMD4A,NAV2,HSPG2,ADAM19,COL4A2,RASA3,COL4A1,PXDN,MCM3,MYH9,ITGA6,TAGLN2,SLC25A10,MCM5,THOP1,CD44,VCL,KANK2,ZNF792,SDC4,LAMA4,PXN,TMTC1,FSTL1,LTBP1,THBS1,AURKB,NUAK1,GRK5,PNMA1,PCBP4,STOM,KIF3C,GBP2,PLXNA4,ABCA1,WWTR1,TCF7L2,SMAD3,CAV1,SPRY4,E…
gene_set_query	463	HOXA6	484.3	ARCHS4 Coexpression,347;Enrichr Queries,532;GTEx Coexpression,574	SRPX,TINAGL1,TMEM200B,MCM7,COL12A1,DDX12P,MSI2,CHTF18,HOXA13,GLI3,AMOT,HOXA10,CHAF1A,BCL7A,WDR90,CYP1B1,SOX9,BAHCC1,POLE,CCBE1,PDGFRA,GUCY1A1,EGFL7,IGFBP5,EN1,NAV2,HASPIN,HSPG2,ESPL1,CD109,PXDN,COL6A1,CAT,MXRA8,EVL,MCM5,TELO2,PTGER4,NFIX,PKN3,LAMA4,PDGFB,CDCA7,NEXN,GATA3,GATA2,HOXB13,FSTL1,PCDH18,THBS1,AURKB,ADGRG1,TSPAN8,GBX2,POLD1,LMNA,PCNT,SLC19A1,CPA4,B3GALNT1,TCF7L2,CDT1,DUT,SMAD3,ATP8B1,HOX…
gene_set_query	464	ZNF280B	484.5	ARCHS4 Coexpression,809;Enrichr Queries,160	TOP2A,TFRC,BRCA2,MKI67,SLC8A1,CDC20,RPS6KA4,CCND1,ENC1,PBK,PDK4,ITGB8,CYP1B1,PDK3,AKT1,CASP2,MYBL2,SLC16A9,KPNA2,SUN2,HELLS,IGFBP5,F2R,NOG,ESCO2,TENT5C,CDC25A,CCNA2,ASPM,MMS22L,INF2,PXDN,DEPDC1,BIRC5,MYH9,ITGA6,CD44,RAB1B,CDCA7,CDCA8,PIK3R3,PDS5B,THBS1,AURKB,AURKA,CCNB1,CAMK2N1,NACC1,E2F1,FAM43A,NPTX1,PDZD7,CPA4,ABCA1,BARD1,TCF7L2,RRM2,PLK1,FANCA,CABLES1,NR2F2,EFR3B,CENPE,WEE1,PRC1,CDK1,AUNIP,ITM…
gene_set_query	465	SPI1	485.3	Literature ChIP-seq,84;ARCHS4 Coexpression,724;ENCODE ChIP-seq,106;Enrichr Queries,998;ReMap ChIP-seq,126;GTEx Coexpression,874	EPHB6,IFITM2,ARL6IP1,GBA2,ACTB,ZDHHC3,PREX1,LGALS1,RASSF2,MPRIP,RASSF5,CREB3L1,CYP1B1,DLEU2,FBXO5,SOX9,WDHD1,NUP210,DAPK2,MYO7B,PASK,HSPG2,ASRGL1,LARS2,EML6,TAGLN2,TTLL11,KIF20A,OTULINL,ASF1B,TTYH2,TWF2,PLA2G7,NCAPH,OAZ2,FAM171A1,HIVEP3,PLCG1,KCNN4,WNT10B,CDT1,ST14,NBEAL2,NR2F2,TRERF1,FOSL1,DHFR,NET1,PKIB,ANLN,MEX3A,ZBTB8B,ITM2C,APOBEC3B,FEN1,TINAGL1,SUV39H1,DDX12P,NCAPG2,SECTM1,BRCA2,VSIR,WFDC3,…
gene_set_query	466	MAFF	485.4	ARCHS4 Coexpression,1004;ENCODE ChIP-seq,100;Enrichr Queries,596;ReMap ChIP-seq,141;GTEx Coexpression,586	JPT1,IFITM2,MAML2,TFRC,SMC4,ACTB,SCAMP5,CDC20,PREX1,LGALS1,SOX18,EVA1C,RASSF5,PDK4,CYP1B1,PLCE1,SOX9,SKP2,SOX7,TMPO,WDHD1,PAQR4,KRT7,ESCO2,P3H3,TM4SF1,MALL,TAGLN2,RIN1,PRR11,PTGES,PIF1,SDC4,CDCA7,NCAPG,PIK3R3,WDR62,SKA3,SKA2,BRIP1,S100A13,RBM12,ABCA1,ABCA2,CDT1,ICMT,XRCC2,FOSL1,TPX2,POLA2,ITM2C,COL18A1,TINAGL1,SUV39H1,NCAPG2,SECTM1,BRCA1,JPH2,CHAF1A,HYAL2,ENC1,NUF2,RAC3,ZNF367,HELLS,LRRC45,GRAMD2…
gene_set_query	467	MEIS1	486	Literature ChIP-seq,101;ARCHS4 Coexpression,1207;Enrichr Queries,565;ReMap ChIP-seq,169;GTEx Coexpression,388	TMEM200B,MAML2,COL12A1,MKI67,PREX1,LGALS1,AKT1,CYP1B1,PLCE1,SOX9,PRSS3,TNS4,SCN1B,TMPO,EPHA5,CCBE1,WDHD1,EPHA7,TANGO6,NUP210,MTUS1,ASRGL1,DEPDC1B,NEIL3,CD109,COL8A1,VOPP1,TTLL11,FAR2,EPHA1,OTULINL,PIF1,PDE1C,TWF2,PIK3R3,LPAR3,GATA3,GATA2,GJC1,NUAK1,RACGAP1,TSPAN8,ST3GAL4,ST3GAL5,PLCG1,NTSR1,WWTR1,PBX3,NR2F1,NR2F2,PBX1,PKIB,FERMT1,SMTN,NMT2,TMCC3,ITM2C,SYNM,TINAGL1,SPIN4,GLI3,VSIR,GLI2,RNF157,JPH2…
gene_set_query	468	SHOX2	486.3	ARCHS4 Coexpression,550;Enrichr Queries,459;GTEx Coexpression,450	OLFML2B,TINAGL1,MAML2,COL12A1,TMEM191A,LOXL1,LMNB2,GLI2,HOXA10,LGALS1,STS,TIMP2,CYP1B1,SOX9,PDGFRA,IGFBP5,IGFBP4,IGFBP2,EMP1,EN1,PCOLCE,FOXL1,P3H3,HSPG2,SORCS2,PRSS12,COL4A2,COL4A1,CD109,PXDN,CDH11,COL6A1,MXRA8,COL8A1,COL6A3,AHRR,FAM20C,KANK2,NOTCH3,CEMIP,NFIX,CRABP2,COL13A1,LAMA4,TMTC1,GATA3,GATA2,FSTL1,PCDH18,UACA,THBS1,IQGAP3,AURKB,GBX2,SPOCK1,CHSY3,CPA4,TCF7L2,CDKN2C,CAV1,NR2F1,FANCA,HMGA2,NR…
gene_set_query	469	NKX28	487	ARCHS4 Coexpression,153;GTEx Coexpression,821	SLC25A1,ITGB4,ESPN,FOXM1,LMNB2,CDC20,CDH3,RAC3,TK1,ENDOG,KRT7,CLDN11,FAM222A,SAPCD2,INCENP,TESMIN,SLC25A10,THOP1,ISYNA1,KRT80,CRABP2,PKN3,TROAP,RAB1B,PXN,LRP5,DBF4B,PKMYT1,IQGAP3,EVPL,RECQL4,SH3TC2,HLTF,NACC1,SUSD3,MROH6,PPARGC1B,NTSR1,JAG2,CDT1,PLK1,HMGA1,HSPA2,TUBB4B,FOSL1,KRT19,UBE2S,ASB9,FKBP1B,TRIP13,PLCD3,SLC2A4RG
gene_set_query	470	NFE2	488	ARCHS4 Coexpression,788;ENCODE ChIP-seq,111;Enrichr Queries,418;ReMap ChIP-seq,172;GTEx Coexpression,951	IFITM2,RAB3A,CD82,TFRC,FHOD1,ITGA2B,TONSL,MKI67,ACTB,PYCARD,RPS6KA4,CCND3,LGALS1,WDR90,STMN1,COTL1,CYP1B1,MAP3K8,PRKACA,TGM2,MAP2K3,TUBA4A,CDC25B,SGO1,MBNL1-AS1,CRISPLD2,SAP25,FSCN1,SRSF2,S100A5,ADAM8,S100A4,TAGLN2,S100A3,S100A9,FKBP5,ISYNA1,RNASEH2A,ANAPC15,CDCA3,TWF2,ABCB9,ADRB2,WDR62,GATA2,CORO1A,ADGRG1,NACC1,ST3GAL4,KCNN4,CPA4,ABCA1,CDT1,SMAD3,HMGA1,NBEAL2,FANCG,UBAC1,FOSL1,MEX3A,DLG4,TBXAS1,…
gene_set_query	471	ZNF625	489.3	ARCHS4 Coexpression,632;Enrichr Queries,795;GTEx Coexpression,41	ERCC6L,DSCC1,MKI67,SMC2,RPS6KA4,MTBP,EME1,MPRIP,CHEK1,STMN1,ZNF724,PCLAF,NUSAP1,AKT1,FBXO5,SKP2,PRKACA,CA14,TMPO,WDHD1,ZNF681,IGFBP5,IGFBP2,ESCO2,PIMREG,WDR76,SGO1,NEIL3,MELK,ZNF714,TAGLN2,KIF20B,PRR11,PIF1,ISYNA1,ZNF273,RNASEH2A,PXN,NCAPG,TMTC1,HMMR,SKA3,RAD51AP1,GJC1,NACC1,RBM12,STIL,XRCC2,FANCA,FANCB,NDC80,PBX1,FAM111B,SASS6,CDK1,DZIP1,ZBTB8B,RAD18,ITM2C,ARHGAP11A,TOP2A,ZNF492,NCAPG2,KIF14,MCM…
gene_set_query	472	ZNF682	489.7	ARCHS4 Coexpression,619;Enrichr Queries,140;GTEx Coexpression,710	TOP2A,ZNF492,GLDC,MCM8,HMGB2,KIF11,HMGB1,ELAVL2,RPS6KA4,BCL7A,MPRIP,MSANTD2,ZNF726,ENC1,STMN1,PCLAF,CYP1B1,AKT1,PRKACA,DLGAP5,CCBE1,HELLS,SUN2,ZNF681,F2R,IL17RD,CDC25A,DNM3,ACAP3,ASPM,MMS22L,DEPDC1B,MELK,INF2,ZNF519,ZNF788P,CRISPLD2,ZNF714,PXDN,CKS2,MCM3,MCM4,MYH9,TAGLN2,MCM6,KIF20B,DTL,CAMK2B,NDRG4,BLM,ZNF273,PRIM1,RAB1B,CDCA7,THBS1,AURKB,SKA2,AURKA,RAD51AP1,ORC6,RAB26,KHDC1,NACC1,SRGAP3,BUB1,PL…
gene_set_query	473	ZNF511	491.7	ARCHS4 Coexpression,362;Enrichr Queries,37;GTEx Coexpression,1076	JPT1,GMNN,NUDT1,MKI67,ACTB,CDC20,LGALS1,CCND1,PTTG1,PCLAF,COTL1,OIP5,PRKACA,KPNA2,HMGN2,GAMT,ENDOG,ACOT7,VRK1,SRSF2,TAGLN2,KIF20A,SNRNP25,S100A9,ASF1B,FKBP5,DNMT1,RNASEH2A,CDCA3,CDCA5,TWF2,CDCA7,CDCA8,NCAPG,HMMR,PMF1,CCNB1,EBP,RACGAP1,ATP5MF,CDT1,UBE2C,PLK1,HMGA1,FANCA,ZWINT,TPX2,UBE2S,UBE2T,CDK1,PHF19,ITM2C,CD320,TOP2A,SLC25A1,FEN1,MCM7,HMGB2,ETFA,FOXM1,LMNB2,LMNB1,JPH2,TUBA1B,PRADC1,NUF2,EFHD2,…
gene_set_query	474	ZGLP1	492.5	ARCHS4 Coexpression,506;GTEx Coexpression,479	CAMK2B,BRSK2,PRR7,GUCY1B1,UXS1,ITGA2B,STMN3,NEXN,OGDHL,NRGN,SCAMP5,PDLIM1,CACNG7,PDZD4,SAMD14,FAM171A2,SH3BGRL,CCND3,RAB26,SLC22A17,KHDC1,RAC3,FSD1,SRGAP3,GAS2L1,PDZD7,SCN1B,B4GALNT4,PRRT3,ZNF185,RPA1,CTDSPL,DNM1,TUBA4A,FRMD3,SPOCD1,ACAP3,RASA3,DLG4,REEP2,FKBP1B,EVL,TAGLN2,ESAM,VCL
gene_set_query	475	ZNF326	493	ARCHS4 Coexpression,514;Enrichr Queries,456;GTEx Coexpression,509	TOP2A,TINAGL1,TFRC,PLEKHB1,HMGB2,NUCKS1,HMGB1,MSI2,MKI67,SMC4,ACTB,LMNB1,SMC2,RPS6KA4,STMN1,PHACTR3,EFHD2,AKT1,SIRPA,KPNA2,PRKACA,TMPO,GTF2I,SUN2,HELLS,PAQR4,ROM1,APLP1,MTUS1,MOB3B,MMS22L,ZNF519,PSPC1,PXDN,SRSF2,MCM3,MCM4,MYH9,TAGLN2,MCM6,RAPGEF5,CD44,MCM2,TTYH2,MYRF,DHX9,RAB1B,PXN,TWF2,PDS5B,DTX4,AURKB,SH3TC2,MAT2A,POLR2A,SH3BP1,MVB12B,LMNA,NACC1,ABCA2,CADM4,RRM2,ATAD5,XRCC2,FANCA,CDC7,SYNJ2,HIP…
gene_set_query	476	SKOR2	493.5	ARCHS4 Coexpression,213;GTEx Coexpression,774	BRSK2,PTPRS,PODXL2,MTCL1,PKN3,CCNF,TONSL,HMGB3,STMN3,LRP3,ABCB9,CHTF18,ELFN2,LMNB2,CACNG7,FAM171A2,CHAF1A,TUBB3,POLD1,SIX2,HLTF,MVB12B,NACC1,E2F1,RAC3,NPTX1,SRGAP3,KIF3C,POLE,B4GALNT4,MPP2,SLF1,ADAM11,CDC25A,GPR137C,GNG13,ARHGAP33,HIC2,SBK1,INCENP,LRFN1,REEP2,SLC25A10,ALDOC,SCN2A,THOP1,TELO2,CDK5R1
gene_set_query	477	THAP11	494.4	Literature ChIP-seq,147;ARCHS4 Coexpression,536;Enrichr Queries,683;ReMap ChIP-seq,196;GTEx Coexpression,910	ANKLE1,FHOD1,UXS1,PLEKHB1,ITGA2B,BUB1B,STMN3,TMEM97,ACTB,CEP128,CDC20,STK10,CCND3,LGALS1,CCND1,WDR90,STMN1,DPF1,KNTC1,SKP2,GTSE1,GTF2I,ENDOG,DAPK2,PCOLCE,VRK1,P3H3,CDC25C,PASK,TUBA4A,CDC25A,CDC25B,CPED1,FRMD3,MBNL1-AS1,EML6,CACNB3,MXRA8,FSCN1,SRSF2,TAGLN2,CTXN1,S100A9,TRABD2B,DNMT1,RNASEH2A,CDCA3,CRABP2,SHMT1,TWF2,B3GLCT,ARHGAP19,CDCA8,ADRB2,GATA2,PKMYT1,CORO1A,IQGAP3,EBP,KIF3C,CLSPN,MAP2K6,ABCA1…
gene_set_query	478	ZBTB32	496	ARCHS4 Coexpression,779;Enrichr Queries,641;GTEx Coexpression,68	TOP2A,TINAGL1,HDAC10,DPY19L2P2,BUB1B,MCM10,TMEM191A,MKI67,KIF15,LGALS1,PTTG1,RASSF5,NUF2,PBK,CTSH,NEK2,KNTC1,MAP3K8,CD37,MYBL2,TK1,KPNA2,ICOSLG,TGM2,CCDC34,NUP210,IGFBP4,TNFRSF18,VASH2,KNL1,CDC25C,TENT5C,CDC25A,REXO5,ADAM19,SGO2,FANCD2,IL1B,OAS3,PXDN,FSCN1,BIRC5,AHRR,KIF2C,TESMIN,ADAM8,MCM5,ZMYND10,DTL,CCDC150,TMPO-AS1,ASF1B,SEMA7A,CDCA2,SDC4,UHRF1,CDCA5,TTK,WDR62,DBF4B,FBXO43,PKMYT1,CORO1A,NCAPH…
gene_set_query	479	KLF13	496	ARCHS4 Coexpression,694;Enrichr Queries,452;ReMap ChIP-seq,193;GTEx Coexpression,645	ANKLE1,RAB3A,TFRC,CPNE7,TONSL,HR,ACTB,RPS6KA4,PREX1,STK10,CCND3,LGALS1,RASSF2,CCND1,TUBB3,WDR90,RASSF5,STMN1,PDK4,CKMT1B,SIRPA,MAP3K6,GLUL,TGM2,GAMT,PAQR4,NUP210,IGFBP4,HPCAL1,ADAM11,HSPG2,ACAP3,COL4A1,FSCN1,MXRA8,ADAM8,RIN1,OTULINL,FKBP5,ISYNA1,TEDC2,RNASEH2A,TTYH3,SDC4,PXN,TCF7,PKMYT1,CORO1A,NACC1,S100A13,ST3GAL5,NPTX1,B4GALNT4,ABCA1,ABCA2,CDT1,SMAD3,HMGA1,NBEAL2,SYNJ2,FOSL1,PKIB,NFE2L3,CALM3,S…
gene_set_query	480	NKX21	496	ARCHS4 Coexpression,338;GTEx Coexpression,654	JPT1,STEAP4,CRABP2,SDC4,SEMA3D,GALNT18,CRABP1,RTKN2,LPCAT1,PIK3R3,HMGB3,PRKX,EVPL,SCUBE3,MAT2A,PNMA1,MSANTD2,PCBP4,TUBB3,STMN1,S100A13,ST3GAL5,CTSH,ZNF385B,PLS3,GTF2I,MPZL2,CYB5A,DAPK2,SUSD2,SORD,KRT7,EMP2,INHBB,PBX4,SHISA2,CGN,BCAM,ADGRF1,ELF3,DDAH1,SCNN1B,SCNN1A,LHX6,ESAM,PLA2R1
gene_set_query	481	TFAP2B	496.7	ARCHS4 Coexpression,412;Enrichr Queries,736;GTEx Coexpression,342	JPT1,TINAGL1,RAB3A,COL12A1,STMN3,HR,GLI3,ELAVL2,GLI2,CCND1,TUBB3,DPF1,CYP1B1,SOX9,TNS4,PDGFRA,EPHA7,IGFBP5,CTNNBIP1,IGFBP2,EN1,FRMD4A,ANO1,ALDH1A3,FAM222A,CACNB3,COL4A2,COL4A1,PXDN,CDH11,MNS1,EPHA1,DSC3,KRT80,BRSK2,ZNF273,NFIX,CRABP2,GPR87,CRABP1,PLPPR5,IL20RA,PARD6G,LYPD3,GATA3,SEMA3F,EVPL,THBS1,AURKB,FAM171A2,EFNB3,GBX2,PCBP4,MVB12B,KIF3C,HES2,CPA4,PROM2,WNT4,B4GALNT4,CA12,TCF7L2,JUP,NEGR1,WNT7…
gene_set_query	482	ATF1	497.2	ARCHS4 Coexpression,226;ENCODE ChIP-seq,108;Enrichr Queries,352;ReMap ChIP-seq,283;GTEx Coexpression,1517	RAB3A,IFITM2,TFRC,GMNN,TONSL,BUB1B,STMN3,TMEM97,GRPR,SMC4,ACTB,ZDHHC3,CDC20,SCAMP5,MTBP,CCND1,STMN1,PCLAF,PDK3,NEK2,KPNA2,SKP2,BAHCC1,GTSE1,TMPO,SEMA6B,WDHD1,ZNF681,APLP1,PCOLCE,VRK1,TUBA4A,CDC25A,TRAIP,ACAP3,DEPDC1B,ZNF92,CCNE2,SAP25,FANCD2,ZNF714,FSCN1,MXRA8,S100A4,KIF20B,CTXN1,CCDC150,ABCG1,FKBP5,DNMT1,NDRG4,BRSK2,RNASEH2A,ZNF273,CDCA3,CRABP2,CDCA5,TROAP,ARHGAP19,HMMR,IQGAP3,BRIP1,DSN1,CCNB1,R…
gene_set_query	483	HMX1	497.7	ARCHS4 Coexpression,280;Enrichr Queries,1002;GTEx Coexpression,211	SLC25A1,COL18A1,TINAGL1,PODXL2,ONECUT3,PLEKHB1,FMN2,ELFN2,ELAVL2,LMNB2,AMOT,CHAF1A,SIX2,PHACTR3,CYP1B1,RAC3,MYBL2,SOX9,LRRC45,ROM1,APLP1,EN1,VSTM2L,FOXL1,ASRGL1,CDC25A,C1QL1,GPRC5B,PLPP4,DDAH1,SAPCD2,TMEM139,PXDN,SLC25A10,CTXN1,LINC00641,THOP1,PRTFDC1,TELO2,ISYNA1,PHLPP1,NFIX,PKN3,LYPD1,LRP3,GATA3,GATA2,HOXB13,PKMYT1,IQGAP3,AURKB,CLN6,RECQL4,CACNG7,FAM171A2,RAB40B,GBX2,POLD1,E2F1,SPOCK1,CKB,B4GAL…
gene_set_query	484	ATF3	497.7	Literature ChIP-seq,105;ARCHS4 Coexpression,1025;ENCODE ChIP-seq,105;Enrichr Queries,762;ReMap ChIP-seq,242;GTEx Coexpression,747	TFRC,TONSL,ADARB1,GBA2,ZDHHC3,LGALS1,SOX18,WDR90,RASSF5,STMN1,PDK4,CYP1B1,SOX9,TNS4,SOX7,GLUL,ENDOG,ACOT7,DAPK2,MTUS1,KRT7,KNL1,HSPG2,TM4SF1,NEIL3,CD109,TAGLN2,RIN1,TTYH3,CRABP2,SDC4,DHX9,CDCA5,LYPD1,CDCA8,PIK3R3,WDR62,PLA2G7,PCDH18,GJC1,ADAMTS15,DSN1,NUAK1,CYB5R3,PCBP4,S100A13,ST3GAL4,FAM43A,PLCG1,KCNN4,ATRIP,ABCA1,PLK4,CDT1,B3GALNT1,PRRT3,JUP,XRCC2,REG4,NR2F1,IFFO2,CGN,UBAC1,FOSL1,POLA1,LPAR6,R…
gene_set_query	485	TIGD3	499	ARCHS4 Coexpression,787;Enrichr Queries,47;GTEx Coexpression,663	IFITM2,CCNF,RTKN2,MKI67,PYCARD,CDC20,PREX1,STK10,RASSF2,TUBB3,STMN1,COTL1,PDK4,DGAT2,ESCO2,PIMREG,CCNE2,SAP25,FSCN1,ADAM8,S100A9,ASF1B,FKBP5,SEMA7A,CDCA5,PXN,CDCA7,CDCA8,PKMYT1,CORO1A,RACGAP1,FAM43A,CLSPN,SLC19A1,PACSIN1,CDT1,UBE2C,PLK1,FANCA,CDC7,NBEAL2,CGN,NDC80,POLA2,MEX3A,UBE2S,LHX2,LRFN1,TBXAS1,CDK1,TOP2A,TINAGL1,MCM7,ITGB2,HMGB2,SECTM1,KIF11,BRCA2,CHTF18,VSIR,LMNB1,CHAF1B,NUF2,EFHD2,PBK,MYB…
gene_set_query	486	WT1	499	Literature ChIP-seq,10;ARCHS4 Coexpression,833;Enrichr Queries,398;GTEx Coexpression,755	ANKLE1,TMEM200B,GLDC,UXS1,CPNE7,COL12A1,CCNF,PLEKHB1,ADARB1,MKI67,SMC4,RPS6KA4,LGALS1,MPRIP,EVA1A,WDR90,EVA1C,CYP1B1,PLCE1,PDK3,SOX9,DLEU2,ATXN7L2,SKP2,TMPO,EPHA5,CCBE1,EPHA7,ACOT7,PAQR4,NUP210,DAPK2,HPCAL1,MYO7B,CPED1,BCAM,DEPDC1B,FEZ2,ALDH7A1,COL13A1,CRABP2,SDC4,CDCA7,WNK4,PIK3R3,TGFA,GATA3,ABCB9,GATA2,ADAMTS15,FAM171A2,CYB5R3,ST3GAL4,ST3GAL5,HIVEP3,ST3GAL6,PPARGC1B,NTSR1,B4GALNT4,CEP78,WWTR1,C…
gene_set_query	487	NFATC1	499.2	ARCHS4 Coexpression,614;ENCODE ChIP-seq,116;Enrichr Queries,473;ReMap ChIP-seq,292;GTEx Coexpression,1001	JPT1,ARL6IP1,CD82,MAML2,HDAC10,FHOD1,RASL11A,TONSL,NUCKS1,ACTB,PYCARD,PREX1,STK10,CCND3,LGALS1,RGS3,EME1,CCND1,SOX18,RASSF5,ZNF724,NUSAP1,MAP3K8,OIP5,KNTC1,SOX9,HMGN2,TMEM14A,ICOSLG,GAMT,MAP2K3,COL4A2,COL4A1,FANCD2,MXRA8,GEMIN4,FSCN1,SIDT1,VOPP1,RIN1,LINC00641,DNMT1,SEMA7A,LXN,SDC4,CDCA5,PXN,TCF7,TWF2,PDGFB,GATA3,GATA2,SLC5A3,LTBP1,PMF1,CORO1A,PCBP4,S100A13,CDH24,HIVEP3,RBM12,FAM83D,ATP5MF,ABCA1,…
gene_set_query	488	SOX4	499.7	ARCHS4 Coexpression,753;Enrichr Queries,84;GTEx Coexpression,662	TOP2A,JPT1,TINAGL1,CSRNP3,HMGB2,MKI67,GALNT10,ACTB,ELAVL2,GLI2,CDC20,TUBA1B,CDH3,LGALS1,CCND1,TUBB3,ENC1,STMN1,TIMP2,NUSAP1,CYP1B1,CASP2,SOX9,GLUL,TGM2,EPHA5,PDGFRA,TGIF2,IGFBP5,IGFBP4,F2R,IGFBP2,EMP1,TM4SF1,CCNA2,COL4A2,COL4A1,CDH11,PXDN,CKS2,FSCN1,MYH9,S100A4,ITGA6,TAGLN2,SNRNP25,PTMA,TNFRSF21,CD44,LXN,ANAPC15,RAB1B,PIK3R3,PDS5B,FSTL1,THBS1,AURKB,CNN3,SKA2,PDLIM1,ADGRG1,NUAK1,LMNA,CKB,ABCA1,TCF…
gene_set_query	489	NKX22	500	ARCHS4 Coexpression,803;GTEx Coexpression,197	PHLPP1,TTYH2,MYRF,PLEKHB1,LOXL4,ADRA1D,FMN2,FAM171A1,RASSF2,SLC22A17,MVB12B,PHACTR3,PDK4,PLCE1,HADH,TMEM14A,CA14,WNT4,ABCA2,GDF11,MPP2,RPH3AL,CADM4,PAQR4,ELOVL2,MYH15,ROM1,SCD5,APLP1,SYNJ2,KSR2,MOB3B,HIPK2,C1QL1,ANLN,FAM222A,GPRC5B,PLCXD3,PSRC1,REEP3,MAP6D1,NACAD,RAPGEF5,PRTFDC1,FOXA2,LINC00643
gene_set_query	490	KLF3	500	ARCHS4 Coexpression,828;Enrichr Queries,638;ReMap ChIP-seq,198;GTEx Coexpression,336	TFRC,ZWILCH,HR,OLFML2A,HOXA13,ACTB,AMOT,HOXA10,LAPTM4B,STK10,CCND3,CCND1,RASSF5,DPF1,PLS3,DLEU2,SOX9,TNS4,BAHCC1,GLUL,EPHA5,CCBE1,MYLIP,GUCY1A1,IGFBP5,IGFBP4,CTNNBIP1,MTUS1,ALDH3A2,TAGLN2,EPHA1,VCL,DSC3,FKBP5,BLM,ISYNA1,CDCA2,CDCA3,SDC4,GPR87,CDCA5,PXN,TCF7,IL20RA,CDCA7,PDGFB,LYPD3,GATA3,WDR62,EVPL,CNN3,NUAK1,BRIP1,CPA4,PROM2,ABCA1,SMAD3,JUP,CAV1,NR2F1,PBX3,IFFO2,NBEAL2,NR2F2,SMAD6,KIF18A,DNMBP,H…
gene_set_query	491	BHLHE41	500	ARCHS4 Coexpression,731;GTEx Coexpression,269	NFIX,TTYH2,THRA,PLEKHB1,PDGFB,NUCKS1,ATP2A1,SKA2,AMOT,FAM171A1,SPRED1,RAB40B,MVB12B,PHACTR3,MYO18A,SIRPA,HIVEP3,GLUL,CA14,SCN1B,ABCA2,MPP2,GSTM2,PAQR4,ROM1,SCD5,APLP1,CABLES1,FRMD4A,SYNJ2,EFR3B,PALD1,ARHGAP24,HIPK2,DNM3,ANLN,GPRC5B,FAM131B,TBXAS1,MAP6D1,NACAD,RAPGEF5,LINC00641,PRTFDC1
gene_set_query	492	LEF1	502.5	ARCHS4 Coexpression,834;Enrichr Queries,298;ReMap ChIP-seq,130;GTEx Coexpression,748	CD82,RASL11A,TONSL,PEBP1,OLFML2A,MKI67,CELSR2,HOXA13,HOXA10,PREX1,STK10,CCND3,LGALS1,CCND1,RASSF5,COTL1,PCLAF,CYP1B1,SOX9,BAHCC1,TGM2,CCBE1,PDGFRA,PAQR4,IGFBP5,NUP210,ZGRF1,IGFBP4,CTNNBIP1,F2R,IGFBP2,MYO7B,PASK,HSPG2,CDC25B,ADAM19,TMEM135,SAP25,COL4A1,ADAM8,S100A4,DNA2,FKBP5,TXK,TCF7,PXN,GATA3,PKMYT1,CORO1A,PCDH18,SCUBE3,NUAK1,ADGRG1,KHDC1,PLCG1,ATRIP,ABCA1,WNT10B,SMAD3,CAV1,HMGA2,NR2F2,PBX1,HOTT…
gene_set_query	493	TLX2	503	ARCHS4 Coexpression,114;Enrichr Queries,726;GTEx Coexpression,669	SYNM,TINAGL1,PODXL2,STMN3,OGDHL,ESPN,FOXM1,ELAVL2,LMNB2,LMNB1,HOXA10,CHAF1A,CCND1,EXO1,SIX2,TNFAIP8L1,NEFL,CYP1B1,RAC3,PGM5,SLC16A9,SKP2,SOX7,ABCD1,POLE,TMPO,GTF2I,PDGFRA,PLEKHG4,EPHA7,LRRC45,IGFBP5,MYO7B,EN1,NME4,PCOLCE,FOXL1,PRSS12,C1QL1,FAM222A,ESPL1,INCENP,PXDN,FSCN1,SLC25A10,THOP1,DHX9,LRP3,GATA3,KLHL13,GATA2,HOXB13,IQGAP3,AURKB,GJC1,RECQL4,FAM171A2,MUC2,GBX2,PCBP4,NSD2,E2F1,CDH24,NPTX1,FSD1…
gene_set_query	494	NR5A1	504.7	ARCHS4 Coexpression,577;Enrichr Queries,277;GTEx Coexpression,660	TOP2A,COL18A1,TINAGL1,TFRC,MCM7,C2CD2,FHOD1,NRK,PEBP1,PCSK9,MSI2,BRCA1,FOXM1,ACTB,CCND3,LGALS1,CCND1,HYAL2,AKT1,MYBL2,SLC16A9,SOX9,ABCD1,TGM2,COL27A1,ITGA1,NPY1R,ETV4,SSTR5,ALDH3A2,COL4A2,PXDN,FSCN1,MYH9,S100A9,ABCG1,CD44,MATN3,FKBP5,DNMT1,ISYNA1,NFIX,HLF,LRP5,GATA3,GATA2,PLCXD1,THBS1,AURKB,UNG,C5,POLR2A,LMNA,ST3GAL4,E2F1,ST3GAL5,CKB,PLCG1,CDT1,TCF7L2,RRM2,SMAD3,JUP,SERPIND1,CAV1,NR2F1,HMGA1,FANC…
gene_set_query	495	ZNF536	505	ARCHS4 Coexpression,361;Enrichr Queries,936;GTEx Coexpression,218	JPT1,SYNM,CSRNP3,RAB3A,PLEKHB1,FMN2,SLC8A1,ELAVL2,GLI2,PREX1,TUBB3,STMN1,PHACTR3,PDK4,SOX9,EPHA5,PDGFRA,PAQR4,IGFBP5,ROM1,APLP1,SORCS2,DNM3,GPRC5B,PSRC1,COL4A2,PXDN,CDH11,RAPGEF5,LINC00641,NDRG4,BRSK2,NFIX,TTYH2,PDE1C,ATP1A3,AURKB,SKA2,FAM171A1,CACNG7,SH3TC2,PNMA1,PCBP4,MVB12B,KCNMB4,SLITRK5,SPOCK1,KIF3C,CKB,SRGAP3,PLXNA4,B4GALNT4,TUB,ABCA2,MPP2,CADM4,NEGR1,KCNB1,SCD5,NR2F1,SYNJ2,SORL1,EFR3B,TUBB…
gene_set_query	496	ZFP1	505.3	ARCHS4 Coexpression,959;Enrichr Queries,188;GTEx Coexpression,369	TOP2A,JPT1,GALNT11,CSRNP3,RAB3A,GUCY1B1,TINAGL1,ARL6IP1,TFRC,HMGB2,NUCKS1,FMN2,HMGB1,MKI67,SMC4,ELAVL2,LMNB1,SMC2,LGALS1,CCND1,TUBB3,DPF1,ENC1,STMN1,KPNA2,TMEM14A,ZNF365,TMPO,EPHA5,WDHD1,GRAMD2B,KLF12,CKAP2,DCK,DNM3,KAT2B,ADGRB2,PXDN,G2E3,MCM3,GEMIN4,MCM6,LINC00641,CD44,FKBP5,MCM2,PLPPR5,PIK3R3,AK5,PDS5B,THBS1,AURKB,CNN3,SKA2,FOXRED2,CACNG7,PDZD4,BRIP1,PNMA1,KIF3C,ECT2,LINC01963,PACSIN1,SLC12A2,C…
gene_set_query	497	CENPB	505.7	ARCHS4 Coexpression,869;Enrichr Queries,247;GTEx Coexpression,401	TINAGL1,TFRC,ITGB5,MCM7,PLEKHB1,ACTB,LMNB2,RPS6KA4,TUBA1B,CCND3,RASSF2,LGALS1,CCND1,MPRIP,PHACTR3,EFHD2,AKT1,PRKACA,SUN2,PAQR4,IGFBP4,MYH15,ROM1,APLP1,FN3KRP,HPCAL1,C1QL1,CDC25B,KAT2B,GPRC5B,PSRC1,INF2,INCENP,PXDN,FSCN1,SRSF2,MCM3,PLIN3,MYH9,S100A4,TAGLN2,MCM5,SLC25A10,MCM6,MFGE8,S100A9,PRTFDC1,TELO2,DNMT1,PHLPP1,TTYH3,NFIX,TTYH2,SDC4,RAB1B,LRP5,LRP3,THBS1,AURKB,RAB40B,MAT2A,CAMK2N1,MVB12B,LMNA,N…
gene_set_query	498	SIX4	506.3	ARCHS4 Coexpression,411;Enrichr Queries,186;GTEx Coexpression,922	TOP2A,PHTF2,COL18A1,TINAGL1,TFRC,LRRC38,COL12A1,ITGB2,ATP2A1,MKI67,CHAF1B,JPH2,RASSF2,CCND1,ENC1,MYO18A,ITGB8,CYP1B1,SIRPA,CD37,SOX9,PDGFRA,SUN2,HELLS,ENDOG,IGFBP5,IGFBP4,TPM2,IGFBP2,EMP1,KIF23,NAV2,SHISA2,SPTB,ETV4,CCNA2,ASPM,ALDH1A3,COL4A2,COL4A1,PXDN,DEPDC1,CDHR3,RBM24,CD44,FKBP5,USP13,CRABP2,SDC4,DNAH5,THBS1,CORO1A,AURKB,CAND2,GJC1,NUAK1,BRIP1,NWD1,GPC4,CKB,PCNT,FAM83D,ECT2,ABCA1,TCF7L2,RRM2,…
gene_set_query	499	MTERF1	507	ARCHS4 Coexpression,941;GTEx Coexpression,73	ERCC6L,FEN1,DSCC1,HMGB1,BRCA2,SMC2,RPS6KA4,MPRIP,EXO1,CHEK1,ZNF724,PCLAF,NUSAP1,AKT1,FBXO5,SKP2,PRKACA,TMPO,NDC1,RFC5,WDHD1,HELLS,RFC3,RMI1,ESCO2,SGO1,MMS22L,NEIL3,RBL1,INF2,ZNF519,MYH9,DNA2,FAM72D,PRR11,FAM72B,PIF1,PCNA,PRIM1,RAB1B,CENPA,RAD54B,RAD51AP1,NACC1,CCDC138,XRCC2,FANCB,FAM111B,CENPI,POLE2,CENPK,SASS6,CALM3,CENPQ,POLR3K,ZNF695,MAD2L1
gene_set_query	500	TBR1	507.7	ARCHS4 Coexpression,452;Enrichr Queries,934;GTEx Coexpression,137	ACHE,JPT1,RAB3A,MTCL1,STMN3,ELFN2,ELAVL2,NRGN,SCAMP5,RNF157,TUBB3,SLC22A17,ENC1,STMN1,DPF1,NEFL,YWHAH,ZNF365,EPHA5,EPHA7,SCARA3,APLP1,UBE2QL1,PCOLCE,DNM1,CIT,KAT2B,CACNB3,ADGRB2,PXDN,RGS7BP,CTXN1,AHDC1,BRSK2,NDRG4,NFIX,PLPPR5,AK5,NPAS2,CACNG7,BRINP2,FAM171A2,NUAK1,GBX2,CAMK2N1,PCBP4,MGAT5B,CREG2,SLITRK5,FSD1,KIF3C,NPTX1,SRGAP3,PACSIN1,ASIC1,GABBR2,TCF7L2,GDF11,KCNIP3,WNT7B,KIAA1549L,NR2F1,NR2F2,P…
gene_set_query	501	HOXD1	507.7	ARCHS4 Coexpression,856;Enrichr Queries,424;GTEx Coexpression,243	TINAGL1,PLEKHB1,COL12A1,BUB1B,HOXA10,RASSF2,CHAF1A,EVA1A,SIX2,NEFL,CYP1B1,SOX9,CA14,PDGFRA,RFC3,PAQR4,IGFBP5,ROM1,APLP1,IGFBP2,VRK1,ESCO2,MOB3B,CLDN11,ALDH1A3,FAM222A,PSRC1,FOLH1,CCNE2,COL4A2,COL4A1,TMEM139,PXDN,CDH11,TESMIN,MCM6,RAPGEF5,TNFRSF21,PCNA,TTYH2,MYRF,HPGD,GATA3,DTX4,GATA2,THBS1,AURKB,NCAPH,FAM171A1,SH3TC2,GBX2,TSPAN8,MVB12B,NSD2,SPOCK1,NPTX1,HES2,BUB1,CPA4,ABCA2,CENPU,NR2F1,FANCA,G0S2…
gene_set_query	502	HBP1	507.8	ARCHS4 Coexpression,284;Enrichr Queries,1026;ReMap ChIP-seq,138;GTEx Coexpression,583	TFRC,LINC00261,TONSL,STMN3,GBA2,CMIP,SCAMP5,CDC20,LGALS1,CCND1,SOX18,WDR90,PDK4,AKT1,TMEM14A,GLUL,TMPO,GTF2I,GAMT,MYLIP,ACOT7,SSTR5-AS1,CDC25A,CDC25B,ACAP3,BCAM,SAP25,SCNN1A,SRSF2,MXRA8,FSCN1,TMPO-AS1,TEDC1,TTYH3,RNASEH2A,CDCA3,SDC4,CDCA5,PKMYT1,FAM171A1,FAM171A2,BRIP1,PCBP4,KHDC1,NACC1,ATRIP,PDZD7,B4GALNT4,ASIC1,ABCA1,SMAD3,ICMT,JUP,NR2F1,FANCA,DHCR24,SYNJ2,PBX1,ZWINT,FOSL1,DHFR,TPX2,DLG4,UBE2S,…
gene_set_query	503	ZBTB39	508	ARCHS4 Coexpression,31;Enrichr Queries,947;GTEx Coexpression,546	ZWILCH,BUB1B,MSI2,CCND1,CHEK1,NEK2,KPNA2,SKP2,TMPO,MYLIP,WDHD1,NUP210,MTUS1,KNL1,HASPIN,CDC25A,SGO2,HIC2,FANCD2,GEMIN4,TIMELESS,CCDC150,TMPO-AS1,FKBP5,DNMT1,TTYH3,CDCA2,DHX9,CDCA5,ARHGAP19,WDR62,FBXO43,PKMYT1,NCAPH,DSN1,BRIP1,RACGAP1,ORC1,NACC1,RBM12,ATRIP,PPARGC1B,ABCA1,FANCI,SMAD3,FANCA,HMGA1,DHFR,POLA1,TPX2,NASP,KIF4A,SAE1,ITM2C,ARHGAP11A,NCAPG2,HMGB3,KIF11,LMNB2,LMNB1,CHAF1A,BCL7A,EXO1,ENC1,M…
gene_set_query	504	EOMES	508	Literature ChIP-seq,42;ARCHS4 Coexpression,802;Enrichr Queries,539;ReMap ChIP-seq,204;GTEx Coexpression,953	ANKLE1,IFITM2,HDAC10,TMEM200B,GALNT18,LINC00261,PLEKHB1,TMEM97,ADARB1,MKI67,GRPR,ESPN,SMC4,LOXL1,HOXA10,STK10,PREX1,LAPTM4B,LGALS1,PTTG1,CCND1,CYP1B1,SIRPA,PLCE1,NEK2,MAP3K8,SOX9,MB21D2,TNS4,GLUL,CA14,PDGFRA,GUCY1A1,SCARA3,DGAT2,ZGRF1,TPM2,F2R,IGFBP2,APLP1,SHISA2,ADAM19,ALDH3A2,MBNL1-AS1,CACNB3,TMEM135,PLPP4,SAP25,SCNN1A,FEZ2,SIDT1,COL8A1,ADAM8,FAR2,S100A9,CTXN1,VCL,BRSK2,SLC45A3,PKDCC,SDC4,TXK,T…
gene_set_query	505	MEF2B	508.3	ARCHS4 Coexpression,646;Enrichr Queries,322;ReMap ChIP-seq,232;GTEx Coexpression,833	ANKLE1,HDAC10,BUB1B,GRPR,MKI67,GBA2,PYCARD,STK10,CCND3,LGALS1,RGS3,TUBB3,CREB3L1,COTL1,DLEU2,SEMA6B,NUP210,KRT7,TUBA4A,WDR76,ADAM19,MBNL1-AS1,EML6,SAP25,FSCN1,ADAM8,S100A9,VCL,LINC00643,ASF1B,DNMT1,ISYNA1,SEMA7A,ADRB2,CORO1A,LTBP1,RAD51AP1,CCNB1,FAM43A,CPA4,ABCA1,ST14,SMAD3,NEK6,PLK1,HMGA1,FANCA,NBEAL2,BRI3BP,FAM111B,FOSL1,PPP5C,DNMBP,TBXAS1,SAE1,NES,MXD3,APOBEC3B,PHF19,ITM2C,TOP2A,CNTNAP1,TINAGL…
gene_set_query	506	TCF7	508.4	Literature ChIP-seq,89;ARCHS4 Coexpression,634;Enrichr Queries,380;ReMap ChIP-seq,287;GTEx Coexpression,1152	ARL6IP1,TFRC,CD82,HDAC10,TONSL,OGDHL,ACTB,CMIP,SCAMP5,STK10,PREX1,CCND3,LGALS1,CCND1,TUBB3,WDR90,RASSF5,STMN1,COTL1,SOX9,TNS4,MAP3K6,BAHCC1,SCN1B,TMPO,GTF2I,TGM2,TANGO6,ACOT7,NUP210,PAQR4,IGFBP4,DAPK2,F2R,HPCAL1,CDC25C,PASK,TUBA4A,CDC25B,ADAM19,LARS2,SELENON,CACNB3,SAP25,CRISPLD2,SCNN1B,FSCN1,ADAM8,S100A4,TMPO-AS1,CCDC150,FKBP5,PTGES,SEMA7A,BRSK2,COL13A1,TXK,CDCA5,TCF7,WNK4,PDGFB,ARHGAP19,GATA3,P…
gene_set_query	507	FOXN4	508.7	ARCHS4 Coexpression,7;Enrichr Queries,125;GTEx Coexpression,1394	GALNT14,ARL6IP1,DPY19L2P2,CCNF,RTKN2,HJURP,BUB1B,MKI67,ESPN,SMC4,CDC20,CCND1,PDK4,NUSAP1,CYP1B1,NEK2,KPNA2,HMGN2,GTSE1,IGFBP5,CDC25C,PIMREG,CDC25A,SGO1,SGO2,DEPDC1B,MELK,TBC1D21,FSCN1,KIF20A,CTXN1,CCDC150,ASF1B,PIF1,CDCA2,RNASEH2A,COL13A1,CDCA3,TROAP,CRABP1,CDCA8,NCAPG,WDR62,GATA3,IQGAP3,NCAPH,CCNB2,CCNB1,RACGAP1,CDH24,ECT2,CPA4,PACSIN1,WNT4,CEP78,PLK4,UBE2C,PLK1,NR2F1,FANCA,INHBB,NR2F2,NDC80,FAM…
gene_set_query	508	SIM2	509.7	ARCHS4 Coexpression,969;Enrichr Queries,214;GTEx Coexpression,346	COL18A1,EHF,TINAGL1,COL12A1,MKI67,HOXA13,ELAVL2,GLI2,CHAF1B,CCND1,ANPEP,SIX2,PDK4,CYP1B1,SOX9,PDGFRA,FGFBP1,S100A2,IGFBP5,RIPK4,EMP1,EN1,KRT7,NAV2,ANO7,EPN3,ALDH3A1,ANO1,ALDH1A3,ADGRF1,ESPL1,COL4A1,MALL,PXDN,CDH11,HAP1,EPHA1,DSC2,CCDC150,CEMIP,PKDCC,NFIX,SLC45A3,CRABP2,WNK4,TMPRSS2,LYPD3,GATA3,GATA2,HOXB13,EVPL,LTBP1,THBS1,SLC5A3,CLCN2,NPAS2,AURKB,SCIN,HCAR1,GBX2,TSPAN8,SPOCK1,NPTX1,HES2,PDZD7,PR…
gene_set_query	509	TBX10	510.3	ARCHS4 Coexpression,658;Enrichr Queries,166;GTEx Coexpression,707	COL18A1,TINAGL1,ITGB4,PLEKHB1,MKI67,ESPN,GBA2,CCND1,ANPEP,GPER1,CREB3L1,MYBL2,SLC16A9,SOX9,ACADS,ADAMTS7,SEMA6B,DGAT2,ACOT7,IGFBP5,IGFBP2,MYO7B,ANO9,SLC35G1,NAV2,MUC3A,HSPG2,ETV4,ACOX2,COL4A2,TMEM139,OAS3,SCNN1B,PXDN,MALL,B3GNT3,BIRC5,S100A4,CD44,SLC45A3,CRABP2,CDCA5,LRP5,NEXN,TMPRSS2,TNFRSF11A,GATA2,AURKB,SELENBP1,DPP4,SCIN,MUC2,TSPAN8,MICALL2,HIVEP3,SPDEF,CPA4,GALNT6,WNT10B,CDT1,TCF7L2,ST14,ATP…
gene_set_query	510	ARID3A	512.2	ARCHS4 Coexpression,1299;ENCODE ChIP-seq,85;Enrichr Queries,218;ReMap ChIP-seq,264;GTEx Coexpression,695	JPT1,ANKLE1,MAML2,TFRC,TONSL,MKI67,ACTB,LGALS1,SOX18,PCLAF,CYP1B1,DLEU2,SOX9,TMPO,PAQR4,ASRGL1,DEPDC1B,CRISPLD2,ZNF714,TAGLN2,RIN1,PRR11,TTYH3,CDCA2,SDC4,DHX9,B3GLCT,SLC5A3,SKA2,BRIP1,S100A13,RBM12,PPARGC1B,ABCA1,CDT1,GSTM2,JUP,XRCC2,XRCC3,NBEAL2,NR2F2,FOSL1,TPX2,ANLN,SASS6,ZBTB8B,APOBEC3B,ITM2C,COL18A1,FEN1,TINAGL1,NCAPG2,PCSK9,BRCA1,KIF11,KIF15,HYAL2,ENC1,NUF2,TIMP2,TNFAIP8L1,CD37,ZNF367,RMI2,N…
gene_set_query	511	MYT1	513.7	ARCHS4 Coexpression,261;Enrichr Queries,954;GTEx Coexpression,326	JPT1,CSRNP3,RAB3A,PODXL2,MTCL1,STMN3,FMN2,SLC8A1,ELAVL2,SCAMP5,SAMD14,TUBB3,SLC22A17,TRIM3,CKMT1B,NEFL,IGFBP5,APLP1,HPCAL1,ADAM11,NAV2,DNM3,ACAP3,CACNB3,PXDN,CAMK2B,NDRG4,BRSK2,ATP1A3,PIK3R3,GACAT2,AURKB,CACNG7,ADGRG1,FAM171A2,PCBP4,RAB26,MGAT5B,MVB12B,SPOCK1,NPTX1,SRGAP3,KIF3C,PDZD7,PLXNA4,B4GALNT4,ASIC1,TCF7L2,CADM4,KCNB1,SCD5,NR2F1,FANCA,PBX3,PLEKHA6,TUBB4A,GPR137C,GNG13,ARHGAP33,PKIB,SLC4A8,S…
gene_set_query	512	HOXB1	514	ARCHS4 Coexpression,410;Enrichr Queries,654;GTEx Coexpression,478	COL18A1,EHF,TINAGL1,PTPRS,GMNN,TMEM97,CTSV,GLI3,GLI2,AMOT,TUBB3,NEFL,CYP1B1,SOX9,PDGFRA,FGFBP1,EPHA7,S100A2,RIPK4,IGFBP2,EMP1,EN1,NAV2,IL17RD,ETV4,HIC2,ESPL1,MALL,PXDN,CDH11,EPHA1,DSC2,CD44,ISYNA1,PKDCC,CRABP2,SEMA3D,GPR87,CRABP1,PARD6G,LYPD3,SEMA3F,GATA3,KLHL13,GATA2,HOXB13,DTX4,EVPL,THBS1,PCDH18,AURKB,GBX2,TBX20,MROH6,GPC4,HES2,PROM2,MPZL2,TCF7L2,GINS2,ZNF185,SMAD3,JUP,NR2F1,HMGA2,NR2F2,PBX1,ZW…
gene_set_query	513	FOXO1	514.2	Literature ChIP-seq,110;ARCHS4 Coexpression,586;Enrichr Queries,668;ReMap ChIP-seq,200;GTEx Coexpression,1007	JPT1,ANKLE1,COL12A1,TMEM97,PREX1,SAMD14,RASSF2,RASSF5,PDK4,CYP1B1,PDK3,DLEU2,SOX9,TNS4,ATXN7L2,GLUL,CCBE1,TANGO6,EPHA7,ACOT7,MTUS1,KNL1,HASPIN,TM4SF1,DEPDC1B,PTGES,TTYH3,SDC4,TXK,IL20RA,IQGAP3,NCAPH,CYB5R3,FAM43A,HIVEP3,KCNN4,PROM2,ABCA1,CDT1,ICMT,FZD4,REG4,PBX3,PBX1,PKIB,ITM2C,CD320,SYNM,TINAGL1,BHLHE41,TUBA1B,ENC1,NUF2,TIMP2,CD37,GRAMD2B,EMP1,KIF23,SERPINB7,PRSS12,DDB2,PXDN,PTMA,CD44,KANK2,PHLP…
gene_set_query	514	MXD4	514.7	ARCHS4 Coexpression,681;Enrichr Queries,265;GTEx Coexpression,598	TINAGL1,ITGB5,CD82,HDAC10,MTCL1,ACTB,RPS6KA4,LGALS1,CCND1,MPRIP,TRIM3,ENC1,TIMP2,EFHD2,CKMT1B,RAC3,CYP1B1,AKT1,PRKACA,GLUL,TGM2,MYLIP,SUN2,IGFBP5,IGFBP4,F2R,HPCAL1,ADAM11,EMP1,ACAP3,INF2,PXDN,FSCN1,MYH9,S100A4,MFGE8,CD44,FKBP5,TTYH3,NFIX,COL13A1,SDC4,PLPPR2,RAB1B,LRP3,GACAT2,FSTL1,THBS1,AURKB,ADGRG1,NUAK1,PCBP4,RAB26,CAMK2N1,LMNA,ST3GAL5,NPTX1,PLCG1,SRGAP3,CKB,GBP2,ABCA1,SMAD3,JUP,FANCA,NBEAL2,PB…
gene_set_query	515	POGK	515.3	ARCHS4 Coexpression,511;Enrichr Queries,796;GTEx Coexpression,239	TOP2A,GPSM2,TFRC,PLEKHB1,NUCKS1,MSI2,CELSR2,LMNB2,LMNB1,SPRED1,RASSF2,LGALS1,CCND1,PHACTR3,TOPBP1,GLUL,TMPO,GTF2I,PAQR4,IGFBP5,NUP210,ROM1,APLP1,FN3KRP,CKAP5,C1QL1,GPRC5B,PSRC1,INCENP,PXDN,MCM3,TAGLN2,MCM6,RAPGEF5,LINC00641,PTMA,CD44,PHLPP1,TTYH2,DHX9,THBS1,AURKB,SKA2,FAM171A1,MAT2A,RACGAP1,CAMK2N1,MVB12B,NSD2,NACC1,E2F1,KCNMB4,HIVEP3,PLCG1,RBM12,SLC12A2,ABCA2,GDF11,CADM4,RRM2,SMAD3,SCD5,FANCA,DH…
gene_set_query	516	ESRRA	516.2	ARCHS4 Coexpression,588;ENCODE ChIP-seq,88;Enrichr Queries,870;ReMap ChIP-seq,16;GTEx Coexpression,1019	EHF,ANKLE1,RAB3A,CD82,TFRC,OGDHL,MSI2,GBA2,ZDHHC3,GALNT10,ACTB,RPS6KA4,PREX1,SAMD14,CCND1,ANPEP,WDR90,PDK4,AKT1,SOX9,MB21D2,TNS4,ATXN7L2,PRKACA,SCN1B,TGM2,GAMT,SEMA6B,CPT1A,ENDOG,PAQR4,NUP210,MTUS1,KRT7,SDHA,CDC25A,TUBA4A,CDC25B,LARS2,ADGRB2,FANCD2,SCNN1A,FSCN1,SRSF2,S100A5,TRIM14,S100A4,TAGLN2,TTLL11,S100A3,SNRNP25,VCL,SEMA7A,DNMT1,RNASEH2A,SLC45A3,ANAPC15,TTYH3,ZNF273,CRABP2,SDC4,CDCA3,CDCA5,PX…
gene_set_query	517	MEF2A	516.3	Literature ChIP-seq,72;ARCHS4 Coexpression,1039;ENCODE ChIP-seq,79;Enrichr Queries,1034;ReMap ChIP-seq,240;GTEx Coexpression,634	FHOD3,OLFML2B,MAML2,CPNE7,RASL11A,COL12A1,TONSL,PLAT,NUCKS1,ADARB1,ACTB,SLC8A1,LAPTM4B,SAMD14,CCND1,RASSF5,PDK4,COTL1,PLS3,SIRPA,MAP3K8,DLEU2,MB21D2,PRKACA,GLUL,LINC01588,GTF2I,TANGO6,GUCY1A1,F2R,VASH2,MTUS1,PCOLCE,TUBA4A,CPED1,ADAM19,SGO1,MBNL1-AS1,LARS2,CRISPLD2,COL4A1,CD109,VOPP1,TAGLN2,VCL,NOTCH3,RNASEH2A,TCF7,PDGFB,LPAR3,DTX4,LTBP1,CNN3,BRIP1,HCAR1,GRK5,NUP85,NACC1,HLTF,KIF3C,KCNN4,PACSIN1,A…
gene_set_query	518	THRB	517	ARCHS4 Coexpression,479;Enrichr Queries,693;GTEx Coexpression,379	GUCY1B1,TINAGL1,COL12A1,ADARB1,SLC8A1,NRGN,CCND1,PDK4,DACT3,CASP2,CYP1B1,SOX9,SCN1B,YWHAH,ZNF365,PDGFRA,KLF12,GUCY1A1,IGFBP5,OSR1,TPM2,NOG,NAV2,KSR2,DNM1,CPED1,DNM3,MBNL1-AS1,DDAH1,PXDN,RGS7BP,MFGE8,CD44,CAMK2B,KANK1,HPGD,TMTC1,AK5,LTBP1,THBS1,AURKB,DDN,DPP4,MFSD4A,SH3BGRL,INPP5A,ALDH1B1,HAUS7,CAMK2N1,POLD1,CREG2,SPOCK1,SLITRK5,CHSY3,GPC4,PDZD7,PACSIN1,ABCA1,MPP2,TCF7L2,GABBR2,SMAD3,NEGR1,KCNB1,C…
gene_set_query	519	ZNF544	518.7	ARCHS4 Coexpression,971;Enrichr Queries,520;GTEx Coexpression,65	CCNF,TONSL,BUB1B,CDC20,LGALS1,PTTG1,CCND1,WDR90,ZNF726,CYP1B1,AKT1,SIRPA,NEK2,PRKACA,ZNF681,LIG1,PASK,CDC25A,TUBA4A,CCNE2,FEZ2,TRIM14,CCDC150,TEDC2,CDCA2,ZNF273,CDCA3,CDCA5,TROAP,CDCA8,FBXO43,SKA3,GJC1,CCNB2,BRIP1,CCNB1,ORC6,HCAR1,PDZD7,PLK4,ACBD7,CCDC138,CAV1,PLK1,FANCA,HMGA1,CDC7,ZWINT,DHFR,KIF18A,ZBTB8B,ITM2C,FEN1,MTCL1,FOXM1,SYNE2,KIF15,NUF2,ENC1,TIMP2,HELLS,RMI2,CKAP2,KIF22,NAV2,ZNF788P,PXDN…
gene_set_query	520	MAFB	518.8	ARCHS4 Coexpression,998;Enrichr Queries,374;ReMap ChIP-seq,276;GTEx Coexpression,427	OLFML2B,HR,LOXL1,LGALS1,CCND1,RASSF5,PDK4,COTL1,CYP1B1,SIRPA,MAP3K8,SOX9,TNS4,GLUL,TGM2,SEMA6B,COL27A1,IGFBP5,IGFBP4,LOXL1-AS1,CTNNBIP1,IGFBP2,ACYP1,TUBA4A,TM4SF1,CRISPLD2,COL4A1,GPD2,S100A4,S100A9,DSC3,FKBP5,ANAPC15,TTYH2,SDC4,GPR87,CDCA5,PXN,LYPD3,GATA3,ADRB2,EVPL,PLA2G7,ST3GAL5,KIF3C,CPA4,WNT4,ABCA1,ST14,JUP,IFFO2,NBEAL2,SYNJ2,HSPA2,TH,DLG4,TBXAS1,TMCC3,SAE1,ITM2C,CSRNP3,TINAGL1,ITGB2,DBI,SYNE…
gene_set_query	521	HES5	519.3	ARCHS4 Coexpression,850;Enrichr Queries,514;GTEx Coexpression,194	TINAGL1,THRA,CD82,STMN3,FMN2,ELFN2,GLI3,GLI2,CCND1,DPF1,PHACTR3,NUSAP1,CYP1B1,SOX9,IGFBP5,CCDC34,IGFBP2,NOG,NME4,IL17RD,ETV4,ADGRB2,DDAH1,CCDC74A,PXDN,ALDOC,CTXN1,PHLPP1,CRABP2,PLPPR5,CRABP1,LYPD1,PDGFB,LRP4,DTX4,THBS1,AURKB,FOXRED2,CACNG7,BRINP2,NWD1,ADGRG1,FAM171A2,EFNB3,GBX2,CAMK2N1,NPTX1,CKB,B4GALNT4,ASIC1,WNT4,ACBD7,WNT10B,GDF11,SMAD3,WNT7B,SCD5,SPRY4,NR2F1,CABLES1,NR2F2,DHRS3,CENPF,SBK1,MEX…
gene_set_query	522	HHEX	519.5	ARCHS4 Coexpression,698;Enrichr Queries,266;ReMap ChIP-seq,183;GTEx Coexpression,931	IFITM2,STMN3,MKI67,CMIP,PYCARD,STK10,LAPTM4B,CCND3,LGALS1,EME1,CCND1,MSANTD2,DPF1,PCLAF,PDK4,COTL1,CYP1B1,NEK2,MAP3K8,SOX9,SKP2,BAHCC1,GLUL,SCN1B,TGM2,CPT1A,GUCY1A1,SSTR5-AS1,IGFBP4,DAPK2,IGFBP2,MTUS1,SHISA2,TM4SF1,BCAM,COL4A2,SAP25,COL4A1,S100A4,TAGLN2,ADAM8,PLA2R1,S100A9,SLC45A3,SDC4,CRABP1,WNK4,PDGFB,ATP5MC3,ADRB2,GATA2,CORO1A,DPP4,SCUBE3,TSPAN8,NACC1,ATRIP,ABCA1,CAV1,FANCA,HMGA2,DHCR24,NBEAL2…
gene_set_query	523	NR3C1	520.7	Literature ChIP-seq,57;ARCHS4 Coexpression,1061;ENCODE ChIP-seq,16;Enrichr Queries,925;ReMap ChIP-seq,90;GTEx Coexpression,975	JPT1,EHF,MAML2,TFRC,CPNE7,TMEM97,ACTB,PREX1,LGALS1,MPRIP,EVA1A,ANPEP,WDR90,RASSF5,STMN1,ZNF724,PDK4,PLCE1,SOX9,TNS4,SKP2,TMPO,EPHA5,ACOT7,DAPK2,MTUS1,KRT7,HSPG2,TM4SF1,LARS2,CRISPLD2,TAGLN2,RIN1,ALDH7A1,PTGES,SDC4,CDCA7,IL20RA,GATA3,SKA3,BRIP1,CYB5R3,RACGAP1,S100A13,FAM43A,PPARGC1B,SLC19A1,NTSR1,ABCA1,CDT1,JUP,NR2F2,BRI3BP,PBX1,FOSL1,POLA1,TPX2,MEX3A,MIR221,TH,PDE3A,ITM2C,PCSK9,BRCA1,RNF157,JPH2,…
gene_set_query	524	ZNF121	521.3	ARCHS4 Coexpression,865;Enrichr Queries,122;GTEx Coexpression,577	TOP2A,TFRC,KIF14,HMGB2,BUB1B,KIF11,BRCA2,MKI67,SMC4,LMNB1,CHAF1A,CCND1,ENC1,CHEK1,AKT1,KNTC1,MAP3K6,TNS4,PRKACA,DLGAP5,TMPO,HELLS,RIPK4,VASH2,KNL1,CDC25A,ASPM,MMS22L,DEPDC1B,ZNF92,PXDN,ZNF714,SRSF2,CKS2,MCM3,MCM4,KIF2C,MCM6,DNA2,EPHA1,KIF20B,PTMA,DSC3,DNMT1,GPR87,PRIM1,RAB1B,CDCA7,PARD6G,LYPD3,SEMA3F,EVPL,THBS1,AURKB,GJC1,PNMA1,MAT2A,SLITRK5,ECT2,HES2,BUB1,PROM2,BARD1,GINS1,RRM2,JUP,ATAD5,CDC42BP…
gene_set_query	525	NHLH2	521.3	ARCHS4 Coexpression,413;Enrichr Queries,924;GTEx Coexpression,227	JPT1,TINAGL1,CSRNP3,TMEM200B,MTCL1,ELAVL2,RPS6KA4,SAMD14,TUBB3,TRIM3,STMN1,CKMT1B,RAC3,NEFL,SOX9,EPHA5,PDGFRA,IGFBP5,APLP1,HPCAL1,ADAM11,KAZN,EN1,UBE2QL1,SHISA2,DNM3,ACAP3,B3GNT4,PXDN,CAMK2B,NDRG4,BRSK2,CRABP1,PIK3R3,GATA3,PKMYT1,GACAT2,AURKB,CACNG7,GBX2,PCBP4,RAB26,CAMK2N1,SPOCK1,NPTX1,SRGAP3,KIF3C,PDZD7,WNT4,ASIC1,TCF7L2,NR2F1,PBX3,NR2F2,TUBB4A,PBX1,GPR137C,PKIB,SBK1,MEX3A,ZNF618,TH,FAM131C,LHX…
gene_set_query	526	ZBTB33	521.6	ARCHS4 Coexpression,831;ENCODE ChIP-seq,102;Enrichr Queries,1278;ReMap ChIP-seq,194;GTEx Coexpression,203	DCLRE1B,CD82,TFRC,ARL6IP1,HDAC10,ZWILCH,CCNF,BUB1B,PEBP1,NUCKS1,SMC4,ACTB,CEP128,CDC20,SCAMP5,PPP1CC,CCND1,ZNF726,WDR90,PLS3,KNTC1,SOX9,KPNA2,TNS4,BAHCC1,TMPO,GTF2I,GAMT,GEN1,ZNF681,NUP210,IGFBP4,CTNNBIP1,KRT7,VRK1,ESCO2,HASPIN,HSPG2,TM4SF1,CDC25B,EML6,SAP25,GPD2,SRSF2,S100A5,S100A4,S100A3,TMPO-AS1,DSC3,RNASEH2A,CDCA3,DHX9,GPR87,TROAP,PXN,IL20RA,NCAPG,GATA3,SKA3,EVPL,PMF1,BRIP1,EFNB3,RACGAP1,NACC…
gene_set_query	527	IKZF2	522	ARCHS4 Coexpression,902;Enrichr Queries,642;GTEx Coexpression,22	ERCC6L,CD82,CCNF,HJURP,BUB1B,MSI2,MKI67,SMC4,SMC2,EME1,CHEK1,ZNF724,PCLAF,NUSAP1,CYP1B1,KNTC1,FBXO5,GLUL,TMPO,WDHD1,NUP210,IGFBP5,ZGRF1,VASH2,ESCO2,HASPIN,WDR76,SGO1,ADAM19,DEPDC1B,NEIL3,DNA2,PRR11,FKBP5,PIF1,SEMA7A,TCF7,CDCA7,CDCA8,NCAPG,HMMR,GATA3,RAD51AP1,DPP4,BRIP1,ORC6,ORC1,CPA4,ABCA1,CDT1,STIL,SMAD3,UBE2C,XRCC2,NEK6,FANCB,ZWINT,PBX1,FAM111B,FAM111A,KIF18B,SASS6,CDK1,TMCC3,RAD18,ITM2C,TINAGL…
gene_set_query	528	LHX9	524	ARCHS4 Coexpression,433;Enrichr Queries,621;GTEx Coexpression,518	COL18A1,JPT1,TINAGL1,CSRNP3,TMEM200B,ONECUT3,NRK,COL12A1,GALNT10,ELAVL2,GLI2,TMEM221,ARMH4,TUBB3,STMN1,TIMP2,CYP1B1,SOX9,SLC16A2,EPHA5,PDGFRA,EPHA7,IGFBP5,APLP1,EN1,MOB3B,CPED1,CACNB3,CDH11,PXDN,CD44,BRSK2,PKDCC,NFIX,C1S,GATA3,KLHL13,GATA2,PCDH18,THBS1,AURKB,GBX2,PCBP4,ST3GAL4,NPTX1,SRGAP3,CPA4,TCF7L2,NEGR1,WNT7B,PBX3,NR2F1,HMGA2,INHBB,HS3ST5,NR2F2,PBX1,SULF2,SLC4A8,PLCXD3,MEX3A,SBK1,ZNF618,LHX2,…
gene_set_query	529	CEBPB	524.2	Literature ChIP-seq,124;ARCHS4 Coexpression,1085;ENCODE ChIP-seq,64;Enrichr Queries,469;ReMap ChIP-seq,230;GTEx Coexpression,1173	EHF,IFITM2,STEAP4,MAML2,TFRC,HJURP,CMIP,ACTB,CEP128,STK10,CCND3,LGALS1,CCND1,WDR90,CHEK1,COTL1,CYP1B1,SIRPA,MAP3K8,KNTC1,SOX9,DLEU2,TNS4,GLUL,TGM2,MAP2K3,IGFBP4,MTUS1,KRT7,KNL1,TM4SF1,MBNL1-AS1,COL4A1,SCNN1A,ADAM8,S100A4,TAGLN2,S100A9,ABCG1,FKBP5,RNASEH2A,SDC4,TXK,PXN,DTX4,ADGRG1,DSN1,TSPAN8,GRK5,ORC1,HLTF,S100A13,KIF3C,PPARGC1B,ABCA1,CDT1,SMAD3,JUP,FZD4,ATP8B1,CAV1,NEK6,NBEAL2,NR2F2,SYNJ2,SMAD6,…
gene_set_query	530	MBNL2	526	ARCHS4 Coexpression,522;Enrichr Queries,699;GTEx Coexpression,357	CNTNAP1,TINAGL1,THRA,PLEKHB1,TONSL,NUCKS1,ZDHHC3,ACTB,PYCARD,SCAMP5,CHAF1A,LGALS1,CCND1,ENC1,TIMP2,PDK4,CASP2,GLUL,YWHAH,ZNF365,RMI2,IGFBP5,MTUS1,EMP1,KIF22,NAV2,DNM1,DNM3,COL4A2,DDAH1,FANCD2,COL4A1,PXDN,TRIM14,MYH9,ITGA6,MCM5,RGS7BP,RAPGEF5,PRTFDC1,CD44,VCL,ASF1B,CAMK2B,NDRG4,HLF,SDC4,TROAP,AK5,FSTL1,THBS1,AURKB,CNN3,FAM171A1,SH3BP1,CAMK2N1,POLD1,MVB12B,LMNA,CREG2,JAM3,PACSIN1,ABCA1,TCF7L2,SMAD3…
gene_set_query	531	ZKSCAN4	526	ARCHS4 Coexpression,554;Enrichr Queries,974;GTEx Coexpression,50	JPT1,ZWILCH,NUDT1,BUB1B,SCAMP5,EME1,PTTG1,NEK2,KNTC1,KPNA2,GLUL,TMEM14A,MYLIP,NUP210,MTUS1,VRK1,KNL1,CDC25C,HASPIN,CDC25A,SGO2,FANCD2,CCDC150,TMPO-AS1,ASF1B,CDCA2,DHX9,CDCA5,TROAP,CDCA7,CDCA8,ADRB2,FBXO43,PKMYT1,DTX4,CORO1A,NCAPH,CCNB2,BRIP1,DSN1,NUAK1,RBM12,ATRIP,APOBEC3C,PLK4,FANCI,ABCA1,ATP8B3,CCDC138,DDIAS,PLK1,FANCA,KIF18A,SASS6,NFE2L3,ITM2C,WRAP53,COL18A1,TINAGL1,MCM7,CDCA7L,BHLHE41,KIF11,K…
gene_set_query	532	ZNF443	527.3	ARCHS4 Coexpression,342;Enrichr Queries,148;GTEx Coexpression,1092	IFITM2,TINAGL1,HMGB2,BRCA1,KIF11,HMGB1,MKI67,VSIR,LMNB1,SMC2,KIF15,LGALS1,CCND1,MPRIP,ENC1,STMN1,ITGB8,CYP1B1,KNTC1,PRKACA,DLGAP5,MYLIP,HELLS,ZNF681,KLF12,APAF1,RMI1,ZGRF1,F2R,VRK1,NAV2,ESCO2,TENT5C,CCNA2,ASPM,MMS22L,CCNE2,ZNF519,PXDN,G2E3,MYH9,ITGA6,DNA2,KIF20B,S100A9,DTL,VCL,BLM,HPGD,UHRF1,NCAPG,TTK,ADRB2,PDS5B,THBS1,AURKB,AURKA,SKA2,RAD54B,HLTF,PDSS1,FAM43A,GBP2,CPA4,E2F8,ABCA1,BARD1,ZNF341,CE…
gene_set_query	533	TSHZ2	527.3	ARCHS4 Coexpression,709;Enrichr Queries,506;GTEx Coexpression,367	SRPX,COL18A1,FEN1,STEAP4,TINAGL1,COL12A1,GLI3,LMNB2,LMNB1,PDK4,CYP1B1,SOX9,PDGFRA,GUCY1A1,IGFBP5,IGFBP4,EMP1,NAV2,TM4SF1,ALDH1A3,TMEM135,TFDP1,COL4A2,ZNF519,CRISPLD2,COL4A1,PXDN,CDH11,COL6A1,COL6A3,CD44,LXN,ANAPC15,NFIX,C1S,LAMA4,RAB1B,PCDH18,LTBP1,THBS1,AURKB,HCAR1,PALMD,NACC1,ABCA1,ACBD7,TCF7L2,MPP2,NEGR1,KCNB1,FZD4,CAV1,HMGA1,INHBB,NR2F2,HSPA12B,SORL1,PBX1,ARHGAP24,SULF2,GPR137C,FABP4,TACC3,PY…
gene_set_query	534	IKZF1	527.5	Literature ChIP-seq,134;ARCHS4 Coexpression,628;ENCODE ChIP-seq,98;Enrichr Queries,1212;ReMap ChIP-seq,146;GTEx Coexpression,947	EHF,MAML2,GLDC,UXS1,ACTB,CDC20,RPS6KA4,PREX1,SAMD14,RASSF2,MPRIP,RASSF5,CREB3L1,CHEK1,FBXO5,GLUL,NUP210,HPCAL1,KRT7,P3H3,ESCO2,HSPG2,CPED1,VOPP1,TRIM14,TAGLN2,KIF20A,PRR11,SLC45A3,TTYH3,CRABP2,SDC4,TTYH2,TXK,WNK4,CDCA7,PIK3R3,GATA3,GATA2,NCAPH,SKA2,NUP85,ST3GAL5,FAM43A,KCNN4,BARD1,PLK4,WNT10B,CDT1,CADM4,NBEAL2,CGN,BRI3BP,FAM111B,FAM111A,TPX2,MEX3A,APOBEC3B,PTPRS,BRCA2,KIF15,RNF157,MIS18BP1,ENC1,C…
gene_set_query	535	ZBTB16	527.5	ARCHS4 Coexpression,783;Enrichr Queries,333;ReMap ChIP-seq,135;GTEx Coexpression,859	ANKLE1,RAB3A,TFRC,ARL6IP1,ZWILCH,GALNT18,NUDT1,BUB1B,SMC4,CEP128,CDC20,LGALS1,PTTG1,CCND1,PDK4,PLS3,CYP1B1,FBXO5,SOX9,PRKACA,KPNA2,ATXN7L2,MAP3K6,GLUL,CA14,TMPO,TGM2,TANGO6,IGFBP5,IGFBP4,TPM2,DAPK2,IGFBP2,PCOLCE,ESCO2,HASPIN,HSPG2,CDC25B,CPED1,MBNL1-AS1,SELENON,SAP25,CRISPLD2,COL4A1,MXRA8,PRR11,S100A9,VCL,TMPO-AS1,FKBP5,ASF1B,TEDC1,SDC4,TROAP,NCAPG,ATP5MC3,TMTC1,ADRB2,SKA3,PMF1,SKA2,HCAR1,EFNB3,N…
gene_set_query	536	IRX6	528	ARCHS4 Coexpression,677;Enrichr Queries,527;GTEx Coexpression,380	SYNM,TINAGL1,C2CD2,HR,ADRA1D,TMEM191A,CCND1,SPTLC3,SOX18,SIX2,PDK4,CYP1B1,PGM5,SOX9,MAP3K6,TNS4,PDGFRA,DGAT2,CTNNBIP1,EN1,SHISA2,SERPINB7,GPRC5B,PXDN,CDH11,PLIN4,VWA1,DSC3,KRT80,NDRG4,PKDCC,SEMA3D,LAMA4,IL20RA,LYPD1,PARD6G,TMTC1,LRP3,GATA3,ADRB2,AURKB,COCH,DPP4,ADAMTS15,NUAK1,CYB5R3,PALMD,GBX2,CAMK2N1,NPTX1,PLXNA4,CPA4,JAG2,JUP,FZD4,NR2F1,IFFO2,G0S2,INHBB,NR2F2,HSPA12B,SOD3,TSPAN15,FABP4,LHX2,PPP…
gene_set_query	537	IRX2	528	ARCHS4 Coexpression,661;Enrichr Queries,384;GTEx Coexpression,539	TINAGL1,HMGB3,HR,CCND1,SPTLC3,ENC1,NEFL,CYP1B1,PLCE1,SOX9,TNS4,PDGFRA,IGFBP5,IGFBP4,CTNNBIP1,IGFBP2,EN1,VSTM2L,KAZN,SHISA2,SERPINB7,SORCS2,ANO1,COL4A2,COL4A1,PXDN,CDH11,CD44,DSC3,KRT80,ZNF273,NFIX,SDC4,GPR87,CRABP1,IL20RA,PARD6G,GATA3,GATA2,DTX4,THBS1,AURKB,CAND2,CACNG7,GBX2,CAMK2N1,GPC4,CKB,PROM2,WNT4,SPDEF,TCF7L2,JUP,CDC42BPG,CAV1,NR2F1,PBX3,IFFO2,HMGA2,INHBB,NR2F2,PBX1,SULF2,KRT19,DNMBP,SBK1,M…
gene_set_query	538	PRMT3	528.3	ARCHS4 Coexpression,10;Enrichr Queries,33;GTEx Coexpression,1542	TFRC,ZWILCH,DSCC1,GMNN,BUB1B,TMEM97,MKI67,SMC4,SMC2,CDC20,CCND1,PTTG1,CHEK1,NUSAP1,KNTC1,OIP5,NUDT15,KPNA2,TMPO,WDHD1,VRK1,HASPIN,CDC25A,MELK,KIF20A,DNA2,FKBP5,BLM,DNMT1,CDCA2,PARPBP,DHX9,CDCA5,CDCA7,CDCA8,NCAPG,HMMR,SKA3,NCAPH,RAD51AP1,CCNB1,RACGAP1,ORC1,ECT2,FANCI,PLK4,CDT1,STIL,UBE2C,PLK1,HMGA1,FANCA,CDC7,NDC80,ZWINT,DHFR,ANLN,TPX2,POLA1,NASP,UBE2T,KIF4A,CDK1,SAE1,RAD18,ITM2C,TOP2A,ARHGAP11A,F…
gene_set_query	539	FOXD2	528.7	ARCHS4 Coexpression,1082;Enrichr Queries,154;GTEx Coexpression,350	TINAGL1,ITGB4,ADRA1D,GLI2,CCND1,CREB3L1,SIX2,ENC1,TIMP2,ITGB8,PLCE1,CYP1B1,SOX9,SUN2,PDGFRA,ENTPD2,IGFBP5,IGFBP4,NOG,CTDSPL,EN1,FOXL1,NAV2,HSPG2,ETV4,TENT5C,ALDH1A3,INF2,ELF3,B3GNT7,COL4A1,FANCD2,PXDN,MXRA8,VWA1,ITGA6,MATN3,AHDC1,PTGER4,NFIX,ARHGAP19,LPAR3,GATA3,UQCR10,GATA2,CLCN2,UACA,THBS1,IQGAP3,NPAS2,AURKB,SELENBP1,DRP2,ADGRG1,NUAK1,SCIN,TSPAN8,GBX2,CAMK2N1,MICALL2,SLITRK5,CLSPN,PDZD7,JAM3,CP…
gene_set_query	540	PCGF6	529	ARCHS4 Coexpression,43;Enrichr Queries,28;GTEx Coexpression,1516	TFRC,ZWILCH,DSCC1,GMNN,CCNF,HJURP,BUB1B,TMEM97,MKI67,SMC4,SMC2,CDC20,CCND1,MPRIP,STMN1,CHEK1,PCLAF,SIRPA,OIP5,FBXO5,KPNA2,SKP2,PRKACA,TMPO,WDHD1,TANGO6,VRK1,ESCO2,CDC25A,WDR76,SGO1,MBNL1-AS1,MELK,CCNE2,FANCD2,DNA2,KIF20B,FKBP5,BLM,DNMT1,PARPBP,CDCA5,SHMT1,CDCA7,CDCA8,NCAPG,HMMR,SKA3,NCAPH,RAD51AP1,CCNB1,ORC6,RACGAP1,ECT2,PLK4,FANCI,CDT1,UBE2C,DDIAS,PLK1,HMGA1,FANCA,CDC7,NBEAL2,NDC80,ZWINT,DHFR,AN…
gene_set_query	541	PHOX2B	529.3	ARCHS4 Coexpression,249;Enrichr Queries,876;GTEx Coexpression,463	JPT1,SYNM,TINAGL1,PTPRS,PODXL2,STMN3,MSI2,HOXA13,ELAVL2,GLI2,RNF157,BCL7A,TUBB3,SIX2,TNFAIP8L1,AKT1,NEFL,CYP1B1,RAC3,PGM5,SOX9,GTF2I,PDGFRA,EPHA7,GUCY1A1,ITGA1,EN1,NME4,PCOLCE,PRSS12,ALDH1A3,FAM222A,CDH11,FSCN1,SLC29A1,VCL,KANK2,BRSK2,NFIX,CRABP1,GATA3,KLHL13,GATA2,AURKB,GJC1,CACNG7,GBX2,PCBP4,TBX20,NSD2,E2F1,CDH24,FSD1,PLCG1,FAM83D,NTSR1,PLXNA4,B4GALNT4,ABCA1,TUB,WWTR1,TCF7L2,HOXB-AS3,PBX3,NR2F1…
gene_set_query	542	TERF2	530.3	ARCHS4 Coexpression,1029;Enrichr Queries,513;ReMap ChIP-seq,247;GTEx Coexpression,332	JPT1,RAB3A,ANKLE1,TFRC,GLDC,CMIP,ACTB,SCAMP5,PREX1,CCND1,TUBB3,ZNF726,DPF1,STMN1,PCLAF,COTL1,MAP3K8,NEK2,NUDT15,KPNA2,SCN1B,LINC01588,TMPO,GTF2I,PAQR4,DAPK2,APLP1,VASH2,TRIM14,SNRNP25,RIN1,LINC00641,CCDC150,FBLN7,PIF1,DNMT1,ZNF273,DHX9,PDGFB,CDCA8,TNFRSF11A,WDR62,PDS5B,PKMYT1,PMF1,PDZD4,CYB5R3,HCAR1,ORC6,NUP85,HLTF,NACC1,KIF3C,SRGAP3,KCNN4,ATP5MF,PDZD7,PACSIN1,ACBD7,SMAD3,ATP8B3,NEK6,PLK1,FANCA,R…
gene_set_query	543	NKX25	530.5	ARCHS4 Coexpression,402;GTEx Coexpression,659	FHOD3,GPI,COL18A1,ISYNA1,PDE1C,PKN3,ATP5MC3,NEXN,LRP3,UQCR10,LTBP1,SLC8A1,LAPTM4B,JPH2,INPP5A,PRADC1,TBX20,E2F1,MYO18A,RAC3,PGM5,MYBL2,PRKACA,ATP5MF,ADAMTS7,CDT1,SSTR5-AS1,RASL10B,ADAM11,SDHA,SMAD6,PLEKHA7,SSTR5,PLCXD3,WNK2,SLC25A10,NES,RBM24,TELO2
gene_set_query	544	PRDM13	532	ARCHS4 Coexpression,457;Enrichr Queries,1108;GTEx Coexpression,31	ZWILCH,CCNF,HJURP,BUB1B,MKI67,SMC2,EME1,CHEK1,ZNF724,PCLAF,NUSAP1,FBXO5,SOX9,TMPO,EPHA5,WDHD1,PDGFRA,EPHA7,NUP210,ZGRF1,VASH2,VRK1,ESCO2,HASPIN,WDR76,CDC25A,SGO1,DEPDC1B,TBC1D21,DNA2,ASF1B,PIF1,BLM,SEMA7A,TEDC2,PARPBP,CDCA8,NCAPG,HMMR,GATA3,GATA2,NCAPH,RAD51AP1,FAM171A2,ORC6,ORC1,NPTX1,CDT1,STIL,RASL10B,NEK6,XRCC2,NR2F1,FANCB,NR2F2,BRI3BP,ZWINT,FAM111B,DHFR,LHX2,UBE2S,UBE2T,LRFN1,SASS6,CDK1,SIM2,…
gene_set_query	545	TLX3	532.3	ARCHS4 Coexpression,202;Enrichr Queries,911;GTEx Coexpression,484	JPT1,TINAGL1,PTPRS,PODXL2,MTCL1,STMN3,ESPN,HOXA13,ELAVL2,GLI2,HOXA10,SAMD14,BCL7A,TUBB3,SIX2,TRIM3,CKMT1B,NEFL,CYP1B1,RAC3,SOX9,PDGFRA,COL27A1,HPCAL1,ADAM11,EN1,NAV2,ACAP3,INCENP,FSCN1,SLC25A10,CTXN1,THOP1,BRSK2,NFIX,COL13A1,PKN3,LRP3,GATA3,GATA2,HOXB13,PKMYT1,GACAT2,AURKB,RECQL4,FAM171A2,GBX2,PCBP4,RAB26,MGAT5B,E2F1,NPTX1,SRGAP3,KIF3C,CKB,PDZD7,B4GALNT4,JAG2,CDT1,WNT7B,NR2F1,PBX3,NR2F2,TUBB4A,GP…
gene_set_query	546	CSRNP3	534	ARCHS4 Coexpression,564;GTEx Coexpression,504	NDRG4,RAB3A,THRA,PLPPR5,STMN3,AK5,ELFN2,SLC8A1,ELAVL2,SCAMP5,FAM171A2,EFNB3,SLC22A17,CAMK2N1,TUBB3,DPF1,CREG2,STMN1,SLITRK5,KIF3C,PLXNA4,PACSIN1,ZNF365,EPHA5,TUB,PRRT3,NEGR1,KIAA1549L,SYT16,UBE2QL1,PBX1,CIT,SLC4A8,ADGRB2,DLG4,REEP2,CALM3,RGS7BP,RAPGEF5,SCN2A,CDK5R1
gene_set_query	547	FOXI3	534	ARCHS4 Coexpression,644;GTEx Coexpression,424	PIF1,KRT80,ZNF273,GPR87,RAB1B,IL20RA,PARD6G,HR,GATA3,CTSV,GJC1,HCAR1,ORC6,ZNF726,AKT1,TNS4,PRKACA,CPA4,WNT4,JAG2,ACBD7,MGME1,SUN2,ZNF681,JUP,TNFRSF18,CDC42BPG,CTNNBIP1,GINS4,VASH2,IFFO2,ANO9,KREMEN2,SERPINB7,KRT75,ZNF738,CENPK,F2RL1,MYH9,HAP1,CENPP,ZBTB8B,CCDC150,DSC3
gene_set_query	548	USF2	534.2	ARCHS4 Coexpression,1037;ENCODE ChIP-seq,77;Enrichr Queries,889;ReMap ChIP-seq,154;GTEx Coexpression,514	ANKLE1,HDAC10,PLEKHB1,TONSL,STMN3,TMEM97,ACTB,SCAMP5,RPS6KA4,PREX1,LGALS1,WDR90,ZNF724,AKT1,PDK3,FBXO5,TNS4,SKP2,PRKACA,ATXN7L2,GLUL,TMPO,GAMT,WDHD1,NUP210,DAPK2,KRT7,TAGLN2,DNA2,RIN1,KIF20B,PTGES,TTYH3,LXN,CDCA3,SDC4,SHMT1,LYPD1,NCAPH,ADAMTS15,DSN1,INPP5A,RACGAP1,S100A13,ATRIP,B4GALNT4,ABCA1,XRCC3,NR2F2,ZWINT,FOSL1,FAM111A,ANLN,CD320,ITM2C,ACHE,BHLHE41,SECTM1,KIF15,WFDC3,RNF157,TUBA1B,CHAF1A,MIS…
gene_set_query	549	SLC2A4RG	534.3	ARCHS4 Coexpression,476;Enrichr Queries,83;GTEx Coexpression,1044	COL18A1,PRR7,FEN1,MCM7,HMGB2,STMN3,KIF11,CHTF18,LMNB2,SCAMP5,CDC20,RPS6KA4,TUBA1B,LGALS1,CCND1,PTTG1,NUSAP1,PDE4A,AKT1,MYBL2,OIP5,TK1,PRKACA,ACADS,GAMT,RMI2,EGFL7,CDC25A,CDC25B,GCHFR,ACAP3,BCAM,INF2,ACOX2,SAPCD2,CAT,PXDN,FSCN1,MCM4,VWA1,MYH9,SLC25A10,MCM5,MCM6,ZNF511,SLC29A1,VCL,TELO2,ASF1B,BLM,DNMT1,TTYH3,RNASEH2A,SHMT1,CDCA5,RAB1B,PXN,LRP5,LRP3,SEMA3F,TYMS,AURKB,RECQL4,LMNA,NACC1,E2F1,CKB,MROH6…
gene_set_query	550	SKI	534.5	ARCHS4 Coexpression,572;GTEx Coexpression,497	COL18A1,CNTNAP1,NFIX,TTYH3,PTPRS,COL13A1,MTCL1,LRP3,GACAT2,MPRIP,PCBP4,TRIM3,NACC1,TIMP2,CKMT1B,AKT1,NPTX1,PLCG1,PRKACA,ABCA2,SUN2,COL27A1,ADAM11,TUBB4A,GPR137C,GNG13,PKIB,ACAP3,SELENON,INF2,ZNF519,FAM131C,ZNF702P,COL6A1,FSCN1,MYH9,TLL1,CALM3,SCN2A,SLC26A5
gene_set_query	551	FOXH1	535.3	ARCHS4 Coexpression,789;Enrichr Queries,292;GTEx Coexpression,525	COL18A1,TINAGL1,TMEM200B,CCNF,TONSL,HMGB3,FOXM1,ESPN,GLI2,LAPTM4B,CREB3L1,PDE4A,MYBL2,SOX9,MYO7B,VASH2,ANO9,SLC35G1,ETV4,CDC25A,HIC2,ELF3,B3GNT7,SCNN1B,PXDN,B3GNT3,FSCN1,BIRC5,SLC29A1,EPHA1,PTMA,PIF1,CRABP2,CDCA5,CRABP1,TCF7,PALM3,WNK4,TNFRSF11A,GATA3,GATA2,SKA3,AURKB,SELENBP1,RECQL4,CACNG7,MUC2,TSPAN8,GBX2,LMNA,GPC4,ATP5MF,CDT1,ST14,OSBPL7,GALNT4,SMAD3,ATP8B1,PLK1,SPRY4,HMGA1,FANCA,HMGA2,CGN,SEM…
gene_set_query	552	DMRTA2	535.3	ARCHS4 Coexpression,387;Enrichr Queries,738;GTEx Coexpression,481	JPT1,EHF,TINAGL1,TMEM200B,GLI3,ELAVL2,GLI2,SIX2,STMN1,CYP1B1,SOX9,PDGFRA,FGFBP1,S100A2,IGFBP5,CCDC34,RIPK4,IGFBP2,NOG,EMP1,EN1,UBE2QL1,SHISA2,ACYP1,SORCS2,ALDH3A1,CACNB3,ADGRF1,ESPL1,MALL,PXDN,EPHA1,CTXN1,PTMA,DSC2,BRSK2,CRABP2,CRABP1,GATA3,GATA2,EVPL,AURKB,GJC1,ORC6,GBX2,CAMK2N1,PCBP4,NPTX1,SRGAP3,HES2,PROM2,MPZL2,GDF11,ZNF185,WNT7B,NR2F1,HMGA2,INHBB,NR2F2,DHRS3,PBX1,BAIAP3,TICRR,SLC4A8,SBK1,MEX…
gene_set_query	553	LCORL	535.3	ARCHS4 Coexpression,445;Enrichr Queries,1134;GTEx Coexpression,27	JPT1,DSCC1,CCNF,HJURP,MSI2,MKI67,SMC4,SMC2,CEP128,RPS6KA4,EME1,TUBB3,CHEK1,STMN1,ZNF724,PCLAF,NUSAP1,AKT1,OIP5,FBXO5,PRKACA,TMPO,WDHD1,ZGRF1,ESCO2,HASPIN,WDR76,SGO1,DEPDC1B,NEIL3,MELK,GPD2,DNA2,KIF20B,PRR11,RNASEH2A,PXN,CDCA7,NCAPG,HMMR,PDS5B,SKA2,RAD51AP1,BRIP1,ORC1,HLTF,NACC1,ECT2,CDT1,STIL,DDIAS,UBE2C,XRCC2,FANCA,FANCB,PBX1,TPX2,ANLN,SASS6,CDK1,RAD18,SLC2A4RG,ITM2C,ARHGAP11A,PHTF2,FEN1,CSRNP3,…
gene_set_query	554	GSX2	535.7	ARCHS4 Coexpression,379;Enrichr Queries,1053;GTEx Coexpression,175	MOXD1,JPT1,PRR7,TINAGL1,ARL6IP1,ONECUT3,PLEKHB1,FMN2,HOXA13,GLI3,GLI2,HOXA10,TUBB3,SIX2,PHACTR3,PBK,ITGB8,SOX9,SLC16A9,HMGN2,SOX7,CA14,PDGFRA,ENTPD2,MYH15,ELOVL2,SLC2A12,F2R,FN3KRP,EN1,PIMREG,SORCS2,MOB3B,CIT,C1QL1,GPRC5B,PSRC1,FSCN1,ALDOC,ALDH7A1,SEMA7A,PHLPP1,ARHGAP19,CDCA7,LYPD1,LRP4,PIK3R3,GATA3,GATA2,HOXB13,AURKB,RAD54B,CNN3,SKA2,FOXRED2,BRINP2,RAB40B,GBX2,PNMA1,PCBP4,TBX20,KCNMB4,CKB,B4GALN…
gene_set_query	555	BCL11B	536.5	Literature ChIP-seq,151;ARCHS4 Coexpression,1123;Enrichr Queries,589;GTEx Coexpression,283	EPHB6,TINAGL1,HR,FMN2,MKI67,CELSR2,SYNE2,STK10,GM2A,CCND1,SPTLC3,RASSF5,ENC1,COTL1,CD37,SOX9,TNS4,EPHA5,SUN2,EPHA7,KLF12,IGFBP5,TNFRSF18,CTNNBIP1,ADAM11,KREMEN2,NAV2,SERPINB7,RASA3,PXDN,CDH11,ITGA6,EVL,RIN1,CD44,DSC3,CAMK2B,KRT80,ZNF273,NFIX,GPR87,TCF7,IL20RA,LRP4,PARD6G,LYPD3,GATA3,EVPL,CORO1A,THBS1,AURKB,CAMK2N1,CPA4,WNT4,ABCA1,TCF7L2,RRM2,SMAD3,JUP,WNT7B,PLCL2,IFFO2,NR2F2,SORL1,PBX1,SULF2,SBK1…
gene_set_query	556	ZBTB4	537	ARCHS4 Coexpression,418;Enrichr Queries,511;GTEx Coexpression,682	CNTNAP1,PTPRS,TINAGL1,THRA,STMN3,ARRB1,NRGN,SCAMP5,CHAF1A,LGALS1,CCND1,MPRIP,TIMP2,SIRPA,PGM5,PRKACA,GLUL,GEN1,MYLIP,SUN2,SCARA3,IGFBP5,RFC2,IGFBP4,FRMD4A,NAV2,DNM1,ACAP3,INF2,ADGRB2,PXDN,TRIM14,MYH9,CD44,KANK2,CAMK2B,NDRG4,TTYH3,NFIX,SDC4,ATP1A3,THBS1,CLN6,AURKB,DDN,NUAK1,POLR2A,CAMK2N1,LMNA,POC1A,PDSS1,GBP2,JAM3,PACSIN1,ABCA1,WWTR1,TCF7L2,ABCA2,SMAD3,RBPMS,JUP,DDIAS,CAV1,FANCA,SORL1,PBX1,DHRS3,…
gene_set_query	557	CC2D1A	538	ARCHS4 Coexpression,419;GTEx Coexpression,657	HDAC10,LRP5,TONSL,HR,TMTC1,LRP3,CHTF18,RECQL4,RAB26,WDR90,NACC1,MICALL2,CKMT1B,AKT1,SRGAP3,PRKACA,JAG2,ABCA2,LRRC45,ST14,CDC42BPG,ANO9,PLEKHA6,CGN,SEMA4G,PKIB,ACAP3,INF2,WNK2,PXDN,B3GNT4,F2RL1,SLC25A10,PLCD3,SLC2A4RG,TELO2,SSBP4
gene_set_query	558	STAT6	539	Literature ChIP-seq,125;ARCHS4 Coexpression,843;Enrichr Queries,550;GTEx Coexpression,638	TINAGL1,IFITM2,PODXL2,CD82,HDAC10,MAML2,ITGB2,SECTM1,ARRB1,MSI2,ACTB,SCAMP5,RNF157,PREX1,STK10,CCND3,LGALS1,RASSF2,BCL7A,CCND1,MPRIP,RASSF5,TIMP2,COTL1,EFHD2,CASP2,AKT1,CTSH,CD37,HADH,DLGAP5,TGM2,SUN2,KLF12,NUP210,IGFBP4,UBE2QL1,EMP1,HSPG2,TUBA4A,DDB2,GPRC5B,SAP25,CD109,PXDN,MYH9,S100A4,ITGA6,TAGLN2,ADAM8,EVL,SNRNP25,CD44,VCL,PRTFDC1,CAMK2B,NDRG4,SDC4,PXN,HMMR,THBS1,CORO1A,AURKB,NPAS2,DPP4,CACNG7…
gene_set_query	559	HOXA5	539.3	ARCHS4 Coexpression,695;Enrichr Queries,139;GTEx Coexpression,784	TOP2A,TINAGL1,C2CD2,LRRC38,PLAT,HOXA13,LOXL1,AMOT,CDC20,HOXA10,CCND1,BCL7A,ENC1,TIMP2,PDK4,NUSAP1,AKT1,CYP1B1,RAC3,SLC16A9,SOX9,ABCD1,BAHCC1,PDGFRA,CCBE1,IGFBP5,IGFBP4,ITGA1,IGFBP2,NOG,EMP1,ALDH3A2,CCNA2,CLDN11,ALDH1A3,COL4A1,PXDN,CDH11,CAT,COL8A1,S100A4,ALDOC,KIF20A,ABCG1,CD44,AHDC1,PTGER4,PKN3,GATA3,ADRB2,GATA2,THBS1,IQGAP3,AURKB,UNG,PDLIM1,CAMK2N1,KHDC1,ST3GAL4,SLITRK5,GBP2,PDZD7,CPA4,ABCA1,TC…
gene_set_query	560	JUNB	539.5	ARCHS4 Coexpression,757;Enrichr Queries,545;ReMap ChIP-seq,205;GTEx Coexpression,651	EHF,RAB3A,IFITM2,CD82,MAML2,TFRC,HDAC10,FHOD1,PLAT,ACTB,RPS6KA4,PREX1,STK10,CCND3,LGALS1,CCND1,EVA1C,CREB3L1,RASSF5,COTL1,PLS3,CYP1B1,MAP3K8,SOX9,SOX7,GLUL,TGM2,MYLIP,S100A2,IGFBP4,CPED1,ADAM19,LARS2,ACAP3,MBNL1-AS1,COL4A1,FSCN1,S100A4,TAGLN2,ADAM8,S100A3,S100A9,TRABD2B,VCL,FKBP5,NOTCH3,ISYNA1,RNASEH2A,SDC4,PXN,TCF7,PDGFB,ABCB9,CORO1A,NACC1,KCNN4,CDT1,SMAD3,ARHGEF39,HMGA1,NBEAL2,FOSL1,MEX3A,CDK2,…
gene_set_query	561	ZNF551	539.7	ARCHS4 Coexpression,431;Enrichr Queries,60;GTEx Coexpression,1128	ERCC6L,ANKLE1,DSCC1,BUB1B,MKI67,CDC20,MTBP,CCND1,STMN1,CHEK1,PCLAF,ZNF724,CKMT1B,AKT1,SIRPA,KPNA2,PRKACA,WDHD1,F2R,VASH2,CDC25A,ACAP3,EML6,CCNE2,KIF20A,DNA2,KIF20B,FKBP5,ZNF273,CDCA7,CDCA8,NCAPG,GJC1,CCNB2,CCNB1,CYB5R3,HCAR1,RACGAP1,NPTX1,CLSPN,ECT2,FAM83D,PPARGC1B,BARD1,CDT1,STIL,PLK1,FANCA,CDC7,FAM111B,NASP,ZNF702P,CALM3,ZBTB8B,ZNF530,ITM2C,TOP2A,TINAGL1,MTCL1,NCAPG2,KIF14,HMGB2,MCM10,BRCA1,KIF…
gene_set_query	562	FOXB1	541	ARCHS4 Coexpression,495;Enrichr Queries,907;GTEx Coexpression,221	ACHE,TINAGL1,PODXL2,ARL6IP1,PLEKHB1,HMGB2,TMEM97,ELAVL2,GLI3,GLI2,RASSF2,CCND1,TUBB3,SOX18,SIX2,STMN1,PCLAF,NEFL,CYP1B1,SOX9,GTSE1,CA14,PDGFRA,HELLS,EPHA7,ACOT7,MYH15,ROM1,APLP1,EN1,FOXL1,SHISA2,ASRGL1,C1QL1,HIC2,PSRC1,PLPP4,FANCD2,PXDN,CKS2,HAP1,PTMA,ALDH7A1,EMC3-AS1,CRABP1,LYPD1,GATA3,UQCR10,GATA2,AURKB,GJC1,RAD51AP1,GBX2,MVB12B,ATP5MF,TUB,GDF11,TCF7L2,GINS2,CADM4,SCD5,NR2F1,HMGA2,MND1,SYNJ2,NR…
gene_set_query	563	ZNF608	541	ARCHS4 Coexpression,354;Enrichr Queries,656;GTEx Coexpression,613	CSRNP3,PTPRS,MAML2,BHLHE41,NUCKS1,MSI2,OLFML2A,GLI3,SLC8A1,ELAVL2,GLI2,SPRED1,CCND1,TUBB3,ENC1,ITGB8,CYP1B1,SOX9,GTF2I,ADAMTS7,EPHA5,KLF12,EPHA7,IGFBP5,MTUS1,FRMD4A,NAV2,IL17RD,CKAP5,PXDN,TAGLN2,PRTFDC1,DSC3,NOTCH3,GPR87,RAB1B,PIK3R3,LYPD3,DTX4,EVPL,PCDH18,LTBP1,THBS1,AURKB,GNA14,CACNG7,NUAK1,FAM171A2,PCBP4,ST3GAL5,KIF3C,MAP2K6,B4GALNT4,ABCA1,TUB,ABCA2,TCF7L2,GDF11,SMAD3,JUP,NR2F1,NR2F2,SORL1,PBX…
gene_set_query	564	CEBPZ	541.8	ARCHS4 Coexpression,74;ENCODE ChIP-seq,63;Enrichr Queries,899;ReMap ChIP-seq,149;GTEx Coexpression,1524	DCLRE1B,JPT1,ERCC6L,ANKLE1,RAB3A,TFRC,ZWILCH,DSCC1,CCNF,GMNN,BUB1B,SMC4,CMIP,SMC2,CDC20,PPP1CC,CHEK1,PCLAF,ZNF724,PRKACA,KPNA2,SKP2,NUDT15,CA14,TMPO,WDHD1,VASH2,PCOLCE,VRK1,P3H3,PASK,CDC25A,ASRGL1,CACNB3,SAP25,ZNF714,SRSF2,DNA2,RIN1,KIF20B,PRR11,ASF1B,FBLN7,TEDC1,BLM,DNMT1,ANAPC15,CDCA2,CDCA3,DHX9,CDCA5,TROAP,NCAPG,HMMR,SKA3,SKA2,RAD51AP1,CCNB1,ORC1,HLTF,NACC1,CLSPN,ATP5MF,JUP,UBE2C,XRCC2,XRCC3,F…
gene_set_query	565	TSC22D1	542	ARCHS4 Coexpression,543;Enrichr Queries,338;GTEx Coexpression,745	CSRNP3,GUCY1B1,TINAGL1,IFITM2,RAB3A,THRA,ITGA2B,FMN2,ELFN2,ACTB,NRGN,TUBA1B,SAMD14,LGALS1,CCND1,SLC22A17,DPF1,ENC1,STMN1,TIMP2,DACT3,CASP2,GLUL,SCN1B,TGM2,YWHAH,ZNF365,IGFBP5,IGFBP4,F2R,EMP1,TUBA4A,FRMD3,DNM3,GPRC5B,ADGRB2,COL4A1,PXDN,FSCN1,MYH9,S100A4,ITGA6,TAGLN2,PTMA,CD44,VCL,NDRG4,SDC4,FSTL1,THBS1,AURKB,CNN3,PDLIM1,SH3BGRL,PNMA1,POLD1,LMNA,SPOCK1,CKB,KIF3C,ABCA1,MGME1,TCF7L2,ZNF185,JUP,CAV1,S…
gene_set_query	566	TSHZ1	542.7	ARCHS4 Coexpression,421;Enrichr Queries,399;GTEx Coexpression,808	CNTNAP1,TINAGL1,CD82,THRA,STMN3,MKI67,GLI3,GLI2,SCAMP5,CCND1,MPRIP,ENC1,TIMP2,CYP1B1,SOX9,PRKACA,PDGFRA,SUN2,KLF12,IGFBP5,IGFBP4,F2R,APLP1,EMP1,UBE2QL1,NAV2,IL17RD,ACAP3,CACNB3,FAM222A,ZNF519,COL4A2,COL4A1,PXDN,CDH11,CD44,AHDC1,FKBP5,BRSK2,HLF,NFIX,LRP3,THBS1,CLN6,AURKB,GJC1,ADGRG1,NUAK1,PNMA1,CAMK2N1,GTF2IP4,KIF3C,ABCA1,TCF7L2,ABCA2,CDKN2C,SMAD3,CADM4,CAV1,HOXB-AS3,PBX3,NR2F1,NR2F2,SORL1,PBX1,DH…
gene_set_query	567	HIVEP3	543.7	ARCHS4 Coexpression,842;Enrichr Queries,519;GTEx Coexpression,270	EPHB6,TINAGL1,CD82,MAML2,ITGB2,BHLHE41,HR,CELSR2,SLC8A1,RPS6KA4,PREX1,STK10,GM2A,CCND1,RASSF5,ENC1,TIMP2,SIRPA,TNS4,ABCD1,ICOSLG,TGM2,MAP2K3,SEMA6B,TNFRSF18,CTNNBIP1,EMP1,FRMD4A,KREMEN2,NAV2,SERPINB7,SORCS2,PALD1,ADAM19,COL4A2,RASA3,IL1B,B3GNT4,PXDN,MYH9,AHRR,RIN1,CD44,DSC3,PTGER4,KRT80,SEMA7A,ZNF273,NFIX,GPR87,IL20RA,PARD6G,GATA3,EVPL,LTBP1,THBS1,AURKB,ADGRG1,GBP2,KCNN4,RELT,ABCA1,TCF7L2,SMAD3,J…
gene_set_query	568	SNAI1	544	ARCHS4 Coexpression,1137;Enrichr Queries,183;GTEx Coexpression,312	SRPX,COL18A1,TINAGL1,STEAP4,LAMC3,COL12A1,PLAT,LOXL1,RGS3,LGALS1,CCND1,SOX18,CREB3L1,ENC1,CYP1B1,MAP3K8,SOX9,TGM2,SEMA6B,PDGFRA,IGFBP5,IGFBP4,STARD8,F2R,EMP1,PCOLCE,ETV4,TM4SF1,ADAM19,COL4A2,RASA3,COL4A1,CRISPLD2,IL1B,PXDN,CDH11,COL6A1,FSCN1,CKS2,COL6A3,FAM20C,CD44,ZNF792,SEMA7A,CRABP2,SDC4,PKN3,PIK3R3,FSTL1,THBS1,AURKB,ADAMTS15,GRK5,LMNA,STOM,S1PR3,FAM43A,ABCA1,RRM2,FZD4,UBE2C,CAV1,SPRY4,HMGA1,G…
gene_set_query	569	ZNF575	544	ARCHS4 Coexpression,1014;Enrichr Queries,430;GTEx Coexpression,188	PRR7,RAB3A,TINAGL1,THRA,HDAC10,STMN3,SECTM1,PYCARD,SAMD14,CCND3,LGALS1,CREB3L1,DPF1,TRIM3,PDK4,CD37,MAP3K6,GAMT,SUN2,IGFBP2,FN3KRP,EMP1,CACNB3,ADGRB2,RASA3,PXDN,GEMIN4,FSCN1,S100A5,S100A4,TAGLN2,CD44,CAMK2B,PTGER4,TEDC1,CEMIP,MEGF6,NFIX,PTGER2,LRP3,LYPD3,ADRB2,THBS1,NPAS2,DEPP1,AURKB,CACNG7,PDZD4,FAM171A2,RAB40B,CAMK2N1,RAB26,KHDC1,LMNA,FAM43A,KIF3C,CKB,KCNN4,GBP2,LINC01963,B4GALNT4,PACSIN1,ASIC1…
gene_set_query	570	ZC3H8	545.5	ARCHS4 Coexpression,1359;Enrichr Queries,57;ReMap ChIP-seq,75;GTEx Coexpression,691	EHF,RAB3A,ARL6IP1,TFRC,DSCC1,GMNN,TONSL,HJURP,BUB1B,OLFML2A,MKI67,SMC4,SCAMP5,CDC20,SAMD14,CCND3,LGALS1,CCND1,CHEK1,STMN1,COTL1,AKT1,PLCE1,FBXO5,ATXN7L2,HMGN2,TNS4,KPNA2,SKP2,BAHCC1,SCN1B,TMPO,ACOT7,S100A2,ZGRF1,IGFBP4,VRK1,ACYP1,CDC25C,CDC25B,EML6,COL4A2,CCNE2,CD109,SRSF2,S100A5,S100A4,S100A3,DNA2,TMPO-AS1,FKBP5,SEMA7A,BLM,DNMT1,RNASEH2A,CDCA3,CRABP2,TTYH2,SDC4,DHX9,CDCA5,PXN,CDCA7,CDCA8,HMMR,CC…
gene_set_query	571	PAX6	547	Literature ChIP-seq,45;ARCHS4 Coexpression,1230;Enrichr Queries,879;ReMap ChIP-seq,233;GTEx Coexpression,348	HDAC10,CD82,ZWILCH,FHOD1,RASL11A,COL12A1,LOXL4,PEBP1,ADARB1,HOXA13,SLC8A1,SMC2,SAMD14,LGALS1,CCND1,EME1,PDK4,NUSAP1,CKMT1B,PLCE1,CYP1B1,SIRPA,OIP5,SOX9,HMGN2,HADH,TMEM14A,BAHCC1,TGM2,MAP2K3,SEMA6B,PDGFRA,IGFBP5,TPM2,STARD8,F2R,HPCAL1,ADAM11,KRT7,TM4SF1,ACAP3,NEIL3,ADGRB2,CRISPLD2,TAGLN2,LINC00643,NDRG4,BRSK2,CDCA3,TTYH2,TXK,CDCA8,GATA3,HMMR,PDS5B,SLC5A3,IQGAP3,CNN3,PCBP4,S100A13,NPTX1,SRGAP3,ECT2…
gene_set_query	572	MECOM	547.3	Literature ChIP-seq,133;ARCHS4 Coexpression,921;GTEx Coexpression,588	DCLRE1B,JPT1,GALNT11,ACAA2,CD82,ARL6IP1,LINC00261,DPY19L2P2,ITGA2B,SMC4,PYCARD,RPS6KA4,STK10,RASSF2,CREB3L1,SIRPA,SKP2,WDHD1,MYLIP,ACOT7,NUP210,IGFBP4,IGFBP2,F2R,MTUS1,FRMD4A,ACYP1,ACAP3,DEPDC1B,GPD2,SCNN1A,TIMELESS,VOPP1,PIF1,BLM,TXK,TWF2,HOXB13,CORO1A,PMF1,OAZ2,ADGRG1,GRK5,ECT2,FAM83D,GAS2L1,PLXNA4,ACBD7,WNT10B,OSBPL7,ST14,ATP8B1,PBX3,HMGA2,SYNJ2,BRI3BP,NACAD,ZBTB8B,ITM2C,ACHE,PRR7,PTPRS,ONECUT…
gene_set_query	573	IRF4	547.4	ARCHS4 Coexpression,1394;ENCODE ChIP-seq,117;Enrichr Queries,996;ReMap ChIP-seq,195;GTEx Coexpression,35	IFITM2,TFRC,MKI67,ACTB,SMC2,LGALS1,RASSF2,WDR90,RASSF5,CHEK1,ZNF724,PCLAF,CYP1B1,FBXO5,DLEU2,GTSE1,ICOSLG,TMPO,WDHD1,NUP210,ESCO2,KNL1,HASPIN,PASK,WDR76,DEPDC1B,VOPP1,TAGLN2,DNA2,RIN1,PRR11,PIF1,CDCA2,TTYH2,CDCA5,TWF2,NCAPG,PIK3R3,GATA3,SKA3,NCAPH,SKA2,ST3GAL6,FAM43A,KCNN4,ABCA1,APOBEC3C,CDT1,ST14,XRCC2,ZWINT,FAM111B,FOSL1,FAM111A,PPP5C,SASS6,ITM2C,APOBEC3B,FEN1,TINAGL1,DDX12P,KIF14,KIF11,BRCA2,R…
gene_set_query	574	SMAD1	547.8	Literature ChIP-seq,108;ARCHS4 Coexpression,537;Enrichr Queries,583;ReMap ChIP-seq,207;GTEx Coexpression,1304	EHF,ANKLE1,IFITM2,TFRC,FHOD1,TONSL,NUCKS1,ACTB,RPS6KA4,STK10,CCND3,CCND1,WDR90,RASSF5,STMN1,AKT1,SOX9,FBXO5,GLUL,SOX7,TGM2,GTF2I,ENDOG,PAQR4,NUP210,F2R,CDC25C,ACAP3,COL4A2,COL4A1,FSCN1,MXRA8,ADAM8,DNA2,RIN1,CTXN1,FKBP5,ISYNA1,DNMT1,RNASEH2A,CDCA3,CRABP2,SDC4,CDCA5,TWF2,GATA2,PKMYT1,HOXB13,CORO1A,CNN3,GJC1,BRIP1,NUAK1,EFNB3,NACC1,BARD1,ABCA1,CDT1,ATP8B3,SMAD3,JUP,CAV1,HMGA1,FANCA,NBEAL2,NR2F2,SMAD…
gene_set_query	575	HOXD8	548	ARCHS4 Coexpression,371;Enrichr Queries,533;GTEx Coexpression,740	SRPX,TINAGL1,PRAC2,TMEM200B,COL12A1,ADRA1D,HOXA13,HOXA10,LGALS1,SOX18,SIX2,TIMP2,PDK4,CYP1B1,SOX9,STK32B,SOX7,PDGFRA,IGFBP5,IGFBP4,F2R,EMP1,EN1,PCOLCE,HSPG2,ALDH1A3,TMEM135,COL4A2,COL4A1,CD109,PXDN,CDH11,COL6A1,MXRA8,COL6A3,PLA2R1,TRABD2B,PKDCC,LAMA4,GATA3,GATA2,PCDH18,PLA2G7,FSTL1,THBS1,AURKB,DPP4,ADAMTS15,GBX2,PALMD,CPA4,WWTR1,FZD4,CAV1,NR2F1,G0S2,INHBB,NR2F2,HSPA2,HSPA12B,DHRS3,ARHGAP24,SMTN,F…
gene_set_query	576	FEZF2	548.3	ARCHS4 Coexpression,595;Enrichr Queries,919;GTEx Coexpression,131	CSRNP3,RAB3A,TINAGL1,ARL6IP1,TMEM200B,STMN3,ELFN2,GLI3,ELAVL2,SYNE2,GLI2,RNF157,ENC1,DPF1,PHACTR3,CYP1B1,SOX9,YWHAH,EPHA5,SEMA6B,IGFBP5,CCDC34,NOG,IGFBP2,VSTM2L,EN1,SHISA2,IL17RD,SORCS2,ADGRB2,CCDC74A,PXDN,CDH11,CTXN1,CAMK2B,BRSK2,PLPPR5,AK5,NPAS2,AURKB,DDN,CACNG7,PDZD4,FAM171A1,BRINP2,FAM171A2,GBX2,CAMK2N1,CREG2,SPOCK1,FSD1,KIF3C,NPTX1,SRGAP3,PLXNA4,PACSIN1,GABBR2,GDF11,KCNB1,KCNIP3,WNT7B,NR2F1,…
gene_set_query	577	SCMH1	548.5	ARCHS4 Coexpression,988;GTEx Coexpression,109	FHOD3,SYNM,TMEM200B,ADARB1,JPH2,MYO18A,AKT1,PGM5,BAHCC1,POLE,GTF2I,EPHA7,GUCY1A1,TPM2,ITGA1,NME4,HSPG2,MBNL1-AS1,COL4A2,GPD2,SLC29A1,VCL,KANK2,NFIX,LRP5,TGFA,NEXN,GJC1,INPP5A,ALDH1B1,NSD2,ST3GAL4,S1PR3,GPC4,PLCG1,PCNT,JAM3,WWTR1,RBPMS,SOD3,PBX1,SMTN,PPP5C,WNK2,PDE3A,CSPG4,SAE1,RAMP1,SLC2A4RG
gene_set_query	578	NHLH1	549	ARCHS4 Coexpression,434;Enrichr Queries,577;GTEx Coexpression,636	JPT1,PRR7,IFITM2,TINAGL1,TMEM200B,ONECUT3,STMN3,CELSR2,VSIR,ELAVL2,GLI2,PYCARD,PREX1,BCL7A,TUBB3,ENC1,COTL1,NEFL,SOX9,APAF1,IGFBP5,IGFBP2,APLP1,ETV4,SORCS2,TUBA4A,CACNB3,ELF3,PXDN,FSCN1,ADAM8,RBM24,CTXN1,BRSK2,NFIX,CRABP2,CRABP1,LYPD1,ATP1A3,GATA3,PKMYT1,CORO1A,THBS1,AURKB,FAM171A1,CACNG7,ADGRG1,FAM171A2,PCBP4,MGAT5B,GTF2IP4,E2F1,BID,SLC19A1,ASIC1,ZNF341,TCF7L2,GDF11,SMAD3,WNT7B,NR2F1,NR2F2,SORL1…
gene_set_query	579	ZNF22	549.3	ARCHS4 Coexpression,836;Enrichr Queries,66;GTEx Coexpression,746	TOP2A,SRPX,IFITM2,TFRC,MCM7,GMNN,HMGB2,HMGB3,HR,NUCKS1,KIF11,HMGB1,MKI67,CELSR2,SMC4,ZDHHC3,ACTB,LMNB1,CDC20,LAPTM4B,LGALS1,EVA1A,CCND1,MPRIP,STMN1,PBK,COTL1,NUSAP1,AKT1,CASP2,HMGN2,PRKACA,GLUL,CEP55,TMPO,HELLS,IGFBP4,F2R,CKAP2,VRK1,TUBA4A,CCNA2,SELENON,INF2,PXDN,CKS2,SRSF2,MCM3,BIRC5,MCM4,MYH9,MCM5,MCM6,PTMA,AHDC1,CD44,ZNF792,DNMT1,PCNA,GPR87,PRIM1,CDCA7,LYPD3,EVPL,FSTL1,THBS1,AURKB,CNN3,PDLIM1,…
gene_set_query	580	TFAP4	549.5	ARCHS4 Coexpression,1422;Enrichr Queries,36;ReMap ChIP-seq,54;GTEx Coexpression,686	ANKLE1,TFRC,CCNF,TONSL,TMEM97,MKI67,ACTB,RPS6KA4,CDC20,SAMD14,LGALS1,MPRIP,SOX18,ZNF726,WDR90,STMN1,CHEK1,PRKACA,SCN1B,TMPO,GAMT,WDHD1,ENTPD2,HPCAL1,HSPG2,TM4SF1,MXRA8,RIN1,TTYH3,CDCA3,SDC4,CDCA5,PDGFB,CDCA7,CDCA8,PCBP4,S100A13,ATRIP,PPARGC1B,SLC19A1,ABCA2,CDT1,JUP,PLK1,CGN,FOSL1,ANLN,TPX2,MEX3A,ZBTB8B,ITM2C,TOP2A,SECTM1,BRCA1,KIF11,CHAF1B,CHAF1A,HYAL2,NUF2,TIMP2,RAC3,TK1,ZNF367,HELLS,LRRC45,RIPK…
gene_set_query	581	TET3	550	ARCHS4 Coexpression,1055;ReMap ChIP-seq,296;GTEx Coexpression,299	KRT80,DNMT1,SEMA7A,ZNF273,TFRC,UHRF1,GPR87,IL20RA,PARD6G,LYPD3,HR,GATA3,EVPL,LMNB1,PREX1,GM2A,SPTLC3,NSD2,TNS4,CPA4,WNT4,BARD1,MGME1,MYLIP,JUP,NUP210,WNT7B,TNFRSF18,CDC42BPG,CTNNBIP1,IFFO2,ANO9,NBEAL2,SERPINB7,TICRR,INCENP,TACC3,ZNF217,CENPP,CD44,DSC3
gene_set_query	582	ZNF281	552.3	ARCHS4 Coexpression,37;Enrichr Queries,971;GTEx Coexpression,649	DCLRE1B,ERCC6L,TFRC,ZWILCH,DSCC1,GMNN,BUB1B,NUCKS1,TMEM97,SMC4,ACTB,SMC2,LAPTM4B,PPP1CC,LGALS1,CCND1,CHEK1,COTL1,DLEU2,FBXO5,SKP2,KPNA2,GLUL,TMPO,CCBE1,WDHD1,VASH2,VRK1,CDC25A,DNA2,EPHA1,KIF20B,CDCA2,PARPBP,NCAPG,HMMR,SKA3,GJC1,RAD51AP1,CCNB1,ECT2,ABCA1,DDIAS,CAV1,CDC7,FANCB,DHFR,NASP,SASS6,NFE2L3,WRAP53,ITM2C,TOP2A,HMGB2,HMGB3,HMGB1,INSYN2B,LMNB1,CHAF1A,ENC1,SPDL1,DLGAP5,NDC1,HELLS,RFC3,APAF1,RM…
gene_set_query	583	BCL6	552.8	Literature ChIP-seq,128;ARCHS4 Coexpression,732;Enrichr Queries,624;ReMap ChIP-seq,127;GTEx Coexpression,1153	IFITM2,HDAC10,TFRC,TONSL,ACTB,SMC2,PREX1,LGALS1,RASSF2,SOX18,WDR90,PDK4,CYP1B1,DLEU2,SOX9,GLUL,ICOSLG,CPT1A,TANGO6,ENDOG,PAQR4,HPCAL1,ASRGL1,LARS2,ADGRB2,VOPP1,PIF1,CDCA3,SDC4,TTYH2,TWF2,B3GLCT,CDCA8,PIK3R3,TGFA,BRIP1,CYB5R3,FAM43A,HIVEP3,JAG2,ABCA1,CDT1,ST14,GSTM2,NBEAL2,FOSL1,NET1,PKIB,POLA2,HOTTIP,SASS6,CYP1A1,SLC2A4RG,ITM2C,CD320,ACHE,TINAGL1,BHLHE41,KIF14,SECTM1,KIF11,VSIR,CHAF1A,ENC1,TIMP2,…
gene_set_query	584	ZMAT4	554.7	ARCHS4 Coexpression,492;Enrichr Queries,922;GTEx Coexpression,250	FHOD3,CSRNP3,RAB3A,TINAGL1,STMN3,HMGB3,ELFN2,SLC8A1,ELAVL2,NRGN,SCAMP5,DPF1,ENC1,STMN1,NEFL,ZNF365,EPHA5,EPHA7,IGFBP5,VASH2,NAV2,SHISA2,SORCS2,CIT,GPRC5B,ADGRB2,PXDN,MYH9,TAGLN2,RGS7BP,CAMK2B,NDRG4,BRSK2,RAB1B,PLPPR5,CRABP1,AK5,AKAP5,TRHDE,CACNG7,BRINP2,EFNB3,CAMK2N1,MGAT5B,CREG2,SLITRK5,SPOCK1,KIF3C,NPTX1,PLXNA4,PACSIN1,WNT10B,GABBR2,MPP2,PRRT3,NEGR1,KCNB1,KCNIP3,KIAA1549L,SYT16,GPR137C,FGF14,DL…
gene_set_query	585	VAX1	555	ARCHS4 Coexpression,490;Enrichr Queries,963;GTEx Coexpression,212	PRR7,TINAGL1,THRA,ADRA1D,FMN2,HOXA13,GLI3,ELAVL2,GLI2,HOXA10,SIX2,NEFL,SOX9,HMGN2,CA14,PDGFRA,CCDC34,ELOVL2,ROM1,EN1,IL17RD,ASRGL1,C1QL1,GPRC5B,ADGRB2,DDAH1,ZNF788P,CCDC74A,PXDN,HAP1,CTXN1,ALDH7A1,ISYNA1,PHLPP1,NFIX,LYPD1,GATA3,GATA2,HOXB13,AURKB,OAZ2,CNN3,FAM171A1,NWD1,RAB40B,EFNB3,GBX2,NPTX1,CKB,SRGAP3,ASIC1,JAM3,ACBD7,TCF7L2,GDF11,WNT7B,SCD5,NR2F1,CABLES1,HS3ST5,NR2F2,TMEM158,MEX3A,ZNF618,LHX2…
gene_set_query	586	PRDM5	556.3	Literature ChIP-seq,126;ARCHS4 Coexpression,1019;Enrichr Queries,491;GTEx Coexpression,589	GALNT11,ANKLE1,TMEM200B,GLDC,DSCC1,COL12A1,GMNN,ECI2,CELSR2,SLC8A1,SMC2,AMOT,CCND3,RGS3,CCND1,CYP1B1,PLCE1,AKT1,PLS3,TMEM14A,GTF2I,PDGFRA,EPHA7,ENDOG,IGFBP5,LOXL1-AS1,MTUS1,FRMD4A,ESCO2,HSPG2,CPED1,ZNF92,MELK,COL4A2,COL4A1,CD109,TMEM139,MXRA8,VOPP1,TRIM14,FKBP5,CDCA2,TTYH3,KLHL13,PCDH18,LTBP1,EBP,HCAR1,NACC1,ABCA1,ACBD7,WWTR1,GSTM2,RBPMS,CAV1,XRCC2,FANCA,NR2F1,PBX3,GGH,NR2F2,BRI3BP,PBX1,UBAC1,GPR…
gene_set_query	587	PRDM12	556.7	ARCHS4 Coexpression,608;Enrichr Queries,836;GTEx Coexpression,226	CSRNP3,RAB3A,TINAGL1,PODXL2,ARL6IP1,ONECUT3,STMN3,ELAVL2,SCAMP5,TUBB3,SLC22A17,SIX2,DPF1,NEFL,CYP1B1,SOX9,SKP2,YWHAH,EPHA5,PDGFRA,EPHA7,ACOT7,IGFBP5,NOG,VASH2,EN1,VSTM2L,KREMEN2,DNM1,C1QL1,SSTR5,DNM3,PXDN,PKDCC,PKN3,PLPPR5,ATP1A3,GATA3,GATA2,PKMYT1,THBS1,NPAS2,AURKB,RECQL4,CACNG7,PDZD4,FAM171A2,EFNB3,GBX2,PCBP4,RAB26,SLITRK5,FSD1,KIF3C,NPTX1,LINC01963,PACSIN1,GABBR2,CDT1,GDF11,WNT7B,KIAA1549L,NR2…
gene_set_query	588	LYL1	556.8	Literature ChIP-seq,102;ARCHS4 Coexpression,599;Enrichr Queries,902;ReMap ChIP-seq,108;GTEx Coexpression,1073	IFITM2,CD82,FHOD1,ITGA2B,HJURP,ACTB,CMIP,PYCARD,STK10,SAMD14,CCND3,LGALS1,RASSF2,SOX18,ANPEP,RASSF5,COTL1,SIRPA,MAP3K8,NEK2,MAP3K6,TNS4,BAHCC1,STK32B,SCN1B,TGM2,MAP2K3,GUCY1A1,IGFBP4,TUBA4A,MBNL1-AS1,DEPDC1B,TMEM135,SAP25,FSCN1,TRIM14,VOPP1,ADAM8,TAGLN2,S100A4,TTLL11,EPHA1,S100A9,VCL,TELO2,ZNF792,SLC45A3,PXN,PDGFB,TWF2,FBLN1,ADRB2,ABCB9,GATA2,CORO1A,ADGRG1,RACGAP1,NACC1,KIF3C,PLCG1,KCNN4,PLXNA4,N…
gene_set_query	589	ZNF274	558.2	Literature ChIP-seq,158;ARCHS4 Coexpression,1303;ENCODE ChIP-seq,94;Enrichr Queries,1159;ReMap ChIP-seq,180;GTEx Coexpression,455	GUCY1B1,ARL6IP1,TFRC,ZWILCH,UXS1,NUCKS1,ADARB1,SMC4,ACTB,SCAMP5,CCND1,ANPEP,ZNF726,WDR90,DPF1,ZNF724,NUSAP1,PLS3,OIP5,PRKACA,HMGN2,TMEM14A,GLUL,ICOSLG,TMPO,TGM2,MYLIP,ZNF681,ACOT7,DGAT2,KNL1,ACYP1,TUBA4A,ACAP3,ADGRB2,FSCN1,S100A4,CCDC150,TMPO-AS1,VCL,ASF1B,ZNF792,DNMT1,RNASEH2A,SLC45A3,PKDCC,DHX9,PIK3R3,AK5,SKA3,GATA2,CORO1A,OAZ2,FAM171A1,BRINP2,BRIP1,ADGRG1,EFNB3,HCAR1,INPP5A,NUP85,NACC1,HLTF,CL…
gene_set_query	590	ZNF816	558.5	ARCHS4 Coexpression,939;GTEx Coexpression,178	PRIM1,DSCC1,RAB1B,LMNB2,LMNB1,RAD54B,RPS6KA4,MTBP,HCAR1,MPRIP,MIS18BP1,ZNF726,NACC1,ZNF724,TIMP2,AKT1,FBXO5,PLCG1,SKP2,PRKACA,TMPO,RFC5,HELLS,LRRC45,ZNF681,ATAD5,RMI1,FANCB,WDR76,FANCG,INF2,ZNF738,ZNF702P,SASS6,NFE2L3,ZNF878,MYH9,CALM3,DNA2,FAM72D,ZBTB8B,FAM72B,RAD18,FAM72A,ZNF530
gene_set_query	591	NFKB1	559.5	ARCHS4 Coexpression,1248;Enrichr Queries,806;ReMap ChIP-seq,55;GTEx Coexpression,129	ANKLE1,RAB3A,CD82,HDAC10,TFRC,TONSL,MKI67,ACTB,STK10,SAMD14,LGALS1,CCND1,SOX18,ANPEP,RASSF5,WDR90,NUSAP1,AKT1,CYP1B1,SIRPA,MAP3K8,FBXO5,TMPO,TGM2,GAMT,MAP2K3,ENTPD2,PAQR4,WDR76,FSCN1,VOPP1,TAGLN2,VCL,PIF1,TEDC1,DNMT1,RNASEH2A,SLC45A3,CDCA3,SDC4,CDCA5,TCF7,PDGFB,GATA3,TNFRSF11A,PKMYT1,PLA2G7,NACC1,KCNN4,APOBEC3C,ABCA1,ABCA2,CDT1,PRRT3,SMAD3,NEK6,CAV1,HMGA1,IFFO2,NR2F2,FAM111B,FOSL1,MEX3A,DLG4,CDK2…
gene_set_query	592	CAMTA1	561	ARCHS4 Coexpression,296;Enrichr Queries,1087;GTEx Coexpression,300	RAB3A,CSRNP3,GUCY1B1,PODXL2,STMN3,PEBP1,MSI2,ACTB,SLC8A1,NRGN,SCAMP5,PREX1,SAMD14,CCND1,ENC1,SCN1B,YWHAH,ZNF365,UBE2QL1,FRMD4A,NAV2,DNM1,DNM3,FRMD3,PXDN,MYH9,RGS7BP,LINC00641,CAMK2B,NDRG4,BRSK2,TTYH3,NFIX,ATP1A3,AK5,AURKB,CACNG7,PDZD4,FAM171A2,CAMK2N1,CREG2,HIVEP3,FSD1,KIF3C,SRGAP3,LINC01963,PDZD7,PLXNA4,ASIC1,PACSIN1,MPP2,TCF7L2,GABBR2,SMAD3,NEGR1,KCNB1,FANCA,KIAA1549L,NR2F2,EFR3B,SORL1,PBX1,GPR…
gene_set_query	593	NR4A1	563	ARCHS4 Coexpression,635;Enrichr Queries,372;ReMap ChIP-seq,279;GTEx Coexpression,966	TFRC,NRK,PLAT,MKI67,ACTB,HOXA10,LGALS1,CCND1,WDR90,COTL1,PDK4,CYP1B1,MAP3K8,DLEU2,GLUL,SCN1B,CA14,ICOSLG,TGM2,MAP2K3,IGFBP5,IGFBP4,IGFBP2,TUBA4A,MBNL1-AS1,SELENON,COL4A2,COL4A1,CRISPLD2,SRSF2,S100A4,FAR2,PLA2R1,VCL,FKBP5,PKDCC,SLC45A3,SDC4,PDGFB,NCAPG,SCIN,GRK5,NACC1,FAM43A,HIVEP3,KCNN4,NTSR1,PDZD7,ABCA1,CDT1,GSTM2,PRRT3,NEK6,CAV1,HMGA1,NR2F2,FOSL1,MIR221,SAE1,MXD3,PHF19,ITM2C,SLC25A1,PHTF2,TINAG…
gene_set_query	594	CPEB1	563.5	ARCHS4 Coexpression,847;GTEx Coexpression,280	CAMK2B,TTYH2,PODXL2,RAB1B,ABCB9,DBF4B,ELAVL2,PNMA1,SH3TC2,SLC22A17,HLTF,MVB12B,STMN1,AKT1,SLITRK5,PLCE1,PDZD7,TUB,ABCA2,MPP2,CCBE1,GABBR2,NEGR1,APLP1,NOG,KSR2,HSPA2,CKAP5,EFR3B,CLDN11,ARHGAP33,DNM3,SLC4A8,FAM222A,PSRC1,B3GNT7,MAP6D1,COL8A1,MYH9,NACAD,DZIP1,ZBTB8B
gene_set_query	595	CREB1	564	Literature ChIP-seq,96;ARCHS4 Coexpression,1098;ENCODE ChIP-seq,68;Enrichr Queries,1119;ReMap ChIP-seq,161;GTEx Coexpression,842	EHF,ANKLE1,MAML2,TFRC,ARL6IP1,GLDC,CCNF,TONSL,TMEM97,SMC4,ACTB,PREX1,SAMD14,LGALS1,RASSF2,SOX18,WDR90,CREB3L1,STMN1,PCLAF,AKT1,PDK3,DLEU2,PRKACA,GTSE1,TMPO,GAMT,WDHD1,CPT1A,ENTPD2,PAQR4,ESCO2,KNL1,PASK,HSPG2,LARS2,DEPDC1B,ADGRB2,MXRA8,RIN1,CTXN1,PRR11,TELO2,TTYH3,CDCA3,COL13A1,CDCA5,SHMT1,ABCB9,IQGAP3,EVPL,NCAPH,DSN1,CYB5R3,INPP5A,RACGAP1,PCBP4,HLTF,S100A13,ATRIP,SLC19A1,B4GALNT4,CEP78,PLK4,ABCA2…
gene_set_query	596	ZNF532	564.7	ARCHS4 Coexpression,322;Enrichr Queries,367;GTEx Coexpression,1005	CSRNP3,PTPRS,MTCL1,COL12A1,GLI3,SYNE2,GLI2,CCND3,LGALS1,MPRIP,CCND1,TUBB3,TRIM3,ENC1,TIMP2,EFHD2,ITGB8,CYP1B1,SOX9,GTF2I,ADAMTS7,IGFBP5,F2R,VASH2,FRMD4A,NAV2,IL17RD,COL4A2,COL4A1,PXDN,CDH11,TRIM14,MYH9,ITGA6,TAGLN2,ALDH7A1,CD44,VCL,KANK1,NFIX,COL13A1,FSTL1,LTBP1,THBS1,CORO1A,AURKB,CNN3,GJC1,CACNG7,NUAK1,PCBP4,SPOCK1,GPC4,KIF3C,B4GALNT4,ABCA1,TUB,WWTR1,TCF7L2,SMAD3,CADM4,CAV1,NR2F1,NR2F2,PBX1,GPR1…
gene_set_query	597	ZNF239	565	ARCHS4 Coexpression,44;Enrichr Queries,59;GTEx Coexpression,1592	ERCC6L,ZWILCH,DSCC1,GMNN,HJURP,STMN3,BUB1B,TMEM97,MKI67,CDC20,CCND1,TUBB3,CHEK1,CYP1B1,SIRPA,SLC16A9,SOX9,KPNA2,NUDT15,WDHD1,VRK1,CDC25A,CCNE2,GEMIN4,KIF20A,DNA2,FKBP5,CDCA5,CDCA7,CDCA8,ADRB2,HMMR,SKA3,RAD51AP1,CCNB1,DSN1,HLTF,CPA4,B3GALNT1,CDT1,CCDC138,DDIAS,CAV1,PLK1,CDC7,ZWINT,FAM111B,FOSL1,ANLN,NASP,UBE2T,NFE2L3,CDK1,SAE1,ITM2C,TOP2A,ARHGAP11A,FEN1,MCM7,CDCA7L,KIF14,HMGB3,MCM10,HMGB1,BRCA2,LM…
gene_set_query	598	SP4	566.8	ARCHS4 Coexpression,643;ENCODE ChIP-seq,71;Enrichr Queries,760;ReMap ChIP-seq,190;GTEx Coexpression,1170	JPT1,ANKLE1,TFRC,ARL6IP1,TONSL,MKI67,SMC4,ACTB,SMC2,RPS6KA4,WDR90,STMN1,PDK4,AKT1,PRKACA,SCN1B,TMPO,PAQR4,HASPIN,DNA2,RIN1,TELO2,OTULINL,CDCA3,CRABP2,TTYH2,CDCA5,NCAPG,ABCB9,OAZ2,BRIP1,PCBP4,NUP85,S100A13,ATRIP,ABCA1,CDT1,ICMT,JUP,XRCC3,PBX1,FOSL1,MEX3A,SLC2A4RG,ITM2C,TOP2A,FEN1,KIF15,CHAF1B,HYAL2,NUF2,TIMP2,TK1,ACADS,HELLS,ROM1,KREMEN2,DDB2,KAT2B,INF2,PXDN,G2E3,PLIN3,KIF2C,ALDOC,HAP1,SLC29A1,PTM…
gene_set_query	599	PRDM1	567.6	ARCHS4 Coexpression,1550;ENCODE ChIP-seq,95;Enrichr Queries,618;ReMap ChIP-seq,144;GTEx Coexpression,431	EHF,TFRC,CD82,MAML2,ARL6IP1,PEBP1,NUCKS1,ESPN,MKI67,SLC8A1,PREX1,STK10,LGALS1,CDH3,CCND1,RASSF5,CREB3L1,PDK4,CYP1B1,MAP3K8,KNTC1,SOX9,PRKACA,MB21D2,TMEM14A,GTF2I,TGM2,GEN1,S100A2,OSR1,F2R,KRT7,CDC25A,CPED1,ALDH3A2,ADAM19,MBNL1-AS1,CCNE2,COL4A1,GPD2,MALL,FEZ2,S100A5,TRIM14,TAGLN2,S100A4,EPHA1,S100A9,PRR11,DSC2,FKBP5,PTGES,BLM,TEDC2,CDCA2,CRABP2,TTYH2,SDC4,GPR87,TGFA,LYPD3,GATA3,ADRB2,KLHL13,HMMR,E…
gene_set_query	600	SNAI3	569	ARCHS4 Coexpression,598;Enrichr Queries,346;GTEx Coexpression,763	IFITM2,TINAGL1,HDAC10,ITGB2,SECTM1,ESPN,VSIR,PYCARD,PREX1,STK10,LGALS1,RASSF2,CCND1,RASSF5,COTL1,EFHD2,CYP1B1,PDE4A,SIRPA,CD37,SEMA6B,SUN2,DGAT2,NUP210,IGFBP4,F2R,EMP1,SHISA2,TENT5C,TUBA4A,SAP25,PXDN,FSCN1,ADAM8,CD44,ISYNA1,SLC45A3,TWF2,PDGFB,GATA3,ADRB2,CORO1A,AURKB,PDLIM1,SH3BP1,LMNA,CKB,RELT,PACSIN1,ABCA1,JAG2,ZNF341,ST14,FANCA,G0S2,NBEAL2,SBK1,LRFN1,TBXAS1,SMAP2,MXD3,ITM2C
gene_set_query	601	ETV3L	569.3	ARCHS4 Coexpression,849;Enrichr Queries,799;GTEx Coexpression,60	CD82,RASL11A,PLEKHB1,HR,MSI2,MKI67,SLC8A1,EME1,ZNF724,NUSAP1,CYP1B1,MAP3K8,WDHD1,PDGFRA,NUP210,IGFBP5,VASH2,VRK1,ESCO2,TRAIP,SGO1,SPOCD1,DEPDC1B,FSCN1,S100A9,PIF1,SEMA7A,TEDC2,CEMIP,SDC4,PDE1C,RAD51AP1,ADGRG1,ORC6,PCBP4,HIVEP3,PLXNA4,ABCA1,CDT1,STIL,NEK6,XRCC2,FANCB,BRI3BP,FAM111B,FOSL1,DLG4,ITM2C,TINAGL1,LRRC38,BHLHE41,BRCA2,EXO1,ITGB8,MYBL2,HELLS,RFC3,SPTB,OAS3,IL1B,PXDN,ZNF878,AHRR,ITGA6,MTFR2…
gene_set_query	602	HES2	571.3	ARCHS4 Coexpression,1249;Enrichr Queries,75;GTEx Coexpression,390	EHF,TINAGL1,ITGB4,HR,ESPN,CDH3,GM2A,CCND1,TUBB3,ZNF726,CYP1B1,SOX9,TNS4,DLGAP5,TGM2,FGFBP1,ACOT7,S100A2,RIPK4,KRT7,NAV2,SHISA2,HSPG2,TM4SF1,EPN3,ALDH1A3,ELF3,CRISPLD2,MALL,PXDN,FSCN1,BIRC5,HAP1,EPHA1,S100A9,DSC2,CD44,DSC3,PTGES,CEMIP,MEGF6,KRT80,CRABP2,SDC4,HPGD,GPR87,LAMA4,PDGFB,PARD6G,TGFA,LYPD3,LPAR3,SEMA3F,GATA3,EVPL,THBS1,NPAS2,AURKB,ADGRG1,HCAR1,CAMK2N1,CKB,KCNN4,PDZD7,CPA4,PROM2,MPZL2,WNT4…
gene_set_query	603	USF1	572.4	ARCHS4 Coexpression,1058;ENCODE ChIP-seq,87;Enrichr Queries,860;ReMap ChIP-seq,132;GTEx Coexpression,725	ANKLE1,HDAC10,TONSL,TMEM97,ACTB,SAMD14,RASSF2,MSANTD2,WDR90,RASSF5,STMN1,CHEK1,FBXO5,DLEU2,TNS4,SKP2,GLUL,GAMT,KRT7,PIMREG,DEPDC1B,TAGLN2,TTLL11,KIF20B,TTYH3,CDCA2,ANAPC15,CDCA3,SDC4,DHX9,TXK,CDCA5,SHMT1,PDGFB,WDR62,DSN1,ST3GAL4,ST3GAL5,KCNN4,ATRIP,CDT1,PLK1,NBEAL2,CGN,PBX1,GPR137C,FOSL1,ANLN,POLA2,CD320,ITM2C,ACHE,FEN1,PTPRS,BHLHE41,SECTM1,BRCA1,KIF11,CHAF1B,CHAF1A,TIMP2,RAC3,CD37,TK1,ZNF367,LRR…
gene_set_query	604	SMYD3	572.5	ARCHS4 Coexpression,579;GTEx Coexpression,566	DTYMK,RAB3A,CPNE7,PRIM1,GMNN,STMN3,ETFA,ABCB9,UQCR10,SCAMP5,FOXRED2,FAM171A2,EBP,CDC45,SUMO3,KHDC1,NACC1,EFHD2,SPOCK1,SIRPA,OIP5,FSD1,KIF3C,PRKACA,LINC01963,GABBR2,SUN2,GINS2,RANBP1,PRRT3,ACOT7,KIAA1549L,VRK1,ACYP1,DNM1,CPED1,UBE2T,NMU,CALM3,CENPN,CDK5R1
gene_set_query	605	TBX20	572.7	ARCHS4 Coexpression,531;Enrichr Queries,608;GTEx Coexpression,579	FHOD3,COL18A1,TINAGL1,COL12A1,SLC8A1,GLI2,LAPTM4B,JPH2,MYO18A,CYP1B1,PGM5,SOX9,PRKACA,ADAMTS7,PDGFRA,EPHA7,SSTR5-AS1,IGFBP5,EN1,NAV2,SDHA,SSTR5,COL4A2,COL4A1,PXDN,CDH11,COL6A3,RBM24,USP13,PDE1C,B3GLCT,ATP5MC3,NEXN,LPAR3,GATA3,TRAK1,GATA2,LTBP1,THBS1,AURKB,INPP5A,GBX2,MGAT5,ATP5MF,PLXNA4,B3GALNT1,TCF7L2,RBPMS,NR2F1,HMGA2,NR2F2,SMAD6,PLEKHA7,PLCXD3,LHX2,WNK2,PDE3A,NES,SIM2,FOXA2
gene_set_query	606	POU2F2	573	ARCHS4 Coexpression,914;ENCODE ChIP-seq,101;Enrichr Queries,997;ReMap ChIP-seq,175;GTEx Coexpression,678	ANKLE1,IFITM2,TFRC,HDAC10,CD82,ZWILCH,CPNE7,DSCC1,BUB1B,SMC4,ACTB,PYCARD,CDC20,STK10,PREX1,SAMD14,CCND3,LGALS1,RASSF2,CCND1,SOX18,WDR90,RASSF5,COTL1,NUSAP1,MAP3K8,OIP5,GTSE1,TGM2,TMPO,GAMT,GEN1,MYLIP,NUP210,VRK1,HASPIN,TUBA4A,TRAIP,ADAM19,ACAP3,LARS2,DEPDC1B,ZNF92,SAP25,PSPC1,SIDT1,FSCN1,SRSF2,MXRA8,VOPP1,ADAM8,CTXN1,SEMA7A,DNMT1,RNASEH2A,CDCA5,TCF7,TWF2,ATP5MC3,GATA3,SKA3,CORO1A,ORC1,HIVEP3,FAM4…
gene_set_query	607	ZFHX4	573	ARCHS4 Coexpression,439;Enrichr Queries,578;GTEx Coexpression,702	JPT1,TINAGL1,CSRNP3,COL12A1,LOXL1,GLI3,SLC8A1,ELAVL2,GLI2,TUBB3,STMN1,ITGB8,CYP1B1,SOX9,SLC16A2,CCBE1,PDGFRA,EPHA7,SCARA3,IGFBP5,ANO9,PCOLCE,NAV2,IL17RD,SORCS2,COL4A2,COL4A1,FEZ2,PXDN,SCNN1A,CDH11,COL6A1,MXRA8,COL6A3,TAGLN2,BRSK2,NFIX,LAMA4,PIK3R3,FSTL1,PCDH18,LTBP1,THBS1,AURKB,NUAK1,SH3BP1,PCBP4,SRGAP3,ABCA1,TCF7L2,GDF11,NEGR1,CDC42BPG,NR2F1,PBX3,NBEAL2,NR2F2,EFR3B,PBX1,GPR137C,SLC4A8,SBK1,MEX3A…
gene_set_query	608	SNAPC4	573.5	ARCHS4 Coexpression,504;Enrichr Queries,838;ReMap ChIP-seq,268;GTEx Coexpression,684	TFRC,DPY19L2P2,TONSL,STMN3,RPS6KA4,CDH3,CCND1,WDR90,EVA1C,STMN1,AKT1,TNS4,CA14,NUP210,NPY1R,PASK,CDC25A,HIC2,ACAP3,BCAM,COL4A2,SRSF2,GEMIN4,FSCN1,S100A5,S100A4,S100A3,CTXN1,CCDC150,TELO2,PTGES,FBLN7,DNMT1,TTYH3,PXN,TWF2,WDR62,PKMYT1,IQGAP3,ORC1,NUP85,NACC1,PLCG1,PROM2,MAP2K6,B3GALNT1,ATP8B3,SMAD3,DDIAS,UBE2C,ARHGEF39,PLK1,FANCA,FAM111A,UBE2T,LRFN1,DZIP1,SLC2A4RG,ITM2C,COL18A1,FEN1,PTPRS,PODXL2,MC…
gene_set_query	609	ZNF286A	574.3	ARCHS4 Coexpression,446;Enrichr Queries,230;GTEx Coexpression,1047	TOP2A,CNTNAP1,HMGB3,NUCKS1,MCM10,TMEM97,BRCA1,KIF11,HMGB1,BRCA2,MKI67,LMNB1,MTBP,CCND1,ENC1,STMN1,AKT1,CASP2,SKP2,PRKACA,KPNA2,DLGAP5,CA14,WDHD1,HELLS,ZNF681,KLF12,TGIF2,RMI1,VRK1,NAV2,SHISA2,CDC25A,MMS22L,ZNF519,ZNF714,PXDN,CKS2,G2E3,GEMIN4,BIRC5,MYH9,ITGA6,DNA2,ZNF273,PARPBP,RAB1B,NCAPG,PDS5B,THBS1,AURKB,SKA2,SPOCK1,ECT2,MAP2K6,GINS1,BARD1,TCF7L2,SMAD3,CCDC138,FANCA,HMGA2,CDC7,NR2F2,CENPE,CENPF…
gene_set_query	610	ZNF263	574.5	Literature ChIP-seq,63;ARCHS4 Coexpression,1130;ENCODE ChIP-seq,48;Enrichr Queries,718;ReMap ChIP-seq,43;GTEx Coexpression,1445	HDAC10,TFRC,ECI2,TONSL,STMN3,ACTB,RPS6KA4,SAMD14,SOX18,WDR90,AKT1,SOX9,GLUL,GAMT,ENTPD2,PAQR4,NUP210,ADGRB2,MXRA8,TRIM14,RIN1,TELO2,TTYH3,CRABP2,DHX9,PIK3R3,ABCB9,GATA2,BRIP1,KCNN4,RBM12,ATRIP,PPARGC1B,B4GALNT4,JAG2,ABCA2,CDT1,ICMT,XRCC3,UBAC1,PBX1,GNG13,FOSL1,MEX3A,PPP1R1B,CALM3,ITM2C,APOBEC3B,ACHE,COL18A1,LPCAT1,SECTM1,PCSK9,BRCA1,GLI3,NUF2,RAC3,LRRC45,ROM1,ANO9,NME4,ANO7,INF2,INCENP,PXDN,CKS2,…
gene_set_query	611	CUX2	574.7	ARCHS4 Coexpression,216;Enrichr Queries,538;GTEx Coexpression,970	FHOD3,COL18A1,TINAGL1,CSRNP3,RAB3A,GLDC,STMN3,OGDHL,HOXA13,ELAVL2,NRGN,SCAMP5,CCND1,ENC1,SOX9,APLP1,KAZN,UBE2QL1,VSTM2L,NAV2,SORCS2,DNM1,COL4A2,ADGRB2,COL4A1,PXDN,FKBP5,CAMK2B,NDRG4,BRSK2,NFIX,ATP1A3,AURKB,DDN,FAM171A1,CACNG7,PDZD4,C5,NUAK1,CAMK2N1,MGAT5B,CREG2,SPOCK1,HIVEP3,NPTX1,KIF3C,PLXNA4,PACSIN1,B4GALNT4,GABBR2,MPP2,TCF7L2,SERPIND1,NEGR1,KCNB1,KIAA1549L,NR2F1,INHBB,SORL1,PBX1,SULF2,SBK1,LHX…
gene_set_query	612	ZNF519	576.3	ARCHS4 Coexpression,1105;Enrichr Queries,10;GTEx Coexpression,614	ANKLE1,CCNF,DPY19L2P2,TMEM97,MKI67,SMC4,SMC2,CDC20,MTBP,STMN1,CHEK1,PCLAF,CKMT1B,FBXO5,GTSE1,TMPO,WDHD1,ESCO2,KNL1,HASPIN,PIMREG,WDR76,DEPDC1B,NEIL3,KIF20A,DNA2,KIF20B,ASF1B,CDCA2,PARPBP,ZNF273,COL13A1,CDCA3,CDCA5,CDCA7,CDCA8,NCAPG,SKA3,IQGAP3,NCAPH,RACGAP1,BARD1,PLK4,CDT1,DDIAS,XRCC2,PLK1,CDC7,PBX1,ZWINT,GPR137C,FAM111B,PKIB,ANLN,POLA1,TPX2,POLA2,ZNF702P,SASS6,SCN2A,ZBTB8B,TOP2A,FEN1,NCAPG2,KIF1…
gene_set_query	613	TFDP2	577.3	ARCHS4 Coexpression,260;Enrichr Queries,99;GTEx Coexpression,1373	TOP2A,TINAGL1,TFRC,MCM7,HMGB2,ARRB1,MSI2,BRCA1,KIF11,HMGB1,MKI67,SYNE2,LMNB1,KIF15,RPS6KA4,CCND1,BCL7A,ZNF726,STMN1,CHEK1,NUSAP1,EFHD2,PCLAF,SIRPA,GLUL,POLE,TMPO,KLF12,IGFBP5,F2R,MTUS1,NAV2,TENT5C,CCNA2,KAT2B,ASPM,MMS22L,TFDP1,ZNF519,TBC1D21,PXDN,MCM3,MCM4,MYH9,KIF2C,ITGA6,TAGLN2,MCM6,PTMA,CD44,FKBP5,NFIX,ZNF273,UHRF1,RAB1B,TCF7,PXN,PIK3R3,WDR62,PLCXD1,THBS1,AURKB,GJC1,CCNB1,HCAR1,ORC6,NSD2,STOM,…
gene_set_query	614	SP1	577.6	ARCHS4 Coexpression,1241;ENCODE ChIP-seq,12;Enrichr Queries,712;ReMap ChIP-seq,157;GTEx Coexpression,766	JPT1,ANKLE1,TONSL,STMN3,TMEM97,ACTB,CDC20,PREX1,LGALS1,RASSF2,WDR90,DPF1,STMN1,ZNF724,PCLAF,AKT1,GLUL,TMPO,GAMT,ENTPD2,PAQR4,NUP210,ESCO2,HASPIN,TM4SF1,LARS2,ADGRB2,ZNF714,KIF20B,OTULINL,TTYH3,CDCA2,ZNF273,CDCA3,DHX9,CDCA5,PIK3R3,BRIP1,RACGAP1,S100A13,ATRIP,B3GALNT1,CDT1,JUP,XRCC3,NR2F1,NBEAL2,NR2F2,ZWINT,FOSL1,NET1,TPX2,MEX3A,SASS6,ITM2C,CD320,TOP2A,CSRNP3,KIF14,BRCA1,KIF15,HYAL2,NUF2,RAC3,TK1,Z…
gene_set_query	615	ZNF804A	578.7	ARCHS4 Coexpression,604;Enrichr Queries,990;GTEx Coexpression,142	JPT1,RAB3A,CSRNP3,ARL6IP1,COL12A1,STMN3,FMN2,SLC8A1,ELAVL2,SCAMP5,SAMD14,BCL7A,TUBB3,DPF1,ENC1,STMN1,SIRPA,CYP1B1,NEFL,SOX9,EPHA5,EPHA7,GUCY1A1,ACOT7,IGFBP5,DNM1,DNM3,CPED1,PXDN,CDH11,RGS7BP,CAMK2B,NDRG4,PLPPR2,PLPPR5,ATP1A3,TMTC1,KLHL13,TRHDE,THBS1,AURKB,CACNG7,PDZD4,FAM171A2,KHDC1,SLITRK5,SPOCK1,FSD1,KIF3C,LINC01963,PLXNA4,PACSIN1,CPA4,ABCA1,GABBR2,MPP2,TCF7L2,PRRT3,SLF1,NEGR1,KIAA1549L,PBX3,EF…
gene_set_query	616	ZNF639	580	ARCHS4 Coexpression,1194;Enrichr Queries,156;ReMap ChIP-seq,234;GTEx Coexpression,736	DCLRE1B,HDAC10,TFRC,ZWILCH,GMNN,STMN3,NUCKS1,ADARB1,MKI67,GBA2,SMC4,CMIP,ACTB,RPS6KA4,CDC20,CCND3,CCND1,WDR90,ZNF726,STMN1,AKT1,FBXO5,PRKACA,KPNA2,TMPO,ZNF681,S100A2,TPM2,DAPK2,HPCAL1,VRK1,HSPG2,CDC25A,CPED1,MBNL1-AS1,SRSF2,S100A5,S100A4,S100A3,VCL,FKBP5,ISYNA1,TEDC2,ANAPC15,ZNF273,HCAR1,ORC6,PCBP4,ECT2,ATP5MF,PDZD7,B4GALNT4,ACBD7,WWTR1,SMAD3,RBPMS,CAV1,PLK1,HMGA1,FANCA,FOSL1,ANLN,NASP,DLG4,REEP3…
gene_set_query	617	POU3F4	580	ARCHS4 Coexpression,409;Enrichr Queries,804;GTEx Coexpression,527	JPT1,CSRNP3,GUCY1B1,TINAGL1,THRA,MKI67,GLI3,ELAVL2,GLI2,TUBB3,STMN1,NEFL,SOX9,EPHA5,IGFBP5,EN1,SORCS2,ADGRB2,CDH11,CTXN1,BRSK2,PLPPR5,CRABP1,LYPD1,PIK3R3,AKAP5,PKMYT1,DTX4,PCDH18,COCH,AURKB,SKA2,FAM171A1,CACNG7,RAB40B,EFNB3,GBX2,PNMA1,PCBP4,NPTX1,GPC4,CKB,SRGAP3,ASIC1,ACBD7,WNT10B,MPP2,CADM4,NEGR1,WNT7B,NR2F1,PBX3,FANCA,HS3ST5,NR2F2,EFR3B,PBX1,TMEM158,SBK1,MEX3A,ZNF618,DLG4,LHX2,ZNF738,PPP1R1B,FK…
gene_set_query	618	ZNF676	580.3	ARCHS4 Coexpression,470;Enrichr Queries,756;GTEx Coexpression,515	MOXD1,ERCC6L,TINAGL1,CSRNP3,ZNF492,GLDC,NRK,COL12A1,BUB1B,HMGB3,FMN2,RPS6KA4,MSANTD2,PDK4,PLCE1,AKT1,MYBL2,OIP5,PRKACA,PDGFRA,WDHD1,HELLS,ZNF681,GUCY1A1,IGFBP5,MTUS1,VASH2,DCK,ANO1,HIC2,BCAM,SAPCD2,ADORA2B,GPD2,PXDN,ZNF714,PLIN4,G2E3,PLA2R1,RIN1,KANK2,HPGD,SEMA3D,LAMA4,HMMR,SKA3,THBS1,CENPA,AURKB,SCUBE3,CCNB1,EFNB3,BID,CPA4,WWTR1,MPP2,RBPMS,NEGR1,DDIAS,MUC5B,BRI3BP,SOD3,SORL1,CENPF,PLCXD3,MIS18A,…
gene_set_query	619	ZNF229	580.5	ARCHS4 Coexpression,744;Enrichr Queries,417	COL18A1,PTPRS,ZNF492,ITGB4,COL12A1,ITGB2,FMN2,OLFML2A,GLI3,SLC8A1,STK10,TUBB3,RASSF5,STMN1,EFHD2,CYP1B1,SOX9,SLC16A9,TGM2,EPHA5,SUN2,ZNF681,EPHA7,KLF12,IGFBP5,ITGA2,ELOVL2,RIPK4,MTUS1,NAV2,SORCS2,CRISPLD2,PXDN,AHRR,KANK1,PIK3R3,TMTC1,FSTL1,LTBP1,THBS1,CORO1A,AURKB,SH3BP1,PNMA1,CPA4,ABCA1,NEGR1,KIAA1549L,FANCA,HMGA2,NBEAL2,PBX1,SULF2,SASS6,SMAP2,NES,ITM2C
gene_set_query	620	HOXA10	580.7	ARCHS4 Coexpression,453;Enrichr Queries,238;GTEx Coexpression,1051	PHTF2,TINAGL1,TMEM200B,LRRC38,ATP2A1,HOXA13,LOXL1,LMNB2,GLI2,AMOT,CDC20,JPH2,CCND1,TIMP2,NUSAP1,CYP1B1,MYBL2,SOX9,ACADS,TGM2,GAMT,PDGFRA,EGFL7,IGFBP5,IGFBP4,TPM2,EMP1,NME4,SDHA,CDC25A,CCNA2,MBNL1-AS1,TFDP1,CCNE2,COL4A2,COL4A1,FEZ2,PXDN,CDH11,CAT,BIRC5,S100A4,ALDOC,MCM5,KIF20A,RBM24,CD44,USP13,NFIX,PKN3,CDCA7,GATA3,GATA2,TYMS,FSTL1,THBS1,AURKB,CAND2,PDLIM1,POLD1,CPA4,TCF7L2,CDT1,DUT,SMAD3,ICMT,CDK…
gene_set_query	621	ZNF48	582.7	ARCHS4 Coexpression,287;Enrichr Queries,673;GTEx Coexpression,788	CNTNAP1,FEN1,TMEM200B,STMN3,NUCKS1,KIF11,LMNB2,LMNB1,SCAMP5,RPS6KA4,CHAF1A,BCL7A,CCND1,TRIM3,PDE4A,RAC3,OIP5,DLGAP5,ADAMTS7,PLEKHG4,RMI2,UBE2QL1,NME4,IL17RD,DNM1,CDC25A,PXDN,FSCN1,AHRR,PTMA,CTXN1,VCL,BLM,DNMT1,BRSK2,TTYH3,PDGFB,PKMYT1,RECQL4,CACNG7,FAM171A2,INPP5A,LMNA,NSD2,NACC1,CDH24,NPTX1,CKB,GPC4,PLCG1,LINC01963,SLC19A1,B4GALNT4,HSD3B7,CDT1,GDF11,PRRT3,SMAD3,KCNB1,WNT7B,PLK1,SPRY4,HMGA1,FANCA…
gene_set_query	622	CXXC4	583.3	ARCHS4 Coexpression,1152;ReMap ChIP-seq,69;GTEx Coexpression,529	ANKLE1,HDAC10,FHOD1,TONSL,STMN3,HOXA13,ACTB,SCAMP5,CDC20,HOXA10,LGALS1,CCND1,TUBB3,WDR90,STMN1,DLEU2,SLC16A9,PRKACA,MAP3K6,ATXN7L2,TMEM14A,BAHCC1,GAMT,EPHA7,ACOT7,PAQR4,APLP1,CDC25C,CDC25B,FSCN1,RIN1,CTXN1,ISYNA1,TEDC2,RNASEH2A,CDCA3,CDCA5,TROAP,PDS5B,GATA2,PKMYT1,PCBP4,KHDC1,NACC1,KIF3C,NPTX1,GAS2L1,SLC19A1,PDZD7,B3GALNT1,CDT1,NR2F1,HMGA2,NR2F2,SMAD6,FANCG,PBX1,FOSL1,ARHGAP33,PLCXD3,HOTTIP,DLG4,…
gene_set_query	623	ZNF678	583.7	ARCHS4 Coexpression,67;Enrichr Queries,273;GTEx Coexpression,1411	TOP2A,KIF14,BUB1B,HMGB3,NUCKS1,MSI2,KIF11,HMGB1,BRCA2,MKI67,SMC4,SYNE2,SMC2,KIF15,RPS6KA4,MSANTD2,EXO1,NUF2,STMN1,EFHD2,ITGB8,SIRPA,FBXO5,PRKACA,DLGAP5,TMPO,NDC1,HELLS,WDHD1,ZNF681,KLF12,RMI1,ZGRF1,VASH2,VRK1,NAV2,KNL1,CDC25A,ASPM,MMS22L,ZNF92,RBL1,INF2,ZNF519,PXDN,ZNF714,DEPDC1,G2E3,DNA2,KIF20B,DTL,BLM,ZNF273,RAB1B,PXN,PIK3R3,TTK,PDS5B,UACA,THBS1,AURKB,RAD54B,GJC1,HLTF,GAS2L1,CEP78,BARD1,GINS1,A…
gene_set_query	624	ISL2	584	ARCHS4 Coexpression,194;Enrichr Queries,779;GTEx Coexpression,779	CNTNAP3,SLC25A1,FEN1,IFITM2,TINAGL1,MCM7,SECTM1,ETFA,HOXA13,VSIR,LMNB2,LMNB1,GLI2,PYCARD,CDC20,CHAF1A,CCND1,TUBB3,EXO1,SIX2,COTL1,CYP1B1,PDE4A,RAC3,MYBL2,SOX9,NUP210,EN1,NAV2,HASPIN,CDC25A,ADAM19,INCENP,PXDN,FSCN1,ADAM8,SLC25A10,KIF2C,THOP1,TELO2,DTYMK,NFIX,PKN3,CDCA5,TROAP,GATA3,GATA2,PKMYT1,TYMS,CORO1A,THBS1,AURKB,COCH,DDN,RECQL4,EBP,CDC45,GBX2,POLD1,E2F1,NPTX1,CPA4,ABCA1,CDT1,RANBP1,NR2F1,NR2F…
gene_set_query	625	ZNF143	584.2	ARCHS4 Coexpression,1011;ENCODE ChIP-seq,65;Enrichr Queries,503;ReMap ChIP-seq,39;GTEx Coexpression,1303	ANKLE1,TFRC,ARL6IP1,CPNE7,CCNF,TONSL,STMN3,TMEM97,SMC4,GBA2,ACTB,SAMD14,SOX18,WDR90,DPF1,PDK3,AKT1,DLEU2,PRKACA,ATXN7L2,TNS4,GTSE1,SCN1B,TMPO,GAMT,TANGO6,ENTPD2,P3H3,ESCO2,HASPIN,CRISPLD2,MALL,MXRA8,RIN1,CDCA3,CRABP2,TTYH2,DHX9,CDCA5,CDCA7,NCAPG,TGFA,ABCB9,IQGAP3,NCAPH,FAM171A2,BRIP1,PCBP4,PLCG1,KCNN4,SLC19A1,ABCA2,WNT10B,CDT1,CADM4,JUP,XRCC2,XRCC3,PLK1,NR2F2,FOSL1,DHFR,ANLN,FAM111A,MEX3A,SASS6,C…
gene_set_query	626	ZNF704	584.7	ARCHS4 Coexpression,496;Enrichr Queries,694;GTEx Coexpression,564	COL18A1,SYNM,CSRNP3,PTPRS,MSI2,CELSR2,SLC8A1,SYNE2,MPRIP,CCND1,TRIM3,ENC1,TIMP2,PDK4,DACT3,PLS3,ITGB8,CYP1B1,GTF2I,EPHA5,KLF12,IGFBP5,MTUS1,EMP1,NAV2,CPED1,GPRC5B,TFDP1,PXDN,TRIM14,PLIN3,ITGA6,TAGLN2,MFGE8,RAPGEF5,TRABD2B,TNFRSF21,BRSK2,NFIX,COL13A1,PIK3R3,FSTL1,THBS1,CLN6,AURKB,NUAK1,CAMK2N1,NACC1,GPC4,KIF3C,PLXNA4,JAM3,ABCA1,TUB,TCF7L2,DDIAS,KCNB1,CAV1,HMGA1,CABLES1,NR2F2,SORL1,PBX1,SULF2,HIPK2…
gene_set_query	627	ZNF384	585	ARCHS4 Coexpression,894;ENCODE ChIP-seq,36;Enrichr Queries,991;ReMap ChIP-seq,248;GTEx Coexpression,756	EPHB6,JPT1,TFRC,PLEKHB1,NUDT1,TONSL,TMEM97,MKI67,SMC4,GBA2,ACTB,SMC2,CHEK1,AKT1,FBXO5,DLEU2,PRKACA,TANGO6,ENTPD2,NUP210,LARS2,TAGLN2,CTXN1,PIF1,TTYH2,CDCA5,SHMT1,LYPD3,GATA3,FAM171A1,BRIP1,NUP85,HIVEP3,PLCG1,RBM12,ATRIP,PPARGC1B,BARD1,CDT1,JUP,NBEAL2,NR2F2,TRERF1,PBX1,SLC16A14,FOSL1,TPX2,FAM111A,ITM2C,FMN2,BRCA1,GLI2,CHAF1A,MIS18BP1,HYAL2,TK1,ZNF367,EMP1,EN1,KIF22,IL17RD,DDB2,GPRC5B,FAM222A,B3GNT…
gene_set_query	628	GATAD2A	585.7	ARCHS4 Coexpression,711;Enrichr Queries,414;GTEx Coexpression,632	TOP2A,TFRC,MCM7,NUDT1,NUCKS1,ESPN,MKI67,FOXM1,ZDHHC3,ACTB,LMNB2,LMNB1,RPS6KA4,TUBA1B,CHAF1A,MPRIP,CCND1,EFHD2,CASP2,AKT1,MYBL2,KPNA2,TMPO,GTF2I,NUP210,TNFRSF18,FANCD2,INCENP,PXDN,FSCN1,SRSF2,MCM3,MCM4,MYH9,TAGLN2,MCM5,MCM6,PTMA,CD44,VCL,ASF1B,FKBP5,DNMT1,UHRF1,PXN,AURKB,RECQL4,SH3BP1,MAT2A,POLR2A,POLD1,LMNA,NACC1,POC1A,E2F1,SUSD3,FANCI,RANBP1,FANCA,HMGA1,NBEAL2,TUBB4B,HNRNPA2B1,TACC3,ZNF217,NCAPD…
gene_set_query	629	BARHL1	586.3	ARCHS4 Coexpression,138;Enrichr Queries,1180;GTEx Coexpression,441	CNTNAP1,TINAGL1,PTPRS,RAB3A,PRAC2,THRA,MTCL1,STMN3,ESPN,GLI2,SCAMP5,SAMD14,TUBB3,SLC22A17,TRIM3,CKMT1B,SCN1B,EPHA7,APLP1,HPCAL1,ADAM11,EN1,VSTM2L,SORCS2,DNM1,ACAP3,PXDN,CAMK2B,NDRG4,BRSK2,COL13A1,ATP1A3,GATA3,PKMYT1,GACAT2,AURKB,CACNG7,PDZD4,FAM171A2,GBX2,PCBP4,RAB26,CAMK2N1,MGAT5B,NPTX1,SRGAP3,KIF3C,PDZD7,B4GALNT4,PACSIN1,ABCA2,CADM4,KCNB1,NR2F1,PLEKHA6,NR2F2,TUBB4A,GPR137C,GNG13,PKIB,SBK1,FAM13…
gene_set_query	630	CDX4	587.7	ARCHS4 Coexpression,301;Enrichr Queries,1066;GTEx Coexpression,396	EPHB6,ERCC6L,TINAGL1,NRK,GMNN,PEBP1,HMGB3,HR,CTSV,HMGB1,GRPR,HOXA13,ELAVL2,HOXA10,CCND1,SPTLC3,B3GALT1,CYP1B1,PLS3,OIP5,TNS4,NUDT15,PDGFRA,WDHD1,HELLS,CTNNBIP1,VASH2,VRK1,KREMEN2,SERPINB7,SGO1,ALDH1A3,B3GNT7,CDH11,CKS2,EPHA1,DSC3,KRT80,ZNF273,PARPBP,GPR87,CRABP1,IL20RA,PARD6G,TMPRSS2,GATA3,SKA3,PMF1,AURKB,RAD51AP1,CCNB1,GBX2,HAS3,GPC4,BUB1,CPA4,WNT4,BARD1,GINS1,MGME1,CENPW,JUP,UBE2C,WNT7B,CDC42BP…
gene_set_query	631	ZNF207	587.8	ARCHS4 Coexpression,106;Enrichr Queries,1170;ReMap ChIP-seq,217;GTEx Coexpression,858	ANKLE1,CD82,TFRC,FHOD1,NUDT1,BUB1B,NUCKS1,SMC4,ACTB,LGALS1,SOX18,WDR90,STMN1,COTL1,KNTC1,MAP3K6,KPNA2,PRKACA,TMPO,GTF2I,GAMT,GEN1,WDHD1,LIG1,TUBA4A,SRSF2,ADAM8,SNRNP25,DNA2,RIN1,KIF20B,DNMT1,SEMA7A,TEDC2,BLM,RNASEH2A,PARPBP,DHX9,CDCA5,TCF7,TWF2,NCAPG,CORO1A,OAZ2,ORC1,NUP85,NACC1,RBM12,PLK4,FANCI,CDT1,STIL,XRCC3,HMGA1,NBEAL2,FOSL1,FAM111A,POLA1,MEX3A,NASP,DLG4,RAD18,SLC2A4RG,PHF19,TOP2A,ARHGAP11A,…
gene_set_query	632	FOXP1	588.4	Literature ChIP-seq,92;ARCHS4 Coexpression,1491;Enrichr Queries,1036;ReMap ChIP-seq,93;GTEx Coexpression,230	ANKLE1,IFITM2,TFRC,MAML2,PLEKHB1,COL12A1,STMN3,ADARB1,TMEM97,SMC4,ACTB,SCAMP5,SAMD14,LGALS1,SOX18,WDR90,CHEK1,DPF1,PCLAF,PLCE1,PDK3,DLEU2,SOX9,PRKACA,ATXN7L2,SKP2,TMPO,GAMT,CCBE1,EPHA7,CPT1A,ENTPD2,ACOT7,PAQR4,MTUS1,HPCAL1,P3H3,HASPIN,PIMREG,HSPG2,WDR76,LARS2,EML6,DEPDC1B,RIN1,CTXN1,ASF1B,CDCA3,COL13A1,CRABP2,CDCA5,CDCA7,B3GLCT,TWF2,NCAPG,TGFA,ABCB9,GATA3,EVPL,NCAPH,OAZ2,GJC1,FAM171A1,NUAK1,DSN1,…
gene_set_query	633	LHX5	588.7	ARCHS4 Coexpression,529;Enrichr Queries,1012;GTEx Coexpression,225	ACHE,TINAGL1,PODXL2,TMEM200B,MTCL1,ONECUT3,STMN3,ELAVL2,GLI2,SAMD14,TUBB3,SLC22A17,SIX2,TRIM3,CKMT1B,RAC3,SOX9,PDGFRA,IGFBP2,HPCAL1,ADAM11,EN1,VSTM2L,IL17RD,SORCS2,DNM3,ACAP3,CACNB3,CCDC74A,PXDN,CTXN1,NDRG4,BRSK2,CRABP1,ATP1A3,GATA3,GATA2,GACAT2,AURKB,OAZ2,CACNG7,FAM171A2,GBX2,PCBP4,NPTX1,SRGAP3,PDZD7,ASIC1,TCF7L2,GDF11,WNT7B,NR2F1,NR2F2,TUBB4A,GPR137C,GNG13,PKIB,SBK1,MEX3A,ZNF618,FAM131C,LHX2,ZN…
gene_set_query	634	HOXC8	589	ARCHS4 Coexpression,494;Enrichr Queries,308;GTEx Coexpression,965	TINAGL1,COL12A1,NUCKS1,BRCA2,LOXL1,INSYN2B,HOXA10,RPSAP52,LGALS1,CCND1,MIS18BP1,CREB3L1,CYP1B1,SOX9,GEN1,CCBE1,PDGFRA,CPT1A,IGFBP5,IGFBP4,TPM2,IGFBP2,EN1,EMP1,PCOLCE,EMP2,TM4SF1,ALDH1A3,ASPM,COL4A2,COL4A1,CD109,FEZ2,PXDN,CDH11,COL6A1,MXRA8,COL6A3,BIRC5,COL8A1,S100A4,PLA2R1,KANK2,NFIX,EMC3-AS1,CRABP2,GATA3,GATA2,PCDH18,THBS1,AURKB,BRIP1,CLSPN,PCNT,ECT2,CPA4,GALNT6,CAV1,ATAD2,NR2F1,HMGA2,INHBB,NR2F…
gene_set_query	635	ZNF689	590.7	ARCHS4 Coexpression,18;Enrichr Queries,416;GTEx Coexpression,1338	DCLRE1B,GMNN,HJURP,STMN3,BUB1B,TMEM97,CCND1,CHEK1,NUSAP1,MAP3K8,OIP5,FBXO5,KPNA2,SKP2,VRK1,ESCO2,PASK,PIMREG,CDC25A,HIC2,DEPDC1B,MELK,TBC1D21,DNA2,KIF20B,VCL,BLM,DNMT1,TTYH3,CDCA2,PARPBP,RNASEH2A,CDCA5,PDGFB,CDCA8,NCAPG,WDR62,SKA3,NCAPH,RAD51AP1,CCNB2,BRIP1,CCNB1,ORC1,BARD1,CDT1,SMAD3,CCDC138,DDIAS,UBE2C,PLK1,FANCA,CDC7,ZWINT,FOSL1,DHFR,TPX2,MEX3A,NASP,KIF4A,UBE2T,SASS6,CALM3,PHF19,ITM2C,FEN1,MCM…
gene_set_query	636	ZNF492	591	ARCHS4 Coexpression,1175;GTEx Coexpression,7	ANKLE1,CCNF,MKI67,SMC4,SMC2,CDC20,ZNF726,CHEK1,ZNF724,PCLAF,PLCE1,FBXO5,GTSE1,TMPO,WDHD1,ESCO2,KNL1,HASPIN,PIMREG,WDR76,DEPDC1B,NEIL3,KIF20A,KIF20B,PRR11,ASF1B,PIF1,CDCA2,PARPBP,ZNF273,CDCA5,CDCA7,CDCA8,NCAPG,SKA3,IQGAP3,NCAPH,BRIP1,RACGAP1,PLK4,CDT1,DDIAS,XRCC2,PLK1,ZWINT,FAM111B,TPX2,SASS6,ZBTB8B,RAD18,TOP2A,FEN1,NCAPG2,KIF14,BRCA1,KIF11,BRCA2,KIF15,CHAF1B,CHAF1A,MIS18BP1,NUF2,TK1,ZNF367,DLGAP5…
gene_set_query	637	MYT1L	591.3	ARCHS4 Coexpression,352;Enrichr Queries,1162;GTEx Coexpression,260	CSRNP3,RAB3A,STMN3,SLC8A1,ELAVL2,SCAMP5,DPF1,ENC1,PHACTR3,ZNF365,EPHA5,APLP1,NAV2,KSR2,DNM1,CIT,DNM3,ADGRB2,PXDN,RGS7BP,LINC00641,CAMK2B,BRSK2,NDRG4,PLPPR5,ATP1A3,AK5,CACNG7,PDZD4,FAM171A2,NUAK1,CAMK2N1,CREG2,SLITRK5,SPOCK1,FSD1,KIF3C,SRGAP3,LINC01963,PLXNA4,PACSIN1,GABBR2,MPP2,TCF7L2,PRRT3,NEGR1,KCNB1,KIAA1549L,SHISAL1,EFR3B,PBX1,SLC4A8,FGF14,DLG4,FAM131B,REEP2,CALM3,SCN2A,CDK5R1
gene_set_query	638	NR4A2	592	Literature ChIP-seq,149;ARCHS4 Coexpression,1460;Enrichr Queries,599;GTEx Coexpression,160	RAB3A,TINAGL1,ARL6IP1,THRA,PLEKHB1,STMN3,FMN2,ELFN2,SCAMP5,CCND1,RASSF5,DPF1,ENC1,PHACTR3,PDK4,CYP1B1,MAP3K8,SOX9,ICOSLG,TGM2,SEMA6B,MYLIP,IGFBP5,IGFBP4,IGFBP2,MTUS1,EMP1,TENT5C,PALD1,TUBA4A,CIT,GPRC5B,ADGRB2,IL1B,PXDN,ALDOC,S100A4,LINC00641,CD44,MCM2,PTGER4,SDC4,PLPPR5,ATP1A3,ADRB2,THBS1,AURKB,FAM171A1,CACNG7,PDZD4,BRINP2,RAB40B,SCIN,LMNA,FSD1,KIF3C,GBP2,RELT,B4GALNT4,PACSIN1,ASIC1,CPA4,ABCA1,TC…
gene_set_query	639	ZNF467	593.3	ARCHS4 Coexpression,721;Enrichr Queries,279;GTEx Coexpression,780	COL18A1,IFITM2,TINAGL1,CD82,ITGB2,SECTM1,VSIR,PYCARD,PREX1,STK10,CCND3,LGALS1,RASSF2,CCND1,ANPEP,EFHD2,COTL1,TIMP2,CTSH,CYP1B1,SIRPA,CD37,GLUL,TGM2,MYLIP,IGFBP5,IGFBP4,EMP1,TENT5C,CRISPLD2,SAP25,PXDN,ADAM8,S100A4,S100A9,CD44,ABCG1,NOTCH3,PLPPR2,PXN,SEMA3F,CORO1A,THBS1,AURKB,SELENBP1,ADGRG1,SH3BP1,CAMK2N1,CKB,GBP2,SLC19A1,ABCA1,SMAD3,JUP,CAV1,FANCA,G0S2,NBEAL2,SMAD6,SORL1,PBX1,DHRS3,SULF2,LRFN1,TB…
gene_set_query	640	CDX1	593.3	ARCHS4 Coexpression,664;Enrichr Queries,476;GTEx Coexpression,640	COL18A1,TINAGL1,GLI2,HOXA10,CCND1,ANPEP,CREB3L1,SOX9,ABCD1,ACADS,TGM2,PDGFRA,FGFBP1,CPT1A,IGFBP5,IGFBP2,MYO7B,ANO9,KRT7,SLC35G1,MUC3A,ETV4,B3GNT7,ELF3,COL4A2,SCNN1B,PXDN,MALL,B3GNT3,COL13A1,TMPRSS2,TNFRSF11A,GATA3,GATA2,HOXB13,THBS1,AURKB,SELENBP1,SCIN,MUC2,TSPAN8,GBX2,MICALL2,CKB,TCF7L2,ST14,ATP8B1,REG4,CGN,SEMA4G,NR2F2,KRT19,LHX2,PPP1R1B,F2RL1,FOXA2,ITM2C
gene_set_query	641	ZFP42	595	Literature ChIP-seq,107;ARCHS4 Coexpression,142;Enrichr Queries,549;GTEx Coexpression,1582	IFITM2,GLDC,ZWILCH,DSCC1,BUB1B,PEBP1,NUCKS1,SMC4,CCND1,TUBB3,RASSF5,CHEK1,NUSAP1,CYP1B1,AKT1,OIP5,NEK2,NUDT15,PDGFRA,WDHD1,IGFBP2,VASH2,VRK1,PCOLCE,SHISA2,CDC25A,ALDH3A2,LARS2,HIC2,SGO2,BCAM,COL4A2,TBC1D21,PPIH,DNA2,KIF20A,EPHA1,ALDH7A1,PRR11,PIF1,PARPBP,CRABP1,TCF7,GATA3,HMMR,ADRB2,SKA3,PMF1,DPP4,GJC1,CCNB1,ORC1,PCBP4,S100A13,ECT2,PLK4,UBE2C,HMGA1,PBX3,HMGA2,PBX1,ZWINT,NET1,POLA1,NASP,TH,TBXAS1,…
gene_set_query	642	ZBTB47	598.3	ARCHS4 Coexpression,692;Enrichr Queries,313;GTEx Coexpression,790	COL18A1,SYNM,CNTNAP1,THRA,ATP2A1,OLFML2A,VSIR,LOXL1,AMOT,JPH2,LGALS1,CCND1,MPRIP,TIMP2,MYO18A,CASP2,CYP1B1,SIRPA,SLC16A2,PRKACA,GLUL,SCN1B,KLF12,LIG1,TPM2,FRMD4A,NAV2,HSPG2,KAT2B,ACAP3,ADGRB2,CRISPLD2,COL4A1,FEZ2,PXDN,FAM20C,TTLL11,SNRNP25,MFGE8,RBM24,CD44,VCL,KANK2,TTYH3,NFIX,MYRF,NEXN,LRP3,THBS1,AURKB,DDN,CAND2,RAB40B,CAMK2N1,MVB12B,LMNA,SPOCK1,PACSIN1,ABCA1,TUB,GDF11,WWTR1,ABCA2,CAV1,FANCA,NR2…
gene_set_query	643	ZNF788P	598.7	ARCHS4 Coexpression,882;Enrichr Queries,22;GTEx Coexpression,892	ERCC6L,ANKLE1,ZWILCH,DSCC1,GMNN,DPY19L2P2,HJURP,BUB1B,MKI67,CDC20,MTBP,PREX1,LGALS1,ZNF726,CHEK1,PCLAF,NUSAP1,CYP1B1,OIP5,SLC16A9,TGM2,CCBE1,WDHD1,ZNF681,DAPK2,VRK1,KNL1,CDC25C,HASPIN,CDC25A,TUBA4A,TRAIP,ADAM19,DEPDC1B,MELK,CCNE2,TBC1D21,DNA2,KIF20A,KIF20B,ASF1B,BLM,CDCA2,ZNF273,COL13A1,CDCA3,CDCA5,CDCA7,CDCA8,NCAPG,HMMR,RAD51AP1,GJC1,CCNB2,CCNB1,ORC6,HCAR1,NPTX1,PLCG1,SRGAP3,ECT2,FAM83D,CPA4,WNT…
gene_set_query	644	RUNX3	600.2	ARCHS4 Coexpression,999;ENCODE ChIP-seq,75;Enrichr Queries,605;ReMap ChIP-seq,239;GTEx Coexpression,1083	ARL6IP1,GLDC,MKI67,ACTB,AMOT,CDC20,STK10,PREX1,PPP1CC,LGALS1,RASSF2,CCND1,RASSF5,COTL1,NUSAP1,CYP1B1,MAP3K8,KNTC1,SOX9,KPNA2,TGM2,TMPO,NUP210,VASH2,VRK1,ESCO2,KNL1,ACYP1,PASK,ADAM19,MBNL1-AS1,LARS2,SGO2,FANCD2,FSCN1,SRSF2,VOPP1,TRIM14,ADAM8,S100A4,KIF20B,S100A9,CCDC150,VCL,FKBP5,DNMT1,SEMA7A,RNASEH2A,LXN,TXK,CDCA5,TCF7,NCAPG,GATA3,ADRB2,DTX4,FBXO43,CORO1A,IQGAP3,OAZ2,CCNB1,FAM171A2,INPP5A,NACC1,S…
gene_set_query	645	NR1H2	602	ARCHS4 Coexpression,629;Enrichr Queries,1208;ReMap ChIP-seq,111;GTEx Coexpression,460	EHF,HDAC10,CPNE7,HOXA13,ACTB,CDC20,HOXA10,STK10,CCND3,LGALS1,CCND1,WDR90,RASSF5,COTL1,CYP1B1,AKT1,SOX9,MB21D2,MAP2K3,ZNF681,S100A2,TPM2,HPCAL1,KRT7,TM4SF1,MBNL1-AS1,ACAP3,SCNN1A,FSCN1,S100A5,S100A4,TAGLN2,ADAM8,S100A3,S100A9,VCL,ABCG1,RNASEH2A,SDC4,PXN,TWF2,PKMYT1,CORO1A,DPP4,INPP5A,NTSR1,WWTR1,SMAD3,RBPMS,JUP,ATP8B1,HMGA1,FANCA,CGN,FOSL1,TPX2,SMTN,MANCR,HOTTIP,DLG4,PDE3A,NFE2L3,CSPG4,ESAM,SAE1,I…
gene_set_query	646	ZBTB7B	603.3	ARCHS4 Coexpression,563;Enrichr Queries,814;GTEx Coexpression,433	TINAGL1,IFITM2,CD82,HDAC10,ITGB2,SECTM1,HR,ACTB,RPS6KA4,PREX1,STK10,CCND3,LGALS1,RASSF2,CCND1,EFHD2,AKT1,SIRPA,TNS4,PRKACA,GLUL,TGM2,SUN2,CPT1A,CTNNBIP1,ANO9,HSPG2,TUBA4A,INF2,ELF3,SAP25,PXDN,MYH9,TAGLN2,ADAM8,EPHA1,S100A9,CD44,DSC3,FKBP5,KRT80,SDC4,GPR87,RAB1B,PXN,IL20RA,PARD6G,LYPD3,GATA3,EVPL,THBS1,CORO1A,AURKB,SH3BP1,LMNA,MROH6,CKB,HES2,PROM2,MGME1,ST14,SMAD3,JUP,CDC42BPG,HMGA1,FANCA,IFFO2,NB…
gene_set_query	647	UNCX	603.3	ARCHS4 Coexpression,581;Enrichr Queries,729;GTEx Coexpression,500	TINAGL1,TMEM200B,MTCL1,ONECUT3,STMN3,ELAVL2,GLI2,HOXA10,SCAMP5,SAMD14,SOX18,TUBB3,SIX2,TRIM3,CKMT1B,NEFL,SOX9,PDGFRA,CCDC34,IGFBP2,HPCAL1,ADAM11,EN1,UBE2QL1,ACAP3,CACNB3,PXDN,CTXN1,CAMK2B,BRSK2,NFIX,COL13A1,CRABP1,GATA3,GATA2,PKMYT1,GACAT2,AURKB,FAM171A2,GBX2,PCBP4,RAB26,NPTX1,SRGAP3,PDZD7,ASIC1,TCF7L2,GDF11,WNT7B,NR2F1,INHBB,NR2F2,TUBB4A,GPR137C,GNG13,PKIB,SBK1,MEX3A,ZNF618,FAM131C,LHX2,ZNF702P,…
gene_set_query	648	ASCL1	603.8	ARCHS4 Coexpression,1461;Enrichr Queries,688;ReMap ChIP-seq,24;GTEx Coexpression,242	OLFML2B,ANKLE1,CPNE7,PLEKHB1,STMN3,MSI2,MKI67,GBA2,ACTB,LOXL1,RPS6KA4,MPRIP,CCND1,TUBB3,WDR90,STMN1,DPF1,AKT1,CYP1B1,SOX9,HMGN2,BAHCC1,PDGFRA,ENTPD2,ACOT7,SSTR5-AS1,S100A2,IGFBP5,LOXL1-AS1,APLP1,KRT7,P3H3,CDC25B,ACAP3,BCAM,SCNN1A,FSCN1,S100A5,S100A4,ADAM8,S100A3,SNRNP25,TEDC1,ISYNA1,TEDC2,TTYH3,RNASEH2A,CDCA3,TTYH2,CRABP1,LYPD1,ABCB9,GATA3,PKMYT1,EVPL,BRINP2,FAM171A2,ADGRG1,PCBP4,NPTX1,NTSR1,PDZD…
gene_set_query	649	ESR2	605	Literature ChIP-seq,20;ARCHS4 Coexpression,1525;Enrichr Queries,669;ReMap ChIP-seq,74;GTEx Coexpression,737	ANKLE1,CD82,NRK,CPNE7,HOXA13,CELSR2,SCAMP5,HOXA10,LAPTM4B,STS,CDH3,CCND1,SOX18,WDR90,CHEK1,AKT1,CYP1B1,OIP5,SLC16A9,DLEU2,SOX9,KPNA2,ICOSLG,TGM2,GEN1,PDGFRA,ENDOG,SSTR5-AS1,IGFBP5,IGFBP4,ACYP1,HASPIN,PIMREG,BCAM,CRISPLD2,TTLL11,CTXN1,DSC2,PTGES,NOTCH3,CEMIP,RNASEH2A,TWF2,PIK3R3,TNFRSF11A,GATA3,ADRB2,GATA2,NCAPH,DPP4,NUAK1,INPP5A,HCAR1,ST3GAL4,NPTX1,PLCG1,SLC19A1,PACSIN1,APOBEC3C,ABCA1,BARD1,OSBPL…
gene_set_query	650	HOXC12	608	ARCHS4 Coexpression,211;Enrichr Queries,958;GTEx Coexpression,655	EHF,PODXL2,ONECUT3,COL12A1,HR,FOXM1,HOXA13,LMNB2,HOXA10,SPTLC3,SIX2,AKT1,SOX9,TNS4,CEP55,CPT1A,CTNNBIP1,RIPK4,SORD,EN1,FOXL1,KREMEN2,SERPINB7,EPN3,ALDH1A3,FOLH1,SAPCD2,VWA1,SLC25A10,CD44,DSC3,NOTCH3,KRT80,NFIX,RAB1B,IL20RA,LRP5,PARD6G,PIK3R3,TMTC1,GATA3,GATA2,HOXB13,IQGAP3,AURKB,SELENBP1,FOXRED2,GBX2,TSPAN8,TBX20,NACC1,HAS3,PROM2,BARD1,JAG2,JUP,KCNB1,GALNT2,WNT7B,CDC42BPG,SUSD2,IFFO2,NR2F2,NET1,T…
gene_set_query	651	SP2	609	ARCHS4 Coexpression,659;ENCODE ChIP-seq,34;Enrichr Queries,1077;ReMap ChIP-seq,212;GTEx Coexpression,1063	JPT1,ANKLE1,IFITM2,ARL6IP1,CCNF,TONSL,TMEM97,ACTB,CDC20,LGALS1,MPRIP,WDR90,ZNF726,RASSF5,CHEK1,PCLAF,ZNF724,PDK3,SOX9,FBXO5,PRKACA,ESCO2,PASK,ZNF714,TAGLN2,KIF20B,CTXN1,PRR11,ASF1B,OTULINL,CDCA2,ANAPC15,TTYH3,ZNF273,CDCA3,TXK,CDCA8,WDR62,SKA2,BRIP1,HLTF,JUP,FZD4,XRCC3,NBEAL2,ZWINT,GPR137C,FOSL1,NET1,TPX2,ZBTB8B,ITM2C,CD320,TOP2A,TINAGL1,KIF14,SECTM1,BRCA1,RNF157,CHAF1A,HYAL2,NUF2,TNFAIP8L1,RAC3,C…
gene_set_query	652	ZNF146	609.7	ARCHS4 Coexpression,17;Enrichr Queries,316;GTEx Coexpression,1496	TFRC,ZWILCH,DSCC1,BUB1B,NUCKS1,MKI67,SMC4,ACTB,SMC2,LAPTM4B,PPP1CC,CCND1,NUSAP1,PLS3,KPNA2,TMPO,WDHD1,CDC25A,MELK,SRSF2,KIF20A,DNA2,KIF20B,BLM,CDCA2,DHX9,NCAPG,HMMR,SKA3,CCNB1,RACGAP1,ORC1,HLTF,ECT2,RBM12,PLK4,FANCI,UBE2C,CDC7,DHFR,ANLN,POLA1,TPX2,NASP,KIF4A,CDK1,SAE1,ITM2C,TOP2A,ARHGAP11A,MCM7,CDCA7L,NCAPG2,HMGB2,HMGB3,MCM10,KIF11,HMGB1,LMNB2,KIF15,LMNB1,EXO1,EFHD2,TOPBP1,DLGAP5,NDC1,HELLS,RFC3,…
gene_set_query	653	ZNF85	610.7	ARCHS4 Coexpression,819;Enrichr Queries,17;GTEx Coexpression,996	ERCC6L,DSCC1,GMNN,RTKN2,HJURP,BUB1B,MKI67,SMC4,CDC20,RPS6KA4,CCND1,MPRIP,STMN1,CHEK1,PCLAF,NUSAP1,CYP1B1,AKT1,NEK2,OIP5,KNTC1,FBXO5,PRKACA,TMPO,WDHD1,ZNF681,VRK1,ESCO2,KNL1,CDC25C,PIMREG,CDC25A,TRAIP,SGO2,DEPDC1B,NEIL3,ZNF92,MELK,CCNE2,TBC1D21,ZNF714,TIMELESS,KIF20A,DNA2,KIF20B,PRR11,CCDC150,TMPO-AS1,ASF1B,BLM,CDCA2,ZNF273,CDCA3,CDCA5,CDCA7,CDCA8,NCAPG,HMMR,FBXO43,SKA3,NCAPH,RAD51AP1,CCNB2,CCNB1,…
gene_set_query	654	ZNF202	611.3	ARCHS4 Coexpression,68;Enrichr Queries,195;GTEx Coexpression,1571	ARHGAP11A,ERCC6L,TFRC,MCM7,DSCC1,BUB1B,HMGB3,MKI67,BRCA2,LMNB2,KIF15,LMNB1,CDC20,PPP1CC,CHAF1A,CCND1,EXO1,CHEK1,DLGAP5,TMPO,NDC1,HELLS,WDHD1,TGIF2,HASPIN,CDC25A,CCNA2,ASPM,INCENP,PXDN,GEMIN4,MCM3,TIMELESS,BIRC5,MCM4,MCM5,DNA2,EPHA1,DTL,TNFRSF21,CD44,PCNA,DHX9,PRIM1,CDCA5,CDCA7,HMMR,THBS1,AURKB,NCAPH,AURKA,UNG,MAT2A,ORC1,NUP85,RAD54L,GPC4,ECT2,RBM12,BUB1,PPARGC1B,E2F8,FANCI,TCF7L2,RRM2,SMAD3,SPAG5…
gene_set_query	655	JUND	611.3	Literature ChIP-seq,118;ARCHS4 Coexpression,1036;ENCODE ChIP-seq,28;Enrichr Queries,839;ReMap ChIP-seq,67;GTEx Coexpression,1580	JPT1,EHF,IFITM2,TFRC,HDAC10,CPNE7,COL12A1,TONSL,ADARB1,ACTB,ZDHHC3,RPS6KA4,PREX1,LGALS1,CREB3L1,PLCE1,DLEU2,TNS4,PRSS3,GLUL,HPCAL1,KRT7,HSPG2,TM4SF1,CD109,MALL,MXRA8,VOPP1,COL8A1,TAGLN2,FAR2,RIN1,KIF20B,CTXN1,PTGES,PIF1,TTYH3,SLC45A3,CRABP2,SDC4,LYPD1,B3GLCT,PIK3R3,TMTC1,GATA3,SKA3,NCAPH,GJC1,NUAK1,INPP5A,RACGAP1,TSPAN8,PCBP4,S100A13,HIVEP3,FAM43A,KCNN4,SLC19A1,CDT1,WWTR1,ST14,JUP,NBEAL2,NR2F2,RP…
gene_set_query	656	ZNF273	613.7	ARCHS4 Coexpression,1358;Enrichr Queries,16;GTEx Coexpression,467	EPHB6,TMEM97,MKI67,SMC4,SMC2,CDC20,ZNF726,STMN1,CHEK1,PCLAF,AKT1,FBXO5,TNS4,SKP2,GTSE1,TMPO,WDHD1,DAPK2,ESCO2,KNL1,DEPDC1B,NEIL3,ZNF714,KIF20A,DNA2,RIN1,KIF20B,PRR11,CDCA2,PARPBP,CDCA3,CDCA5,IL20RA,CDCA7,CDCA8,NCAPG,LYPD3,GATA3,SKA3,EVPL,NCAPH,RACGAP1,BARD1,PLK4,CDT1,JUP,DDIAS,XRCC2,PLK1,IFFO2,CDC7,ZWINT,DHFR,FAM111B,ANLN,TPX2,ZBTB8B,TOP2A,KIF14,BRCA1,CTSV,KIF11,BRCA2,KIF15,CHAF1A,SPTLC3,MIS18BP1…
gene_set_query	657	ZNF587B	614	ARCHS4 Coexpression,468;GTEx Coexpression,760	BLM,MCM8,RAB1B,BRCA2,CLN6,GJC1,CYB5R3,PNMA1,HAUS8,CHEK1,TIMP2,CASP2,TOPBP1,PRKACA,TUB,GINS1,MGME1,WDHD1,HELLS,ATAD5,CCDC138,RFC2,VASH2,NBEAL2,ADAM19,MMS22L,NASP,LPCAT3,NFE2L3,ZNF217,NACAD,CALM3,DNA2,EPHA1,KIF20B,POLR3K,MXD3,WRAP53
gene_set_query	658	ZNF813	615	ARCHS4 Coexpression,1169;GTEx Coexpression,61	ARHGAP11A,ERCC6L,KIF14,MCM10,BRCA2,MKI67,SMC2,EXO1,MIS18BP1,CHEK1,ZNF724,PCLAF,NUSAP1,AKT1,FBXO5,TOPBP1,SKP2,PRKACA,TMPO,NDC1,RFC5,WDHD1,RFC3,ZNF681,ESCO2,MASTL,WDR76,SGO1,ASPM,NEIL3,ZNF519,MCM3,MTFR2,KIF20B,FAM72D,PRR11,FAM72B,CCDC150,PIF1,PCNA,ZNF273,RAB1B,TYMS,CENPA,RAD51AP1,HCAR1,RBM12,PDZD7,APOBEC3C,ACBD7,POLQ,STIL,ATAD5,XRCC2,GINS4,FANCB,NDC80,FAM111B,CENPE,CENPI,POLE2,CENPK,ZNF217,NCAPD2,Z…
gene_set_query	659	INSM2	615.3	ARCHS4 Coexpression,458;Enrichr Queries,1205;GTEx Coexpression,183	CSRNP3,RAB3A,TINAGL1,ARL6IP1,PODXL2,STMN3,ELFN2,ELAVL2,NRGN,SCAMP5,BCL7A,TUBB3,SLC22A17,DPF1,NEFL,YWHAH,ZNF365,PDGFRA,ACOT7,VSTM2L,CIT,ALDH1A3,FAM222A,CACNB3,ADGRB2,PXDN,FSCN1,CTXN1,CAMK2B,BRSK2,PLPPR5,CRABP1,ATP1A3,KLHL13,GATA2,TRHDE,AURKB,BRINP2,FAM171A2,EFNB3,PCBP4,MGAT5B,E2F1,SLITRK5,SPOCK1,CDH24,FSD1,KIF3C,NPTX1,LINC01963,PACSIN1,ASIC1,TUB,GABBR2,GDF11,KCNB1,KIAA1549L,NR2F1,NR2F2,SLC4A8,MEX3…
gene_set_query	660	ZNF574	615.7	ARCHS4 Coexpression,489;Enrichr Queries,337;GTEx Coexpression,1021	JPT1,FEN1,MCM7,SUV39H1,DPY19L2P2,TONSL,HMGB2,BRCA1,CHTF18,ACTB,CDC20,CHAF1A,KIF22,HASPIN,REXO5,CDC25B,TRAIP,INCENP,PXDN,GEMIN4,FSCN1,MCM3,MCM4,KIF2C,TESMIN,MCM5,ZMYND10,DTL,THOP1,TELO2,DNMT1,ISYNA1,RNASEH2A,SDC4,DHX9,CDCA5,CDCA8,WDR62,PKMYT1,AURKB,UNG,SH3BP1,POLR2A,PNMA1,POLD1,LMNA,ATRIP,POLR2L,CDT1,ATP8B3,JUP,XRCC2,RNF26,XRCC3,PLK1,HMGA1,FANCA,TUBB4B,TICRR,TACC3,SAE1,WRAP53,ITM2C
gene_set_query	661	ADNP2	617	ARCHS4 Coexpression,22;Enrichr Queries,1157;GTEx Coexpression,672	TFRC,DSCC1,BUB1B,NUCKS1,ESPN,SMC4,ZDHHC3,ACTB,PPP1CC,KNTC1,TNS4,TMPO,WDHD1,HASPIN,CDC25A,GEMIN4,SNRNP25,DNA2,KIF20B,DSC3,CDCA2,DHX9,CDCA5,NCAPG,HMMR,NCAPH,BRIP1,ORC1,RBM12,BARD1,ABCA1,PLK4,FANCI,STIL,FANCA,DHFR,POLA1,TPX2,DNMBP,NASP,KIF4A,SAE1,ITM2C,ARHGAP11A,NCAPG2,HMGB2,HMGB3,MCM10,CTSV,KIF11,FOXM1,LMNB2,LMNB1,CHAF1A,EXO1,ENC1,MYBL2,TOPBP1,DLGAP5,NDC1,PLEKHG4,HELLS,RFC3,TGIF2,KIF23,NAV2,CKAP5,C…
gene_set_query	662	SIX3	617	ARCHS4 Coexpression,679;Enrichr Queries,650;GTEx Coexpression,522	PRR7,CSRNP3,TINAGL1,THRA,GLI3,ELAVL2,CMIP,GLI2,SLC22A17,SIX2,B3GALT1,PCLAF,NEFL,CYP1B1,SOX9,PDGFRA,IGFBP5,CKAP2L,IGFBP2,NOG,EN1,EMP2,SHISA2,CLDN11,TMEM139,PXDN,CTXN1,AHDC1,NFIX,PKN3,CRABP1,LYPD1,AKAP5,GATA3,CENPA,COCH,AURKB,FAM171A1,RAB40B,EFNB3,SCIN,GBX2,CAMK2N1,SLITRK5,NPTX1,ATP5MF,WNT4,POLR2L,WNT10B,TCF7L2,GABBR2,PRRT3,DUT,UBE2C,NR2F1,PBX3,HS3ST5,INHBB,NR2F2,TMEM158,DLG4,LHX2,UBE2T,PPP1R1B,FKB…
gene_set_query	663	MIXL1	617.7	ARCHS4 Coexpression,1520;Enrichr Queries,299;GTEx Coexpression,34	ANKLE1,DSCC1,CCNF,HJURP,MKI67,MTBP,EME1,SOX18,CREB3L1,ZNF724,PCLAF,NUSAP1,AKT1,FBXO5,SOX9,TMPO,WDHD1,PDGFRA,ZNF681,NUP210,IGFBP5,ZGRF1,IGFBP2,VASH2,VRK1,ESCO2,SHISA2,HASPIN,WDR76,SGO1,DEPDC1B,COL4A2,SIDT1,VOPP1,DNA2,PIF1,BLM,DNMT1,SEMA7A,TEDC2,COL13A1,CRABP2,CRABP1,NCAPG,CDCA8,GATA3,GATA2,NCAPH,NPAS2,RAD51AP1,ORC6,HCAR1,ORC1,PDZD7,WNT4,CDT1,STIL,XRCC2,CAV1,NR2F1,FANCA,HMGA2,CDC7,INHBB,BRI3BP,FANC…
gene_set_query	664	MSX1	617.7	ARCHS4 Coexpression,1400;Enrichr Queries,284;GTEx Coexpression,169	SRPX,COL18A1,STEAP4,TINAGL1,MAML2,COL12A1,LGALS1,CCND1,SOX18,ENC1,PCLAF,CYP1B1,PLCE1,SOX9,TGM2,PDGFRA,EGFL7,IGFBP5,IGFBP4,IGFBP2,EMP1,PCOLCE,P3H3,SELENON,RASA3,COL4A2,COL4A1,PXDN,CDH11,COL6A1,MXRA8,FSCN1,ITGB1BP1,S100A4,PTMA,CD44,AHDC1,FBLN7,CRABP2,SDC4,PKN3,FBLN1,GATA3,GATA2,FSTL1,PCDH18,THBS1,AURKB,ADAMTS15,CYB5R3,CAMK2N1,SLITRK5,CKB,ATP5MF,POLR2L,ABCA1,FZD4,CAV1,SPRY4,NR2F1,INHBB,GPR4,NR2F2,SM…
gene_set_query	665	FOXP3	617.8	Literature ChIP-seq,120;ARCHS4 Coexpression,877;Enrichr Queries,774;GTEx Coexpression,700	TINAGL1,HDAC10,TFRC,ITGB2,ECI2,SECTM1,BRCA1,FOXM1,MKI67,AMOT,PYCARD,STK10,CCND3,CCND1,RASSF5,EFHD2,COTL1,PLCE1,CD37,MYBL2,SOX9,SUN2,TNFRSF18,RBL1,RASA3,SAP25,IL1B,PXDN,BIRC5,ADAM8,EVL,S100A9,CD44,TXK,TCF7,PDGFB,GATA3,GATA2,CORO1A,THBS1,AURKB,DPP4,CCNB1,SH3BP1,MGAT5,E2F1,PLCG1,GBP2,RELT,CPA4,TCF7L2,SMAD3,HMGA1,FANCA,FOSL1,LRFN1,REEP3,TBXAS1,F2RL1,SMAP2,MXD3
gene_set_query	666	NR0B1	618.8	Literature ChIP-seq,13;ARCHS4 Coexpression,907;Enrichr Queries,530;GTEx Coexpression,1025	IFITM2,TFRC,GMNN,TONSL,PEBP1,LOXL4,STMN3,NUCKS1,MSI2,OLFML2A,ACTB,CDH3,CCND1,EVA1A,TUBB3,STMN1,PDK4,CYP1B1,SIRPA,NEK2,SLC16A9,SOX9,HADH,ATXN7L2,GLUL,SOX7,SCN1B,GTF2I,MAP2K3,PDGFRA,CPT1A,PAQR4,IGFBP2,MYO7B,MTUS1,PCOLCE,SHISA2,SDHA,CDC25A,ADAM19,SGO1,BCAM,TMEM135,COL4A2,COL4A1,CRISPLD2,MALL,FSCN1,GEMIN4,TAGLN2,VCL,ABCG1,LINC00643,NOTCH3,ISYNA1,NDRG4,TTYH3,RNASEH2A,COL13A1,CDCA3,CRABP2,SHMT1,IL20RA,…
gene_set_query	667	TOPORS	619	ARCHS4 Coexpression,398;GTEx Coexpression,840	ZNF492,ZWILCH,RAB1B,HMGB1,BRCA2,PSMC3IP,DSN1,MPRIP,MIS18BP1,NACC1,AKT1,CASP2,CCDC77,PLCG1,PRKACA,ATRIP,DLGAP5,BARD1,CENPU,HELLS,ATAD5,CEP152,CKAP2,VRK1,KNL1,ESCO2,SGO2,ACAP3,MMS22L,SELENON,INF2,G2E3,SASS6,KIF2C,AUNIP,CALM3,KIF20B,CCDC150,TMPO-AS1,SLC2A4RG
gene_set_query	668	NKX23	621.5	ARCHS4 Coexpression,745;GTEx Coexpression,498	KANK2,SYNM,ISYNA1,CD82,OLFML2A,GATA2,HOXA13,GJC1,PYCARD,HOXA10,SUMO3,ANPEP,TNFAIP8L1,PGM5,CD37,KCNN4,ACADS,PPARGC1B,NTSR1,EPHA7,CPT1A,GUCY1A1,RMI2,DUT,EGFL7,ITGA1,HOXB-AS3,PBX3,MYO7B,NME4,ADAM19,P2RX5,SMTN,CAT,NOX5,SAE1,SSBP4,ITM2C
gene_set_query	669	SRY	621.8	Literature ChIP-seq,18;ARCHS4 Coexpression,1070;Enrichr Queries,832;GTEx Coexpression,567	ANKLE1,TFRC,CPNE7,NUDT1,TMEM97,ADARB1,MKI67,GRPR,SMC4,ACTB,SAMD14,STMN1,PDK4,CYP1B1,SOX9,PRKACA,TNS4,GTSE1,SOX7,SCN1B,WDHD1,ENDOG,PAQR4,KRT7,P3H3,PIMREG,BCAM,ADGRB2,CD109,FEZ2,TRIM14,TAGLN2,FAR2,RIN1,CTXN1,OTULINL,PDE1C,DHX9,IL20RA,PDGFB,PIK3R3,LYPD3,GATA3,ABCB9,GATA2,SLC5A3,EVPL,ADAMTS15,NUAK1,CYB5R3,INPP5A,PCBP4,S100A13,KCNMB4,PLCG1,KCNN4,NTSR1,PROM2,ABCA1,WNT10B,CDT1,CADM4,JUP,PLK1,NR2F1,IFFO2…
gene_set_query	670	GABPA	622.3	Literature ChIP-seq,104;ARCHS4 Coexpression,958;ENCODE ChIP-seq,93;Enrichr Queries,1153;ReMap ChIP-seq,179;GTEx Coexpression,1247	GALNT11,EHF,ANKLE1,MAML2,HDAC10,TFRC,TONSL,STMN3,NUCKS1,GBA2,SMC4,ACTB,SMC2,PPP1CC,LAPTM4B,SAMD14,SOX18,TUBB3,WDR90,AKT1,CYP1B1,SLC16A9,BAHCC1,TMEM14A,TMPO,GTF2I,CPT1A,ACOT7,ENTPD2,SSTR5-AS1,PCOLCE,ACYP1,SHISA2,CDC25C,MUC3A,ACAP3,SGO2,TMEM135,SAP25,PSPC1,COL4A1,SRSF2,MXRA8,FSCN1,TTLL11,RIN1,FKBP5,DSC3,TEDC1,RNASEH2A,PKDCC,CDCA3,CRABP2,DHX9,CDCA5,ARHGAP19,ATP5MC3,ABCB9,PDS5B,HMMR,AK5,DTX4,PCDH18,S…
gene_set_query	671	LHX3	623	ARCHS4 Coexpression,110;Enrichr Queries,648;GTEx Coexpression,1111	SYNM,TINAGL1,PODXL2,LRRC38,HMGB2,STMN3,MSI2,ESPN,HOXA13,LOXL1,LMNB1,SMC2,HOXA10,JPH2,TUBA1B,SIX2,PDE4A,MYBL2,SOX9,HMGN2,TMPO,GTF2I,EGFL7,PAQR4,EN1,KSR2,P3H3,SSTR5,FAM222A,TFDP1,CCNE2,PXDN,SCNN1A,AHRR,PTMA,AHDC1,PTGER4,CAMK2B,BRSK2,PCNA,LYPD1,PDGFB,GATA3,GATA2,AURKB,FAM171A2,GBX2,PCBP4,MGAT5B,MGAT5,LMNA,E2F1,CDH24,PCNT,GPR156,WNT4,JAG2,TUB,RPH3AL,SMAD3,RRM2,CDKN2C,KCNB1,CDC42BPG,NR2F1,PLEKHA6,NR2F…
gene_set_query	672	IRF3	623.2	ARCHS4 Coexpression,707;ENCODE ChIP-seq,9;Enrichr Queries,984;ReMap ChIP-seq,28;GTEx Coexpression,1388	JPT1,ANKLE1,HDAC10,CCNF,TMEM97,GRPR,ACTB,CDC20,LGALS1,MSANTD2,ZNF726,RASSF5,PCLAF,ZNF724,AKT1,FBXO5,PRKACA,SKP2,GTSE1,TMPO,ENDOG,NUP210,ESCO2,PASK,PIMREG,DEPDC1B,ZNF714,TAGLN2,KIF20A,PRR11,ASF1B,CDCA2,ANAPC15,ZNF273,CDCA3,CDCA5,SHMT1,CDCA7,CDCA8,PIK3R3,ABCB9,WDR62,SKA2,BRIP1,HLTF,S100A13,ATRIP,PLK4,JUP,XRCC3,PLK1,NBEAL2,PBX4,ZWINT,GPR137C,FAM111B,FAM111A,TPX2,ANLN,ITM2C,TOP2A,TINAGL1,SUV39H1,SECT…
gene_set_query	673	ZNF385D	623.7	ARCHS4 Coexpression,633;Enrichr Queries,815;GTEx Coexpression,423	TINAGL1,CSRNP3,GUCY1B1,ITGB5,ITGA2B,FMN2,LOXL1,SLC8A1,ELAVL2,SPTLC3,TRIM3,PDK4,DACT3,PLS3,ZNF385B,CYP1B1,YWHAH,EPHA5,PDGFRA,GUCY1A1,IGFBP5,LOXL1-AS1,OSR1,IGFBP2,FOXL1,NAV2,FRMD3,DNM3,ANO1,COL4A2,COL4A1,PXDN,MYH9,COL6A3,ALDOC,MFGE8,NDRG4,COL13A1,SEMA3D,TMTC1,AK5,LTBP1,TRHDE,THBS1,AURKB,CYB5R3,HAUS7,SPOCK1,CHSY3,CPA4,MPP2,TCF7L2,GABBR2,NEGR1,KCNB1,SHISAL1,SOD3,PBX1,GPR137C,GNG13,FGF14,PDE3A,CSPG4,T…
gene_set_query	674	ZNF711	625	ARCHS4 Coexpression,102;Enrichr Queries,658;GTEx Coexpression,1115	TOP2A,GUCY1B1,CSRNP3,ZNF492,COL12A1,MCM10,KIF11,ESPN,MKI67,HOXA13,SLC8A1,SYNE2,ELAVL2,AMOT,EXO1,STMN1,ITGB8,CYP1B1,PLS3,POLE,TMPO,PLEKHG4,HELLS,EPHA7,GUCY1A1,RFC3,IGFBP5,IGFBP2,VASH2,CKAP2,SHISA2,CKAP5,TENT5C,CDC25A,ASPM,MMS22L,ESPL1,CCDC74A,PXDN,DEPDC1,ITGA6,DSC3,ISYNA1,RAB1B,PXN,PIK3R3,LRP3,DBF4B,KLHL13,WDR62,LTBP1,THBS1,IQGAP3,AURKB,COCH,HLTF,NSD2,CKB,PCNT,CPA4,FANCI,TUB,TCF7L2,NR2F1,DONSON,CD…
gene_set_query	675	ELF4	625.7	ARCHS4 Coexpression,665;Enrichr Queries,479;GTEx Coexpression,733	TINAGL1,IFITM2,ITGB2,SECTM1,MKI67,PYCARD,RPS6KA4,STK10,PREX1,LGALS1,RASSF2,CCND1,RASSF5,COTL1,TIMP2,EFHD2,CTSH,CYP1B1,SIRPA,CD37,TGM2,SUN2,IGFBP4,EMP1,ADAM19,COL4A2,COL4A1,PXDN,FSCN1,MYH9,TAGLN2,ADAM8,S100A4,CD44,PTGER4,SDC4,TXK,PTGER2,PXN,CORO1A,THBS1,AURKB,PDLIM1,SH3BP1,LMNA,GBP2,RELT,CMTM7,ABCA1,SMAD3,CAV1,NBEAL2,FOSL1,TBXAS1,SMAP2,MXD3,ITM2C
gene_set_query	676	PDX1	625.8	Literature ChIP-seq,132;ARCHS4 Coexpression,780;Enrichr Queries,777;ReMap ChIP-seq,209;GTEx Coexpression,1231	EHF,MAML2,GMNN,LINC00261,NUCKS1,TMEM97,GRPR,HOXA13,CEP128,SCAMP5,HOXA10,CCND1,PDK4,NUSAP1,SLC16A9,SOX9,PRSS3,HADH,TMPO,GAMT,MYLIP,GUCY1A1,CPT1A,IGFBP5,NUP210,IGFBP4,DAPK2,CTNNBIP1,MTUS1,TM4SF1,DEPDC1B,GPD2,KIF20A,LINC00643,OTULINL,ASF1B,ANAPC15,TTYH2,IL20RA,TNFRSF11A,GATA3,GATA2,HOXB13,TRHDE,ADGRG1,NUAK1,ST3GAL5,SRGAP3,NPTX1,CPA4,WNT4,NR2F1,NBEAL2,NR2F2,CGN,SYNJ2,PBX1,NDC80,ZWINT,FOSL1,TPX2,PLCXD…
gene_set_query	677	ZFPM1	626.3	ARCHS4 Coexpression,589;Enrichr Queries,129;GTEx Coexpression,1161	COL18A1,TINAGL1,TFRC,ITGB5,CD82,HDAC10,GMNN,LINC00261,TONSL,TMEM97,ACTB,CMIP,CCND3,LGALS1,CCND1,TIMP2,EFHD2,AKT1,SOX9,PRSS3,SLC37A4,BAHCC1,CPT1A,IGFBP5,PAQR4,NUP210,IGFBP4,HPCAL1,NAV2,TENT5C,HSPG2,SPTB,INF2,COL4A2,RASA3,COL4A1,SAP25,PXDN,FSCN1,MYH9,AHDC1,TELO2,FKBP5,SEMA7A,TTYH3,NFIX,PALM3,PDGFB,LRP5,PKMYT1,THBS1,AURKB,RECQL4,ADGRG1,INPP5A,CAMK2N1,RAB26,LMNA,NACC1,MICALL2,ST3GAL5,CKB,MROH6,TCF7L2…
gene_set_query	678	FOXD4	628	ARCHS4 Coexpression,733;Enrichr Queries,829;GTEx Coexpression,322	JPT1,TINAGL1,MTCL1,TONSL,LMNB2,ELAVL2,GLI2,HOXA10,SAMD14,SIX2,TRIM3,CKMT1B,CYP1B1,NEFL,PDGFRA,RIPK4,IGFBP2,NOG,HPCAL1,ADAM11,SORD,EN1,TENT5C,DNM1,DNM3,ACAP3,ALDH1A3,FOLH1,SAPCD2,IL1B,PXDN,SLC25A10,CAMK2B,PTGER4,NDRG4,BRSK2,GATA3,ADRB2,GATA2,PKMYT1,GACAT2,THBS1,AURKB,RECQL4,GBX2,RAB26,SPOCK1,NPTX1,SRGAP3,PDZD7,CPA4,JAG2,CDT1,GDF11,NR2F1,DONSON,NR2F2,TUBB4A,DHRS3,GPR137C,FOSL1,DHFR,PKIB,SBK1,FAM131…
gene_set_query	679	ZEB2	628.8	ARCHS4 Coexpression,1459;Enrichr Queries,387;ReMap ChIP-seq,257;GTEx Coexpression,412	TFRC,MAML2,FHOD1,PLEKHB1,GBA2,ACTB,CMIP,SLC8A1,PREX1,CCND3,RASSF2,LGALS1,CCND1,CYP1B1,SIRPA,TNS4,GLUL,TGM2,SEMA6B,PDGFRA,PAQR4,IGFBP5,IGFBP4,STARD8,APLP1,HPCAL1,FRMD4A,TUBA4A,CPED1,COL4A2,COL4A1,TAGLN2,S100A4,VCL,FKBP5,ISYNA1,TTYH2,SDC4,PXN,TWF2,LYPD3,LTBP1,FAM171A1,ADGRG1,KCNMB4,CDH24,KCNN4,ABCA1,ABCA2,CDT1,CADM4,SMAD3,CAV1,HMGA1,NR2F1,NBEAL2,SYNJ2,NR2F2,UBAC1,PBX1,ANLN,TPX2,LRFN1,TBXAS1,RNF182,…
gene_set_query	680	RAG1	629.7	ARCHS4 Coexpression,162;Enrichr Queries,637;GTEx Coexpression,1090	TOP2A,TINAGL1,C2CD2,FHOD1,CDCA7L,ITGB2,HMGB2,KIF11,MSI2,HMGB1,MKI67,SMC4,LMNB1,CEP128,CCND3,LGALS1,BCL7A,HYAL2,MYO18A,TOPBP1,BAHCC1,POLE,TMPO,PDGFRA,KLF12,NPY1R,HASPIN,TENT5C,DCK,ASPM,NEIL3,INCENP,IL1B,CAT,PXDN,SRSF2,BIRC5,S100A4,ITGA6,MCM5,MCM6,S100A9,CD44,FKBP5,PTGER4,PCNA,SEMA3D,UHRF1,TCF7,CDCA7,ARHGAP19,TTK,GATA3,ADRB2,TYMS,THBS1,AURKB,DPP4,NSD2,E2F1,PLCG1,BUB1,CPA4,E2F8,ABCA1,PLK4,TCF7L2,CDK…
gene_set_query	681	NEUROD2	630.3	Literature ChIP-seq,81;ARCHS4 Coexpression,1403;Enrichr Queries,703;GTEx Coexpression,334	JPT1,TFRC,CPNE7,DSCC1,STMN3,MSI2,ESPN,ZDHHC3,PREX1,SAMD14,LGALS1,CKMT1B,PLCE1,SOX9,SLC16A9,HMGN2,GTSE1,BAHCC1,EPHA5,CPT1A,IGFBP2,HPCAL1,ADAM11,KRT7,TUBA4A,ACAP3,EML6,PLPP4,ADGRB2,TIMELESS,TRIM14,COL8A1,SNRNP25,CTXN1,VCL,FKBP5,PTGES,NDRG4,BRSK2,LXN,SLC45A3,COL13A1,TTYH2,PDE1C,PDGFB,IL20RA,WNK4,LPAR3,TMTC1,FBLN1,PKMYT1,PMF1,NCAPH,NPAS2,BRINP2,HCAR1,EFNB3,TSPAN8,FAM43A,NPTX1,SRGAP3,KIF3C,FAM83D,PDZD…
gene_set_query	682	ZNF114	631	ARCHS4 Coexpression,1216;Enrichr Queries,73;GTEx Coexpression,604	GLDC,MKI67,CDC20,CCND1,MPRIP,MSANTD2,ZNF724,CYP1B1,AKT1,NEK2,SLC16A9,PRKACA,COL27A1,NUP210,DAPK2,F2R,KRT7,SHISA2,CDC25A,BCAM,DEPDC1B,MELK,KIF20A,PLA2R1,DSC3,CEMIP,CRABP1,CDCA7,PIK3R3,HMMR,SCUBE3,ADGRG1,HCAR1,NACC1,S100A13,ST3GAL5,KCNN4,PDZD7,CPA4,ABCA1,CDT1,UBE2C,FANCA,HMGA2,INHBB,PBX4,HSPA2,NDC80,FAM111B,FOSL1,ANLN,CDK1,ESAM,ZBTB8B,TOP2A,KIF14,MCM10,CTSV,LMNB1,SPRED1,CHAF1B,EXO1,MYBL2,DLGAP5,HEL…
gene_set_query	683	POU2F1	631	ARCHS4 Coexpression,363;Enrichr Queries,1042;ReMap ChIP-seq,241;GTEx Coexpression,878	TFRC,DSCC1,ECI2,NUCKS1,MSI2,MKI67,LGALS1,CCND1,STMN1,CHEK1,CKMT1B,SOX9,NUDT15,BAHCC1,CA14,TMPO,GTF2I,VASH2,PCOLCE,SDHA,CDC25A,SPOCD1,SGO1,ACAP3,HIC2,ADGRB2,TAGLN2,DNA2,BLM,COL13A1,TWF2,OAZ2,GJC1,CCNB2,EBP,PCBP4,KCNMB4,NPTX1,PLCG1,CLSPN,ATP5MF,MAP2K6,JAG2,ABCA1,STIL,SMAD3,HMGA1,HSPA2,TRERF1,PBX1,POLA2,KIF18A,MEX3A,NASP,UBE2S,UBE2T,SCN2A,SLC26A5,ITM2C,THRA,MTCL1,MCM8,HMGB3,ARRB1,BRCA1,SYNE2,LMNB1,G…
gene_set_query	684	ZFPM2	633.3	ARCHS4 Coexpression,796;Enrichr Queries,465;GTEx Coexpression,639	FHOD3,TINAGL1,MTCL1,COL12A1,DPY19L2P2,GLI3,SLC8A1,SPTLC3,SLC22A17,TRIM3,TIMP2,PHACTR3,CYP1B1,SOX9,SCN1B,PDGFRA,EPHA7,IGFBP5,ADAM11,KAZN,NRG2,NAV2,SORCS2,DNM3,ZNF519,COL4A2,COL4A1,PXDN,CDH11,COL6A1,COL8A1,COL6A3,RBM24,NDRG4,NFIX,COL13A1,LAMA4,FBLN1,GACAT2,FSTL1,PCDH18,LTBP1,THBS1,AURKB,NUAK1,PCBP4,SPOCK1,NPTX1,PLXNA4,ABCA1,TCF7L2,NEGR1,KCNB1,CAV1,SCD5,NR2F1,NR2F2,EFR3B,PBX1,GPR137C,PKIB,PLCXD3,ZNF…
gene_set_query	685	ZNF280A	633.7	ARCHS4 Coexpression,627;Enrichr Queries,306;GTEx Coexpression,968	TOP2A,C2CD2,KIF14,HJURP,PEBP1,PLAT,KIF15,CDC20,CCND1,EXO1,PBK,NEFL,MYBL2,SLC16A9,FBXO5,SLC16A2,ABCD1,DLGAP5,TGM2,S100A2,F2R,EMP1,TENT5C,CDC25A,ALDH3A2,CCNA2,CPED1,ASPM,HIC2,OAS3,PXDN,BIRC5,S100A4,KIF2C,CRABP2,CDCA7,CDCA8,TTK,CORO1A,THBS1,CENPA,AURKB,UNG,CCNB1,CDC45,ORC1,KHDC1,ST3GAL5,RAD54L,CLSPN,FAM83D,CPA4,ABCA1,PLK4,STIL,RRM2,JUP,DDIAS,UBE2C,GINS3,FANCA,HMGA2,DHCR24,DHRS2,FOSL1,FERMT1,CENPE,TM…
gene_set_query	686	CENPS	634	ARCHS4 Coexpression,121;GTEx Coexpression,1147	FEN1,DPY19L2P2,GMNN,ETFA,PCLAF,OIP5,SPDL1,TK1,HMGN2,DLGAP5,RFC3,CCDC34,RFC2,VRK1,SGO1,TBC1D21,CCDC74B,BIRC5,KIF2C,ZMYND10,SNRNP25,CCDC150,DTYMK,RNASEH2A,PCNA,UQCR10,SKA3,AURKB,AURKA,RAD51AP1,CCNB1,EBP,CLSPN,ATP5MF,POLR2L,CENPU,GINS2,RANBP1,DUT,CENPW,RRM2,GGH,MND1,TUBB4B,ZWINT,MIS18A,UBE2T,CENPM,CENPN,CDKN3,MAD2L1
gene_set_query	687	MSC	634.7	ARCHS4 Coexpression,1308;Enrichr Queries,442;GTEx Coexpression,154	OLFML2B,TINAGL1,ITGB5,CD82,DSCC1,RASL11A,BHLHE41,BRCA2,ACTB,LOXL1,GLI2,RGS3,LGALS1,CCND1,GM2A,ENC1,ZNF724,CYP1B1,SIRPA,MAP3K8,FBXO5,SOX9,ABCD1,ADAMTS7,TGM2,SEMA6B,PDGFRA,RFC3,IGFBP5,IGFBP4,LOXL1-AS1,F2R,EMP1,FOXL1,MASTL,ADAM19,COL4A2,CRISPLD2,COL4A1,IL1B,PXDN,CDH11,COL6A1,ZNF878,MCM3,FSCN1,VOPP1,COL8A1,MYH9,COL6A3,AHRR,S100A4,MFGE8,FAM72D,FAM72B,CD44,PTGER4,PIF1,SDC4,TYMS,CRIP1,LTBP1,THBS1,PLA2G7…
gene_set_query	688	ZNF311	635.3	ARCHS4 Coexpression,396;Enrichr Queries,725;GTEx Coexpression,785	ERCC6L,TINAGL1,COL12A1,DDX12P,BUB1B,HMGB1,GLI2,KIF15,CCND1,STMN1,CHEK1,TIMP2,EFHD2,CYP1B1,MYBL2,PLEKHG4,PDGFRA,SUN2,HELLS,ENTPD2,VASH2,PCOLCE,VRK1,NAV2,SHISA2,TUBA4A,WDR76,ANO1,ALDH1A3,COL4A2,PXDN,MXRA8,COL6A3,SNRNP25,CD44,PRTFDC1,LAMA4,PRIM1,TTK,FSTL1,PCDH18,LTBP1,THBS1,AURKB,RAD54B,CDC45,SPOCK1,HIVEP3,BID,BUB1,CPA4,FANCI,STIL,ATAD5,NR2F1,NR2F2,PBX1,SLC16A14,DHRS3,FAM111B,PKIB,CENPE,ZNF618,NASP,…
gene_set_query	689	TMF1	637.5	ARCHS4 Coexpression,252;GTEx Coexpression,1023	FEN1,MCM7,ZWILCH,CDCA5,RAB1B,LRP3,PKMYT1,FOXM1,TYMS,LMNB2,AURKB,UNG,RECQL4,CDC20,TUBA1B,CHAF1A,POLD1,NACC1,PBK,E2F1,AKT1,NEK2,MYBL2,TK1,PRKACA,CENPU,RANBP1,CEP152,PLK1,HMGA1,NME4,ZWINT,SGO2,UBE2S,G2E3,FSCN1,MCM3,KIF2C,CALM3,MCM5,SAE1,THOP1,TMPO-AS1,TELO2,CDKN3
gene_set_query	690	HIF3A	639	ARCHS4 Coexpression,1311;Enrichr Queries,365;GTEx Coexpression,241	JPT1,COL18A1,SYNM,TINAGL1,GALNT18,COL12A1,ADARB1,GLI3,SLC8A1,GLI2,JPH2,CCND1,EVA1C,PDK4,CYP1B1,AKT1,PGM5,SOX9,MAP3K6,GLUL,TGM2,SUN2,PDGFRA,EPHA7,IGFBP5,TNFRSF18,ITGA1,NOG,EMP1,NAV2,KNL1,HSPG2,COL4A2,COL4A1,PXDN,PLIN4,S100A4,SLC29A1,VCL,CD44,FKBP5,KANK2,NOTCH3,NFIX,SDC4,TXK,PDGFB,NEXN,TMTC1,FBLN1,THBS1,AURKB,GJC1,INPP5A,SCIN,GRK5,NACC1,S1PR3,GPC4,PLXNA4,PDZD7,CPA4,POLR2L,ABCA1,WWTR1,IL33,RBPMS,CAV…
gene_set_query	691	MAF	639	ARCHS4 Coexpression,1554;Enrichr Queries,362;ReMap ChIP-seq,171;GTEx Coexpression,469	IFITM2,HDAC10,TONSL,STMN3,HR,SAMD14,CCND3,LGALS1,CCND1,SOX18,WDR90,ANPEP,COTL1,AKT1,CYP1B1,SIRPA,SOX9,MAP3K6,GLUL,TGM2,PDGFRA,ENTPD2,IGFBP5,IGFBP4,CTNNBIP1,PCOLCE,P3H3,MUC3A,CDC25B,ADAM19,ACAP3,SAP25,CRISPLD2,COL4A1,ADAM8,S100A4,RIN1,DSC3,TEDC1,ISYNA1,TEDC2,CDCA3,GPR87,TCF7,IL20RA,TWF2,LYPD3,GATA3,ABCB9,EVPL,PMF1,DPP4,NUAK1,PCBP4,KCNN4,CPA4,WNT4,JAG2,ABCA1,ABCA2,CDT1,ATP8B3,SMAD3,JUP,CAV1,IFFO2,N…
gene_set_query	692	ZNF25	639.7	ARCHS4 Coexpression,459;Enrichr Queries,573;GTEx Coexpression,887	CNTNAP1,CSRNP3,GUCY1B1,TINAGL1,RAB3A,THRA,COL12A1,PLAT,SCAMP5,LGALS1,ENC1,TIMP2,CYP1B1,SCN1B,YWHAH,TGM2,ZNF365,PDGFRA,IGFBP5,IGFBP4,F2R,APLP1,UBE2QL1,EMP1,DNM1,DNM3,COL4A1,PXDN,CDH11,COL6A1,COL6A3,RGS7BP,RAPGEF5,LINC00641,CD44,CAMK2B,NDRG4,NFIX,NEXN,ATP1A3,AK5,FSTL1,PCDH18,THBS1,AURKB,NUAK1,PNMA1,CAMK2N1,CREG2,KIF3C,GBP2,LINC01963,ABCA1,GABBR2,NEGR1,CAV1,SCD5,KIAA1549L,NR2F2,DHRS3,SULF2,FAM131B,R…
gene_set_query	693	ZNF462	640.3	ARCHS4 Coexpression,630;Enrichr Queries,407;GTEx Coexpression,884	TINAGL1,CSRNP3,MAML2,ITGB2,MSI2,MKI67,GLI3,SYNE2,GLI2,RPS6KA4,STK10,CCND1,SLC22A17,ENC1,EFHD2,COTL1,PDK3,ITGB8,CD37,SOX9,SUN2,IGFBP5,MTUS1,EMP1,FRMD4A,NAV2,IL17RD,HSPG2,GPRC5B,COL4A2,PXDN,FSCN1,VOPP1,ADAM8,ITGA6,TAGLN2,ALDH7A1,AHDC1,TNFRSF21,CD44,KANK1,NFIX,RAB1B,TWF2,CORO1A,THBS1,AURKB,GJC1,NUAK1,SH3BP1,SPOCK1,BID,PLXNA4,ABCA1,TCF7L2,SMAD3,CAV1,SCD5,NR2F2,SORL1,EFR3B,PBX1,HIPK2,SULF2,ZNF618,ZNF7…
gene_set_query	694	ZBTB5	640.7	ARCHS4 Coexpression,567;Enrichr Queries,881;GTEx Coexpression,474	EHF,TFRC,HMGB2,MSI2,MKI67,LMNB2,LMNB1,LGALS1,CCND1,ENC1,CYP1B1,SOX9,TOPBP1,GLUL,GTF2I,NUP210,RIPK4,MTUS1,HASPIN,TENT5C,CKAP5,CDC25A,ESPL1,INCENP,MALL,PXDN,KIF2C,EPHA1,DSC2,CD44,DSC3,MCM2,CRABP2,SDC4,DHX9,GPR87,PARD6G,LYPD3,SEMA3F,EVPL,THBS1,AURKB,RECQL4,BRIP1,RACGAP1,NSD2,MROH6,PLCG1,RBM12,HES2,PROM2,MPZL2,BARD1,ABCA1,TCF7L2,ZNF185,RRM2,SMAD3,JUP,SPAG5,CDC42BPG,PBX3,FANCA,SULF2,TICRR,TPX2,WEE1,KR…
gene_set_query	695	ALX3	641.7	ARCHS4 Coexpression,1088;Enrichr Queries,559;GTEx Coexpression,278	SYNM,CSRNP3,TINAGL1,PODXL2,STMN3,MSI2,FOXM1,HOXA13,LOXL1,LMNB2,HOXA10,MPRIP,SLC22A17,SOX18,SIX2,PHACTR3,CYP1B1,AKT1,SOX9,SOX7,ABCD1,PDGFRA,IGFBP5,IGFBP2,EN1,KSR2,P3H3,IL17RD,ALDH1A3,SELENON,CACNB3,INCENP,TMEM139,PXDN,CDH11,HAP1,MEGF6,NFIX,CRABP2,RAB1B,CRABP1,LRP4,GATA3,GATA2,THBS1,AURKB,RECQL4,FAM171A2,GBX2,SH3BP1,NACC1,PLCG1,B4GALNT4,CPA4,WNT4,JAG2,TUB,PRRT3,GALNT2,NR2F1,PLEKHA6,SHISAL1,NR2F2,PB…
gene_set_query	696	ZNF771	642.3	ARCHS4 Coexpression,1063;Enrichr Queries,782;GTEx Coexpression,82	PRR7,RAB3A,ANKLE1,THRA,STMN3,ATP2A1,FMN2,KIF11,ELFN2,SCAMP5,RNF157,RPS6KA4,PYCARD,CHAF1B,B3GALT1,DPF1,NUSAP1,PDE4A,SLC37A4,ICOSLG,SEMA6B,SUN2,EGFL7,UBE2QL1,NRG2,ADGRB2,PXDN,AHRR,MYH9,SNRNP25,CTXN1,VCL,PTGER4,DNMT1,ISYNA1,TTYH3,ANAPC15,PLPPR5,PDGFB,LRP3,UQCR10,AURKB,DDN,FOXRED2,CACNG7,PDZD4,BRINP2,FAM171A2,RAB40B,HCAR1,CAMK2N1,MGAT5B,KHDC1,LMNA,FSD1,KIF3C,LINC01963,PDZD7,B4GALNT4,PACSIN1,ASIC1,POL…
gene_set_query	697	CENPT	643.3	ARCHS4 Coexpression,885;Enrichr Queries,18;GTEx Coexpression,1027	JPT1,TFRC,HDAC10,ZWILCH,GMNN,CCNF,ITGA2B,HJURP,BUB1B,HR,MKI67,ACTB,SMC2,CDC20,CCND3,LGALS1,CCND1,PTTG1,WDR90,STMN1,COTL1,NUSAP1,NEK2,KNTC1,FBXO5,KPNA2,GTSE1,TGM2,KNL1,CDC25C,PIMREG,CDC25B,FRMD3,ACAP3,MELK,COL4A1,FSCN1,TIMELESS,S100A4,TAGLN2,KIF20A,KIF20B,TELO2,ASF1B,DNMT1,ZNF273,CDCA2,CDCA3,CDCA5,TROAP,CDCA7,CDCA8,NCAPG,HMMR,PKMYT1,IQGAP3,CORO1A,NCAPH,RAD51AP1,CCNB2,DSN1,CCNB1,CYB5R3,RACGAP1,NUP8…
gene_set_query	698	PATZ1	643.3	ARCHS4 Coexpression,356;Enrichr Queries,150;GTEx Coexpression,1424	TOP2A,PTPRS,MCM7,THRA,HMGB2,KIF12,NUCKS1,MSI2,BRCA1,MKI67,CELSR2,ACTB,LMNB2,LMNB1,CHAF1A,CCND1,BCL7A,MSANTD2,ENC1,STMN1,AKT1,GLUL,TMPO,GTF2I,CPT1A,TGIF2,NUP210,IGFBP4,NAV2,ETV4,CDC25A,PXDN,FSCN1,TIMELESS,MYH9,SLC29A1,PTMA,CTXN1,AHDC1,CD44,FKBP5,DNMT1,NFIX,DHX9,DTX4,THBS1,AURKB,CACNG7,FAM171A2,LMNA,NSD2,NACC1,CDH24,CKB,GPC4,PLCG1,B4GALNT4,TCF7L2,GDF11,RRM2,SMAD3,PNPLA7,JUP,PLK1,HMGA1,FANCA,PBX4,NR…
gene_set_query	699	BACH1	644	Literature ChIP-seq,8;ARCHS4 Coexpression,1439;ENCODE ChIP-seq,53;Enrichr Queries,1075;ReMap ChIP-seq,189;GTEx Coexpression,1100	EHF,TFRC,HDAC10,DPY19L2P2,TMEM97,ADARB1,ACTB,RPS6KA4,RASSF2,WDR90,CHEK1,PCLAF,PDK4,CYP1B1,PLCE1,PDK3,SKP2,GLUL,SCN1B,GAMT,ENTPD2,ENDOG,PAQR4,DAPK2,ESCO2,HASPIN,TM4SF1,WDR76,NEIL3,CRISPLD2,MXRA8,TRIM14,DNA2,RIN1,EPHA1,KIF20B,CTXN1,PTGES,SLC45A3,SDC4,PDE1C,DHX9,CDCA5,TXK,LYPD1,PIK3R3,LPAR3,WDR62,SKA3,SLC5A3,NCAPH,GJC1,ADAMTS15,BRIP1,INPP5A,ST3GAL4,SLC19A1,BARD1,ABCA1,CDT1,PRRT3,GSTM2,ICMT,CADM4,NBE…
gene_set_query	700	ZKSCAN1	645.2	ARCHS4 Coexpression,1138;ENCODE ChIP-seq,38;Enrichr Queries,1125;ReMap ChIP-seq,34;GTEx Coexpression,891	ANKLE1,TFRC,CPNE7,TONSL,STMN3,ADARB1,ACTB,ZDHHC3,RPS6KA4,PREX1,SAMD14,LGALS1,RASSF2,EVA1A,MPRIP,SOX18,WDR90,PRKACA,GLUL,TMPO,GAMT,TANGO6,ENTPD2,PAQR4,HPCAL1,HSPG2,MALL,MXRA8,TRIM14,TAGLN2,RIN1,SDC4,TTYH2,TWF2,PIK3R3,SKA3,C5,NUAK1,PCBP4,ST3GAL4,FAM43A,KCNN4,PROM2,ABCA1,ABCA2,CDT1,JUP,FZD4,NBEAL2,CGN,NR2F2,BRI3BP,HSPA12B,TRERF1,PBX1,FOSL1,CALM3,SLC2A4RG,ITM2C,ACHE,PTPRS,CSRNP3,NCAPG2,LPCAT1,SECTM1,…
gene_set_query	701	HSF4	645.3	ARCHS4 Coexpression,420;Enrichr Queries,204;GTEx Coexpression,1312	COL18A1,CNTNAP1,TINAGL1,CD82,HDAC10,THRA,ITGB4,CPNE7,BHLHE41,HR,KIF12,ESPN,LGALS1,CREB3L1,PDK4,MYO18A,PDE4A,AKT1,SOX9,MAP3K6,PRKACA,SCN1B,IGFBP5,IGFBP4,TPM2,PCOLCE,KSR2,P3H3,NAV2,HSPG2,DNM1,ACAP3,INF2,PXDN,COL6A1,FSCN1,VWA1,ALDOC,SLC29A1,CD44,ABCG1,TELO2,CAMK2B,MEGF6,ISYNA1,NFIX,PDGFB,ATP1A3,LRP3,GATA2,THBS1,NPAS2,AURKB,ADGRG1,RAB26,MICALL2,CKB,PLCG1,GBP2,B4GALNT4,PACSIN1,ABCA1,ABCA2,GSTM2,SMAD3,…
gene_set_query	702	ZFP57	645.3	ARCHS4 Coexpression,1316;Enrichr Queries,248;GTEx Coexpression,372	TOP2A,COL18A1,TINAGL1,PLEKHB1,COL12A1,PLAT,MKI67,GLI2,PYCARD,RASSF2,CCND1,ENC1,STMN1,PHACTR3,CYP1B1,MYBL2,ACADS,CA14,CEP55,TGM2,PDGFRA,GUCY1A1,EGFL7,PAQR4,IGFBP5,IGFBP4,ROM1,APLP1,F2R,IGFBP2,EMP1,SHISA2,ETV4,TUBA4A,ADAM19,FAM222A,GPRC5B,PSRC1,COL4A2,COL4A1,PXDN,CDH11,CAT,FSCN1,TRIM14,MCM5,RAPGEF5,SLC29A1,PRTFDC1,TTYH2,MYRF,PDE1C,UHRF1,GATA2,FSTL1,THBS1,AURKB,CCNB1,SH3TC2,MGAT5,MVB12B,CKB,CPA4,CEP…
gene_set_query	703	HIVEP2	645.7	ARCHS4 Coexpression,450;Enrichr Queries,1229;GTEx Coexpression,258	CNTNAP1,RAB3A,MAML2,SCAMP5,STK10,SAMD14,BCL7A,CCND1,MPRIP,RASSF5,ENC1,SIRPA,SCN1B,YWHAH,ZNF365,SUN2,UBE2QL1,EMP1,NAV2,DNM1,DNM3,RASA3,PXDN,MYH9,ITGA6,RGS7BP,RAPGEF5,LINC00641,CD44,CAMK2B,NDRG4,NFIX,SDC4,TCF7,ATP1A3,AK5,THBS1,AURKB,DDN,PDZD4,FAM171A2,NUAK1,CREG2,HIVEP3,KIF3C,GBP2,LINC01963,PACSIN1,ABCA1,GABBR2,TCF7L2,SMAD3,KIAA1549L,EFR3B,SORL1,GPR137C,HIPK2,SBK1,DLG4,FAM131B,CALM3,SCN2A,CDK5R1,IT…
gene_set_query	704	BARHL2	645.7	ARCHS4 Coexpression,334;Enrichr Queries,1137;GTEx Coexpression,466	TINAGL1,RAB3A,TMEM200B,MTCL1,STMN3,ELAVL2,SCAMP5,SAMD14,SIX2,TRIM3,CKMT1B,NEFL,SOX9,PDGFRA,COL27A1,CCDC34,APLP1,HPCAL1,ADAM11,EN1,UBE2QL1,SORCS2,ACAP3,CACNB3,PXDN,CTXN1,NDRG4,BRSK2,NFIX,COL13A1,ATP1A3,GATA3,GATA2,GACAT2,AURKB,CACNG7,FAM171A2,GBX2,PCBP4,RAB26,NPTX1,SRGAP3,KIF3C,PDZD7,WNT4,ASIC1,TCF7L2,GDF11,NR2F1,NR2F2,TUBB4A,GPR137C,GNG13,PKIB,SBK1,MEX3A,ZNF618,FAM131C,LHX2,DLG4,FAM131B,ZNF702P,R…
gene_set_query	705	ZNF276	646	ARCHS4 Coexpression,590;Enrichr Queries,556;GTEx Coexpression,792	COL18A1,PTPRS,TINAGL1,HDAC10,CD82,ITGB2,SECTM1,PYCARD,STK10,PREX1,RASSF2,CCND1,WDR90,RASSF5,MYO18A,EFHD2,CASP2,CD37,GLUL,SUN2,NAV2,PASK,ACAP3,INF2,RASA3,SAP25,PXDN,FSCN1,MYH9,ADAM8,ITGA6,EVL,CD44,FKBP5,MCM2,TTYH3,TXK,TCF7,CORO1A,AURKB,RECQL4,ADGRG1,SH3BP1,POLR2A,RAB26,LMNA,CKB,RELT,SLC19A1,ABCA2,SMAD3,JUP,XRCC3,FANCA,NBEAL2,DHRS3,SMAP2,MXD3,ITM2C
gene_set_query	706	MYF5	646	ARCHS4 Coexpression,230;Enrichr Queries,790;GTEx Coexpression,918	PHTF2,TINAGL1,LRRC38,COL12A1,ATP2A1,MKI67,GLI3,LOXL1,GLI2,HOXA10,RPSAP52,LGALS1,CCND1,SIX2,MYO18A,CYP1B1,CASP2,SOX9,GAMT,CCBE1,ENDOG,IGFBP5,NOG,EN1,NAV2,SPTB,DDB2,ADAM19,CPED1,MELK,DDAH1,CD109,CDH11,FEZ2,COL6A3,BIRC5,PLIN3,RBM24,S100A9,USP13,PDE1C,PTGER2,NEXN,TMTC1,GATA3,AK5,THBS1,AURKB,GLIS1,CAND2,GBX2,TSPAN8,S100A13,CD59,PCNT,CPA4,JAM3,SMAD3,MPP4,CAV1,NR2F1,NR2F2,UBAC1,ZWINT,ARHGAP24,FOSL1,FAM1…
gene_set_query	707	TFAP2D	647	ARCHS4 Coexpression,565;Enrichr Queries,1183;GTEx Coexpression,193	TINAGL1,STMN3,ADRA1D,ELFN2,ELAVL2,PTTG1,ENC1,STMN1,DPF1,CHEK1,PHACTR3,SOX9,SPDL1,SKP2,DLGAP5,YWHAH,EPHA5,SEMA6B,EPHA7,VSTM2L,EN1,ESCO2,SGO1,CACNB3,PXDN,FEZ2,PTMA,DNMT1,PCNA,UHRF1,TROAP,PLPPR5,LYPD1,AK5,GATA3,PDS5B,TRHDE,AURKB,DDN,AURKA,FOXRED2,CACNG7,PDZD4,GNA14,BRINP2,GBX2,CAMK2N1,CREG2,KIF3C,CCDC77,PACSIN1,CPA4,ACBD7,MPP2,TCF7L2,NEGR1,KCNIP3,SCD5,NR2F1,SHISAL1,NR2F2,ZNF618,LHX2,FKBP1B,SASS6,CSP…
gene_set_query	708	ZNF823	647	ARCHS4 Coexpression,1096;Enrichr Queries,295;GTEx Coexpression,550	TOP2A,EHF,HMGB2,KIF11,LMNB1,LGALS1,ENC1,STMN1,PDK4,CYP1B1,MAP3K8,SOX9,PRKACA,KPNA2,ZNF367,TMEM14A,MYLIP,SUN2,FGFBP1,RIPK4,EMP1,MMS22L,ZNF92,ELF3,ESPL1,CCNE2,SCNN1B,MALL,PXDN,CKS2,MCM3,MYH9,MTFR2,EPHA1,DSC2,TNFRSF21,CD44,FKBP5,CRABP2,SDC4,GPR87,LYPD3,ADRB2,PDS5B,EVPL,THBS1,OAZ2,AURKB,SKA2,CAMK2N1,NACC1,FAM83D,HES2,PROM2,MPZL2,CPA4,ABCA1,BARD1,ST14,ZNF185,SMAD3,JUP,FANCA,DHCR24,CGN,SLC16A14,DHRS3,F…
gene_set_query	709	ZNF71	648.3	ARCHS4 Coexpression,926;Enrichr Queries,224;GTEx Coexpression,795	COL18A1,JPT1,SYNM,CSRNP3,PTPRS,GUCY1B1,CD82,THRA,SUV39H1,ADARB1,GLI2,JPH2,CCND3,CCND1,TUBB3,STMN1,DPF1,SIRPA,AKT1,PGM5,MAP2K3,EPHA7,CPT1A,IGFBP5,TPM2,F2R,FRMD4A,ETV4,MBNL1-AS1,HIC2,COL4A1,PXDN,COL6A1,FSCN1,AHRR,TTLL11,VCL,AHDC1,CD44,KANK2,NDRG4,TTYH3,NFIX,NEXN,LTBP1,THBS1,INPP5A,EFNB3,ALDH1B1,GRK5,PNMA1,HAUS8,PCBP4,MVB12B,NACC1,FSD1,SRGAP3,ABCA1,GDF11,TCF7L2,SMAD3,RNF26,NR2F1,KIAA1549L,FANCA,HMGA…
gene_set_query	710	ARID5B	649	ARCHS4 Coexpression,426;Enrichr Queries,582;GTEx Coexpression,939	PHTF2,TINAGL1,SYNE2,LMNB2,LMNB1,LGALS1,CHAF1A,CCND1,SIX2,ENC1,PDK4,TIMP2,CYP1B1,AKT1,MAP3K8,MYBL2,GLUL,TGM2,MYLIP,CCBE1,TANGO6,IGFBP5,EMP1,NAV2,CDC25A,CLDN11,MBNL1-AS1,DDAH1,INCENP,CRISPLD2,PXDN,MYH9,CD44,VCL,FKBP5,USP13,SDC4,RAB1B,TMTC1,UACA,THBS1,AURKB,PDLIM1,SCUBE3,POLD1,LMNA,NACC1,E2F1,CD59,PCNT,GBP2,PDZD7,ABCA1,TCF7L2,SMAD3,CAV1,NR2F2,SORL1,PBX1,DHRS3,SULF2,EEPD1,REEP3,TACC3,SPRY1,NCAPD2,NF2…
gene_set_query	711	AHCTF1	649.3	ARCHS4 Coexpression,143;Enrichr Queries,483;GTEx Coexpression,1322	TOP2A,ARHGAP11A,TFRC,MCM7,NCAPG2,KIF14,BUB1B,NUCKS1,KIF11,MKI67,SMC4,ACTB,LMNB2,LMNB1,SMC2,EXO1,TOPBP1,KPNA2,POLE,CEP55,TMPO,GTF2I,NDC1,HASPIN,CKAP5,CDC25A,REXO5,CCNA2,ASPM,INCENP,PXDN,G2E3,GEMIN4,SRSF2,MCM3,DEPDC1,MCM4,MYH9,TESMIN,KIF2C,MCM6,CD44,MCM2,DNMT1,DHX9,NCAPG,WDR62,PDS5B,HMMR,IQGAP3,AURKB,MAT2A,POLR2A,RACGAP1,LMNA,NSD2,ECT2,RBM12,ATRIP,FANCI,STIL,RRM2,SPAG5,ATAD2,HMGA1,TICRR,ANLN,TPX2,P…
gene_set_query	712	EGR2	649.7	ARCHS4 Coexpression,1076;Enrichr Queries,409;GTEx Coexpression,464	TOP2A,PTPRS,TINAGL1,ITGB4,BHLHE41,PLAT,MKI67,LGALS1,CCND1,ENC1,PDK4,ITGB8,CYP1B1,MAP3K8,SOX9,ICOSLG,TGM2,MAP2K3,ENTPD2,TGIF2,IGFBP5,IGFBP4,EMP1,TENT5C,PALD1,INF2,COL4A1,IL1B,PXDN,MXRA8,VWA1,ITGA6,S100A4,S100A9,MATN3,CD44,PTGER4,SEMA7A,SDC4,ARHGAP19,PDGFB,ADRB2,CLCN2,UACA,PLA2G7,THBS1,AURKB,DRP2,SCIN,SH3TC2,LMNA,MICALL2,HIVEP3,GBP2,ABCA1,IL33,GSTM2,CADM4,RRM2,CAV1,SPRY4,G0S2,PLEKHA7,DHRS3,FOSL1,EE…
gene_set_query	713	MYCL	650	ARCHS4 Coexpression,795;GTEx Coexpression,505	KRT80,PTPRS,GLDC,GPR87,ITGB2,IL20RA,PARD6G,SECTM1,LYPD3,HR,GATA3,DTX4,EVPL,CORO1A,PREX1,RASSF2,SH3BP1,SPTLC3,EFHD2,COTL1,GPC4,TNS4,CPA4,WNT4,PROM2,JUP,WNT7B,CDC42BPG,CTNNBIP1,IFFO2,NBEAL2,SERPINB7,HIC2,DNMBP,ADAM8,CENPP,SMAP2,S100A9,NES,DSC3
gene_set_query	714	XBP1	651	ARCHS4 Coexpression,217;Enrichr Queries,982;ReMap ChIP-seq,182;GTEx Coexpression,1223	GALNT11,ANKLE1,IFITM2,TFRC,ECI2,STMN3,TMEM97,CELSR2,ACTB,PREX1,CCND3,LGALS1,CCND1,CREB3L1,AKT1,PRSS3,PRKACA,KPNA2,GLUL,MYLIP,CPT1A,IGFBP4,BCAM,CD109,FSCN1,SRSF2,TAGLN2,S100A9,FKBP5,SDC4,CRABP2,GATA3,PLA2G7,GJC1,SCUBE3,DSN1,BRIP1,KHDC1,ST3GAL5,RBM12,PACSIN1,PROM2,ST14,JUP,UBE2C,ATP8B1,CAV1,HMGA1,INHBB,CGN,TRERF1,FOSL1,NET1,POLA2,NMT2,TMCC3,SAE1,FGFR4,SLC2A4RG,WRAP53,CD320,ITM2C,TOP2A,SLC25A1,MCM7,…
gene_set_query	715	PAX1	652.3	ARCHS4 Coexpression,335;Enrichr Queries,906;GTEx Coexpression,716	PHTF2,TINAGL1,GUCY1B1,C2CD2,OGDHL,PLAT,CTSV,FMN2,ELAVL2,GLI2,TMEM221,HOXA10,LAPTM4B,SIX2,CYP1B1,SOX9,PDGFRA,ENDOG,COL27A1,PAQR4,IGFBP5,ITGA2,IGFBP2,EN1,NAV2,SHISA2,KREMEN2,PASK,SORCS2,EPN3,CD109,PXDN,RAPGEF5,EPHA1,NFIX,CRABP2,PALM3,TMTC1,GATA3,GATA2,HOXB13,AURKB,PDLIM1,HCAR1,ERMP1,GBX2,P2RY2,CDH24,NPTX1,PCNT,PROM2,JAG2,CDC42BPG,KCNIP3,PBX3,NR2F1,NR2F2,PLCXD3,LHX2,KRT15,LHX6,SIM2,FOXA2,TJP2
gene_set_query	716	FOXI1	652.7	ARCHS4 Coexpression,797;Enrichr Queries,467;GTEx Coexpression,694	GPI,GALNT14,EHF,TINAGL1,HDAC10,KIF12,OGDHL,ADRA1D,MKI67,ANPEP,CREB3L1,GPER1,ZNF385B,SOX9,FGFBP1,RFC3,IGFBP5,CTDSPL,NPY1R,EN1,KRT7,NRG2,ETV4,ALDH3A1,ALDH1A3,BCAM,NEIL3,ADGRF1,TFDP1,ELF3,TMEM139,SCNN1A,PXDN,SRSF2,VOPP1,MCM5,PLA2R1,S100A9,SDC4,CRABP2,PDE1C,CRABP1,WNK4,IL20RA,TMPRSS2,GATA3,GATA2,AURKB,ADGRG1,SCIN,TSPAN8,KCNN4,SPDEF,CPA4,SLC12A2,CA12,TCF7L2,SMAD3,XRCC3,FANCB,PBX1,FOSL1,KRT19,WEE1,TRPV…
gene_set_query	717	DOT1L	653.3	ARCHS4 Coexpression,559;Enrichr Queries,381;GTEx Coexpression,1020	TOP2A,PTPRS,TFRC,MTCL1,DPY19L2P2,TONSL,MKI67,CHTF18,LMNB2,LMNB1,CCND1,MYO18A,BAHCC1,ABCD1,POLE,MAP2K3,SEMA6B,NUP210,NAV2,REXO5,INF2,COL4A2,INCENP,IL1B,PXDN,FSCN1,MYH9,AHRR,KIF2C,TESMIN,ZMYND10,THOP1,CCDC150,AHDC1,CD44,TELO2,BRSK2,DNMT1,TTYH3,NFIX,SDC4,UHRF1,WDR62,PKMYT1,THBS1,AURKB,RECQL4,NUAK1,POLR2A,POLD1,NSD2,LMNA,NACC1,HIVEP3,SRGAP3,KCNN4,CDT1,TCF7L2,ATP8B3,SMAD3,SPAG5,JUP,HMGA1,FANCA,TUBB4B,…
gene_set_query	718	RAX	653.3	ARCHS4 Coexpression,373;Enrichr Queries,872;GTEx Coexpression,715	MOXD1,TINAGL1,PTPRS,TMEM200B,MSI2,GALNT10,GLI3,GLI2,TMEM221,EME1,SIX2,B3GALT1,CYP1B1,SOX9,SLC16A2,ADAMTS7,PDGFRA,CCDC34,ELOVL2,DENND2A,ROM1,CTNNBIP1,EN1,PIMREG,ETV4,SORCS2,C1QL1,KAT2B,PXDN,COL8A1,ISYNA1,NFIX,PKDCC,TCF7,CRABP1,LRP4,GATA3,GATA2,HOXB13,DTX4,AURKB,GJC1,CACNG7,FAM171A2,GBX2,PCBP4,TBX20,NSD2,ST3GAL5,CDH24,NPTX1,PDZD7,GDF11,WNT7B,SPRY4,NR2F1,HMGA2,NR2F2,DHFR,MEX3A,ZNF618,LHX2,LHX6,SIM2,…
gene_set_query	719	JAZF1	653.3	ARCHS4 Coexpression,825;Enrichr Queries,581;GTEx Coexpression,554	TMEM200B,MAML2,MCM7,DBI,ADARB1,SLC8A1,LMNB2,LGALS1,RASSF2,CCND1,ENC1,TIMP2,EFHD2,DACT3,CYP1B1,SIRPA,PGM5,MAP3K8,TGM2,KLF12,TPM2,ITGA1,EMP1,NME4,FRMD4A,NAV2,TENT5C,SPTB,CPED1,ADAM19,KAT2B,COL4A2,COL4A1,SCNN1A,PXDN,MCM3,VCL,CD44,KANK2,PTGER4,PLPPR2,NEXN,TYMS,FSTL1,LTBP1,THBS1,AURKB,SH3BGRL,INPP5A,PNMA1,ABCA1,TCF7L2,RANBP1,SMAD3,RBPMS,NEGR1,CAV1,PLCL2,PBX3,SORL1,PBX1,PLEKHA7,ZWINT,SULF2,SMTN,SMAP2,S…
gene_set_query	720	NR6A1	653.7	ARCHS4 Coexpression,56;Enrichr Queries,791;GTEx Coexpression,1114	TINAGL1,GLDC,ZWILCH,DPY19L2P2,GMNN,BUB1B,HMGB3,TMEM97,HMGB1,BRCA2,ELAVL2,GLI2,CCND1,CHEK1,MYBL2,OIP5,SOX9,KPNA2,NUDT15,DLGAP5,CA14,WDHD1,HELLS,RFC3,TGIF2,NUP210,IGFBP5,VASH2,VRK1,NAV2,SHISA2,PIMREG,REXO5,HIC2,MMS22L,DEPDC1B,B3GNT7,PXDN,MCM3,BIRC5,TESMIN,ITGA6,ZMYND10,DNA2,EPHA1,KIF20B,DTL,CCDC150,FKBP5,BLM,PARPBP,TTK,WDR62,PKMYT1,SKA3,THBS1,AURKB,RAD54B,GJC1,RAD51AP1,CCNB2,CCNB1,ORC1,HIVEP3,BUB1,…
gene_set_query	721	POU4F3	653.7	ARCHS4 Coexpression,416;Enrichr Queries,1052;GTEx Coexpression,493	COL18A1,SYNM,TINAGL1,ITGB5,ADRA1D,ESPN,ACTB,ELAVL2,WFDC3,LMNB1,SMC2,STS,SIX2,TIMP2,DACT3,PLS3,PDK3,NEFL,MYBL2,HMGN2,MYLIP,SUN2,PDGFRA,DENND2A,EN1,FOXL1,PASK,CPED1,CCNE2,PXDN,SCNN1A,MYH9,MFGE8,PTMA,TRABD2B,AHDC1,NOTCH3,GATA3,GATA2,HOXB13,LTBP1,AURKB,CYB5R3,GBX2,HAUS7,MGAT5B,TBX20,E2F1,CDH24,CHSY3,GPR156,CPA4,JAG2,CDKN2C,CDC42BPG,NR2F1,PLEKHA6,NR2F2,HSPA2,TUBB4B,BRI3BP,TPX2,LHX2,REEP3,RNF182,LHX6,C…
gene_set_query	722	ZNF366	654.7	ARCHS4 Coexpression,1305;Enrichr Queries,463;GTEx Coexpression,196	SRPX,TINAGL1,STEAP4,ITGB5,CD82,MTCL1,VSIR,SLC8A1,LMNB2,RASSF2,GM2A,SOX18,PDK4,CYP1B1,TGM2,PDGFRA,EGFL7,TCF15,STARD8,DAPK2,ITGA1,EMP1,FRMD4A,FRMD3,ADAM19,CPED1,ZNF788P,COL4A1,CRISPLD2,INCENP,TBC1D21,PXDN,PLIN4,ITGB1BP1,CD44,PTGER4,ZNF792,PKN3,PDGFB,PIK3R3,TNFRSF11A,PCDH18,THBS1,PLA2G7,DEPP1,AURKB,ADAMTS15,NUAK1,HCAR1,PALMD,STOM,GBP2,CPA4,ABCA1,BARD1,WWTR1,IL33,TCF7L2,SMAD3,FZD4,CAV1,FANCA,INHBB,GP…
gene_set_query	723	PHOX2A	656.3	ARCHS4 Coexpression,214;Enrichr Queries,912;GTEx Coexpression,843	GPI,TINAGL1,PODXL2,C2CD2,STMN3,HR,OGDHL,FOXM1,SCAMP5,LGALS1,CCND1,SOX18,CREB3L1,AKT1,NEFL,CYP1B1,RAC3,SLC16A9,SOX9,ABCD1,SOX7,GTF2I,ADAMTS7,PDGFRA,PAQR4,IGFBP2,EN1,NME4,PCOLCE,PRSS12,C1QL1,FAM222A,SAPCD2,PXDN,FSCN1,LXN,CRABP1,PLPPR5,ATP1A3,LRP3,GATA3,KLHL13,GATA2,THBS1,IQGAP3,AURKB,RECQL4,GBX2,PCBP4,RAB26,MGAT5B,TBX20,E2F1,CDH24,FSD1,PLCG1,PLXNA4,B4GALNT4,TUB,SPRY4,PBX3,NR2F1,FANCA,PLEKHA6,DHCR24…
gene_set_query	724	BORCS8MEF2B	657	ARCHS4 Coexpression,657	SUN2,IFITM2,HDAC10,ITGB2,PXN,TWF2,SECTM1,NBEAL2,CORO1A,STK10,SH3BP1,SAP25,RASSF5,EFHD2,COTL1,TAGLN2,CD37,ADAM8,SMAP2,S100A9
gene_set_query	725	FOXK2	657.8	ARCHS4 Coexpression,498;Enrichr Queries,457;ReMap ChIP-seq,285;GTEx Coexpression,1391	DCLRE1B,ANKLE1,RAB3A,TFRC,TONSL,MKI67,GBA2,SMC4,ACTB,CCND3,MPRIP,CCND1,DPF1,STMN1,AKT1,KPNA2,TMPO,CDC25C,HSPG2,CPED1,SAP25,TBC1D21,SCNN1A,FSCN1,SRSF2,RIN1,FKBP5,ISYNA1,DNMT1,RNASEH2A,ANAPC15,WNK4,IQGAP3,NACC1,PLCG1,KCNN4,CADM4,SMAD3,JUP,HMGA1,FANCA,UBAC1,FANCG,FOSL1,NASP,UBE2S,NMU,SAE1,ITM2C,TOP2A,MCM7,SECTM1,ARRB1,BRCA1,FOXM1,LMNB2,LMNB1,RNF157,CHAF1B,PRADC1,MYO18A,PDE4A,MYBL2,POLE,RMI1,ROM1,KIF…
gene_set_query	726	ZNF57	658.7	ARCHS4 Coexpression,895;Enrichr Queries,649;GTEx Coexpression,432	ANKLE1,GMNN,HR,KIF11,ZDHHC3,CHAF1A,LGALS1,SPTLC3,PBK,PDK4,TIMP2,CYP1B1,TNS4,PRKACA,KPNA2,DLGAP5,MAP2K3,HELLS,CTNNBIP1,SHISA2,SERPINB7,TUBA4A,CRISPLD2,PXDN,CKS2,MYH9,MTFR2,DSC3,FKBP5,KRT80,ZNF273,NFIX,PCNA,UHRF1,GPR87,PRIM1,IL20RA,CDCA7,PARD6G,LYPD3,GATA3,EVPL,AURKB,AURKA,EBP,ALDH1B1,CPA4,WNT4,BARD1,GINS2,RRM2,JUP,WNT7B,CDC42BPG,FANCA,IFFO2,G0S2,DHCR24,DHRS3,FOSL1,PKIB,TPX2,DNMBP,UBE2T,NFE2L3,F2RL…
gene_set_query	727	ZNF718	661	ARCHS4 Coexpression,617;Enrichr Queries,458;GTEx Coexpression,908	PTPRS,MAML2,SPIN4,DSCC1,RTKN2,BUB1B,HMGB1,SLC8A1,SYNE2,RPS6KA4,MPRIP,MIS18BP1,ZNF724,TIMP2,PCLAF,CYP1B1,AKT1,SIRPA,FBXO5,PRKACA,TMPO,RFC5,HELLS,ZNF681,VRK1,SHISA2,WDR76,MMS22L,ZNF92,INF2,ZNF519,PXDN,ZNF714,MCM3,AHRR,MYH9,FAR2,DNA2,DTL,ZNF273,UHRF1,PRIM1,TMTC1,THBS1,AURKB,NACC1,BARD1,WWTR1,TCF7L2,DUT,RRM2,SMAD3,ATAD5,XRCC2,FANCA,CDC7,FANCB,NR2F2,SORL1,TRERF1,PBX1,FAM111B,CENPI,ZNF738,CENPK,ZBTB8B,…
gene_set_query	728	ZNF117	661.3	ARCHS4 Coexpression,848;Enrichr Queries,828;GTEx Coexpression,308	SLC25A1,SRPX,PTPRS,STEAP4,C2CD2,SYNE2,LMNB2,BCL7A,SPTLC3,PDK4,ITGB8,CYP1B1,MAP3K8,SLC16A9,SOX9,TK1,MYLIP,ZNF681,DGAT2,IGFBP5,MTUS1,TMEM135,ZNF92,ZNF519,COL4A1,CAT,PXDN,PLIN4,ITGA6,SNRNP25,TRHDE-AS1,CD44,MEGF6,LXN,ZNF273,RAB1B,FSTL1,LTBP1,THBS1,DEPP1,AURKB,HCAR1,PALMD,NACC1,GBP2,CPA4,ABCA1,TCF7L2,CDKN2C,FZD4,FANCA,G0S2,INHBB,TUBB4B,SORL1,PBX1,GPR137C,FABP4,LPAR6,UBE2S,PYROXD2,SPRY1,ITM2C
gene_set_query	729	MBD2	662.5	ARCHS4 Coexpression,1206;Enrichr Queries,805;ReMap ChIP-seq,143;GTEx Coexpression,496	IFITM2,HDAC10,TFRC,CPNE7,TONSL,STMN3,ESPN,MKI67,HOXA13,ACTB,SCAMP5,PYCARD,RPS6KA4,HOXA10,STK10,LGALS1,CCND1,WDR90,DPF1,STMN1,SIRPA,KPNA2,BAHCC1,TMPO,GAMT,ENTPD2,SSTR5-AS1,PAQR4,ACAP3,ADGRB2,MXRA8,TAGLN2,ALDH7A1,TELO2,VCL,NOTCH3,TEDC1,NDRG4,DNMT1,ISYNA1,TROAP,CORO1A,GLIS1,BRIP1,NACC1,SLC19A1,NTSR1,B4GALNT4,ASIC1,JAG2,ABCA2,WNT10B,ATP8B3,SMAD3,NR2F1,HMGA1,FANCA,INHBB,NBEAL2,GNG13,ARHGAP33,HOTTIP,DL…
gene_set_query	730	ZNF664	662.7	ARCHS4 Coexpression,891;Enrichr Queries,644;GTEx Coexpression,453	TOP2A,TFRC,PLEKHB1,BHLHE41,HMGB2,PEBP1,NUCKS1,MSI2,HMGB1,MKI67,SMC4,ACTB,LMNB2,LMNB1,PPP1CC,TUBA1B,CCND1,MPRIP,PHACTR3,AKT1,KPNA2,TMPO,GTF2I,ROM1,APLP1,CKAP5,GPRC5B,PSRC1,INCENP,PXDN,SRSF2,MYH9,RAPGEF5,PTMA,PRTFDC1,VCL,TTYH2,MYRF,DHX9,LRP5,THBS1,AURKB,SKA2,FAM171A1,MAT2A,MVB12B,NSD2,GTF2IP4,NACC1,PLCG1,ABCA2,GDF11,CADM4,RRM2,ICMT,CDC42BPG,SCD5,SYNJ2,PBX1,HIPK2,SULF2,ANLN,CENPF,HNRNPA2B1,ZNF217,NA…
gene_set_query	731	FEZF1	663	ARCHS4 Coexpression,521;Enrichr Queries,878;GTEx Coexpression,590	ACHE,JPT1,CSRNP3,TINAGL1,PODXL2,ARL6IP1,STMN3,GLI3,ELAVL2,GLI2,TUBB3,SLC22A17,SIX2,STMN1,CYP1B1,SOX9,SLC16A2,TMEM14A,CA14,ADAMTS7,PDGFRA,EPHA7,ACOT7,IGFBP2,EN1,NAV2,SHISA2,IL17RD,PLPP4,CCDC74A,PXDN,HAP1,CTXN1,ALDH7A1,ISYNA1,CRABP1,LYPD1,ATP1A3,GATA3,GATA2,AURKB,OAZ2,CNN3,EFNB3,GBX2,PCBP4,TBX20,FSD1,TCF7L2,GDF11,SCD5,NR2F1,NR2F2,MEX3A,CENPH,ZNF618,LHX2,ZNF738,REEP2,LHX6,TLL1,SPRY1,DZIP1,ZBTB8B,SIM…
gene_set_query	732	MSGN1	664.7	ARCHS4 Coexpression,1020;Enrichr Queries,676;GTEx Coexpression,298	EHF,TINAGL1,CD82,GMNN,HMGB3,MSI2,HOXA13,GLI2,CCND1,ANPEP,CREB3L1,PLS3,SOX9,NUDT15,CCBE1,PDGFRA,FGFBP1,S100A2,OSR1,RIPK4,NOG,EMP1,NAV2,ETV4,CCNA2,SGO1,ALDH3A1,ALDH1A3,ADGRF1,ESPL1,INCENP,MALL,PXDN,CDH11,CKS2,DEPDC1,MYH9,EPHA1,DSC2,CRABP2,GPR87,PDGFB,LYPD3,GATA3,ADRB2,EVPL,AURKB,MUC2,GBX2,LMNA,KCNN4,HES2,PROM2,CBR3,MPZL2,CPA4,TCF7L2,ZNF185,SMAD3,NR2F2,PLEKHA7,DHRS3,TICRR,FOSL1,CENPE,LPAR6,KRT15,NMU…
gene_set_query	733	PAX3	665	ARCHS4 Coexpression,283;Enrichr Queries,884;GTEx Coexpression,828	PHTF2,TINAGL1,PTPRS,LRRC38,ATP2A1,FMN2,MSI2,GLI3,GLI2,CHAF1B,CCND1,TUBB3,MYO18A,CYP1B1,ITGB8,SOX9,SCN1B,CA14,GTF2I,ADAMTS7,EPHA5,PDGFRA,EPHA7,IGFBP5,IGFBP2,EN1,NRG2,IL17RD,SPTB,PXDN,CDH11,USP13,ISYNA1,NFIX,TTYH3,CRABP1,LYPD1,PIK3R3,GATA3,GATA2,DTX4,THBS1,PCDH18,AURKB,OAZ2,CAND2,ADGRG1,FAM171A2,GBX2,PNMA1,PCBP4,CKB,SRGAP3,PCNT,TCF7L2,SMAD3,NR2F1,PBX3,HMGA2,NR2F2,UBAC1,PBX1,SBK1,MEX3A,ZNF618,LHX2,N…
gene_set_query	734	NKX24	666	ARCHS4 Coexpression,358;GTEx Coexpression,974	ISYNA1,PKN3,DPY19L2P2,CCNF,LRP3,WDR62,DBF4B,HOXA13,LMNB2,WFDC3,HOXA10,CHAF1A,EXO1,HLTF,E2F1,RAC3,MYBL2,GPR156,POLE,CDT1,CCDC34,RASL10B,XRCC3,DENND2A,TUBB4B,PASK,CDC25A,TICRR,DHFR,ESPL1,UBE2S,CCDC74B,PRC1,CCDC74A,BIRC5,TESMIN,ZBTB8B,POLR3K
gene_set_query	735	ZNF726	667	ARCHS4 Coexpression,1325;GTEx Coexpression,9	ERCC6L,DSCC1,CCNF,TONSL,HJURP,BUB1B,MKI67,SMC4,SMC2,CDC20,MTBP,EME1,CHEK1,ZNF724,PCLAF,NUSAP1,KNTC1,FBXO5,SKP2,GTSE1,TMPO,GEN1,WDHD1,ZNF681,LIG1,ZGRF1,DAPK2,VRK1,ESCO2,HASPIN,PIMREG,WDR76,TRAIP,SGO1,DEPDC1B,NEIL3,MELK,ZNF714,TIMELESS,PPIH,KIF20A,DNA2,KIF20B,PRR11,PIF1,DNMT1,SEMA7A,TEDC2,PARPBP,RNASEH2A,ZNF273,CDCA5,CDCA7,CDCA8,NCAPG,HMMR,SKA3,IQGAP3,NCAPH,RAD51AP1,BRIP1,CCNB1,ORC6,HCAR1,RACGAP1,O…
gene_set_query	736	ZFP28	667.3	ARCHS4 Coexpression,669;Enrichr Queries,376;GTEx Coexpression,957	JPT1,PTPRS,TINAGL1,CSRNP3,FMN2,SLC8A1,ELAVL2,RASSF2,MPRIP,CCND1,TUBB3,ENC1,STMN1,TIMP2,CYP1B1,MAP2K3,PDGFRA,KLF12,IGFBP5,F2R,MTUS1,EMP1,FRMD4A,COL4A2,PXDN,TRIM14,ITGA6,CD44,KANK1,MEGF6,NDRG4,PIK3R3,LTBP1,THBS1,AURKB,CNN3,NUAK1,SH3BP1,PNMA1,HIVEP3,KIF3C,GBP2,JAM3,CPA4,ABCA1,TUB,MPP2,TCF7L2,NEGR1,CAV1,FANCA,KIAA1549L,NBEAL2,SYNJ2,HSPA2,SORL1,PBX1,ARHGAP24,SULF2,GPR137C,ARHGAP33,SLC4A8,LPCAT3,NACAD,…
gene_set_query	737	HLX	667.7	ARCHS4 Coexpression,801;Enrichr Queries,323;GTEx Coexpression,879	COL18A1,IFITM2,OLFML2B,TINAGL1,CD82,ITGB2,SECTM1,VSIR,LOXL1,STK10,LGALS1,RASSF2,CCND1,ANPEP,TIMP2,EFHD2,CYP1B1,SIRPA,ABCD1,TGM2,IGFBP5,IGFBP4,EMP1,ADAM19,COL4A2,CRISPLD2,COL4A1,IL1B,PXDN,FSCN1,COL6A3,S100A4,ADAM8,S100A9,CD44,PTGER4,PTGER2,PXN,GATA3,ADRB2,THBS1,CORO1A,AURKB,SH3BP1,FAM43A,GBP2,KCNN4,RELT,CMTM7,ABCA1,CAV1,RFLNB,G0S2,NBEAL2,NR2F2,DHRS3,SULF2,TBXAS1,SPRY1,SMAP2,MXD3,ITM2C
gene_set_query	738	ATF7	668.3	ARCHS4 Coexpression,892;Enrichr Queries,1164;ReMap ChIP-seq,158;GTEx Coexpression,459	EHF,ANKLE1,IFITM2,MAML2,CD82,FHOD1,TONSL,ACTB,RPS6KA4,CCND3,LGALS1,EVA1C,CREB3L1,PLS3,MAP3K6,PRKACA,GLUL,TGM2,GTF2I,SEMA6B,PCOLCE,HSPG2,TUBA4A,CPED1,LARS2,SELENON,FSCN1,TAGLN2,ADAM8,SNRNP25,CTXN1,VCL,FKBP5,NOTCH3,RNASEH2A,CRABP2,PXN,LYPD3,GATA2,PKMYT1,PCBP4,NACC1,CDH24,KCNN4,WWTR1,CDT1,SMAD3,RBPMS,JUP,FZD4,HMGA1,FANCA,NR2F2,UBAC1,PBX1,FOSL1,MEX3A,DLG4,LRFN1,CSPG4,NF2,NES,SYNM,PTPRS,ITGB5,MCM7,SEC…
gene_set_query	739	ZNF525	669	ARCHS4 Coexpression,1272;GTEx Coexpression,66	BUB1B,CHTF18,KIF15,EME1,PTTG1,WDR90,NUF2,ZNF724,AKT1,NEK2,KNTC1,TOPBP1,PRKACA,HELLS,ZNF681,LIG1,VASH2,KNL1,CDC25C,CDC25A,MMS22L,INF2,FANCD2,G2E3,GEMIN4,KIF2C,DTL,CCDC150,TMPO-AS1,DNMT1,CDCA2,CDCA3,CDCA5,RAB1B,TTK,FBXO43,NCAPH,CCNB2,BRIP1,CDC45,HCAR1,ATRIP,BUB1,PDZD7,PLK4,FANCI,GINS1,CENPU,MPP4,ATAD5,CCDC138,SPAG5,CEP152,FANCA,MIS18A,SASS6,CALM3,ZNF730,ZBTB8B
gene_set_query	740	ZNF205	669.3	ARCHS4 Coexpression,355;Enrichr Queries,588;GTEx Coexpression,1065	JPT1,COL18A1,PRR7,TINAGL1,CHTF18,LMNB2,LGALS1,CCND1,WDR90,AKT1,RAC3,CD37,MYBL2,MAP3K6,EGFL7,LRRC45,IGFBP2,VRK1,HSPG2,ETV4,ACAP3,SELENON,INF2,PSPC1,FANCD2,INCENP,PXDN,FSCN1,SLC25A10,SLC29A1,RIN1,S100A9,PTMA,CTXN1,THOP1,AHDC1,TELO2,ASF1B,PKN3,RAB1B,LRP5,LRP3,SEMA3F,PKMYT1,AURKB,RECQL4,FAM171A2,POLD1,LMNA,NACC1,MICALL2,SUSD3,CDH24,CKB,RELT,B4GALNT4,JAG2,PNPLA7,JUP,GALNT2,HMGA1,FANCA,DHRS3,UBE2S,TACC…
gene_set_query	741	SATB2	669.3	ARCHS4 Coexpression,587;Enrichr Queries,692;GTEx Coexpression,729	TINAGL1,CSRNP3,COL12A1,SLC8A1,CCND1,ENC1,STMN1,PHACTR3,SOX9,ZNF365,EPHA5,PDGFRA,ANKRD36C,IGFBP5,MYO7B,SLC35G1,NAV2,DNM3,B3GNT7,DDAH1,COL4A1,SCNN1B,PXDN,CDH11,B3GNT3,RGS7BP,TNFRSF21,CD44,NFIX,PLPPR5,WNK4,TMTC1,TNFRSF11A,AK5,THBS1,NPAS2,AURKB,SELENBP1,NUAK1,MUC2,TSPAN8,CAMK2N1,SPOCK1,NPTX1,KIF3C,PLXNA4,ABCA1,TCF7L2,GABBR2,ST14,SMAD3,ATP8B1,KCNB1,NR2F1,FANCA,KIAA1549L,CGN,SEMA4G,NR2F2,PBX1,LHX2,RNF1…
gene_set_query	742	ZNF300	669.7	ARCHS4 Coexpression,760;Enrichr Queries,63;GTEx Coexpression,1186	TOP2A,JPT1,CSRNP3,MAML2,CDCA7L,KIF14,HMGB2,BUB1B,KIF11,FOXM1,MKI67,SMC4,ELAVL2,KIF15,LMNB1,CDC20,MSANTD2,TUBB3,ENC1,NUF2,STMN1,PBK,NUSAP1,ITGB8,CYP1B1,MYBL2,DLGAP5,EPHA5,HELLS,ZNF681,IGFBP5,ITGA2,EMP1,TUBA4A,CDC25A,CCNA2,ASPM,MELK,CCNE2,PXDN,SRSF2,MXRA8,DEPDC1,BIRC5,SNRNP25,DTL,CD44,RAB1B,CDCA7,NCAPG,PIK3R3,TTK,TMTC1,HMMR,PCDH18,THBS1,AURKB,AURKA,SKA2,RAD51AP1,PNMA1,HLTF,SPOCK1,BID,E2F8,ABCA1,PLK…
gene_set_query	743	FOXO4	670.3	ARCHS4 Coexpression,886;Enrichr Queries,505;GTEx Coexpression,620	TINAGL1,TFRC,CD82,PLEKHB1,ITGB2,SECTM1,AMOT,PREX1,STK10,RASSF2,STS,CCND1,PHACTR3,TIMP2,PDK4,MYO18A,EFHD2,SIRPA,PRKACA,GLUL,TGM2,MYLIP,SUN2,IGFBP5,ROM1,TENT5C,KAT2B,GPRC5B,PSRC1,TFDP1,PXDN,CAT,S100A4,ALDOC,ADAM8,CD44,PHLPP1,NFIX,TTYH2,SDC4,GATA3,ADRB2,GATA2,THBS1,CORO1A,OAZ2,AURKB,SELENBP1,ADGRG1,RAB40B,SH3BP1,GTF2IP4,MVB12B,STOM,GBP2,ABCA1,GDF11,SMAD3,JUP,SCD5,FANCA,NBEAL2,PBX1,DHRS3,HIPK2,FOSL1,…
gene_set_query	744	PRDM9	671.7	ARCHS4 Coexpression,25;Enrichr Queries,864;GTEx Coexpression,1126	DPY19L2P2,COL12A1,TONSL,NUCKS1,MKI67,SMC4,SLC8A1,AMOT,HOXA10,CCND1,PLS3,SOX9,TGM2,HASPIN,CDC25A,HIC2,CCDC150,ISYNA1,CDCA5,ARHGAP19,PIK3R3,NCAPG,WDR62,GATA3,PKMYT1,PLCXD1,IQGAP3,HLTF,CPA4,ABCA1,FANCI,CDT1,XRCC3,FANCA,CDC7,NR2F2,PBX1,DHFR,DIAPH3,KIF18B,DZIP1,TINAGL1,MCM8,DDX12P,NCAPG2,MCM10,FMN2,BRCA1,KIF11,CHTF18,SYNE2,LMNB2,LMNB1,CHAF1A,EXO1,MYBL2,POLE,PLEKHG4,HELLS,CKAP2,EMP1,NAV2,MASTL,TENT5C,C…
gene_set_query	745	GATA5	674	ARCHS4 Coexpression,509;Enrichr Queries,330;GTEx Coexpression,1183	COL18A1,TINAGL1,ACAA2,ESPN,GLI2,CCND1,SOX18,CREB3L1,ANPEP,CYP1B1,SOX9,ACADS,TGM2,PDGFRA,GUCY1A1,IGFBP5,TPM2,RIPK4,MYO7B,EN1,KRT7,ANO9,SHISA2,MUC3A,MUC5AC,ALDH1A3,ELF3,COL4A2,TMEM139,PXDN,CDH11,MALL,TFF2,ISYNA1,PKDCC,COL13A1,PALM3,CRABP1,TMPRSS2,GATA3,GATA2,THBS1,AURKB,DPP4,MFSD4A,GBX2,TSPAN8,TBX20,MICALL2,S100A13,WNT4,ST14,REG4,SUSD2,NR2F1,NR2F2,CGN,SEMA4G,TUBB4B,SMAD6,PBX1,DHRS3,SULF2,KRT19,LHX2…
gene_set_query	746	JDP2	674.3	ARCHS4 Coexpression,799;Enrichr Queries,541;GTEx Coexpression,683	IFITM2,TINAGL1,OLFML2B,ITGB5,ITGB2,SECTM1,VSIR,PREX1,CCND3,LGALS1,CCND1,ENC1,COTL1,TIMP2,EFHD2,CYP1B1,SIRPA,MAP3K8,ABCD1,TGM2,IGFBP5,IGFBP4,F2R,EMP1,PCOLCE,PALD1,COL4A2,CRISPLD2,PXDN,COL6A1,FSCN1,MXRA8,FAM20C,S100A4,TAGLN2,ADAM8,CD44,VCL,FKBP5,PTGER4,SDC4,PTGER2,PXN,PDGFB,FSTL1,PCDH18,THBS1,AURKB,SH3BP1,LMNA,CKB,GBP2,RELT,CMTM7,ABCA1,SMAD3,CAV1,RFLNB,SMAD6,SORL1,ARHGAP24,DHRS3,SULF2,TBXAS1,SMAP2,…
gene_set_query	747	ZNF285	674.5	ARCHS4 Coexpression,1022;GTEx Coexpression,327	CAMK2B,CNTNAP1,NDRG4,ANKLE1,RAB1B,ABCB9,SKA2,CACNG7,SAMD14,HCAR1,PCBP4,SPTLC3,KHDC1,NACC1,AKT1,SRGAP3,LINC01963,PDZD7,B4GALNT4,ASIC1,ACBD7,MPP2,ADAM11,EFR3B,TUBB4A,GPR137C,DNM3,SBK1,ZNF519,FAM131C,FAM131B,REEP2,MAP6D1,MYH9,SCN2A,LINC00641,ZBTB8B
gene_set_query	748	SIX1	674.7	ARCHS4 Coexpression,720;Enrichr Queries,349;GTEx Coexpression,955	PHTF2,SYNM,TINAGL1,LRRC38,COL12A1,ATP2A1,LOXL1,HOXA10,JPH2,LGALS1,CCND1,ANPEP,SIX2,ENC1,MYO18A,PDK4,CYP1B1,SOX9,PRKACA,GAMT,PDGFRA,ENDOG,IGFBP5,IGFBP4,TPM2,IGFBP2,EMP1,SHISA2,SPTB,COL4A2,COL4A1,PXDN,CDH11,COL8A1,COL6A3,S100A4,RBM24,CD44,USP13,PKDCC,NFIX,CRABP2,NEXN,GATA3,GATA2,FSTL1,THBS1,AURKB,CAND2,NUAK1,PALMD,CD59,CKB,PCNT,GBP2,CPA4,RRM2,CAV1,NR2F1,FANCA,HMGA2,NR2F2,SMAD6,UBAC1,SPRY1
gene_set_query	749	IKZF4	675.7	ARCHS4 Coexpression,613;Enrichr Queries,595;GTEx Coexpression,819	TINAGL1,CSRNP3,CD82,THRA,LRRC38,ARRB1,MSI2,MKI67,GLI3,ELAVL2,RNF157,LGALS1,GM2A,TUBB3,STMN1,CASP2,ITGB8,SOX9,ATXN7L2,KLF12,IGFBP5,IGFBP4,NRG2,NAV2,IL17RD,TENT5C,CIT,ADAM19,HIC2,PXDN,FSCN1,TRIM14,TAGLN2,TTLL11,CD44,FKBP5,USP13,NFIX,PIK3R3,LRP4,THBS1,AURKB,CAND2,CACNG7,SH3BP1,CAMK2N1,HIVEP3,PPARGC1B,ABCA1,TCF7L2,GDF11,MPP2,SMAD3,XRCC2,FANCA,NR2F1,PLEKHA6,NBEAL2,SORL1,PBX1,HIPK2,WEE1,SBK1,MEX3A,ZNF6…
gene_set_query	750	NFYC	676.3	ARCHS4 Coexpression,719;Enrichr Queries,415;GTEx Coexpression,895	TINAGL1,IFITM2,TFRC,MCM7,ITGB2,HMGB2,SECTM1,HMGB1,VSIR,ACTB,PYCARD,CDC20,STK10,TUBA1B,CCND3,LGALS1,CCND1,STMN1,EFHD2,COTL1,CD37,KPNA2,GLUL,TMPO,RFC5,ACOT7,TUBA4A,TFDP1,SAP25,IL1B,PXDN,SRSF2,MCM3,MYH9,ADAM8,PTMA,CD44,DNMT1,PCNA,NFIX,RAB1B,TWF2,CORO1A,PMF1,FSTL1,AURKB,CNN3,MAT2A,POLR2A,SH3BP1,LMNA,CKB,BID,MAP2K6,ZNF341,MGME1,TCF7L2,RRM2,SMAD3,HMGA1,FANCA,NBEAL2,HNRNPA2B1,SMAP2,MXD3,ITM2C
gene_set_query	751	HES7	677.7	ARCHS4 Coexpression,1371;Enrichr Queries,317;GTEx Coexpression,345	ANKLE1,TINAGL1,MTCL1,CPNE7,BHLHE41,ESPN,GLI2,MTBP,SAMD14,LGALS1,CCND1,CREB3L1,TRIM3,CKMT1B,CYP1B1,DACT3,SOX9,IGFBP5,IGFBP4,NOG,HPCAL1,ADAM11,KREMEN2,ETV4,ACAP3,ZNF519,ELF3,PXDN,FSCN1,PTMA,SEMA7A,NFIX,EMC3-AS1,COL13A1,CRABP2,PDGFB,ATP5MC3,GATA3,GATA2,HOXB13,GACAT2,THBS1,AURKB,DDN,GBX2,RAB26,LMNA,KCNMB4,S1PR3,NPTX1,PLCG1,SRGAP3,CKB,RANBP1,RRM2,NR2F1,HMGA1,HMGA2,G0S2,CDC7,SMAD6,TUBB4A,EFR3B,DHRS3,GP…
gene_set_query	752	VSX2	677.7	ARCHS4 Coexpression,557;Enrichr Queries,959;GTEx Coexpression,517	TINAGL1,ARL6IP1,THRA,ONECUT3,PLEKHB1,MSI2,ELAVL2,GLI2,SCAMP5,RNF157,SIX2,CYP1B1,SOX9,GTF2I,SEMA6B,PDGFRA,APLP1,ROM1,EN1,FOXL1,SORCS2,C1QL1,DNM3,GPRC5B,PXDN,RAPGEF5,LINC00641,PHLPP1,NFIX,CRABP1,ATP1A3,AKAP5,GATA3,GATA2,TRAK1,DTX4,AURKB,FAM171A1,RAB40B,GBX2,PCBP4,MVB12B,GTF2IP4,NPTX1,CKB,TUB,MPP2,TCF7L2,GDF11,PRRT3,MPP4,KCNB1,WNT7B,SCD5,HS3ST5,NR2F2,EFR3B,ARHGAP33,SLC4A8,LHX2,DLG4,MAP6D1,LHX6,CSPG5…
gene_set_query	753	ZNF232	678	ARCHS4 Coexpression,461;Enrichr Queries,50;GTEx Coexpression,1523	JPT1,DSCC1,RTKN2,GMNN,NUDT1,BUB1B,TMEM97,SMC4,CCND1,MPRIP,STMN1,CHEK1,PCLAF,CYP1B1,SOX9,SKP2,TMPO,VRK1,PASK,CDC25A,DEPDC1B,MELK,CCNE2,GEMIN4,SNRNP25,BLM,RNASEH2A,CDCA7,RAD51AP1,CCNB1,RACGAP1,HLTF,ATP5MF,HMGA1,FANCA,CDC7,NR2F2,PBX1,NDC80,ZWINT,FAM111B,UBE2T,NFE2L3,CDK1,ITM2C,TOP2A,SYNM,FEN1,MCM7,MCM8,HMGB2,MCM10,BRCA1,KIF11,HMGB1,FOXM1,LMNB1,CHAF1A,EXO1,MYBL2,SPDL1,DLGAP5,CEP55,HELLS,RMI1,CCNA2,AS…
gene_set_query	754	ZFP90	678.7	ARCHS4 Coexpression,1027;Enrichr Queries,635;GTEx Coexpression,374	TOP2A,JPT1,TINAGL1,CSRNP3,PODXL2,PLEKHB1,FMN2,KIF11,ELAVL2,LGALS1,CCND1,SLC22A17,TUBB3,ENC1,STMN1,PHACTR3,TIMP2,NUSAP1,MAP3K8,IGFBP4,APLP1,F2R,EMP1,IL17RD,DNM3,CACNB3,PXDN,AHRR,EVL,TAGLN2,LINC00641,PRTFDC1,CD44,PTGER4,DNMT1,TTYH3,PDGFB,PIK3R3,FSTL1,THBS1,AURKB,SKA2,PNMA1,PCBP4,KHDC1,LMNA,SRGAP3,B4GALNT4,CEP78,TUB,ABCA1,ABCA2,GDF11,MPP2,TCF7L2,CADM4,RRM2,SMAD3,SCD5,FANCA,DHRS3,SULF2,GPR137C,ARHGAP…
gene_set_query	755	TCF23	679	ARCHS4 Coexpression,1527;Enrichr Queries,249;GTEx Coexpression,261	MOXD1,EHF,TINAGL1,TMEM200B,NRK,PLAT,GLI3,GLI2,HOXA10,ZNF726,PDK4,ITGB8,CYP1B1,SOX9,MAP3K6,GLUL,SOX7,ABCD1,PDGFRA,FGFBP1,TGIF2,DGAT2,IGFBP5,DAPK2,KRT7,P3H3,IL17RD,ANO1,ALDH3A1,CACNB3,ELF3,COL4A2,COL4A1,IL1B,COL6A1,PXDN,MALL,PLIN4,S100A9,FKBP5,KANK2,SEMA7A,KLHL13,PDS5B,GATA3,GATA2,PLA2G7,FSTL1,THBS1,AURKB,GJC1,SELENBP1,DPP4,GNA14,SCIN,HCAR1,TSPAN8,CAMK2N1,NACC1,PDZD7,CPA4,MPZL2,ACBD7,IL33,FZD4,FANC…
gene_set_query	756	ZUP1	679	ARCHS4 Coexpression,812;Enrichr Queries,1172;GTEx Coexpression,53	ERCC6L,CD82,CCNF,GMNN,MKI67,SMC4,SMC2,PTTG1,MPRIP,ZNF726,CHEK1,STMN1,ZNF724,PCLAF,NUSAP1,AKT1,FBXO5,DLEU2,PRKACA,TMPO,WDHD1,ZGRF1,VRK1,ESCO2,WDR76,SGO1,SELENON,DEPDC1B,NEIL3,PRR11,PIF1,NCAPG,RAD51AP1,ORC1,NACC1,BARD1,ABCA1,CDT1,STIL,DDIAS,UBE2C,FANCA,FANCB,FAM111B,CDK2,NFE2L3,CDK1,SASS6,TMCC3,RAD18,ITM2C,KIF14,HMGB2,MCM10,KIF11,HMGB1,BRCA2,LMNB1,EXO1,MIS18BP1,MYO18A,TOPBP1,NDC1,HELLS,SUN2,RFC3,RF…
gene_set_query	757	ATOH1	679	ARCHS4 Coexpression,340;Enrichr Queries,1103;GTEx Coexpression,594	TINAGL1,ITGB5,LOXL4,ESPN,LOXL1,GLI2,ANPEP,CREB3L1,SOX9,PDGFRA,EPHA7,IGFBP4,MYO7B,ADAM11,ANO9,EN1,SLC35G1,SHISA2,MUC3A,INF2,B3GNT7,CDH11,SCNN1A,COL6A1,B3GNT3,MXRA8,FAM20C,COL6A3,AHDC1,TTYH3,NFIX,TNFRSF11A,GATA3,HOXB13,LTBP1,AURKB,SELENBP1,SCIN,MUC2,TSPAN8,GBX2,CAMK2N1,MICALL2,SPOCK1,ST14,CDKN2C,ATP8B1,REG4,CDC42BPG,NR2F1,HMGA1,PLEKHA6,CGN,SEMA4G,NR2F2,HSPA2,KRT19,TMEM158,LHX2,F2RL1,SIM2,BCAR1,SSBP…
gene_set_query	758	ZNF486	679.7	ARCHS4 Coexpression,978;Enrichr Queries,243;GTEx Coexpression,818	TOP2A,IFITM2,GLDC,MCM8,HMGB2,ACTB,CDC20,LGALS1,CCND1,MSANTD2,SPTLC3,ZNF726,PCLAF,CYP1B1,AKT1,PRKACA,CCBE1,ZNF681,IGFBP5,DAPK2,F2R,SORD,EMP1,SHISA2,IL17RD,TM4SF1,ADAM19,BCAM,ZNF519,CRISPLD2,SCNN1A,PXDN,ZNF714,CKS2,S100A5,S100A4,MCM6,PLA2R1,MFGE8,TNFRSF21,CD44,CCDC150,ZNF273,SEMA3D,CDCA5,RAB1B,CRABP1,PRKX,THBS1,AURKB,CNN3,GJC1,SCUBE3,ADGRG1,ORC6,HCAR1,MAT2A,NACC1,GBP2,PDZD7,ABCA1,ACBD7,XRCC2,PBX4,S…
gene_set_query	759	SNAPC2	680	ARCHS4 Coexpression,1140;GTEx Coexpression,220	KANK2,SYNM,TMEM200B,PLPPR2,RAB1B,PXN,TWF2,ADARB1,ACTB,GLI2,GJC1,RPS6KA4,SH3BGRL,ERMP1,INPP5A,PNMA1,ALDH1B1,NACC1,DACT3,PGM5,S1PR3,JAM3,RBPMS,LOXL1-AS1,TPM2,RNF26,HMGA1,NME4,TUBB4B,PBX1,SMTN,UBE2S,COL6A1,FSCN1,PLIN3,CSPG4,SAE1,RAMP1,VCL,SLC2A4RG,TELO2,PHF19
gene_set_query	760	LBX2	680.7	ARCHS4 Coexpression,606;Enrichr Queries,268;GTEx Coexpression,1168	SLC25A1,COL18A1,TINAGL1,GLDC,TONSL,ETFA,ESPN,HOXA13,HOXA10,EVA1A,CCND1,SOX18,ANPEP,CREB3L1,CYP1B1,SKP2,SOX7,GAMT,PDGFRA,COL27A1,IGFBP5,F2R,IGFBP2,EN1,ETV4,GCHFR,ALDH1A3,ACOX2,PXDN,FSCN1,MXRA8,SLC25A10,FBP1,CD44,CCDC150,DTYMK,CRABP2,SHMT1,WNK4,GATA3,GATA2,THBS1,AURKB,RECQL4,C5,EBP,GBX2,HAUS8,GTF2IP4,ST3GAL6,BID,CPA4,HSD3B7,SERPIND1,NR2F1,FANCA,HMGA2,NR2F2,HSPA2,SEMA4G,SMAD6,DHRS3,FOSL1,LHX2,CYP1A1…
gene_set_query	761	ZNF385B	681	ARCHS4 Coexpression,309;Enrichr Queries,896;GTEx Coexpression,838	FHOD3,CNTNAP1,TINAGL1,RAB3A,STEAP4,OGDHL,SLC8A1,SCAMP5,BCL7A,CKMT1B,CTSH,SCN1B,ZNF365,CCBE1,EPHA7,IGFBP5,HPCAL1,ADAM11,UBE2QL1,FRMD4A,NAV2,SPTB,DNM1,ALDH1A3,PXDN,RGS7BP,RAPGEF5,PTMA,RBM24,FKBP5,CAMK2B,NDRG4,NFIX,HLF,ATP1A3,TMTC1,AK5,TRHDE,THBS1,AURKB,DDN,DPP4,CAMK2N1,CREG2,SPOCK1,NPTX1,LINC01963,CPA4,PACSIN1,ABCA1,MPP2,CYB5A,GABBR2,NEGR1,KCNB1,CAV1,KIAA1549L,NR2F2,SORL1,GPR137C,PKIB,SBK1,FGF14,DL…
gene_set_query	762	SPIB	681.5	ARCHS4 Coexpression,1341;Enrichr Queries,1050;ReMap ChIP-seq,266;GTEx Coexpression,69	EHF,STEAP4,CD82,MKI67,PREX1,RASSF2,ZNF726,ZNF724,NUSAP1,COTL1,DLEU2,ICOSLG,TMPO,NUP210,DAPK2,F2R,ESCO2,SGO1,ADAM19,DEPDC1B,FANCD2,SAP25,SIDT1,VOPP1,TRIM14,S100A4,ADAM8,S100A9,OTULINL,PIF1,SEMA7A,TCF7,TWF2,ADRB2,GATA3,PLA2G7,CORO1A,RAD51AP1,DPP4,HCAR1,ORC1,SRGAP3,KCNN4,PLXNA4,CPA4,APOBEC3C,ACBD7,CDT1,WNT10B,STIL,ST14,SMAD3,NBEAL2,FAM111B,TBXAS1,ESAM,ZBTB8B,RAD18,APOBEC3B,ITM2C,CNTNAP1,TINAGL1,ITGB…
gene_set_query	763	TCF20	681.7	ARCHS4 Coexpression,853;Enrichr Queries,1091;GTEx Coexpression,101	TOP2A,TONSL,NUCKS1,MSI2,MKI67,SYNE2,CMIP,LMNB2,LMNB1,GM2A,PTTG1,MPRIP,TOPBP1,POLE,DLGAP5,TMPO,GTF2I,RMI2,LIG1,NUP210,NAV2,PASK,CKAP5,MMS22L,ESPL1,INCENP,FANCD2,PXDN,GEMIN4,MCM4,MYH9,EPHA1,AHDC1,DSC3,NFIX,DHX9,GPR87,TROAP,PARD6G,LYPD3,TTK,EVPL,AURKB,BRIP1,SH3BP1,RACGAP1,POLR2A,MGAT5,NSD2,NACC1,PLCG1,RBM12,HES2,PROM2,PLK4,FANCI,GINS1,TCF7L2,ZNF185,SMAD3,JUP,CCDC138,CDC42BPG,FANCA,TRERF1,SORL1,HIPK2…
gene_set_query	764	NEUROG3	683	ARCHS4 Coexpression,773;Enrichr Queries,921;GTEx Coexpression,355	TINAGL1,OLFML2B,HMGB3,ADRA1D,ESPN,GLI2,RNF157,STS,SIX2,ENC1,CYP1B1,SOX9,ABCD1,BAHCC1,YWHAH,EPHA5,SEMA6B,PDGFRA,SLC2A12,IGFBP2,MYO7B,VSTM2L,EN1,MUC3A,C1QL1,ALDH1A3,PSRC1,PXDN,CAMK2B,BRSK2,PLPPR2,PLPPR5,CDCA7,PDGFB,ATP1A3,TNFRSF11A,AK5,GATA3,HOXB13,TRHDE,AURKB,MUC2,TSPAN8,GBX2,PCBP4,CREG2,LMNA,NPTX1,PCNT,HES2,B4GALNT4,WNT4,PNPLA7,REG4,WNT7B,NR2F1,PLEKHA6,NBEAL2,NR2F2,BRI3BP,KRT19,LHX2,FKBP1B,MAP6D1…
gene_set_query	765	GTF2B	684	ARCHS4 Coexpression,1278;ENCODE ChIP-seq,35;ReMap ChIP-seq,145;GTEx Coexpression,1278	JPT1,ANKLE1,NUDT1,TMEM97,SMC4,ACTB,CDC20,LGALS1,MPRIP,SOX18,WDR90,PCLAF,PDK3,AKT1,FBXO5,PRKACA,ATXN7L2,TMPO,WDHD1,TANGO6,ENTPD2,NUP210,LARS2,CD109,ZNF714,KIF20B,ZNF273,CDCA3,SDC4,CDCA5,TWF2,NCAPG,SKA3,SLC5A3,NCAPH,DSN1,CYB5R3,PCBP4,NUP85,HLTF,PLCG1,KCNN4,RBM12,ATRIP,PPARGC1B,CEP78,APOBEC3C,CDT1,PRRT3,JUP,FZD4,XRCC2,PLK1,NBEAL2,PBX4,ZWINT,FOSL1,TPX2,POLA2,SMTN,MEX3A,NMU,APOBEC3B,ACHE,NCAPG2,KIF14,…
gene_set_query	766	NEUROD1	685	ARCHS4 Coexpression,1150;Enrichr Queries,1068;ReMap ChIP-seq,96;GTEx Coexpression,426	ANKLE1,RAB3A,IFITM2,TONSL,LOXL4,CELSR2,ACTB,CMIP,RPS6KA4,SAMD14,SOX18,TUBB3,CREB3L1,WDR90,CKMT1B,PLCE1,SOX9,PRKACA,MAP3K6,HADH,BAHCC1,TMEM14A,GAMT,SEMA6B,EPHA5,PAQR4,IGFBP5,APLP1,HPCAL1,ADAM11,PCOLCE,HSPG2,ACAP3,SAP25,FSCN1,MXRA8,TAGLN2,CTXN1,LINC00643,ISYNA1,RNASEH2A,COL13A1,ABCB9,GATA2,PKMYT1,FAM171A2,SCIN,PCBP4,NACC1,CDH24,NPTX1,SRGAP3,KCNN4,PDZD7,ASIC1,WNT4,CDT1,ATP8B3,SMAD3,HMGA1,NR2F1,NR2F2…
gene_set_query	767	THAP4	686	ARCHS4 Coexpression,365;Enrichr Queries,590;GTEx Coexpression,1103	TFRC,PEBP1,FOXM1,ACTB,LMNB2,RPS6KA4,TUBA1B,CCND1,PRADC1,AKT1,MYBL2,TK1,ENDOG,ACOT7,SORD,NME4,SDHA,TUBA4A,SAPCD2,INCENP,PXDN,CKS2,SRSF2,MCM3,FSCN1,MCM4,TAGLN2,MCM5,SLC25A10,MCM6,RBM24,S100A9,PTMA,THOP1,TELO2,FKBP5,USP13,DTYMK,PKN3,CDCA5,RAB1B,LRP5,ATP5MC3,UQCR10,PKMYT1,AURKB,CAND2,RECQL4,MAT2A,POLD1,LMNA,NACC1,E2F1,CKB,ATP5MF,SLC19A1,RANBP1,RRM2,ICMT,HMGA1,FANCA,TUBB4B,UBAC1,PPP5C,UBE2S,UBE2T,SAE1…
gene_set_query	768	PBX2	686	ARCHS4 Coexpression,915;Enrichr Queries,552;ReMap ChIP-seq,170;GTEx Coexpression,1107	EHF,FHOD1,MKI67,ACTB,CMIP,PREX1,CCND3,LGALS1,CCND1,RASSF5,CREB3L1,STMN1,COTL1,SIRPA,AKT1,PRKACA,MAP3K6,BAHCC1,TGM2,GTF2I,MYLIP,HPCAL1,PCOLCE,FRMD4A,HSPG2,CDC25B,MBNL1-AS1,ADGRB2,SAP25,FSCN1,ADAM8,ASF1B,FKBP5,ISYNA1,RNASEH2A,TTYH3,CRABP2,PXN,GATA2,PKMYT1,CORO1A,ADGRG1,NACC1,PLCG1,KCNN4,PDZD7,ABCA1,CDT1,ATP8B3,SMAD3,JUP,FZD4,XRCC3,HMGA1,FANCA,HMGA2,NBEAL2,NR2F2,UBAC1,PBX1,FOSL1,FAM111A,DLG4,TBXAS1,…
gene_set_query	769	ZNF883	686	ARCHS4 Coexpression,1018;GTEx Coexpression,354	JPT1,CSRNP3,THRA,PLEKHB1,PLPPR5,FMN2,AK5,HMGB1,SKA2,FAM171A1,CACNG7,RAB40B,KHDC1,STMN1,PHACTR3,EFHD2,AKT1,ASIC1,TUB,B3GALNT1,GDF11,SUN2,HELLS,SCD5,APLP1,VASH2,HS3ST5,EFR3B,GPRC5B,DLG4,ZNF738,CSPG5,MYH9,NACAD,TAGLN2,LINC00641,PRTFDC1
gene_set_query	770	SOX6	686.8	ARCHS4 Coexpression,967;Enrichr Queries,548;ReMap ChIP-seq,261;GTEx Coexpression,971	EHF,ANKLE1,TFRC,MAML2,COL12A1,CELSR2,ACTB,SLC8A1,AMOT,RPS6KA4,LAPTM4B,CCND3,CCND1,PLCE1,AKT1,MAP3K8,SOX9,PRKACA,HMGN2,HADH,BAHCC1,GLUL,TMPO,GAMT,MYLIP,PDGFRA,EPHA7,NUP210,IGFBP5,MTUS1,FRMD4A,CPED1,COL4A1,FSCN1,TAGLN2,VCL,TMPO-AS1,ASF1B,RNASEH2A,ANAPC15,GATA2,LTBP1,NACC1,ABCA1,CDT1,SMAD3,HMGA1,NR2F1,NBEAL2,NR2F2,UBAC1,PBX1,GPR137C,FOSL1,TPX2,NMU,RNF182,LHX6,ZBTB8B,TINAGL1,MCM7,LRRC38,ATP2A1,GLI3,S…
gene_set_query	771	ATOH7	687	ARCHS4 Coexpression,649;Enrichr Queries,1014;GTEx Coexpression,398	RAB3A,TINAGL1,CSRNP3,GUCY1B1,ARL6IP1,PODXL2,STMN3,OGDHL,CELSR2,SLC8A1,ELAVL2,SCAMP5,SAMD14,TUBB3,DPF1,ENC1,YWHAH,EPHA5,IGFBP5,IGFBP2,NOG,ADAM11,NAV2,SORCS2,DNM1,MOB3B,CLDN11,ADGRB2,PXDN,TNFRSF11A,DTX4,TRHDE,AURKB,CACNG7,PDZD4,FAM171A2,PNMA1,CAMK2N1,RAB26,PCBP4,SLITRK5,FSD1,KIF3C,GPR156,PACSIN1,CPA4,GABBR2,MPP2,PRRT3,NEGR1,KCNB1,KIAA1549L,INHBB,GPR4,NR2F2,SULF2,TMEM158,DLG4,FAM131B,REEP2,RNF182,CA…
gene_set_query	772	CEBPE	687	ARCHS4 Coexpression,443;Enrichr Queries,558;GTEx Coexpression,1060	TOP2A,COL18A1,TINAGL1,IFITM2,HDAC10,ITGB2,DDX12P,SECTM1,MKI67,CHTF18,PYCARD,CDC20,STK10,LGALS1,RASSF2,CCND1,ANPEP,WDR90,COTL1,EFHD2,CD37,TK1,POLE,TGM2,NUP210,CRISPLD2,SAP25,IL1B,PXDN,BIRC5,ADAM8,MCM5,S100A9,CD44,UHRF1,GATA2,CORO1A,THBS1,AURKB,SH3BP1,POLD1,P2RY2,LMNA,RELT,SLC19A1,CPA4,CMTM7,RRM2,SMAD3,XRCC3,FANCA,NBEAL2,SORL1,DHRS3,TICRR,FOSL1,TBXAS1,CDK1,SMAP2,MXD3,ITM2C
gene_set_query	773	RELB	688.5	ARCHS4 Coexpression,790;Enrichr Queries,978;ReMap ChIP-seq,86;GTEx Coexpression,900	MAML2,CD82,HDAC10,FHOD1,PLAT,NUCKS1,OLFML2A,ACTB,STK10,SAMD14,LGALS1,CCND1,SOX18,ANPEP,RASSF5,COTL1,CYP1B1,SIRPA,MAP3K8,DLEU2,TGM2,MAP2K3,ENTPD2,VASH2,FSCN1,VOPP1,TAGLN2,ADAM8,S100A4,PRR11,TEDC1,DNMT1,SEMA7A,RNASEH2A,SDC4,TCF7,TWF2,PIK3R3,TNFRSF11A,CORO1A,SKA2,NACC1,KCNN4,SLC19A1,B4GALNT4,ABCA1,ABCA2,WNT10B,SMAD3,NEK6,IFFO2,NR2F2,SMAD6,FOSL1,TPX2,MEX3A,LHX2,CDK2,TBXAS1,MXD3,ITM2C,TINAGL1,ITGB2,HM…
gene_set_query	774	DUXA	689	ARCHS4 Coexpression,1210;Enrichr Queries,752;GTEx Coexpression,105	COL18A1,OLFML2B,TINAGL1,PTPRS,ITGB5,ZNF492,CD82,LAMC3,LRRC38,ACTB,LOXL1,GLI3,GLI2,TIMP2,TNFAIP8L1,DACT3,PLS3,SOX9,FBXO5,MYLIP,SUN2,CCBE1,EPHA7,LOXL1-AS1,TPM2,IGFBP2,DENND2A,EN1,FOXL1,NAV2,CPED1,MBNL1-AS1,ZNF878,COL8A1,MYH9,MFGE8,TRABD2B,NOTCH3,MEGF6,NFIX,GATA3,HOXB13,CRIP1,LTBP1,THBS1,CENPA,AURKB,SH3BGRL,NWD1,CCNB1,CYB5R3,GRK5,ALDH1B1,GBX2,HAUS7,TBX20,KHDC1,CHSY3,CPA4,TCF7L2,STIL,RRM2,DDIAS,UBE2C…
gene_set_query	775	TIGD2	689.7	ARCHS4 Coexpression,278;Enrichr Queries,510;GTEx Coexpression,1281	ARHGAP11A,TINAGL1,TFRC,GLDC,DSCC1,HMGB2,ETFA,MKI67,SMC4,LMNB1,EVA1A,CCND1,EXO1,ENC1,PDK4,COTL1,MAP3K8,SKP2,GLUL,ZNF367,CEP55,TMPO,NDC1,MYLIP,DAPK2,MTUS1,EMP1,HASPIN,CDC25A,GCHFR,CCNA2,PXDN,FEZ2,CKS2,PLIN2,KIF2C,FBP1,DTL,FKBP5,MCM2,PCNA,SDC4,DHX9,SHMT1,CDCA7,PIK3R3,NCAPG,ADRB2,HMMR,THBS1,CENPA,AURKB,CNN3,AURKA,C5,MAT2A,GBP2,RBM12,ABCA1,TCF7L2,RRM2,SERPIND1,ATAD2,FANCA,GGH,SORL1,SHCBP1,DHRS3,TICRR,…
gene_set_query	776	INSM1	692.3	ARCHS4 Coexpression,364;Enrichr Queries,847;GTEx Coexpression,866	PODXL2,TMEM200B,PCSK9,STMN3,ELAVL2,SCAMP5,SLC22A17,TUBB3,ENC1,NEFL,CYP1B1,SOX9,HADH,IGFBP5,APLP1,UBE2QL1,KSR2,P3H3,SHISA2,ACAP3,FAM222A,CACNB3,PXDN,FSCN1,CTXN1,CD44,CAMK2B,BRSK2,CRABP1,GATA3,PKMYT1,THBS1,AURKB,FAM171A2,GBX2,RAB26,CAMK2N1,PCBP4,SPOCK1,NPTX1,PDZD7,ASIC1,TUB,TCF7L2,GDF11,PRRT3,RRM2,NR2F1,PBX3,PLEKHA6,INHBB,NR2F2,BAIAP3,ARHGAP33,SLC4A8,PLCXD3,SBK1,MEX3A,ZNF618,LHX2,NACAD,FOXA2
gene_set_query	777	STAT5B	692.5	ARCHS4 Coexpression,640;Enrichr Queries,640;ReMap ChIP-seq,250;GTEx Coexpression,1240	DCLRE1B,IFITM2,ACAA2,TFRC,TONSL,ACTB,PREX1,STK10,CCND3,LGALS1,RASSF2,CCND1,RASSF5,COTL1,AKT1,GLUL,TGM2,GAMT,ENTPD2,F2R,HASPIN,CDC25B,MBNL1-AS1,SAP25,TMEM139,SRSF2,ADAM8,S100A9,VCL,FKBP5,DNMT1,RNASEH2A,TXK,TCF7,TWF2,GATA3,PMF1,CORO1A,NCAPH,ADGRG1,PLCG1,ATRIP,ATP5MF,ABCA1,SMAD3,JUP,HMGA1,FANCA,NBEAL2,PBX4,FANCG,FOSL1,TPX2,MEX3A,DLG4,TBXAS1,MXD3,ITM2C,TOP2A,TINAGL1,MCM7,THRA,ITGB2,SECTM1,BRCA1,FOXM1…
gene_set_query	778	VEZF1	692.7	ARCHS4 Coexpression,616;Enrichr Queries,818;GTEx Coexpression,644	TOP2A,SYNM,TFRC,HMGB2,MSI2,HMGB1,CMIP,ACTB,GLI3,SYNE2,PYCARD,JPH2,TUBA1B,LGALS1,CCND1,TUBB3,STMN1,TIMP2,PGM5,SOX9,GLUL,TMPO,GTF2I,KLF12,IGFBP5,TPM2,ITGA1,IL17RD,GCHFR,MBNL1-AS1,B3GNT4,PXDN,MYH9,TAGLN2,VCL,CD44,KANK2,SDC4,NEXN,PIK3R3,THBS1,AURKB,CNN3,SKA2,GJC1,MAT2A,PCBP4,GPC4,ABCA1,WWTR1,TCF7L2,RANBP1,SMAD3,RBPMS,TMEM64,NR2F2,PBX1,SMTN,ZNF618,ZNF738,HNRNPA2B1,ZNF217,ITM2C
gene_set_query	779	THAP9	692.7	ARCHS4 Coexpression,469;Enrichr Queries,74;GTEx Coexpression,1535	TOP2A,ERCC6L,KIF14,KIF11,HMGB1,BRCA2,SMC4,RPS6KA4,EXO1,MIS18BP1,STMN1,NUF2,AKT1,OIP5,KNTC1,SLC16A9,ATXN7L2,PRKACA,MYBL1,DLGAP5,WDHD1,HELLS,SUN2,ZNF681,RMI1,ZGRF1,CKAP2,VRK1,KNL1,HASPIN,CDC25A,CCNA2,ASPM,MMS22L,DEPDC1B,ZNF92,INF2,CCNE2,PXDN,CKS2,G2E3,MYH9,TAGLN2,DNA2,KIF20B,DTL,MCM2,BLM,ZNF273,RAB1B,PXN,CDCA7,TTK,WDR62,AURKB,UNG,GJC1,NACC1,ECT2,E2F8,BARD1,PLK4,GINS1,CENPU,ATAD5,CCDC138,FANCA,CDC7,…
gene_set_query	780	FOXJ2	692.8	ARCHS4 Coexpression,767;Enrichr Queries,1043;ReMap ChIP-seq,134;GTEx Coexpression,827	ANKLE1,ARL6IP1,GMNN,HJURP,TMEM97,ACTB,STK10,CCND3,CCND1,STMN1,DPF1,PDK4,PRKACA,BAHCC1,GAMT,IGFBP5,F2R,VASH2,FRMD4A,ACYP1,ASRGL1,MBNL1-AS1,TAGLN2,FAR2,S100A9,CTXN1,VCL,TEDC1,SEMA7A,ISYNA1,PKDCC,SDC4,PXN,ADRB2,OAZ2,FAM171A1,CCNB1,BRIP1,NUAK1,SCIN,NACC1,PLCG1,ECT2,GAS2L1,ATRIP,ATP5MF,ABCA1,OSBPL7,SMAD3,NEK6,FANCA,NBEAL2,CGN,PBX1,MEX3A,DNMBP,UBE2T,CSPG4,SAE1,ITM2C,MCM7,THRA,ITGB2,ELFN2,VSIR,ARMH4,SUM…
gene_set_query	781	ZNF852	696	ARCHS4 Coexpression,566;GTEx Coexpression,826	ITGB5,PLPPR2,PRIM1,CDCA7L,RAB1B,LRP3,PMF1,LMNB1,EBP,MPRIP,MIS18BP1,NACC1,TIMP2,AKT1,CASP2,FBXO5,DLEU2,TOPBP1,PRKACA,TMPO,RFC5,BARD1,TGIF2,ATAD5,MASTL,WDR76,GCHFR,SELENON,INF2,ZNF878,FSCN1,CALM3,RAD18,BCAR1,SLC2A4RG
gene_set_query	782	ZNF560	697.3	ARCHS4 Coexpression,80;Enrichr Queries,720;GTEx Coexpression,1292	ERCC6L,PTPRS,ZNF492,LAMC3,GLDC,NRK,DSCC1,BUB1B,HMGB3,CTSV,BRCA2,ELAVL2,PTTG1,ANPEP,CHEK1,PDK4,CYP1B1,MYBL2,NEK2,SLC16A9,SPDL1,DLGAP5,PDGFRA,WDHD1,HELLS,IGFBP4,VASH2,SHISA2,SORCS2,REXO5,ANO1,PXDN,CKS2,G2E3,KIF2C,TESMIN,DNA2,KIF20B,DTL,CCDC150,DSC3,CDCA2,PCNA,PDE1C,CRABP1,LRP4,LPAR3,FBLN1,TTK,WDR62,GATA3,HMMR,SKA3,AURKB,NCAPH,AURKA,RAD54B,CCNB2,GNA14,CCNB1,GBX2,ORC1,SPOCK1,GPC4,BUB1,PLXNA4,CPA4,CEP…
gene_set_query	783	DBP	697.7	ARCHS4 Coexpression,1519;Enrichr Queries,390;GTEx Coexpression,184	EPHB6,TINAGL1,PODXL2,THRA,TFRC,BHLHE41,STMN3,CELSR2,ACTB,SCAMP5,SAMD14,LGALS1,BCL7A,CCND1,TIMP2,PDK4,DACT3,GLUL,TGM2,GAMT,DGAT2,IGFBP5,IGFBP4,DAPK2,IGFBP2,EMP1,DNM1,TUBA4A,ACAP3,B3GNT4,PXDN,COL6A1,FSCN1,S100A4,ALDOC,RIN1,MFGE8,S100A9,FKBP5,CAMK2B,NDRG4,ZNF273,PHLPP1,SDC4,LRP4,PLA2G7,THBS1,AURKB,SELENBP1,FOXRED2,CACNG7,PDZD4,FAM171A2,HCAR1,CAMK2N1,RAB26,SLITRK5,S1PR3,SRGAP3,CKB,GBP2,PDZD7,B4GALNT4…
gene_set_query	784	TRAFD1	699	ARCHS4 Coexpression,840;Enrichr Queries,1092;GTEx Coexpression,165	TINAGL1,IFITM2,CD82,ITGB2,NUDT1,HMGB2,SECTM1,ZDHHC3,LMNB1,PYCARD,STK10,LGALS1,RASSF2,GM2A,MIS18BP1,RASSF5,EFHD2,CASP2,CTSH,MAP3K8,CD37,TOPBP1,GLUL,TGM2,RMI2,RFC2,TNFRSF18,DDB2,FANCD2,OAS3,PXDN,TAGLN2,ADAM8,S100A9,CD44,ASF1B,FKBP5,SDC4,CORO1A,THBS1,AURKB,SH3BP1,HAUS8,POLD1,LMNA,ST3GAL5,STOM,CKB,GBP2,APOBEC3C,BARD1,ABCA1,MGME1,JUP,FANCA,NBEAL2,POLA2,CDK2,TACC3,ZNF217,SMAP2,MXD3,ITM2C
gene_set_query	785	ZNF473	699.3	ARCHS4 Coexpression,800;Enrichr Queries,34;GTEx Coexpression,1264	DCLRE1B,DSCC1,CCNF,TMEM97,MKI67,SMC4,SMC2,CHEK1,NEK2,KNTC1,FBXO5,SKP2,TMPO,WDHD1,MTUS1,CDC25A,MELK,CCNE2,TBC1D21,GEMIN4,TIMELESS,KIF20A,DNA2,BLM,CDCA5,CDCA7,NCAPG,WDR62,BRIP1,DSN1,CCNB1,ORC6,RACGAP1,FAM83D,CPA4,PLK4,FANCI,CDT1,STIL,SMAD3,UBE2C,PLK1,HMGA1,FANCA,CDC7,NDC80,FOSL1,TPX2,KIF4A,CDK1,TOP2A,FEN1,MCM7,KIF14,HMGB2,MCM10,BRCA1,KIF11,BRCA2,KIF15,EXO1,MYBL2,CEP55,RFC5,HELLS,RFC3,RFC2,CKAP5,REX…
gene_set_query	786	ZNF579	700.7	ARCHS4 Coexpression,395;Enrichr Queries,914;GTEx Coexpression,793	PHTF2,COL18A1,PRR7,TINAGL1,TMEM200B,TONSL,STMN3,ATP2A1,CHTF18,ACTB,LGALS1,CCND1,SIX2,MYO18A,RAC3,ATXN7L2,SCN1B,GAMT,ENDOG,CCDC34,IGFBP4,F2R,UBE2QL1,NME4,NRG2,SPTB,CACNB3,PXDN,COL6A1,FSCN1,CTXN1,AHDC1,USP13,BRSK2,LRP3,AURKB,CAND2,FAM171A2,PCBP4,LMNA,NACC1,CDH24,CKB,PCNT,B4GALNT4,CDT1,GDF11,WNT7B,HMGA1,FANCA,NR2F2,UBAC1,SBK1,MEX3A,ZNF618,UBE2S,LHX2,NACAD,BCAR1,SLC2A4RG,SSBP4,ITM2C
gene_set_query	787	DMRTA1	702	ARCHS4 Coexpression,540;Enrichr Queries,441;GTEx Coexpression,1125	TINAGL1,COL12A1,TMEM97,MKI67,GLI3,ELAVL2,STK10,CCND3,EVA1A,CCND1,ENC1,PDK4,EFHD2,ITGB8,CYP1B1,SOX9,PDGFRA,SUN2,EPHA7,IGFBP5,CCDC34,NOG,ITGA1,EMP1,SHISA2,IL17RD,GCHFR,ALDH1A3,ACOX2,CCDC74A,PXDN,CDH11,SLC25A10,FBP1,ALDH7A1,PTGER4,SEMA3D,SHMT1,GATA3,PCDH18,THBS1,SLC5A3,AURKB,C5,EBP,CAMK2N1,SPOCK1,GPC4,CPA4,ABCA1,CYB5A,GDF11,SERPIND1,NEGR1,WNT7B,NR2F1,HMGA2,GGH,NR2F2,DHRS3,SULF2,MEX3A,ZNF618,LHX2,ZNF…
gene_set_query	788	ATF4	702.3	ARCHS4 Coexpression,1057;Enrichr Queries,1261;ReMap ChIP-seq,293;GTEx Coexpression,198	IFITM2,ARL6IP1,TFRC,CELSR2,ACTB,STS,LGALS1,CCND1,CREB3L1,AKT1,SIRPA,HMGN2,MB21D2,TMPO,DGAT2,TPM2,KNL1,HASPIN,HSPG2,CDC25A,COL4A2,SCNN1B,SRSF2,TTLL11,TAGLN2,CTXN1,S100A9,VCL,TMPO-AS1,ABCG1,ASF1B,NDRG4,SDC4,PLCXD1,GJC1,C5,NUAK1,NACC1,WWTR1,CDT1,ICMT,RBPMS,NDC80,UBAC1,ARHGAP33,SMTN,TBXAS1,NMT2,CSPG4,ITM2C,SYNM,CNTNAP1,HMGB2,ETFA,LMNB2,LMNB1,TUBA1B,PGM5,MYBL2,CKAP2L,ITGA1,NME4,INCENP,COL6A1,CAT,CKS2,…
gene_set_query	789	RBSN	703	ARCHS4 Coexpression,917;GTEx Coexpression,489	CSRNP3,THRA,PLEKHB1,NUCKS1,FMN2,SKA2,PDLIM1,CACNG7,RAB40B,HCAR1,PHACTR3,DACT3,SRGAP3,LINC01963,ASIC1,ACBD7,TUB,GDF11,MPP2,KCNB1,ROM1,SCD5,EFR3B,GPR137C,DNM3,SLC4A8,GPRC5B,ZNF519,FAM131B,REEP2,CSPG5,NACAD,TAGLN2,LINC00641,ZBTB8B,CDK5R1
gene_set_query	790	ZNF775	703	ARCHS4 Coexpression,693;Enrichr Queries,366;GTEx Coexpression,1050	COL18A1,TINAGL1,THRA,HDAC10,HMGB2,STMN3,CHTF18,ACTB,PREX1,LGALS1,EFHD2,CD37,GAMT,SUN2,EGFL7,NUP210,CDC25B,CACNB3,RASA3,SAP25,PXDN,SIDT1,FSCN1,FAM20C,EVL,ALDOC,SLC29A1,CTXN1,AHDC1,FKBP5,NOTCH3,BRSK2,TTYH3,PLPPR2,SDC4,TCF7,CORO1A,AURKB,FAM171A2,PALMD,SH3BP1,CD59,CKB,PLCG1,ABCA1,OSBPL7,JUP,XRCC3,NR2F1,FANCA,SHISAL1,SMAD6,ARHGAP33,SMTN,SBK1,MEX3A,LHX2,UBE2T,NACAD,SSBP4,BCAR1,SPC24,CDKN3,ITM2C
gene_set_query	791	ZNF318	704.8	ARCHS4 Coexpression,1444;Enrichr Queries,1097;ReMap ChIP-seq,260;GTEx Coexpression,18	HJURP,BUB1B,ADARB1,MKI67,SMC4,SMC2,LAPTM4B,STK10,CCND3,LGALS1,EME1,PTTG1,RASSF5,STMN1,ZNF724,NUSAP1,COTL1,NEK2,OIP5,KNTC1,MAP3K8,TMPO,GTF2I,GEN1,WDHD1,NUP210,ZGRF1,VASH2,VRK1,ESCO2,KNL1,CDC25C,HASPIN,CDC25A,TUBA4A,TRAIP,SGO1,CPED1,SGO2,DEPDC1B,FANCD2,S100A5,S100A4,TAGLN2,S100A3,TMPO-AS1,VCL,ABCG1,ASF1B,PTGES,PIF1,DNMT1,SEMA7A,CDCA2,CDCA3,DHX9,CDCA5,PXN,CDCA8,NCAPG,HMMR,WDR62,PDS5B,FBXO43,NCAPH,RA…
gene_set_query	792	PAX7	706	ARCHS4 Coexpression,466;Enrichr Queries,783;GTEx Coexpression,869	PHTF2,TINAGL1,LRRC38,ATP2A1,GLI3,GLI2,CCND1,SIX2,MYO18A,SOX9,SCN1B,ADAMTS7,GAMT,PDGFRA,ENDOG,IGFBP5,TPM2,CTNNBIP1,IGFBP2,EN1,IL17RD,SPTB,SORCS2,COL4A2,CCDC74A,PXDN,CDH11,RBM24,CTXN1,USP13,NFIX,GATA3,GATA2,THBS1,AURKB,OAZ2,CAND2,FAM171A1,FAM171A2,GBX2,CAMK2N1,PCBP4,HIVEP3,GPC4,PCNT,WNT4,JAM3,TCF7L2,GDF11,WNT7B,NR2F1,HMGA2,NR2F2,UBAC1,PBX1,ARHGAP33,MEX3A,ZNF618,LHX2,NACAD,SPRY1,SIM2,NES,FOXA2
gene_set_query	793	FOXD4L1	706	ARCHS4 Coexpression,754;Enrichr Queries,789;GTEx Coexpression,575	ACHE,MTCL1,TONSL,SAMD14,CHEK1,ZNF724,CKMT1B,RAC3,ZNF385B,CYP1B1,POLE,ICOSLG,PDGFRA,TANGO6,NOG,HPCAL1,ADAM11,TENT5C,ACAP3,ALDH1A3,IL1B,PXDN,HAP1,FAM72C,CAMK2B,NDRG4,CEMIP,NFIX,WNK4,ADRB2,GATA2,PLCXD1,GACAT2,THBS1,AURKB,RECQL4,ADGRG1,HCAR1,RAB26,CAMK2N1,KCNMB4,NPTX1,SRGAP3,PDZD7,WNT10B,HSD3B7,CDT1,RPH3AL,SCD5,XRCC3,NR2F2,SMAD6,TUBB4A,BRI3BP,DHRS3,ARHGAP24,GPR137C,SBK1,FAM131C,ZNF702P,CYP1A1,LHX6,SC…
gene_set_query	794	REPIN1	706	ARCHS4 Coexpression,699;Enrichr Queries,507;GTEx Coexpression,912	COL18A1,TINAGL1,TFRC,MCM7,ECI2,ETFA,MSI2,HMGB1,GBA2,ACTB,LMNB2,LMNB1,RPS6KA4,LAPTM4B,TUBA1B,LGALS1,CCND1,PRADC1,TIMP2,EFHD2,PLS3,AKT1,PRKACA,ACADS,GLUL,GAMT,ENDOG,NUP210,IGFBP4,TUBA4A,INF2,SAPCD2,INCENP,PXDN,FSCN1,MYH9,TAGLN2,SLC25A10,SLC29A1,MFGE8,S100A9,PTMA,THOP1,CD44,TELO2,SDC4,RAB1B,LRP5,UQCR10,THBS1,AURKB,RECQL4,ADGRG1,POLD1,LMNA,NACC1,CKB,PLCG1,TCF7L2,RRM2,SMAD3,JUP,HMGA1,FANCA,DHRS3,WNK2,…
[truncated: 838 more rows]
