# Supplementary material for: SBFI Inhibitors Reprogram Transcriptomic Landscape of Prostate Cancer Cells Leading to Cell Death
Source: Cancers (Basel). 2025 Nov 21;17(23):3723. doi: 10.3390/cancers17233723 (PMC12691007; doi:10.3390/cancers17233723)
Supplement: Supplementary file 1 [file cancers-17-03723-s001.zip › Supplementary Table S3.xlsx]

## Sheet: Upregulated genes
Query Name	Rank	TF	Score	Library	Overlapping_Genes
gene_set_query	1	DDIT3	9.667	ARCHS4 Coexpression,3;Enrichr Queries,1;GTEx Coexpression,25	ERRFI1,IRS2,SAT1,ETS2,LGALS3,THAP9-AS1,ZFP36,FTH1,SESN2,CCRL2,NAMPT,CHAC1,JUNB,PSPH,ZNF165,GABARAPL1,SLC38A1,RSAD2,GPT2,ARRDC3,NEAT1,KMO,GEM,SELENOM,SELENOS,MTHFD2,DNAJB11,DDIT4,TRIB3,NUPR1,SQSTM1,EIF1B,ATF3,ATF4,FTL,SHMT2,SLC1A4,SLC1A5,NDRG1,HSP90B1,STC2,UBC,EIF4EBP1,HMOX1,PMAIP1,PCK2,SDF2L1,JUND,HSPA5,GADD45A,HSPA6,ASNS,MIR616,KLHL24,MANF,EIF1,ISG20,NR4A2,IL6,SLC6A9,TMEM116,BHLHE40,MAFF,CREBRF,…
gene_set_query	2	ATF3	14.5	Literature ChIP-seq,1;ARCHS4 Coexpression,1;ENCODE ChIP-seq,28;Enrichr Queries,14;ReMap ChIP-seq,20;GTEx Coexpression,23	ERRFI1,MT1M,JMJD1C,GCC1,BACH1,PTPDC1,EPB41L4A-AS1,LGALS3,EDNRA,FTH1,LIPH,RPS6KA2,NAMPT,C3AR1,HOXA1,PXDC1,CHAC1,ZFPL1,DUS4L,JUNB,HES7,GABARAPL1,PRKAB2,RSAD2,ARRDC3,ALG2,ENTPD7,KCNK15,MYO7A,GTPBP2,ATG13,EML5,BCAN,ARC,THAP5,HOXB9,RRAGC,MTHFD2,DDIT3,DDIT4,HECA,TRIB3,RBCK1,EIF1B,ATP6V0D2,ATF3,ZSCAN29,ATF4,SHMT2,STC2,HMOX1,DYM,SLAMF7,ZBED3,XBP1,JUND,GADD45A,SIAH2,SLC33A1,EDEM2,SNHG8,PYCR1,RAB39B,HSPBAP…
gene_set_query	3	JUN	21.83	Literature ChIP-seq,7;ARCHS4 Coexpression,19;ENCODE ChIP-seq,6;Enrichr Queries,33;ReMap ChIP-seq,6;GTEx Coexpression,60	ERRFI1,GCC1,KLHDC7B,BACH1,PTPDC1,LGALS3,EDNRA,ZSCAN31,LIPH,FTH1,NAMPT,FAM110B,FBXO4,ZFPL1,JUNB,HES7,TSPYL2,ZNF165,GABARAPL1,ARRDC3,DDX10,AP1AR,BHLHA15,MYO7A,GTPBP2,ROCK1P1,FAM86EP,ABCA10,ARC,MTHFD2,DDIT3,DDIT4,PRR16,LUCAT1,TRIB3,PREB,HECA,RBCK1,ATF3,ATF4,LINC01094,INTU,ZFPM2-AS1,XRRA1,ZNF703,HIVEP1,HMOX1,NRBF2,N4BP2,ZBED3,SLC10A5,NGFR,XBP1,JUND,ZNF383,GADD45A,SIAH2,OSGIN1,PYCR1,RAB39B,DCLK2,EIF1,…
gene_set_query	4	PLSCR1	25	ARCHS4 Coexpression,16;GTEx Coexpression,34	CPNE8,SAMD9L,CXCL8,NCF2,RNF19B,CXCL3,BACH1,CXCL2,MILR1,RAB43,LGALS3,CASP5,CTSL,KYNU,CCRL2,NAMPT,CASP4,C3AR1,UPP1,SLC30A7,RSAD2,HGF,CSGALNACT2,FNDC3B,TRAF1,KMO,SERPINB8,OSCAR,RAB32,ELF1,SLFN11,IRF1,ALPK1,ATF6,NSMAF,CD274,PTGS2,RELB,IFI16,NFIL3,ST8SIA4,SLAMF7,DNAJB9,GK,SLC31A2,EDEM2,NMI,ISG20,ERP44,IL6,CPEB3,IL18R1
gene_set_query	5	CSRNP1	26	ARCHS4 Coexpression,6;GTEx Coexpression,46	CXCL8,BTG1,RNF19B,SAT1,ETS2,THBD,ZFP36,CCRL2,NAMPT,TOM1,JUNB,KDM6B,TSPYL2,DUSP5,KLF13,DUSP1,TSC22D3,CSGALNACT2,TRAF1,OSCAR,ERN1,ELF1,PIGA,IRF1,LUCAT1,HECA,SMCR8,ATF3,HBEGF,PPP1R15A,CD274,CEBPB,AKNA,PTGS2,ADCY7,RELB,NFIL3,UBC,STX5,CD55,JUND,KLF4,PNRC1,EIF1,NR4A2,CCDC9,MAFF,BHLHE40,MXD1,OTUD1
gene_set_query	6	NFIL3	34	ARCHS4 Coexpression,68;Enrichr Queries,13;GTEx Coexpression,21	ERRFI1,NCF2,RNF19B,CBLB,IRS2,IL1RAP,BACH1,ETS2,LGALS3,ZFP36,FTH1,CCRL2,NAMPT,SESN2,CHAC1,JUNB,GABARAPL1,SLC38A1,CSGALNACT2,ARRDC3,FNDC3B,GEM,OSCAR,MTHFD2,DDIT3,DDIT4,ZNF438,HECA,TRIB3,NUPR1,ALPK1,ATF3,ATF4,NNMT,NDRG1,STC2,HMOX1,PMAIP1,NRBF2,TBC1D15,JUND,HSPA5,GADD45A,ASNS,ISG20,NR4A2,IL6,MAFF,BHLHE40,CREBRF,HBP1,MXD1,CDKN1A,BTG1,CXCL8,SLC7A11,VLDLR,RND3,CXCL2,HERPUD1,THBD,DUSP10,CASP4,UPP1,TGIF1,…
gene_set_query	7	ZNF267	34	ARCHS4 Coexpression,9;Enrichr Queries,27;GTEx Coexpression,66	SAMD9L,CDKN1A,BTG1,CXCL8,NCF2,SH3KBP1,JMJD1C,RNF19B,IRS2,SLC7A11,CXCL3,RND3,CXCL2,BACH1,ETS2,ZFP36,DUSP10,LAMP3,KYNU,NAMPT,CASP4,CCRL2,UPP1,JUNB,TGIF1,KDM6B,DUSP5,SLC38A1,RSAD2,NCOA3,TSC22D3,CSGALNACT2,ARRDC3,FNDC3B,TRAF1,GPCPD1,KMO,SERPINB8,GEM,SLC7A5,ELF1,ACAP1,MTHFD2,IRF1,DDIT4,RUBCNL,HECA,TLR6,ALPK1,ATF3,KDM7A,DDR2,HBEGF,NSMAF,PPP1R15A,CD274,ZCCHC7,SLFN5,PTGS2,ADCY7,HSPA13,UBE2J1,RELB,IFI16,N…
gene_set_query	8	BHLHA15	34.5	ARCHS4 Coexpression,65;GTEx Coexpression,4	ERO1B,ICA1,LARP1B,HERPUD1,SEC61A1,ODR4,SERP1,PGM3,GRB10,SEC61B,SEC63,HES7,SPINK1,SSR4,GPT2,ALG5,SSR3,ALG2,PRSS16,ROCK1P1,SLC39A14,ERN1,DNAJC3,DNAJC1,PLPP5,TRIB3,ARHGEF2,BCAT1,PPIB,GAS5,SHMT2,HM13,SLC43A1,SEL1L,DERL2,UAP1,SLC1A5,SLC7A1,UBE2J1,TMEM125,CBS,EIF4EBP1,DNAJB9,ARSD,N4BP2,XBP1,CBX4,SLC33A1,EIF2AK3,SYVN1,SNHG8,PYCR1,MANF,SPCS3,ADM2,PDCD4,SRPRB,TMEM39A,HYOU1,EEF1AKMT3,NUCB2
gene_set_query	9	NR4A3	35	ARCHS4 Coexpression,17;Enrichr Queries,58;GTEx Coexpression,30	ERRFI1,FCGBP,CDKN1A,BTG1,CXCL8,RNF19B,TMEM182,IRS2,VLDLR,SLC7A11,CXCL3,RND3,CXCL2,SAT1,ETS2,BEST1,ZCWPW2,DTWD2,LGALS3,THBD,EDNRA,ZFP36,DUSP10,NAMPT,C3AR1,JUNB,KDM6B,TGIF1,DUSP5,ZHX2,SLC38A1,RSAD2,DUSP1,PDE4D,NCOA3,TSC22D3,ARRDC3,ABCC9,TENT5A,MYO7A,TRAF1,NGF,SERPINB8,GEM,GCNA,SLC7A5,DDIT3,IRF1,DDIT4,HECA,ATF3,RHOQ,RBKS,JDP2,HBEGF,DDR2,PPP1R15A,CD274,CEBPB,CTF1,KCNE4,SLCO5A1,FTX,PTGS2,NDRG1,RELB,NF…
gene_set_query	10	FOSB	36.67	ARCHS4 Coexpression,14;Enrichr Queries,69;GTEx Coexpression,27	ERRFI1,CDKN1A,BTG1,CXCL8,MT1M,JMJD1C,IRS2,SLC7A11,CXCL3,CHD2,RND3,CXCL2,NKPD1,ETS2,THBD,LGALS3,ZFP36,AMMECR1L,FTH1,NAMPT,JUNB,TGIF1,KDM6B,TSPYL2,DUSP5,SLC38A1,KLF13,RSAD2,DUSP1,ANXA3,NCOA3,TSC22D3,ARRDC3,SLC30A1,SERPINB8,GEM,ERN1,ITPKC,SLC7A5,IQCN,ELF1,THAP5,ACAP1,RRAGC,PIGA,DDIT3,IRF1,DDIT4,HECA,NUPR1,CRYAB,ATF3,JDP2,TMEM45A,HBEGF,DDR2,PPP1R15A,CEBPB,AKNA,PTGS2,NDRG1,ADCY7,EGFR,NFIL3,UBC,LRIG1,H…
gene_set_query	11	BACH1	39	Literature ChIP-seq,28;ARCHS4 Coexpression,38;ENCODE ChIP-seq,46;Enrichr Queries,39;ReMap ChIP-seq,9;GTEx Coexpression,74	ERRFI1,JMJD1C,CBLB,GCC1,CLDN1,BACH1,EPB41L4A-AS1,LGALS3,ZSCAN31,FTH1,NAMPT,FBXO4,HOXA1,JUNB,SEC63,HES7,TSPYL2,ZNF165,GABARAPL1,ARRDC3,FNDC3B,MYO7A,BCAN,EID3,THAP5,DDIT3,DDIT4,LUCAT1,PFN4,HECA,TRIB3,RBCK1,FLYWCH1,ALPK1,ATF6,ATF3,ATF4,BEX4,PDGFA,MTDH,FLRT2,MAP2,STC2,PRDM16,HIVEP1,HMOX1,ZSCAN12,SLAMF7,APOD,NRBF2,IFITM10,JUND,GADD45A,EDEM1,EAF2,OSGIN1,SNHG8,PYCR1,NMI,HSPBAP1,LARP6,EIF1,BHMT,CREBRF,TN…
gene_set_query	12	FOS	42	ARCHS4 Coexpression,85;ENCODE ChIP-seq,4;Enrichr Queries,94;ReMap ChIP-seq,7;GTEx Coexpression,20	SLC46A3,ERRFI1,CPNE8,MT1M,RAPH1,CLDN1,BACH1,LGALS3,FTH1,NAMPT,C3AR1,FBXO4,HOXA1,PXDC1,THSD7A,JUNB,HES7,GABARAPL1,PRKAB2,ARRDC3,ENTPD7,ALG2,AP1AR,ATG13,BCAN,ARC,PLPP5,MTHFD2,DDIT3,DDIT4,LUCAT1,HECA,TRIB3,ATF6,LINC00520,ATP6V0D2,EIF1B,ATF3,ATF4,ZNF397,SLC16A1-AS1,IL20RB,C2CD4A,EPB41L5,ZFPM2-AS1,HMOX1,APOD,EXPH5,NGFR,JUND,ABCA5,GADD45A,SIAH2,EDEM2,OSGIN1,RAB39B,TINCR,NMI,HSPBAP1,LARP6,EIF1,KYAT3,HBP…
gene_set_query	13	ZNF697	42.67	ARCHS4 Coexpression,80;Enrichr Queries,20;GTEx Coexpression,28	ERRFI1,RAPH1,IRS2,BACH1,ETS2,SESN2,NAMPT,GRB10,AZI2,JUNB,SLC30A7,SLC38A1,ARRDC3,FNDC3B,GEM,ADAM17,SLFN11,ACAP1,MTHFD2,DDIT3,DDIT4,PRR16,TRIB3,SQSTM1,ATF3,CD274,FAM114A2,CAMSAP2,STC2,HMOX1,PMAIP1,SRGAP1,GADD45A,TNFRSF10B,ISG20,NR4A2,IL6,OSTC,MAFG,BHLHE40,MAFF,STT3A,HYOU1,MXD1,ULBP1,ZNF773,NFE2L1,TRAM1,CDKN1A,BTG1,CXCL8,SRXN1,FKBP14,SLC7A11,CXCL3,RND3,CXCL2,SEC61A1,DUSP10,CTSL,DSE,UPP1,TGIF1,KDM6B,…
gene_set_query	14	JUNB	47	ARCHS4 Coexpression,36;Enrichr Queries,48;ReMap ChIP-seq,73;GTEx Coexpression,31	ERRFI1,FCMR,IRS2,ETS2,LGALS3,ZFP36,LIPH,FTH1,SESN2,NAMPT,WWC3,TOM1,PXDC1,CCDC163,JUNB,SEPHS2,HES7,SLC38A1,ARRDC3,SYTL1,SLC30A1,NEAT1,GTPBP2,GEM,OSCAR,DLGAP1-AS2,DLGAP1-AS1,ACAP1,DDIT3,DDIT4,HECA,MALAT1,NUPR1,SQSTM1,ATF3,FTL,ATF4,AKNA,LINC01094,SLC1A4,FTX,NDRG1,MTDH,UBC,SLAMF7,PMAIP1,HMOX1,NLRP1,JUND,SDF2L1,CBX4,HSPA5,GADD45A,SIAH2,RHBDD1,MIR616,EIF1,ISG20,NR4A2,IL6,FER,TBL2,SLC6A9,MAFG,BHLHE40,MA…
gene_set_query	15	ZNF331	53.67	ARCHS4 Coexpression,99;Enrichr Queries,22;GTEx Coexpression,40	CEP126,ERRFI1,CDKN1A,BTG1,CXCL8,JMJD1C,MT1X,IRS2,CHD2,CXCL2,SAT1,ETS2,HERPUD1,BEST1,LGALS3,THBD,ZFP36,DUSP10,NAMPT,ZNF841,JUNB,TSPYL2,KDM6B,TGIF1,DUSP5,GABARAPL1,SLC38A1,FBXW10,SSR4,DUSP1,FBXO16,NCOA3,TSC22D3,PDE4D,ARRDC3,PLA2G4C,NGF,COX6B2,SERPINB8,THAP2,GEM,ARMCX3,SLC7A5,PIGA,DDIT3,IRF1,DDIT4,MALAT1,HECA,RBKS,ATF3,ZNF674,AVPI1,DDR2,HBEGF,PPP1R15A,CEBPB,KCNE4,PTGS2,NDRG1,ASIC4,FAM83F,NFIL3,PLAGL…
gene_set_query	16	FOSL2	54	ARCHS4 Coexpression,49;ENCODE ChIP-seq,20;Enrichr Queries,80;ReMap ChIP-seq,41;GTEx Coexpression,80	ERRFI1,NCF2,RNF19B,IRS2,SAT1,BACH1,ETS2,LGALS3,ZFP36,LINC01909,ZSCAN31,FTH1,NAMPT,WWC3,TOM1,DUS4L,JUNB,SLC12A8,HES7,SLC38A1,ARRDC3,FNDC3B,ENTPD7,SHISA4,ANK2,NEAT1,COX6B2,GEM,OSCAR,DLGAP1-AS2,DLGAP1-AS1,EID3,CEBPB-AS1,DDIT3,DDIT4,HECA,TRIB3,MALAT1,NUPR1,SQSTM1,ATF3,ATF4,FTL,BEX4,NNMT,ABHD4,INTU,SLC1A5,NDRG1,ARHGAP12,ATXN1,STC2,UBC,HMOX1,PMAIP1,KIAA0319,JUND,HSPA5,GADD45A,OSGIN1,RAB39B,TNFRSF10B,PY…
gene_set_query	17	MSC	57.33	ARCHS4 Coexpression,5;Enrichr Queries,92;GTEx Coexpression,75	CDKN1A,ECM2,PID1,CXCL8,SRXN1,NCF2,RNF19B,SLC7A11,CXCL3,RND3,CXCL2,LGALS3,DUSP10,HEY1,CTSL,KYNU,FTH1,NAMPT,CCRL2,TOM1,PXDC1,UPP1,CHAC1,JUNB,DACT1,DUSP5,RSAD2,NCOA3,BGN,KCNK15,TRAF1,NGF,KMO,SERPINB8,GEM,OSCAR,SLC7A5,MTHFD2,IRF1,DDIT4,COL21A1,TRIB3,HECA,NUPR1,ARHGEF2,BCAT1,ATF3,DDR2,HBEGF,FTL,NSMAF,PPP1R15A,CD274,ZCCHC7,CEBPB,NNMT,KCNE4,SLC16A1-AS1,PDGFA,PTGS2,NDRG1,MTDH,RELB,MTHFD1L,NFIL3,STC2,TIFA…
gene_set_query	18	ETS2	61	Literature ChIP-seq,116;ARCHS4 Coexpression,43;Enrichr Queries,46;GTEx Coexpression,39	ERRFI1,RNF19B,IRS2,CLDN1,BACH1,LGALS3,ZFP36,FTH1,NAMPT,C3AR1,JUNB,SLC30A7,GABARAPL1,SLC38A1,GEM,MTHFD2,DDIT3,DDIT4,HECA,NUPR1,SQSTM1,ATF3,ZNF391,IL20RB,NDRG1,PRDM16,UBC,HMOX1,PMAIP1,LONRF1,EXPH5,XBP1,JUND,HSPA5,GADD45A,SIAH2,TINCR,SYT7,ISG20,NR4A2,IL6,GCLC,MAFG,BHLHE40,MAFF,DNAJC10,MXD1,NFE2L2,CDKN1A,BTG1,CXCL8,FKBP14,SLC7A11,RND3,CXCL2,NKPD1,HERPUD1,THBD,DUSP10,UPP1,TGIF1,KDM6B,DUSP5,PLEKHG1,KLF…
gene_set_query	19	ARID5A	61.5	ARCHS4 Coexpression,76;GTEx Coexpression,47	PPP1R15A,CEBPB,FCMR,AKNA,BTG1,RNF19B,TREML3P,FTX,TMEM71,RELB,RAB43,ZFP36,NFIL3,NAMPT,CASP4,ST8SIA4,C3AR1,TOM1,S1PR1,SLAMF7,FCGR1A,JUNB,KDM6B,CSGALNACT2,TFE3,TRAF1,GEM,PNRC1,OSCAR,ISG20,RAB32,ACAP1,CCDC9,IRF1,MAFF,ALPK1,LAT
gene_set_query	20	TWIST2	65	ARCHS4 Coexpression,59;GTEx Coexpression,71	TRAM1,NNMT,USP53,FKBP14,SLC1A5,FGF2,ADAMTS5,SEC61A1,RAB23,RPS6KA2,STC2,DSE,ZNF469,QSOX1,PXDC1,AZI2,SRGAP1,CTHRC1,FOXD1,SLC2A10,TIGD6,HEG1,RRAS2,NGF,LARP6,RCN1,SELENOM,COL5A1,XPOT,OSTC,MFAP2,PRR16,PTX3,MKX,LINC00960,ULBP1,FERMT2,DDR2
gene_set_query	21	NR4A1	65.75	ARCHS4 Coexpression,21;Enrichr Queries,90;ReMap ChIP-seq,134;GTEx Coexpression,18	ERRFI1,NCF2,IRS2,BACH1,ETS2,BEST1,MILR1,LGALS3,ZFP36,EDNRA,FTH1,NAMPT,C3AR1,SMG7-AS1,ZNF841,JUNB,SEPHS2,TSPYL2,SLC38A1,GABARAPL1,ARRDC3,CSGALNACT2,NEAT1,GTPBP2,GEM,ERN1,DLGAP1-AS2,ABCA10,DLGAP1-AS1,SLFN11,DDIT3,DDIT4,MALAT1,TRIB3,HECA,NUPR1,SQSTM1,ATF3,FTL,PXK,AKNA,INTU,FTX,NDRG1,ZNF827,UBC,PMAIP1,HMOX1,XBP1,IFITM10,JUND,SDF2L1,CBX4,HSPA5,GADD45A,EDEM1,TNFRSF9,EDEM2,ZBTB10,EAF2,NMI,NR4A2,IL6,BHLH…
gene_set_query	22	ZBTB21	68	ARCHS4 Coexpression,107;GTEx Coexpression,29	PPP1R15A,CDKN1A,NNMT,BTG1,ATP10D,CEBPG,JMJD1C,UAP1,CHD2,RND3,SLC7A1,BACH1,HSPA13,ETS2,ZFP36,AMMECR1L,NFIL3,PCBP3,NCR3LG1,HIVEP1,PXDC1,JUNB,SLC30A7,TGIF1,DUSP5,USP25,ZNF460,JUND,DUSP1,EDEM1,ARRDC3,ZBTB10,TNFRSF10B,GEM,PNRC1,LCA5L,NR4A2,CCDC9,PIGA,CTH,BHLHE40,MAFF,JMY,SMCR8,ATF3,RBKS,AVPI1,ATF4
gene_set_query	23	CEBPD	70.4	Literature ChIP-seq,45;ARCHS4 Coexpression,104;ENCODE ChIP-seq,49;ReMap ChIP-seq,85;GTEx Coexpression,69	CPNE8,NCF2,ZFAND3,ZBTB20,CBLB,IRS2,KLHDC7B,BACH1,ETS2,BEST1,CLGN,RAB43,ZFP36,FTH1,SESN2,CCRL2,SCN9A,NAMPT,ZFPL1,JUNB,SLC12A8,ARRDC3,FNDC3B,ANK2,NEAT1,LZTFL1,OSCAR,VMAC,DLGAP1-AS2,DLGAP1-AS1,SLFN11,HOXB9,CEBPB-AS1,DDIT3,DDIT4,TRIB3,MALAT1,PPIB,SQSTM1,EIF1B,ATF3,ATF4,FTL,NNMT,FAM114A2,SLC1A5,KRCC1,ASIC4,UBC,ZNF425,XBP1,SDF2L1,JUND,CBX4,HSPA5,GADD45A,PYCR1,MIR616,SNHG5,GULP1,NR4A2,ISG20,AHI1,TBL2,SL…
gene_set_query	24	CEBPB	72.33	Literature ChIP-seq,90;ARCHS4 Coexpression,263;ENCODE ChIP-seq,1;Enrichr Queries,32;ReMap ChIP-seq,3;GTEx Coexpression,45	ERRFI1,WDSUB1,KLHDC7B,GCC1,BACH1,LGALS3,LURAP1L,LIPH,FTH1,NAMPT,C3AR1,HOXA1,CHAC1,JUNB,HES7,GABARAPL1,ENTPD7,KCNK15,ANK2,GTPBP2,CYP39A1,MTHFD2,DDIT3,DDIT4,MT1F,LUCAT1,TRIB3,RBCK1,FLYWCH1,TRIM16,ALPK1,ATF6,ATF3,ATF4,LINC01094,SHMT2,IL20RB,STC2,ZSCAN10,HIVEP1,HMOX1,NRBF2,SCN3B,PCK2,XBP1,JUND,ABCA5,GADD45A,EDEM1,SIAH2,SLC33A1,EIF2AK3,PYCR1,HSPBAP1,EIF1,HBP1,SERPINI1,ARHGAP9,CCDC122,CDKN1A,BTG1,AKR1B…
gene_set_query	25	SNAI1	73.67	ARCHS4 Coexpression,15;Enrichr Queries,168;GTEx Coexpression,38	CPNE8,ERRFI1,CDKN1A,ROBO4,CXCL8,ITGB3,MT1M,RNF19B,CBLB,SLC7A11,CXCL3,SAT1,CXCL2,ETS2,RND1,THBD,ZFP36,DUSP10,CTSL,AIFM2,FTH1,CCRL2,UPP1,JUNB,KDM6B,TGIF1,DUSP5,UNC5B,HEG1,NCOA3,TFE3,FNDC3B,BGN,NGF,KMO,SERPINB8,GEM,SLC7A5,SLFN11,IRF1,DDIT4,TRIB3,BCAT1,ATF3,HBEGF,DDR2,PPP1R15A,CEBPB,NNMT,KCNE4,UAP1,SLC3A2,PTGS2,NDRG1,NFIL3,FAM241A,ZNF703,S1PR1,LRIG1,HMOX1,PMAIP1,SLAMF7,IFITM10,GADD45A,GDF15,OSGIN1,KL…
gene_set_query	26	XBP1	78.25	ARCHS4 Coexpression,40;Enrichr Queries,63;ReMap ChIP-seq,209;GTEx Coexpression,1	ERO1B,ERRFI1,ZFAND3,CFAP300,ETS2,LGALS3,ZFP36,LURAP1L,MPC1,FTH1,CHAC1,JUNB,SEPHS2,SEC63,PDIA3,ZNF165,SLC38A1,SPINK1,ALG5,ALG2,BHLHA15,NEAT1,GTPBP2,CGRRF1,ERN1,CYP39A1,PLPP5,CEBPB-AS1,MTHFD2,DDIT3,DDIT4,DNAJB11,MALAT1,GSAP,TRIB3,PREB,NUPR1,PPIB,SQSTM1,ATF3,FTL,PPIC,ATF4,SEL1L,SLC1A5,NDRG1,SEL1L3,HSP90B1,OARD1,STC2,UBC,ZNF703,EIF4EBP1,HIVEP1,HMOX1,PMAIP1,ARSD,N4BP2,KIAA0319,PCK2,JUND,SDF2L1,ANKRD24…
gene_set_query	27	KLF3	79.5	ARCHS4 Coexpression,48;Enrichr Queries,64;ReMap ChIP-seq,119;GTEx Coexpression,87	DMGDH,ERRFI1,UMAD1,ZBTB20,IRS2,ERFE,CLDN1,SAT1,ETS2,LGALS3,ZFP36,FTH1,SCN9A,NAMPT,SMG7-AS1,HOXA1,ZFPL1,JUNB,HES7,ZNF165,GABARAPL1,SLC38A1,ARRDC3,FNDC3B,FRMD4B,NEAT1,ERN1,MYCL,VMAC,RRAGC,DDIT4,HECA,MALAT1,HOXB8,SQSTM1,ZNF554,ATF3,RHCE,CD274,AKNA,IL20RB,SLC1A4,NDRG1,UBE2J1,ATE1-AS1,FAM83F,ATXN1,ZFPM2-AS1,STC2,ZNF703,UBC,ZSCAN12,PMAIP1,HMOX1,NLRP1,EXPH5,ARHGEF35,JUND,GADD45A,SIAH2,TINCR,KLHL24,EIF1,…
gene_set_query	28	BHLHE40	82.75	ARCHS4 Coexpression,27;ENCODE ChIP-seq,29;ReMap ChIP-seq,153;GTEx Coexpression,122	CPNE8,ERRFI1,WDSUB1,ZFAND3,RNF19B,KLHDC7B,ETS2,HDDC3,EPB41L4A-AS1,ZFP36,NAMPT,HOXA1,ZFPL1,DUS4L,JUNB,SEPHS2,PSPH,SEC63,HES7,ARRDC3,ALG5,DDX10,SLC30A1,AP1AR,FRMD4B,NEAT1,THAP2,LZTFL1,ERN1,MYL5,ACAP1,EID3,SPATA17,THAP5,CEBPB-AS1,RRAGC,DDIT4,TRIB3,MALAT1,TRIM16,PPIB,SQSTM1,ATF6,ATF3,FTL,PPIC,DLX2,NDRG1,ARHGAP12,CAMSAP2,UBC,SLC38A7,DYM,NRBF2,TBC1D15,JUND,SDF2L1,CBX4,ABCA5,RHBDD1,EDEM1,GFPT1,EIF2AK3,Z…
gene_set_query	29	FOXO3	84	Literature ChIP-seq,42;ARCHS4 Coexpression,142;Enrichr Queries,117;GTEx Coexpression,35	ERRFI1,CEP120,ZBTB20,MT1X,IRS2,CBLB,FRY,ERFE,BACH1,ETS2,RAB43,ZFP36,FTH1,NAMPT,RASSF6,JUNB,PRKAB2,SLC38A1,PHYKPL,ARRDC3,FNDC3B,SLC30A1,BTC,ERN1,DDIT3,CLIP4,DDIT4,HECA,SQSTM1,ATP6V0D2,OPTN,ATF3,ATF4,USP53,ABHD4,FTX,SLC1A5,NDRG1,FAM83F,ATXN1,MAP2,UBC,ZNF703,DYM,HMOX1,TBC1D15,ZNF383,JUND,GADD45A,SIAH2,ZBTB10,KLHL24,LARP6,NR4A2,SLC6A9,TMEM116,BHLHE40,MAFF,JMY,SPIRE1,HBP1,MXD1,NFE2L2,CALCOCO1,CDKN1A,P…
gene_set_query	30	ZNF888	85	GTEx Coexpression,85	TRAM1,SHMT2,EDEM1,ALG2,GOLPH3L,BCDIN3D,TNFRSF10B,PYCR1,SLC1A5,MTDH,GMPPB,SEC61A1,ERP44,RAD50,LIPH,RASSF6,STT3A,SMCR8,ZNF468,ARSD,N4BP2,E2F7
gene_set_query	31	EGR1	85.83	Literature ChIP-seq,60;ARCHS4 Coexpression,22;ENCODE ChIP-seq,81;Enrichr Queries,67;ReMap ChIP-seq,249;GTEx Coexpression,36	ERRFI1,CPNE8,WDSUB1,RAPH1,JMJD1C,FAM86FP,LGALS3,FTH1,NAMPT,FAM110B,PXDC1,CHAC1,JUNB,HES7,STARD4,ARRDC3,SYTL1,FNDC3B,DDX10,FAM86EP,THAP2,MYL5,ARC,HOXB9,THAP5,RRAGC,MTHFD2,DDIT3,DDIT4,RRAGD,TRIB3,HOXB8,EIF1B,ATF3,CCNO,ATF4,SHMT2,PDGFA,C2CD4A,MTDH,MAP2,HMOX1,MOV10L1,N4BP2,PCK2,JUND,ABCA5,GADD45A,EDEM2,PYCR1,DCLK2,MANF,OCLN,TBL2,HYOU1,CYSTM1,HBP1,CPEB3,FERMT2,INKA2,CDKN1A,ECM2,BTG1,N4BP2L1,SLC7A11,BB…
gene_set_query	32	HBP1	89	ARCHS4 Coexpression,25;Enrichr Queries,6;ReMap ChIP-seq,123;GTEx Coexpression,202	ERRFI1,NRL,ZBTB20,JMJD1C,IRS2,CBLB,KLHDC7B,BACH1,ETS2,LGALS3,ZFP36,FTH1,SESN2,NAMPT,CCRL2,TOM1,PXDC1,JUNB,HES7,GABARAPL1,SLC38A1,RSAD2,GPT2,ARRDC3,FNDC3B,NEAT1,KMO,DLGAP1-AS1,ACAP1,CEBPB-AS1,DDIT3,DDIT4,HECA,TRIB3,MALAT1,RBCK1,NUPR1,SQSTM1,ATF3,OPTN,ATF4,FTL,NSMAF,BEX4,BEX2,ABHD4,NDRG1,ASIC4,ATXN1,STC2,UBC,DYM,HMOX1,SLAMF7,TBC1D15,XBP1,ZNF383,JUND,CBX4,HSPA5,GADD45A,IDH1,OSGIN1,DCLK2,RAB39B,PYCR1…
gene_set_query	33	ARNTL	91.5	ARCHS4 Coexpression,60;Enrichr Queries,76;ReMap ChIP-seq,188;GTEx Coexpression,42	ERRFI1,FCMR,NCF2,UMAD1,MT1X,IRS2,CBLB,BACH1,ETS2,RAB43,LGALS3,ZFP36,AMMECR1L,NAMPT,TOM1,FBXO4,GRB10,THSD7A,JUNB,CA13,SLC38A1,ARRDC3,NEAT1,GEM,ERN1,ACAP1,MTHFD2,DDIT3,CLIP4,DDIT4,ZNF438,LUCAT1,PFN4,HECA,TRIB3,GSAP,BBOF1,LINC00520,ATF3,AKNA,SLC1A4,SLC1A5,NDRG1,ARHGAP12,PCBP3,UBC,HMOX1,NRBF2,NLRP1,TBC1D15,SDF2L1,HSPA5,GADD45A,ZBTB10,HSPBAP1,NR4A2,XKR9,COL5A1,BHLHE40,MAFF,CREBRF,HBP1,NIT1,LINC00662,M…
gene_set_query	34	KLF6	92	ARCHS4 Coexpression,29;Enrichr Queries,40;ReMap ChIP-seq,150;GTEx Coexpression,149	ERRFI1,MT1M,RNF19B,IRS2,KLHDC7B,CLDN1,BACH1,ETS2,LGALS3,ZFP36,FTH1,NAMPT,JUNB,HES7,SLC38A1,ARRDC3,NEAT1,GEM,ERN1,MYL5,HOXB9,ACAP1,CEBPB-AS1,DDIT3,DDIT4,HECA,TRIB3,MALAT1,RBCK1,NUPR1,HOXB8,SQSTM1,ATF3,ATF4,BEX2,AKNA,ABHD4,PDGFA,NDRG1,ARHGAP12,ATXN1,ZSCAN10,UBC,HMOX1,PMAIP1,LONRF1,JUND,CBX4,HSPA5,GADD45A,RAB39B,PYCR1,EIF1,NR4A2,ISG20,SLC6A9,MAFF,BHLHE40,GJB5,NIT1,MXD1,NFE2L2,CDKN1A,BTG1,PEAR1,RND3,…
gene_set_query	35	HIF1A	93.6	Literature ChIP-seq,37;ARCHS4 Coexpression,37;Enrichr Queries,177;ReMap ChIP-seq,166;GTEx Coexpression,51	ERRFI1,CLDN1,BACH1,FGF2,ETS2,BEST1,LGALS3,ZFP36,LAMP3,FTH1,NAMPT,WWC3,GRB10,PXDC1,AZI2,JUNB,SLC30A7,SLC38A1,ALG5,CSGALNACT2,ARRDC3,FNDC3B,KCNK15,NEAT1,ADAM17,HOXB9,CEBPB-AS1,MTHFD2,DDIT4,PRR16,TRIB3,MALAT1,NUPR1,PPIB,HOXB8,SQSTM1,ATF3,ATF4,NNMT,PDGFA,SLC1A5,NDRG1,HSP90B1,ATG101,STC2,UBC,HIVEP1,HMOX1,PMAIP1,APOD,SRGAP1,DLG1-AS1,JUND,CBX4,HSPA5,GADD45A,SIAH2,TNFRSF10B,KLHL24,SYT7,INHBE,EIF1,NR4A2,I…
gene_set_query	36	REL	97.33	ARCHS4 Coexpression,161;Enrichr Queries,31;GTEx Coexpression,100	ERRFI1,CCDC122,SAMD9L,CDKN1A,BTG1,CXCL8,SH3KBP1,JMJD1C,IRS2,TMEM182,SLC7A11,CXCL3,CHD2,CXCL2,ETS2,LGALS3,ZFP36,DUSP10,KYNU,CASP4,NAMPT,JUNB,KDM6B,TGIF1,DUSP5,SLC38A1,RSAD2,NCOA3,TSC22D3,ARRDC3,ABCC9,TRAF1,GPCPD1,SERPINB8,GEM,GCNA,SLC7A5,ELF1,ACAP1,IRF1,DDIT4,RUBCNL,HECA,TLR6,ALPK1,ATF3,ATF4,DDR2,HBEGF,TMEM45A,PPP1R15A,ZCCHC7,CD274,SLFN5,CEBPB,INTU,KCNE4,PTGS2,ADCY7,NDRG1,EGFR,RELB,RNF113A,NFIL3,D…
gene_set_query	37	FOSL1	98.6	ARCHS4 Coexpression,230;ENCODE ChIP-seq,42;Enrichr Queries,91;ReMap ChIP-seq,33;GTEx Coexpression,97	ERRFI1,RNF19B,IRS2,SAT1,BACH1,ETS2,BEST1,LGALS3,ZFP36,LINC01909,ZSCAN31,LIPH,FTH1,SCN9A,NAMPT,PXDC1,CHAC1,AZI2,JUNB,SLC38A1,GABARAPL1,ZFP69B,SYTL1,SHISA4,SLC30A1,BHLHA15,NEAT1,GTPBP2,GEM,DLGAP1-AS2,ADAM17,DLGAP1-AS1,ARC,MTHFD2,DDIT3,DDIT4,LUCAT1,TRIB3,MALAT1,RBCK1,NUPR1,ATF6,SQSTM1,ATF3,FTL,PXK,NNMT,LINC01094,KCNE4,PDGFA,UAP1,SLC1A5,NDRG1,ARHGAP12,FAM83F,ATXN1,ATG101,STC2,UBC,EIF4EBP1,PMAIP1,HMOX…
gene_set_query	38	EGR2	100	ARCHS4 Coexpression,119;Enrichr Queries,116;GTEx Coexpression,65	ERRFI1,CDKN1A,BTG1,CXCL8,IRS2,SLC7A11,CXCL3,RND3,CXCL2,PTPDC1,ETS2,BEST1,DTWD2,LGALS3,THBD,THAP9-AS1,ZFP36,DUSP10,C3AR1,THSD7A,JUNB,DACT1,TGIF1,KDM6B,FOXD3,DUSP5,SLC38A1,RSAD2,FBXW10,ANXA3,DUSP1,TSC22D3,NCOA3,TRAF1,MYO7A,SERPINB8,GEM,SLC7A5,ABCA10,SLFN11,IRF1,DDIT4,HECA,NUPR1,ATF3,JDP2,HBEGF,DDR2,PPP1R15A,CEBPB,USP53,PTGS2,NDRG1,RELB,NFIL3,CTNNA1,LRIG1,S1PR1,HMOX1,PMAIP1,APOD,FCGR1A,NGFR,JUND,SLC…
gene_set_query	39	ATF6	101.3	ARCHS4 Coexpression,168;Enrichr Queries,55;GTEx Coexpression,81	ERRFI1,CDKN1A,BTG1,NCF2,ICA1,JMJD1C,IRS2,CBLB,CHD2,SAT1,ETS2,HERPUD1,MILR1,RAB43,FLCN,ZFP36,CTSL,LIPH,NAMPT,CASP4,CHAC1,JUNB,SLC30A7,DUSP5,SLC38A1,KLF13,NCOA3,TSC22D3,CSGALNACT2,ENTPD7,FNDC3B,SERPINB8,OSCAR,RAB32,DNAJC3,SLC7A5,ELF1,DNAJC1,ADAM17,SPATA17,MTHFD2,DDIT4,TRIB3,HECA,TLR6,ARHGEF2,ALPK1,SQSTM1,ATF3,ATF4,DDR2,CEBPB,SEL1L,PDGFA,SLC1A4,GLRX,NLRC4,PTGS2,NDRG1,HSP90B1,CAMSAP2,ATXN1,NFIL3,MXI1…
gene_set_query	40	ETV3	103	ARCHS4 Coexpression,10;Enrichr Queries,54;GTEx Coexpression,245	ERRFI1,CDKN1A,BTG1,CXCL8,NCF2,JMJD1C,RNF19B,IRS2,SLC7A11,CXCL3,CLDN1,RND3,BACH1,NKPD1,ETS2,THBD,ZFP36,DUSP10,LAMP3,KYNU,NAMPT,DSE,CCRL2,JUNB,TGIF1,KDM6B,DUSP5,SLC38A1,RSAD2,NCOA3,TSC22D3,ARRDC3,SLC30A1,TRAF1,SERPINB8,ETV5,MYCL,SLC7A5,ADAM17,ADGRF4,DDIT3,IRF1,DDIT4,HECA,SMCR8,ARHGEF2,ARHGEF5,ATF3,KDM7A,TMEM45A,DDR2,HBEGF,PPP1R15A,CD274,SLFN5,CEBPB,IL20RB,PTGS2,NDRG1,EGFR,RELB,SCEL,ATXN1,NFIL3,UBC,…
gene_set_query	41	ZNF432	105.3	ARCHS4 Coexpression,305;Enrichr Queries,8;GTEx Coexpression,3	ERO1B,ERRFI1,SAMD9L,ZBTB20,MT1X,IRS2,ZFP36,SESN2,NAMPT,GRB10,CHAC1,ZNF600,ZNF841,JUNB,SEC63,TSPYL2,SLC38A1,SPINK1,ALG5,ARRDC3,ALG2,FNDC3B,BHLHA15,GEM,ERN1,PLPP5,DDIT3,DDIT4,TRIB3,MALAT1,ZNF554,CCNO,ATF3,ZNF674,ZNF396,RWDD2A,FICD,INTU,SEL1L,KRCC1,NDRG1,STC2,HMOX1,PMAIP1,N4BP2,ZNF383,ABCA5,GADD45A,SLC33A1,EIF2AK3,SNHG8,PYCR1,KLHL24,ISG20,NR4A2,AHI1,XKR9,BHLHE40,MAFF,CREBRF,SRPRB,MXD1,FGF13,NFE2L1,C…
gene_set_query	42	NR3C1	111.8	Literature ChIP-seq,34;ARCHS4 Coexpression,4;ENCODE ChIP-seq,30;Enrichr Queries,207;ReMap ChIP-seq,125;GTEx Coexpression,271	SLC46A3,ERRFI1,PID1,MT1M,RAPH1,CBLB,MT1X,BACH1,ZXDA,EDNRA,FTH1,NAMPT,JUNB,HES7,TSPYL2,GABARAPL1,PRKAB2,RSAD2,ARRDC3,FNDC3B,BCAN,ARC,EID3,SPATA17,DDIT4,PRR16,TRIB3,HECA,GSAP,ATF6,ATF3,OPTN,ZNF397,INTU,SLC16A1-AS1,IL20RB,PDGFA,MTDH,FLRT2,STC2,ZNF703,HIVEP1,ST8SIA4,HMOX1,SLAMF7,ARSD,N4BP2,EXPH5,XBP1,ZNF383,JUND,GADD45A,EDEM1,EIF2AK3,EIF1,AKR1B10,HBP1,CPEB2,ARHGAP9,CCDC122,CDKN1A,TRAM1,ECM2,BTG1,SH3K…
gene_set_query	43	RELB	113.8	ARCHS4 Coexpression,116;Enrichr Queries,49;ReMap ChIP-seq,132;GTEx Coexpression,158	SAMD9L,NCF2,RNF19B,IRS2,KLHDC7B,BACH1,ETS2,RAB43,LGALS3,ZFP36,FTH1,NAMPT,WWC3,TOM1,SMG7-AS1,CHAC1,JUNB,SLC38A1,RSAD2,GEM,OSCAR,MYL5,MYCL,DLGAP1-AS1,ACAP1,HOXB9,SELENOS,MTHFD2,DDIT3,DDIT4,RRAGD,RUBCNL,MALAT1,TRIB3,NUPR1,ALPK1,HOXB8,SQSTM1,ATF3,OPTN,CD274,DLX2,AKNA,NDRG1,ATXN1,ST8SIA4,HIVEP1,PMAIP1,HMOX1,SLAMF7,SRGAP1,JUND,SYT1,CBX4,GADD45A,TNFRSF9,PYCR1,TRPV3,MIR616,NMI,INHBE,ISG20,NR4A2,IL6,MAFG,…
gene_set_query	44	FOXO1	117.4	Literature ChIP-seq,39;ARCHS4 Coexpression,131;Enrichr Queries,288;ReMap ChIP-seq,61;GTEx Coexpression,68	ERRFI1,JMJD1C,MT1X,CBLB,BACH1,LGALS3,PXDC1,JUNB,HES7,GABARAPL1,PHYKPL,ARRDC3,DDX10,EID3,DDIT4,HECW1,HECA,OPTN,ATF3,FICD,IL20RB,UBE2J1,MTDH,CEP70,HIVEP1,HMOX1,DYM,ZSCAN12,N4BP2,LYPLAL1-DT,ZNF383,JUND,GADD45A,EDEM1,EIF2AK3,OSGIN1,SNHG8,BHMT,CREBRF,HBP1,FERMT2,TENM1,CDKN1A,ROBO4,BTG1,ECM2,ZFAND2A,IL24,N4BP2L1,PEAR1,BBC3,HERPUD1,MAP1LC3B,SERP1,HEY1,EFCAB2,TCP11L2,TMC3-AS1,DUSP5,ZHX2,TMEM150A,BTN3A1,D…
gene_set_query	45	KLF9	117.5	ARCHS4 Coexpression,51;Enrichr Queries,68;ReMap ChIP-seq,198;GTEx Coexpression,153	ERRFI1,SCX,ZBTB20,CBLB,IRS2,ETS2,LGALS3,ZFP36,ZFHX4-AS1,FTH1,RPS6KA2,NAMPT,PXDC1,JUNB,HES7,GABARAPL1,SLC38A1,ARRDC3,SYTL1,SHISA4,NEAT1,COX6B2,BCAN,ARC,ACAP1,TXLNB,DDIT4,MALAT1,HECA,NUPR1,SQSTM1,ATF3,OPTN,ATF4,FTL,DLX2,NNMT,USP53,SHMT2,PDGFA,FTX,SLC1A5,NDRG1,ASIC4,ATXN1,ATG101,UBC,HMOX1,RAI2,TBC1D15,KLHL29,SDF2L1,JUND,CBX4,HSPA5,GADD45A,ZBTB10,PYCR1,KLHL24,L1CAM,NR4A2,FER,SLC6A9,MAFG,MAFF,BHLHE40,…
gene_set_query	46	KLF11	118.3	ARCHS4 Coexpression,98;Enrichr Queries,23;GTEx Coexpression,234	ERRFI1,CDKN1A,BTG1,ECM2,ZBTB20,IRS2,RND3,BACH1,ETS2,HERPUD1,TMEM220,PANX2,THBD,ZFP36,AMMECR1L,DUSP10,NAMPT,CHAC1,JUNB,TGIF1,DUSP5,GABARAPL1,SLC38A1,KLF13,DUSP1,NCOA3,TSC22D3,ARRDC3,FRMD4B,GPCPD1,SERPINB8,GEM,ETV5,SLC7A5,RRAGC,MTHFD2,DDIT3,IRF1,DDIT4,CDC42EP3,TRIB3,HECA,IDNK,KDM7A,ATF3,DDR2,HBEGF,BEX4,PPP1R15A,BEX2,CEBPB,PTGS2,NDRG1,EGFR,EPB41L5,NFIL3,STC2,FAM241A,MXI1,LRIG1,S1PR1,HMOX1,DNAJB9,PMA…
gene_set_query	47	MAFB	121.8	ARCHS4 Coexpression,121;Enrichr Queries,212;ReMap ChIP-seq,38;GTEx Coexpression,116	ERO1B,ERRFI1,PID1,NCF2,RNF19B,NRL,IRS2,CLDN1,ETS2,LGALS3,ZFP36,LINC01909,LURAP1L,FTH1,SESN2,NAMPT,C3AR1,TOM1,ZFPL1,JUNB,HES7,SLC38A1,RSAD2,ARRDC3,AP1AR,FRMD4B,NEAT1,GEM,OSCAR,ERN1,MYCL,THAP5,DDIT4,CLIP4,HECA,MALAT1,EIF1B,ATF3,FTL,LINC01094,IL20RB,C2CD4A,NDRG1,ATG101,MAP2,UBC,HMOX1,PMAIP1,LONRF1,EXPH5,PCK2,XBP1,GADD45A,SIAH2,TINCR,FBXO30,SYT7,EIF1,ISG20,NR4A2,AHI1,LACC1,TBL2,COL5A1,MAFG,GJB5,MAFF,…
gene_set_query	48	RFX8	122	ARCHS4 Coexpression,34;GTEx Coexpression,210	TRAM1,NNMT,CXCL8,FKBP14,SH3KBP1,GLRX,CXCL3,CXCL5,SLC22A15,NFIL3,CTSL,ABI3BP,DSE,CCRL2,ZNF469,SRGAP1,CTHRC1,FOXD1,HGF,STYK1,CSGALNACT2,FNDC3B,RRAS2,TENT5A,KMO,SERPINB8,RAB32,RCN1,IL6,XPOT,OSTC,MAFG,STT3A,PRR16,PTX3,ARHGEF2,SEC24D,LINC00960,NUCB2,NSMAF,DDR2
gene_set_query	49	ZHX2	123.5	ARCHS4 Coexpression,84;Enrichr Queries,164;ReMap ChIP-seq,100;GTEx Coexpression,146	ERRFI1,FCMR,ZFAND3,NRL,ZBTB20,RNF19B,IRS2,CBLB,KLHDC7B,ETS2,RAB43,ZFP36,FTH1,TOM1,GRB10,JUNB,SEPHS2,PRKAB2,GPT2,ARRDC3,SYTL1,FNDC3B,NEAT1,VMAC,TXLNB,CEBPB-AS1,RRAGD,DDIT4,RUBCNL,TRIB3,MALAT1,HECA,RBCK1,NUPR1,SQSTM1,OPTN,ATF3,ATF4,FTL,CD274,AKNA,NDRG1,ATXN1,STC2,ZSCAN10,UBC,HMOX1,SLAMF7,PCK2,SDF2L1,JUND,CBX4,GADD45A,EDEM1,OSGIN1,PYCR1,KLHL24,NR4A2,ISG20,MAFG,BHLHE40,MAFF,MIR3189,NFE2L1,BCL2L2,CDKN…
gene_set_query	50	KLF5	124.4	Literature ChIP-seq,68;ARCHS4 Coexpression,136;Enrichr Queries,129;ReMap ChIP-seq,169;GTEx Coexpression,120	SLC46A3,ERRFI1,CPNE8,PID1,WDSUB1,KLHDC7B,CLDN1,LGALS3,BAIAP2L2,CHAC1,JUNB,HES7,PRKAB2,STARD4,RSAD2,UNC5B,PHYKPL,SYTL1,HOXB9,DDIT3,DDIT4,TRIB3,RBCK1,HOXB8,ATF3,OPTN,ATF4,ZNF397,IL20RB,PDGFA,SLCO5A1,MTDH,ZNF703,PRDM16,HIVEP1,HMOX1,EXPH5,PCK2,JUND,GADD45A,SIAH2,TINCR,MYO5B,GJB5,LINC01512,CDKN1A,BTG1,AKR1B1,MIA2,TMEM182,SLC7A11,BBC3,NMRAL2P,ZCWPW1,DUSP5,FOXD1,ANXA3,NCOA3,SERPINB8,SLC39A14,ITPKC,SLC7A…
gene_set_query	51	TGIF1	128	ARCHS4 Coexpression,285;Enrichr Queries,29;GTEx Coexpression,70	GABRB3,ERRFI1,CDKN1A,DOCK3,BTG1,IRS2,SLC7A11,RND3,CXCL2,ETS2,HERPUD1,LGALS3,ZFP36,AMMECR1L,DUSP10,LRRTM3,FTH1,GDAP1L1,NAMPT,UPP1,JUNB,SLC30A7,KDM6B,DUSP5,SLC38A1,KLF13,ANXA3,NCOA3,TSC22D3,ARRDC3,FNDC3B,PPP2R5B,RRAS2,ANK2,SERPINB8,GEM,ETV5,SLC7A5,UGDH,MTHFD2,DNAJC6,DDIT3,IRF1,DDIT4,TRIB3,NUPR1,SQSTM1,ATF3,ATF4,DDR2,HBEGF,BEX4,PPP1R15A,BEX2,CEBPB,NNMT,GDPD1,SLC3A2,SLC1A5,PTGS2,NDRG1,NFIL3,STC2,UBC,…
gene_set_query	52	BCL6	132	Literature ChIP-seq,145;ARCHS4 Coexpression,209;Enrichr Queries,42;ReMap ChIP-seq,215;GTEx Coexpression,49	ERRFI1,NCF2,ZFAND3,CEP120,SCX,IRS2,KLHDC7B,BACH1,ETS2,SLC4A5,RAB43,LGALS3,ZFP36,FTH1,NAMPT,C3AR1,AZI2,JUNB,HES7,GABARAPL1,SLC38A1,CSGALNACT2,ARRDC3,ANK2,MYO7A,NEAT1,GTPBP2,GEM,OSCAR,ADAM17,DLGAP1-AS1,ACAP1,TXLNB,DDIT3,DDIT4,ZNF438,LUCAT1,MALAT1,HECA,TRIB3,NUPR1,ALPK1,SQSTM1,ATF3,ATF4,PXK,AKNA,FICD,SHMT2,SLC1A4,SLC1A5,NDRG1,SEL1L3,FAM83F,ATXN1,ATG101,XRRA1,UBC,ZSCAN10,ST8SIA4,HIVEP1,HMOX1,PMAIP1,A…
gene_set_query	53	RUNX2	133.4	Literature ChIP-seq,26;ARCHS4 Coexpression,105;Enrichr Queries,354;ReMap ChIP-seq,128;GTEx Coexpression,54	SCX,BACH1,LGALS3,CCDC91,FTH1,HOXA1,PXDC1,ACAD11,JUNB,HES7,GABARAPL1,FNDC3B,MYO7A,EID3,DDIT4,PRR16,TRIB3,FLYWCH1,TRIM16,ATF6,ATF3,HMOX1,NRBF2,N4BP2,JUND,GADD45A,EDEM1,OSGIN1,NMI,LARP6,EIF1,SLC6A9,HOXD4,HBP1,HOXD3,HOXD8,ARHGAP9,TRAM1,CDKN1A,SH3KBP1,FKBP14,PYROXD1,AKR1B1,SLC7A11,PEAR1,BBC3,GABRR2,MAP1LC3B,EFCAB2,CCR2,DUSP5,FOXD1,BTN3A1,DUSP1,LRRC49,HEG1,NCOA3,TSC22D3,BGN,TEX14,MIR635,SLC39A14,SERPIN…
gene_set_query	54	STAT1	134.8	Literature ChIP-seq,147;ARCHS4 Coexpression,50;ENCODE ChIP-seq,25;Enrichr Queries,353;ReMap ChIP-seq,44;GTEx Coexpression,190	SAMD9L,FCMR,NCF2,MT1M,RNF19B,NRL,KLHDC7B,ZFAND1,SAT1,BACH1,BEST1,RAB43,LGALS3,ZFP36,TMEM268,FTH1,LAMP3,CCRL2,NAMPT,SCN9A,C3AR1,AZI2,ACAD11,JUNB,HES7,SLC38A1,RSAD2,PHYKPL,ZFP69B,SLC30A1,FRMD4B,NEAT1,GTPBP2,CGRRF1,DLGAP1-AS2,DLGAP1-AS1,CEBPB-AS1,MTHFD2,DDIT4,MALAT1,GSAP,NUPR1,RBCK1,ALPK1,SQSTM1,ATF3,ATF4,ZCCHC7,CD274,AKNA,FAM114A2,SLC16A1-AS1,NDRG1,KRCC1,MTDH,HSP90B1,ATXN1,UBC,ZNF703,SLAMF7,PMAIP1,…
gene_set_query	55	MXI1	136.2	ARCHS4 Coexpression,194;ENCODE ChIP-seq,39;Enrichr Queries,38;ReMap ChIP-seq,204;GTEx Coexpression,206	ERRFI1,GCC1,FAM86FP,LGALS3,FTH1,NAMPT,FBXO4,CHAC1,ZNF600,ZNF841,JUNB,SEC63,HES7,GABARAPL1,ARRDC3,ALG5,ALG2,ENTPD7,FAM86EP,BTC,CYP39A1,HOXB9,DDIT3,DDIT4,TRIB3,HECA,FLYWCH1,ATF6,ATF3,OPTN,ATF4,BEX4,ZNF396,INTU,STC2,HMOX1,DYM,ZSCAN12,NRBF2,PCK2,JUND,GADD45A,SIAH2,PYCR1,NMI,SNHG5,SLC6A9,CREBRF,TNFSF9,HYOU1,HBP1,FERMT2,CDKN1A,BTG1,PYROXD1,ZFAND2A,ICA1,VLDLR,BBC3,HERPUD1,ZCWPW1,NMRAL2P,MAP1LC3B,TCP11L2…
gene_set_query	56	AHR	137.8	Literature ChIP-seq,21;ARCHS4 Coexpression,18;Enrichr Queries,157;ReMap ChIP-seq,246;GTEx Coexpression,247	ERRFI1,FCMR,WDSUB1,RNF19B,IRS2,BACH1,PTPDC1,HDDC3,ETS2,MILR1,LGALS3,ZFP36,TMEM268,LURAP1L,NAMPT,THSD7A,ZFPL1,JUNB,SLC38A1,ARRDC3,CSGALNACT2,FNDC3B,KCNK15,SLC30A1,CCNB1IP1,GEM,KCTD8,ABCA10,ADAM17,SLFN11,CEBPB-AS1,DDIT4,HECA,ATF3,USP53,FICD,ABHD4,NDRG1,ARHGAP12,CAMSAP2,ATXN1,PCBP3,STC2,UBC,ST8SIA4,HMOX1,PMAIP1,APOD,SRGAP1,LYPLAL1-DT,NGFR,XBP1,GADD45A,IDH1,EDEM1,LRP1B,GULP1,NR4A2,LACC1,FER,IL6,BHLHE…
gene_set_query	57	ZSCAN31	138.5	ARCHS4 Coexpression,158;GTEx Coexpression,119	OSCP1,CCDC122,CEP126,CEBPB,BTG1,CXCL8,TRIM16L,SH3KBP1,ZSCAN12P1,ICA1,CXCL3,AMN1,RNF113A,FAM83F,CCDC91,IFI16,BSN-DT,CEP70,CASP4,CCRL2,DNAJB9,DLG1-AS1,ZNF165,KLF13,FBXW10,EDEM2,KMO,ROCK1P1,TTC39A,THAP2,LCA5L,JMY,CCSER2,ARHGEF2,KIZ,ZSCAN29,NSMAF
gene_set_query	58	TET2	142	ARCHS4 Coexpression,47;GTEx Coexpression,237	SAMD9L,AKNA,INTU,NCF2,JMJD1C,IL1RAP,NLRC4,FRY,CHD2,BACH1,ADCY7,TMEM71,KYNU,CASP4,NAMPT,ST8SIA4,TCP11L2,CD55,PYCR1,NMI,GPCPD1,PNRC1,TMEM154,PARP8,ELF1,RUBCNL,CREBRF,HECA,TLR6,ALPK1,MXD1,SOS2,KDM7A
gene_set_query	59	ETV5	144	ARCHS4 Coexpression,172;Enrichr Queries,154;GTEx Coexpression,106	GABRB3,ERRFI1,CDKN1A,FCMR,IRS2,SLC7A11,RND3,ETS2,LGALS3,ZFP36,LRRTM3,HEY1,GDAP1L1,PGM3,UPP1,CHAC1,JUNB,TGIF1,DUSP5,SLC38A1,BTN3A1,FBXO16,NCOA3,TSC22D3,SYTL1,SERPINB8,GEM,ARMCX3,SLC7A5,ELF1,RCN1,ACAP1,MTHFD2,IRF1,DDIT4,CDC42EP3,TRIB3,BCAT1,ATF3,DDR2,HBEGF,BEX4,BEX2,CEBPB,PLEKHH2,RWDD2A,AKNA,FICD,PDGFA,TULP3,SLC1A4,PTGS2,HSPA13,SLC7A1,NDRG1,SEL1L3,ERLEC1,ASIC4,STC2,LRIG1,CTNNA1,HMOX1,PMAIP1,RGS20,F…
gene_set_query	60	EGR3	144.7	ARCHS4 Coexpression,137;Enrichr Queries,102;GTEx Coexpression,195	ERRFI1,CDKN1A,BTG1,CXCL8,IRS2,SLC7A11,CLDN1,RND3,CXCL2,NKPD1,ETS2,BEST1,THBD,ZFP36,DUSP10,HEY1,NAMPT,C3AR1,CHAC1,JUNB,KDM6B,DUSP5,SLC38A1,ANXA3,DUSP1,NCOA3,TSC22D3,MYO7A,SERPINB8,GEM,ETV5,MYCL,SLC7A5,ADGRF4,DDIT3,IRF1,DDIT4,HECA,ARHGEF5,ATF3,JDP2,TMEM45A,AVPI1,DDR2,HBEGF,PPP1R15A,CEBPB,IL20RB,ITPR2,PTGS2,NDRG1,EGFR,NFIL3,STC2,LRIG1,HMOX1,PMAIP1,APOD,LONRF1,FCGR1A,CD55,EXPH5,JUND,GADD45A,GDF15,TRP…
gene_set_query	61	KLF4	145.6	Literature ChIP-seq,72;ARCHS4 Coexpression,67;Enrichr Queries,62;ReMap ChIP-seq,146;GTEx Coexpression,381	ERRFI1,CLDN1,LGALS3,FTH1,RPS6KA2,NAMPT,HOXA1,JUNB,SLC12A8,HES7,PRKAB2,STARD4,RSAD2,PHYKPL,ARRDC3,SYTL1,ENTPD7,BHLHA15,GTPBP2,CYP39A1,MYL5,DDIT3,DDIT4,TRIB3,RBCK1,ATF3,OPTN,CCNO,ATF4,IL20RB,MTDH,EPB41L5,STC2,HMOX1,EXPH5,NGFR,NTNG2,XBP1,JUND,GADD45A,DCLK2,TINCR,LARP6,EIF1,GJB5,SERPINI1,CPEB2,TENM1,CDKN1A,BTG1,ZFAND2A,ICA1,SLC7A11,LARP1B,BBC3,HERPUD1,ZCWPW1,MAP1LC3B,MCEE,DUSP5,FOXD3,TMEM150A,DUSP1,A…
gene_set_query	62	RORA	146.3	ARCHS4 Coexpression,8;Enrichr Queries,195;GTEx Coexpression,236	ERRFI1,CDKN1A,BTG1,CRYBG1,ZBTB20,IRS2,SLC7A11,VLDLR,FRY,CLDN1,NKPD1,SYNE1,LGALS3,ZFP36,CALB1,NAMPT,GRB10,TCP11L2,JUNB,DUSP5,GABARAPL1,GRID2,BTN3A1,NCOA3,TSC22D3,PDE4D,ARRDC3,FNDC3B,ARAP2,ANK2,SERPINB8,PARP8,ERN1,MYCL,ELF1,ACAP1,ADGRF4,IRF1,DDIT4,CLIP4,HECA,ARHGEF5,ATF3,KDM7A,OPTN,TMEM45A,DDR2,SLFN5,CEBPB,AKNA,IL20RB,PTGS2,NDRG1,HDAC9,EGFR,ATXN1,NFIL3,MXI1,LRIG1,S1PR1,CTNNA1,FYN,NLRP1,LONRF1,EXPH5…
gene_set_query	63	NFKB2	148	ARCHS4 Coexpression,175;Enrichr Queries,88;ReMap ChIP-seq,144;GTEx Coexpression,185	SAMD9L,FCMR,NCF2,RNF19B,NRL,IRS2,KLHDC7B,ETS2,RAB43,LGALS3,ZFP36,SESN2,NAMPT,WWC3,JUNB,FBXW4,SLC30A7,SLC38A1,FNDC3B,AP1AR,GEM,OSCAR,ERN1,MYL5,ACAP1,HOXB9,MTHFD2,DDIT3,DDIT4,RUBCNL,MALAT1,ALPK1,ATF6,SQSTM1,ATF3,OPTN,CD274,ZCCHC7,DLX2,AKNA,SHMT2,NDRG1,ZNF827,UBC,HIVEP1,ST8SIA4,SLAMF7,PMAIP1,HMOX1,JUND,HSPA5,GADD45A,EDEM1,TNFRSF9,HSPA6,TNFRSF10B,INHBE,ISG20,NR4A2,IL6,BHLHE40,MAFF,TNFSF9,SPIRE1,HYOU1…
gene_set_query	64	IRF1	150.2	Literature ChIP-seq,127;ARCHS4 Coexpression,205;ENCODE ChIP-seq,108;Enrichr Queries,126;ReMap ChIP-seq,25;GTEx Coexpression,310	SLC46A3,ERRFI1,CPNE8,JMJD1C,KLHDC7B,GCC1,FAM86FP,BACH1,PTPDC1,LGALS3,ZSCAN31,FTH1,NAMPT,C3AR1,FBXO4,ZNF600,CHAC1,DUS4L,ZNF841,JUNB,SEPHS2,SEC63,TSPYL2,PRKAB2,RSAD2,UNC5B,ARRDC3,ALG5,AP1AR,ROCK1P1,FAM86EP,HOXB9,MTHFD2,DDIT4,LUCAT1,TRIB3,PREB,RBCK1,HOXB8,ATF3,OPTN,BEX4,RWDD2A,EPB41L5,XRRA1,ST8SIA4,HIVEP1,HMOX1,ZSCAN12,NRBF2,PCK2,JUND,GADD45A,SIAH2,EDEM2,EAF2,OSGIN1,NMI,HSPBAP1,SNHG5,EIF1,SLC6A9,CPE…
gene_set_query	65	SNAI2	151.3	ARCHS4 Coexpression,57;Enrichr Queries,240;ReMap ChIP-seq,196;GTEx Coexpression,112	ERRFI1,SCX,IRS2,KLHDC7B,CLDN1,LGALS3,ZFP36,EDNRA,FTH1,SESN2,HOXA1,PXDC1,CHAC1,AZI2,JUNB,HES7,SLC38A1,FNDC3B,NEAT1,GEM,MYL5,SELENOM,ACAP1,RRAGC,CEBPB-AS1,DDIT4,PRR16,MALAT1,RBCK1,NUPR1,PPIB,SQSTM1,ATF3,PPIC,NNMT,SHMT2,PDGFA,C2CD4A,SLC1A5,NDRG1,FLRT2,STC2,UBC,HMOX1,PMAIP1,SRGAP1,JUND,GADD45A,RHBDD1,PYCR1,TRPV3,EIF1,IL6,COL5A1,MAFG,MAFF,BHLHE40,MIR3189,TNFSF9,NIT1,ULBP1,FERMT2,TRAM1,CDKN1A,FKBP14,BN…
gene_set_query	66	NFE4	154	GTEx Coexpression,154	ARHGAP9,OLAH,SLC31A2,NCF2,TREML3P,NLRC4,NMI,TMEM71,OSCAR,MILR1,RAB43,CASP5,C3AR1,LUCAT1,NRBF2,TLR6,FCGR1A,INKA2,CCR2
gene_set_query	67	ZXDB	154.3	ARCHS4 Coexpression,340;Enrichr Queries,28;GTEx Coexpression,95	ERRFI1,CDKN1A,TRAM1,FCMR,BTG1,MIA2,ZBTB20,JMJD1C,IRS2,CBLB,SLC7A11,VLDLR,RND3,ETS2,ZXDA,LINC01909,ZFP36,HSP90B2P,DUSP10,SEPHS2,JUNB,DUSP5,PRKAB2,GABARAPL1,SLC38A1,ABCC2,NCOA3,HEG1,TSC22D3,PDE4D,ARRDC3,SLC30A1,TENT5A,SERPINB8,GEM,CYP39A1,SLC7A5,DDIT4,CANX,HECA,SMCR8,PPARA,ATF3,KDM7A,DDR2,HBEGF,PPP1R15A,ITIH4,CEBPB,BEX2,NNMT,SHMT2,LAMA1,CEBPG,XIAP,ITPR2,PTGS2,NDRG1,ZBTB41,MTDH,ARHGAP12,ATXN1,NFIL3,…
gene_set_query	68	MAFG	157.5	ARCHS4 Coexpression,218;Enrichr Queries,4;ReMap ChIP-seq,35;GTEx Coexpression,373	ERRFI1,ZFAND3,IRS2,BACH1,ETS2,BEST1,LGALS3,ZFP36,ZSCAN31,FTH1,CCRL2,SCN9A,SESN2,NAMPT,GRB10,CHAC1,JUNB,GABARAPL1,SLC38A1,RSAD2,AP1AR,NEAT1,CGRRF1,GTPBP2,DLGAP1-AS2,DLGAP1-AS1,MTHFD2,DDIT3,RRAGD,DDIT4,HECW1,TRIB3,MALAT1,HECA,RBCK1,FLYWCH1,SQSTM1,OPTN,ATF3,ATF4,FTL,ZNF397,LINC01094,KCNE4,FTX,SLC1A5,NDRG1,ATXN1,ZFPM2-AS1,STC2,UBC,HIVEP1,SLAMF7,PMAIP1,HMOX1,NRBF2,LYPLAL1-DT,SDF2L1,JUND,HSPA5,GADD45A,…
gene_set_query	69	MAFF	157.8	ARCHS4 Coexpression,608;ENCODE ChIP-seq,72;Enrichr Queries,9;ReMap ChIP-seq,83;GTEx Coexpression,17	CPNE8,ERRFI1,RPLP0P2,CBLB,MT1X,BACH1,EPB41L4A-AS1,LGALS3,ZSCAN31,FTH1,LIPH,NAMPT,C3AR1,PXDC1,CHAC1,JUNB,HES7,GABARAPL1,PRKAB2,RSAD2,ARRDC3,SYTL1,SPATA17,MTHFD2,DDIT3,DDIT4,HECA,TRIB3,PREB,RBCK1,FLYWCH1,ATF6,ATF3,ATF4,ZNF397,LINC01094,ZNF391,PDGFA,UBE2J1,STC2,XRRA1,DYM,HMOX1,ZSCAN12,PCK2,ZBED3,JUND,GADD45A,EDEM2,SLC33A1,EAF2,SNHG8,PYCR1,RAB39B,NMI,EIF1,LACC1,SLC6A9,SERPINI1,INKA2,CDKN1A,BTG1,ZFAS1…
gene_set_query	70	FOXN2	158.7	ARCHS4 Coexpression,88;Enrichr Queries,204;GTEx Coexpression,184	ERRFI1,CDKN1A,SAMD9L,BTG1,NCF2,SH3KBP1,ZBTB20,JMJD1C,IRS2,SLC7A11,RND3,BACH1,ETS2,BEST1,MILR1,ZFP36,SLC22A15,NAMPT,JUNB,CCR2,TGIF1,DUSP5,SLC38A1,KLF13,NCOA3,CSGALNACT2,ARRDC3,FNDC3B,TENT5A,GPCPD1,SERPINB8,RAB33A,DNAJC3,SLC7A5,ELF1,MTHFD2,IRF1,DDIT4,CDC42EP3,HECA,ARHGEF2,TLR6,SOS2,ZNF674,ATF3,KDM7A,DDR2,HBEGF,PXK,NLRC4,NDRG1,ADCY7,ATXN1,NFIL3,ST8SIA4,LRIG1,NRBF2,KCNJ2,CD55,SLC31A2,GADD45A,EDEM1,NM…
gene_set_query	71	BACH2	166.3	ARCHS4 Coexpression,171;Enrichr Queries,245;ReMap ChIP-seq,11;GTEx Coexpression,238	ERRFI1,FCMR,ZBTB20,IRS2,CBLB,BACH1,SAT1,ZFP36,SESN2,RASSF6,TOM1,SMG7-AS1,JUNB,PDIA3,GABARAPL1,SLC38A1,ARRDC3,FNDC3B,ANK2,FRMD4B,NEAT1,KMO,CYP39A1,DLGAP1-AS2,BCAN,DLGAP1-AS1,EID3,ACAP1,SPATA17,TXLNB,DDIT4,RUBCNL,LUCAT1,HECA,TRIB3,MALAT1,RBCK1,FLYWCH1,PPIB,SQSTM1,OPTN,ATF3,FTL,PXK,AKNA,SLC1A4,SLC1A5,SPATA4,NDRG1,UBE2J1,ATE1-AS1,SEL1L3,ATXN1,UBC,PRDM16,HMOX1,PMAIP1,SRGAP1,TBC1D15,XBP1,JUND,GADD45A,E…
gene_set_query	72	NFKB1	168.3	ARCHS4 Coexpression,20;Enrichr Queries,178;ReMap ChIP-seq,161;GTEx Coexpression,314	ERRFI1,SAMD9L,NCF2,RNF19B,IRS2,KLHDC7B,BACH1,HDDC3,ETS2,LGALS3,ZFP36,FTH1,NAMPT,CCRL2,WWC3,TOM1,ZFPL1,JUNB,HES7,SLC38A1,RSAD2,NEAT1,KMO,OSCAR,ACAP1,HOXB9,DDIT4,TRIB3,MALAT1,HOXB8,SQSTM1,ATF3,FTL,ATF4,CD274,ZCCHC7,DLX2,LINC01012,SHMT2,NDRG1,UBE2J1,UBC,HIVEP1,SLAMF7,PMAIP1,HMOX1,JUND,CBX4,HSPA5,GADD45A,EDEM1,NMI,INHBE,ISG20,NR4A2,IL6,MAFG,BHLHE40,MAFF,TNFSF9,ACTL10,NFE2L2,ARHGAP9,CDKN1A,BTG1,CXCL8,…
gene_set_query	73	RLF	176	ARCHS4 Coexpression,179;Enrichr Queries,261;GTEx Coexpression,88	ERRFI1,ZNF770,CDKN1A,BTG1,JMJD1C,IRS2,CHD2,BACH1,ETS2,BBC3,THAP9-AS1,ZFP36,DUSP10,NAMPT,JUNB,KDM6B,DUSP5,DUSP1,NCOA3,CSGALNACT2,ARRDC3,FNDC3B,GPCPD1,SERPINB8,PJA2,SLC7A5,ELF1,ADAM17,PIGA,DDIT4,RUBCNL,HECA,KDM7A,ATF3,DDR2,PPP1R15A,CEBPB,PTGS2,NDRG1,ARHGAP12,NFIL3,DNAJB4,MXI1,UBC,HIVEP1,LRIG1,HMOX1,PMAIP1,FYN,N4BP2,ZNF460,GADD45A,EIF2AK3,ZBTB10,MIR616,KLHL24,ATP2B1,KLF4,PNRC1,VEGFA,CCDC9,BHLHE40,MA…
gene_set_query	74	CREB3	176	ARCHS4 Coexpression,69;Enrichr Queries,108;ReMap ChIP-seq,21;GTEx Coexpression,506	KLHDC7B,HDDC3,ETS2,BEST1,LGALS3,ZFP36,CCDC91,ZSCAN31,FTH1,CCRL2,SEPHS2,JUNB,PSPH,GABARAPL1,SLC38A1,SLC30A1,CGRRF1,NEAT1,GTPBP2,KMO,DLGAP1-AS2,SELENOM,DLGAP1-AS1,HOXB9,SELENOS,DDIT3,DDIT4,DNAJB11,HECA,TRIB3,MALAT1,RBCK1,NUPR1,HOXB8,PPIB,EIF1B,SQSTM1,ATF3,FTL,NSMAF,ATF4,RWDD2A,LINC01094,KCNE4,KRCC1,NDRG1,HSP90B1,ATG101,UBC,EIF4EBP1,DYM,HMOX1,PMAIP1,NRBF2,SDF2L1,JUND,HSPA5,GADD45A,IDH1,RHBDD1,MIR616…
gene_set_query	75	PRDM1	176.6	ARCHS4 Coexpression,44;ENCODE ChIP-seq,12;Enrichr Queries,66;ReMap ChIP-seq,16;GTEx Coexpression,745	ERRFI1,CPNE8,MT1M,UMAD1,CBLB,BACH1,CLDN1,ZXDA,LGALS3,ZSCAN31,NAMPT,CHAC1,JUNB,TSPYL2,GABARAPL1,RSAD2,ARRDC3,ENTPD7,KCNK15,ROCK1P1,BCAN,ABCA10,DDIT4,LUCAT1,PFN4,HECA,TRIM16,RBCK1,ATF3,PDGFA,C2CD4A,MTDH,FLRT2,STC2,CEP70,HIVEP1,ST8SIA4,SLAMF7,HMOX1,SPRR2D,NGFR,GADD45A,EDEM1,SLC33A1,OSGIN1,EIF2AK3,NMI,SLC6A9,KYAT3,HBP1,CPEB3,CDKN1A,BTG1,FKBP14,SH3KBP1,ZFAS1,IL24,SLC7A11,PEAR1,LARP1B,BBC3,HERPUD1,NMRA…
gene_set_query	76	SKIL	179	ARCHS4 Coexpression,345;Enrichr Queries,81;GTEx Coexpression,111	ERRFI1,CDKN1A,ECM2,BTG1,RAPH1,JMJD1C,IRS2,SLC7A11,RND3,ETS2,HERPUD1,LGALS3,EDNRA,ZFP36,DUSP10,FTH1,NAMPT,PGM3,PXDC1,JUNB,SLC30A7,TGIF1,KDM6B,DUSP5,SLC38A1,ANXA3,HEG1,HGF,NCOA3,TSC22D3,ARRDC3,FNDC3B,NGF,SERPINB8,GEM,ETV5,DNAJC3,SLC7A5,SLFN11,THAP5,MTHFD2,IRF1,DDIT4,HECA,BCAT1,SQSTM1,ATF3,KDM7A,PPIC,HBEGF,DDR2,PPP1R15A,CEBPB,SEMA3A,FTX,PTGS2,NDRG1,NFIL3,ABI3BP,LRIG1,HMOX1,PMAIP1,N4BP2,JUND,HSPA5,GA…
gene_set_query	77	HOXA5	181	ARCHS4 Coexpression,90;Enrichr Queries,362;GTEx Coexpression,91	ERRFI1,CDKN1A,BTG1,RPLP0P2,AKR1B1,SAT2,IRS2,RND3,CXCL2,ZFP36,LIPH,HOXA1,JUNB,DUSP5,NCOA3,TSC22D3,BGN,SERPINB8,THAP2,ERN1,SPATA17,HOXB9,NPC1,MTHFD2,IRF1,DDIT4,TRIB3,HOXB8,PPARA,CRYAB,ATF6,RBKS,ATF3,DDR2,CEBPB,PDGFA,SPATA4,PTGS2,NDRG1,MTDH,HMBOX1,NFIL3,PLAGL1,ZNF703,LRIG1,HMOX1,PMAIP1,SRGAP1,KCNJ2,ZBED3,PRPH,KLHL29,IFITM10,WHRN,GADD45A,GDF15,SIAH2,IDH1,BCDIN3D,KLHL4,MERTK,FMO4,KLF4,VEGFA,NR4A2,IL6,…
gene_set_query	78	BATF	181.6	ARCHS4 Coexpression,141;ENCODE ChIP-seq,9;Enrichr Queries,431;ReMap ChIP-seq,18;GTEx Coexpression,309	FCMR,NCF2,ZFAND3,CEP120,RNF19B,CBLB,KLHDC7B,FAM86FP,BACH1,ETS2,MILR1,LGALS3,ZFP36,FTH1,CCRL2,NAMPT,C3AR1,HOXA1,CCDC163,ZFPL1,JUNB,SEPHS2,ZNF165,RSAD2,ALG2,ZFP69B,NEAT1,FAM86EP,CCNB1IP1,LZTFL1,OSCAR,ERN1,DLGAP1-AS2,DLGAP1-AS1,ACAP1,TXLNB,MTHFD2,DDIT4,RUBCNL,MALAT1,ALPK1,ATF3,CD274,FAM27B,PARM1,LINC01094,SLC41A2,SLC1A4,SLC1A5,SPATA4,HSP90B1,UBE2J1,MTDH,HMBOX1,UBC,ST8SIA4,HIVEP1,SLAMF7,PMAIP1,HMOX1,…
gene_set_query	79	CREB5	181.7	ARCHS4 Coexpression,403;Enrichr Queries,75;GTEx Coexpression,67	ARHGAP9,ERRFI1,CDKN1A,CXCL8,NCF2,ZBTB20,TREML3P,IRS2,SLC7A11,RND3,CXCL2,ETS2,MILR1,LGALS3,ZFP36,DUSP10,RPS6KA2,NAMPT,C3AR1,UPP1,JUNB,CCR2,DUSP5,ANXA3,NCOA3,PDE4D,CSGALNACT2,ARRDC3,FNDC3B,ANK2,SERPINB8,GEM,ETV5,OSCAR,SLC7A5,IRF1,DDIT4,LUCAT1,HECA,TLR6,ALPK1,BCAT1,ATF3,DDR2,HBEGF,PPP1R15A,CEBPB,AKNA,INTU,CLEC12B,NLRC4,PTGS2,NDRG1,HDAC9,EGFR,TMEM71,ATXN1,NFIL3,ST8SIA4,LRIG1,HMOX1,PMAIP1,FYN,NRBF2,FC…
gene_set_query	80	ZBED2	181.7	ARCHS4 Coexpression,112;Enrichr Queries,247;GTEx Coexpression,186	CDKN1A,CXCL8,NCF2,SLC7A11,CXCL3,CLDN1,CXCL2,SLC4A5,ZFP36,LAMP3,SH3BGRL2,UPP1,JUNB,SLC12A8,PDIA3,DUSP5,RSAD2,ANXA3,NCOA3,ARAP2,FRMD4B,TRAF1,NEAT1,MMP10,SLC7A5,ACAP1,MTHFD2,CANX,DDIT4,MT1F,NUPR1,CDH15,CRYAB,ATF3,DDR2,HBEGF,CD274,PARM1,SHMT2,PTGS2,NDRG1,SLC7A1,PTHLH,HSP90B1,RELB,SCEL,IFI16,MTHFD1L,HMOX1,PMAIP1,APOD,FYN,CD55,CTHRC1,IL32,GDF15,TNFRSF9,EDEM1,SIAH2,AKR1C3,SNX22,KLF4,VEGFA,ISG20,OCLN,IL6…
gene_set_query	81	SATB1	182.8	ARCHS4 Coexpression,114;Enrichr Queries,148;ReMap ChIP-seq,218;GTEx Coexpression,251	ERRFI1,FCMR,UMAD1,ZBTB20,IRS2,CBLB,SAT1,PTPDC1,ETS2,ZFP36,AMMECR1L,LAMP3,GRB10,JUNB,PDIA3,PRKAB2,ARRDC3,SHISA4,MYO7A,NEAT1,RAB32,ACAP1,TXLNB,CEBPB-AS1,DDIT4,RRAGD,HECA,UGDH-AS1,ATF3,AKNA,PDGFA,SLC1A4,SLC1A5,NDRG1,CAMSAP2,ATXN1,ZNF703,ZSCAN10,ST8SIA4,HMOX1,PMAIP1,PIP5K1B,APOD,NLRP1,DLG1-AS1,KLHL29,ZNF383,HSPA5,SYT1,GADD45A,PDE2A,PYCR1,KLHL24,L1CAM,INHBE,NR4A2,BHLHE40,CREBRF,ACTL10,ZNF773,LAT,NFE2L…
gene_set_query	82	NFE2L2	183.8	Literature ChIP-seq,4;ARCHS4 Coexpression,2;Enrichr Queries,115;ReMap ChIP-seq,72;GTEx Coexpression,726	ERRFI1,CPNE8,WDSUB1,BACH1,LGALS3,ZSCAN31,FTH1,NAMPT,RASSF6,HOXA1,PXDC1,JUNB,SEC63,HES7,GABARAPL1,UNC5B,FNDC3B,GOLPH3L,BTC,CYP39A1,BCAN,HOXB9,MTHFD2,DDIT3,DDIT4,TRIB3,GSAP,HECA,TRIM16,RBCK1,FLYWCH1,HOXB8,ATF3,ATF4,IL20RB,MTDH,MAP2,STC2,ZSCAN10,CEP70,ST8SIA4,HMOX1,SLAMF7,ZSCAN12,JUND,GADD45A,OSGIN1,PYCR1,DCLK2,EIF1,LACC1,GJB5,HBP1,ARHGAP9,GABRB3,TENM1,CDKN1A,TRAM1,BTG1,ZFAND2A,SLC7A11,BBC3,HERPUD1,…
gene_set_query	83	GLMP	184.5	ARCHS4 Coexpression,78;GTEx Coexpression,291	TRAM1,HM13,HSD17B14,ADCY7,LGALS3,CTSL,AIFM2,FTH1,CASP4,GMPPA,TOM1,EIF4EBP1,HMOX1,PXDC1,TMEM150A,SLC2A10,TIGD6,SLC31A1,IDH1,EDEM2,OSGIN1,AKR1A1,RAB32,VMAC,ERP44,LACC1,SPSB1,SELENOM,OSTC,KYAT3,PIR,PPIB,CPEB3,SQSTM1,FTL
gene_set_query	84	MITF	186	Literature ChIP-seq,38;ARCHS4 Coexpression,130;Enrichr Queries,444;ReMap ChIP-seq,79;GTEx Coexpression,239	ERRFI1,WDSUB1,DNHD1,MT1X,CBLB,BACH1,PTPDC1,LGALS3,FTH1,RPS6KA2,NAMPT,CHAC1,JUNB,SEPHS2,SLC12A8,TSPYL2,CUBN,PRKAB2,ALG5,FNDC3B,DDX10,ANK2,GTPBP2,ATG13,MYL5,BCAN,ARC,EID3,THAP5,RRAGC,MTHFD2,DDIT3,DDIT4,HECW1,RRAGD,PFN4,TRIB3,GSAP,FLYWCH1,OPTN,ATF3,CCNO,ATF4,SHMT2,PDGFA,SLCO5A1,UBE2J1,MTDH,EPB41L5,ZNF827,MAP2,ZNF703,PRDM16,HIVEP1,HMOX1,DYM,PIP5K1B,APOD,NRBF2,EXPH5,ZBED3,IFITM10,JUND,GADD45A,SIAH2,SL…
gene_set_query	85	IRF2	186.5	ARCHS4 Coexpression,178;Enrichr Queries,201;ReMap ChIP-seq,43;GTEx Coexpression,324	SAMD9L,FCMR,NCF2,RNF19B,NRL,ZBTB20,IRS2,HDDC3,ETS2,MILR1,RAB43,LGALS3,ZFP36,NAMPT,ZFPL1,JUNB,HES7,SLC38A1,RSAD2,UNC5B,ARRDC3,NEAT1,GTPBP2,OSCAR,DLGAP1-AS2,DLGAP1-AS1,ACAP1,HOXB9,MTHFD2,DDIT3,DDIT4,TRIB3,MALAT1,HECA,RBCK1,FLYWCH1,ALPK1,HOXB8,ATF3,ATF4,FTL,CD274,LINC01012,AKNA,SLC1A5,NDRG1,ASIC4,UBC,ST8SIA4,HIVEP1,NRBF2,SDF2L1,JUND,CBX4,GADD45A,PYCR1,MIR616,NMI,EIF1,INHBE,ISG20,NR4A2,TBL2,TMEM116,M…
gene_set_query	86	ARID5B	189	ARCHS4 Coexpression,366;Enrichr Queries,99;GTEx Coexpression,102	ERRFI1,CDKN1A,PLEKHF1,BTG1,ZBTB20,JMJD1C,MT1X,IRS2,CBLB,RND3,ETS2,SYNE1,LGALS3,ZFP36,DUSP10,NAMPT,JUNB,TGIF1,SLC30A7,DUSP5,GABARAPL1,SLC38A1,PDE4D,NCOA3,HEG1,TSC22D3,ARRDC3,FNDC3B,ABCC9,TENT5A,SERPINB8,ETV5,DNAJC3,SLC7A5,SPATA17,THAP5,IRF1,CLIP4,DDIT4,CDC42EP3,HECA,OPTN,KDM7A,ATF3,MCPH1,DDR2,PPP1R15A,SLFN5,CEBPB,USP53,GLRX,PTGS2,NDRG1,EGFR,ATXN1,NFIL3,LRIG1,HMOX1,PMAIP1,FYN,SRGAP1,TBC1D15,CD55,ZN…
gene_set_query	87	HIVEP1	189.7	ARCHS4 Coexpression,189;Enrichr Queries,155;GTEx Coexpression,225	ZNF770,ERRFI1,CDKN1A,BTG1,CRYBG1,RAPH1,ZBTB20,JMJD1C,IRS2,SLC7A11,CHD2,BACH1,ETS2,SYNE1,ZFP36,DUSP10,KYNU,NAMPT,JUNB,TGIF1,KDM6B,DUSP5,ZHX2,NCOA3,HEG1,ARRDC3,FNDC3B,TRAF1,SERPINB8,GCNA,SLC7A5,ELF1,RRAGC,IRF1,DDIT4,HECA,SMCR8,ATF3,KDM7A,DDR2,HBEGF,PPP1R15A,ZCCHC7,CD274,SLFN5,ITPR2,PTGS2,SLC7A1,NDRG1,RELB,MTDH,ATXN1,IFI16,NFIL3,TIFA,LRIG1,SLAMF7,PMAIP1,ZNF460,GADD45A,EDEM1,ATP2B1,KLF4,VEGFA,NR4A2,B…
gene_set_query	88	CREB3L2	189.7	ARCHS4 Coexpression,153;Enrichr Queries,309;GTEx Coexpression,107	ERRFI1,ERO1B,CDKN1A,BTG1,FKBP14,ITGB3,ZBTB20,IRS2,SLC7A11,RND3,HERPUD1,SEC61A1,ZFP36,JUNB,SEC63,PDIA3,DUSP5,SLC38A1,NCOA3,HEG1,FNDC3B,BGN,WIPI1,TENT5A,SERPINB8,SLC39A14,ETV5,SLC7A5,SLFN11,DDIT4,CDC42EP3,CANX,UGDH-AS1,PPIB,ATF3,PPIC,DDR2,HBEGF,CEBPB,PARM1,SLC1A4,FTX,NDRG1,SLC7A1,EGFR,HSP90B1,ATXN1,ABI3BP,LRIG1,HMOX1,ZNF469,EVC2,HSPA5,GADD45A,GFPT1,KLF4,GULP1,VEGFA,NR4A2,COL5A1,DNAJC10,NEURL1,BHLHE…
gene_set_query	89	JDP2	190.7	ARCHS4 Coexpression,421;Enrichr Queries,7;GTEx Coexpression,144	ERRFI1,NCF2,RNF19B,IRS2,ETS2,MILR1,LGALS3,ZFP36,FTH1,RPS6KA2,SESN2,C3AR1,GRB10,TOM1,PXDC1,CHAC1,AZI2,JUNB,SLC38A1,UNC5B,GPT2,CSGALNACT2,OSCAR,RAB32,ADAM17,SLFN11,MTHFD2,DDIT3,DDIT4,ZNF438,TRIB3,HECA,NUPR1,ATF3,FTL,ATF4,SLC1A4,SLC1A5,NDRG1,STC2,EIF4EBP1,HMOX1,PMAIP1,NRBF2,PCK2,JUND,GADD45A,ASNS,NR4A2,COL5A1,SLC6A9,BHLHE40,MAFF,MXD1,CDKN1A,SLC7A11,VLDLR,RND3,CXCL2,HERPUD1,THBD,DSE,CASP4,UPP1,KDM6B,…
gene_set_query	90	ELF3	191	ARCHS4 Coexpression,414;Enrichr Queries,200;ReMap ChIP-seq,32;GTEx Coexpression,118	ERRFI1,FCMR,NCF2,SAT1,BACH1,CLDN1,ETS2,LGALS3,ZFP36,BAIAP2L2,LURAP1L,LIPH,FTH1,RASSF6,JUNB,SLC38A1,GOLPH3L,NEAT1,HOXB9,DDIT4,CLIP4,ZNF438,TRIB3,MALAT1,RBCK1,NUPR1,HOXB8,LINC00520,ATF3,LINC01133,LINC01012,USP53,C2CD4A,GMDS-DT,NDRG1,ARHGAP12,SEL1L3,ATXN1,TMEM125,FLRT2,STC2,ZNF703,UBC,ST8SIA4,PMAIP1,HMOX1,ARSD,XBP1,JUND,CBX4,GADD45A,TNFRSF10B,B3GALT5,EIF1,ISG20,OCLN,MYO5B,MAFF,BHLHE40,NIT1,NFE2L2,CD…
gene_set_query	91	ETS1	191.8	Literature ChIP-seq,164;ARCHS4 Coexpression,306;ENCODE ChIP-seq,3;Enrichr Queries,416;ReMap ChIP-seq,168;GTEx Coexpression,94	SLC46A3,CPNE8,ERRFI1,CBLB,GCC1,BACH1,MILR1,LGALS3,FTH1,NAMPT,C3AR1,HOXA1,JUNB,HES7,ZNF165,RSAD2,FNDC3B,ALG2,GTPBP2,HOXB9,DDIT3,DDIT4,TRIB3,IDNK,PREB,HECA,RBCK1,TRIM16,HOXB8,ATF6,EIF1B,ATF3,ATF4,STC2,XRRA1,ZSCAN10,CEP70,HIVEP1,HMOX1,N4BP2,PCK2,XBP1,JUND,GADD45A,EDEM2,SLC33A1,PYCR1,NMI,MANF,XKR9,SLC6A9,CREBRF,HYOU1,HOXD4,HBP1,HOXD3,CPEB3,HOXD8,ROBO4,CDKN1A,BTG1,SH3KBP1,MIA2,CHM,N4BP2L1,SLC7A11,BBC3…
gene_set_query	92	ZNF394	197	ARCHS4 Coexpression,53;Enrichr Queries,35;GTEx Coexpression,503	ARHGAP9,ERRFI1,CDKN1A,FCMR,BTG1,NCF2,FKBP14,ZFAND2A,ZBTB20,TREML3P,IRS2,ETS2,HERPUD1,RAB43,MAP1LC3B,ZFP36,FTH1,NAMPT,JUNB,KDM6B,DUSP5,GABARAPL1,SLC38A1,BTN3A1,NCOA3,TSC22D3,LINC02273,ARRDC3,TENT5A,SERPINB8,OSCAR,ERN1,SLC7A5,ELF1,RCN1,ACAP1,MTHFD2,DDIT3,IRF1,DDIT4,CANX,RUBCNL,LUCAT1,HECA,SQSTM1,ATF3,ATF4,DDR2,PPP1R15A,CEBPB,AKNA,SLC3A2,NDRG1,TMEM71,RELB,RNF113A,NFIL3,UBC,LRIG1,CTNNA1,HMOX1,DNAJB9,…
gene_set_query	93	NR1D1	202	ARCHS4 Coexpression,181;Enrichr Queries,113;GTEx Coexpression,312	ERRFI1,CDKN1A,BTG1,HSPB8,IRS2,CLDN1,CXCL2,NKPD1,ETS2,HERPUD1,SYNE1,LGALS3,ZFP36,FTH1,UPP1,CHAC1,JUNB,TGIF1,KDM6B,TSPYL2,DUSP5,SLC38A1,GABARAPL1,SPINK1,NCOA3,TSC22D3,ARRDC3,PPP2R5B,SHISA4,SERPINB8,GEM,MYCL,SLC7A5,ADGRF4,DDIT3,IRF1,DDIT4,TRIB3,HECA,NUPR1,CRYAB,SQSTM1,ARHGEF5,ATF3,TMEM45A,AVPI1,DDR2,HBEGF,PPP1R15A,CEBPB,IL20RB,ATP1A2,PTGS2,NDRG1,EGFR,NFIL3,UBC,LRIG1,HMOX1,LONRF1,EXPH5,JUND,GADD45A,G…
gene_set_query	94	GLIS3	202	ARCHS4 Coexpression,30;Enrichr Queries,565;GTEx Coexpression,11	ERRFI1,ERO1B,TRAM1,CDKN1A,ITGB3,ZBTB20,IRS2,ZFAND1,SLC7A11,CLDN1,SYNE1,LGALS3,ODR4,KYNU,PGM3,PXDC1,SLC12A8,SEC63,PDIA3,DUSP5,ABCC2,SLC2A10,HEG1,NCOA3,PDE4D,ALG5,FNDC3B,NEAT1,SLC39A14,SERPINB8,GEM,DNAJC3,UGDH,DNAJC1,RCN1,SLFN11,HKDC1,CANX,DNAJB11,DDIT4,RRAGD,NUPR1,UGDH-AS1,PPIB,BCAT1,ATF3,DDR2,PARM1,NNMT,KCNE4,SEMA3A,ITPR2,PTGS2,NDRG1,HDAC9,EGFR,HSP90B1,ATXN1,PRDM16,LRIG1,CTNNA1,SRGAP1,AKR1C1,TPBG…
gene_set_query	95	GTF2B	202.5	ARCHS4 Coexpression,31;ENCODE ChIP-seq,85;ReMap ChIP-seq,102;GTEx Coexpression,592	ERRFI1,NCF2,NRL,MT1X,KLHDC7B,ZFAND1,SAT1,HDDC3,BEST1,RAB43,THAP9-AS1,ZFP36,MPC1,CCRL2,NAMPT,SMG7-AS1,CHAC1,ZFPL1,JUNB,PSPH,SEC63,HES7,SLC30A7,PDIA3,RSAD2,ARRDC3,ALG2,DDX10,AP1AR,NEAT1,GTPBP2,KMO,CCNB1IP1,OSCAR,RAB32,ERN1,DLGAP1-AS2,DLGAP1-AS1,ACAP1,MTHFD2,DDIT3,DDIT4,MALAT1,ALPK1,ATF6,SQSTM1,EIF1B,ZNF674,FTL,NSMAF,ZNF397,BEX4,BEX2,ABHD4,SLC1A5,NDRG1,HSP90B1,UBE2J1,XRRA1,UBC,CEP70,PMAIP1,SLAMF7,ZN…
gene_set_query	96	ZNF322	202.5	ARCHS4 Coexpression,277;GTEx Coexpression,128	ZNF397,GABRB3,ZNF770,PYROXD1,SH3KBP1,CHM,HSPA13,MTDH,RELB,ZXDA,EPB41L5,MAP2,RAB23,AZI2,N4BP2,ZNF383,TIGD7,RHBDD1,IDH1,LYSMD3,PJA2,GULP1,RAD50,RCN1,ZNF70,FRAS1,MTHFD2,MFAP2,TCEA1,SMCR8,UGDH-AS1,BCAT1,FERMT2,MCPH1
gene_set_query	97	PPARG	205.6	Literature ChIP-seq,41;ARCHS4 Coexpression,279;Enrichr Queries,253;ReMap ChIP-seq,24;GTEx Coexpression,431	ERRFI1,CBLB,BACH1,PTPDC1,LGALS3,EDNRA,CCDC91,LURAP1L,LIPH,FTH1,RASSF6,FAM110B,NAMPT,FBXO4,HOXA1,JUNB,SLC12A8,HES7,GABARAPL1,FNDC3B,KCNK15,AP1AR,GTPBP2,RRAGC,DDIT3,DDIT4,PRR16,LUCAT1,TRIB3,GSAP,PREB,HECA,RBCK1,ATF6,EIF1B,ATF3,ATF4,MTDH,HIVEP1,HMOX1,ZSCAN12,PIP5K1B,NRBF2,N4BP2,ZBED3,IFITM10,XBP1,GADD45A,EDEM1,EDEM2,SLC33A1,EIF1,TBL2,AKR1B10,KYAT3,GSDME,ARHGAP9,HRK,CCDC122,ROBO4,CDKN1A,BTG1,ECM2,ZFA…
gene_set_query	98	STAT3	206.8	Literature ChIP-seq,22;ARCHS4 Coexpression,329;ENCODE ChIP-seq,2;Enrichr Queries,352;ReMap ChIP-seq,34;GTEx Coexpression,502	ERRFI1,CPNE8,WDSUB1,MT1M,CBLB,KLHDC7B,BACH1,EPB41L4A-AS1,LGALS3,FTH1,NAMPT,HOXA1,CHAC1,ZFPL1,JUNB,SEPHS2,HES7,GABARAPL1,PHYKPL,ARRDC3,FNDC3B,ENTPD7,KCNK15,ANK2,GTPBP2,ROCK1P1,FAM86EP,THAP2,THAP5,RRAGC,DDIT3,DDIT4,MT1F,TRIB3,HECA,ALPK1,ATF6,LINC00520,ATF3,ATF4,BEX4,INTU,C2CD4A,IL20RB,FLRT2,STC2,CEP70,HIVEP1,HMOX1,APOD,NRBF2,N4BP2,ZBED3,XBP1,JUND,GADD45A,EDEM2,EIF2AK3,OSGIN1,RAB39B,NMI,HSPBAP1,EIF1…
gene_set_query	99	CREM	210.4	Literature ChIP-seq,78;ARCHS4 Coexpression,23;Enrichr Queries,26;ReMap ChIP-seq,127;GTEx Coexpression,798	ERRFI1,WDSUB1,JMJD1C,KLHDC7B,GCC1,BACH1,PTPDC1,LGALS3,CCDC91,FTH1,NAMPT,C3AR1,FBXO4,DUS4L,ZFPL1,JUNB,SEPHS2,SEC63,HES7,GABARAPL1,PRKAB2,STARD4,PHYKPL,ARRDC3,FNDC3B,DDX10,GTPBP2,EML5,PLPP5,SPATA17,RRAGC,MTHFD2,DDIT3,DDIT4,PFN4,TRIB3,HECA,PREB,FLYWCH1,HOXB8,EIF1B,ATF3,OPTN,CCNO,ATF4,FICD,PDGFA,UBE2J1,MTDH,EPB41L5,PCBP3,CEP70,HIVEP1,HMOX1,SLAMF7,MOV10L1,NRBF2,N4BP2,ZBED3,XBP1,JUND,ABCA5,GADD45A,SIAH…
gene_set_query	100	STAT5A	213.5	Literature ChIP-seq,30;ARCHS4 Coexpression,418;ENCODE ChIP-seq,58;Enrichr Queries,231;ReMap ChIP-seq,136;GTEx Coexpression,408	CPNE8,WDSUB1,NCF2,RNF19B,CBLB,SAT2,IRS2,BACH1,SAT1,ETS2,BEST1,LGALS3,ZFP36,FTH1,NAMPT,CCRL2,IL13RA2,JUNB,HES7,SYTL1,SHISA4,NEAT1,OSCAR,ERN1,CYP39A1,DLGAP1-AS2,ACAP1,RRAGC,TXLNB,MTHFD2,DDIT4,MALAT1,TRIB3,NUPR1,ALPK1,ATF6,ATF3,RHCE,FTL,ATF4,CD274,LINC01012,AKNA,LINC01094,SLC41A2,SLC1A4,SLC1A5,NDRG1,FAM83F,HMBOX1,ASIC4,STC2,UBC,ZSCAN10,EIF4EBP1,SLC38A7,SLAMF7,PMAIP1,HMOX1,ZNF425,N4BP2,RAI2,ZBED3,EXP…
gene_set_query	101	KLF8	214.7	ARCHS4 Coexpression,233;Enrichr Queries,307;GTEx Coexpression,104	CCDC122,SAMD9L,CDKN1A,CRYBG1,SOWAHC,ITGB3,AKR1B1,TMEM182,SLC7A11,FRY,CLDN1,NKPD1,ETS2,SYNE1,SEC61A1,KYNU,EFCAB2,UPP1,JUNB,SLC38A1,RSAD2,ANXA3,NCOA3,TSC22D3,ARRDC3,ANK2,ABCC9,SERPINB8,ETV5,MYCL,ADGRF4,DDIT4,CDC42EP3,HECA,ALPK1,ZNF554,ARHGEF5,ATF3,TMEM45A,DDR2,HBEGF,SLFN5,INTU,KCNE4,ATP10D,IL20RB,PTGS2,NDRG1,HDAC9,EGFR,SCEL,FAM83F,FLRT2,PLAGL1,LRIG1,S1PR1,PMAIP1,LONRF1,CD55,EXPH5,TINCR,KRT10,KLF4,T…
gene_set_query	102	NR4A2	216	Literature ChIP-seq,163;ARCHS4 Coexpression,26;Enrichr Queries,104;GTEx Coexpression,571	ERRFI1,CDKN1A,BTG1,CXCL8,NCAN,JMJD1C,CHM,IRS2,SLC7A11,CHD2,RND3,CXCL2,SAT1,ETS2,HERPUD1,BEST1,LGALS3,THBD,ZFP36,DUSP10,GDAP1L1,PEA15,NAMPT,C3AR1,GRB10,JUNB,KDM6B,TSPYL2,DUSP5,SLC38A1,RSAD2,FBXW10,DUSP1,NCOA3,TSC22D3,PDE4D,ARRDC3,ANK2,TENT5A,SERPINB8,GEM,GABRG1,BCAN,SLC7A5,ELF1,DNAJC6,DDIT3,IRF1,DDIT4,HECA,ATF3,DDR2,HBEGF,BEX4,PPP1R15A,BEX2,CEBPB,PTGS2,NDRG1,RELB,NFIL3,LRIG1,HMOX1,PMAIP1,FCGR1A,KI…
gene_set_query	103	TP63	217.4	Literature ChIP-seq,14;ARCHS4 Coexpression,72;Enrichr Queries,489;ReMap ChIP-seq,277;GTEx Coexpression,235	CPNE8,ERRFI1,WDSUB1,RAPH1,CBLB,ERFE,CLDN1,BACH1,LGALS3,BAIAP2L2,FTH1,RASSF6,JUNB,PRKAB2,STARD4,UNC5B,PHYKPL,ALG5,ENTPD7,SYTL1,DDX10,ANK2,BTC,PLPP5,SPATA17,DDIT3,DDIT4,HECW1,GSAP,HECA,EIF1B,ATF3,CCNO,INTU,IL20RB,PDGFA,FLRT2,PCBP3,ZNF827,MAP2,STC2,MOV10L1,SLAMF7,NRBF2,SCN3B,EXPH5,SPRR2D,ZBED3,NGFR,ABCA5,GADD45A,EDEM1,EIF2AK3,EAF2,TINCR,HSPBAP1,BHMT,GJB5,CPEB3,FERMT2,GSDME,CDKN1A,BTG1,IL24,ICA1,AKR1…
gene_set_query	104	ZNF165	218	ARCHS4 Coexpression,12;Enrichr Queries,5;ReMap ChIP-seq,54;GTEx Coexpression,801	ERRFI1,NCF2,MT1M,FBXO25,SCX,MT1X,IRS2,ERFE,CLDN1,SAT1,ETS2,ZFP36,LAMP3,LIPH,NAMPT,RASSF6,SMG7-AS1,CHAC1,ZFPL1,JUNB,SLC30A7,GABARAPL1,SLC38A1,SLC30A1,GEM,SPATA17,MTHFD2,DDIT3,DDIT4,MT1F,PFN4,TRIB3,ATF6,ATF3,DLX2,FICD,USP53,ADRB1,SPATA4,NDRG1,SEL1L3,STC2,XRRA1,UBC,HMOX1,PMAIP1,JUND,HSPA5,GADD45A,HSPA6,ZBTB10,ASNS,KLHL24,L1CAM,SOX30,EIF1,ISG20,NR4A2,IL6,OCLN,TBL2,COL5A1,BHLHE40,MAFF,SRPRB,CYSTM1,MXD…
gene_set_query	105	ATF4	219.8	ARCHS4 Coexpression,248;Enrichr Queries,174;ReMap ChIP-seq,1;GTEx Coexpression,456	DMGDH,ERRFI1,WDSUB1,CEP120,RTL9,NRL,ZFAND1,KLHDC7B,ERFE,CLGN,BEST1,EPB41L4A-AS1,RAB43,LGALS3,ZFP36,TMEM268,LURAP1L,FTH1,SESN2,GRB10,CHAC1,JUNB,PSPH,SLC38A1,SPINK1,PHYKPL,GPT2,ZFP69B,KCNK15,ANK2,COX6B2,GTPBP2,BTC,DLGAP1-AS2,SELENOM,DLGAP1-AS1,CEBPB-AS1,MTHFD2,DDIT3,DDIT4,ZNF558,TRIB3,MALAT1,RBCK1,NUPR1,PPIB,ATF6,SQSTM1,ATF3,FTL,PXK,AKNA,SHMT2,SEL1L,UAP1,SLC1A4,SPATA4,SLC1A5,NDRG1,HSP90B1,EPB41L5,A…
gene_set_query	106	JUND	220.8	Literature ChIP-seq,6;ARCHS4 Coexpression,295;ENCODE ChIP-seq,5;Enrichr Queries,267;ReMap ChIP-seq,37;GTEx Coexpression,715	ERRFI1,KLHDC7B,BACH1,PTPDC1,EPB41L4A-AS1,LGALS3,ZXDA,ZSCAN31,FTH1,LIPH,FAM110B,CHAC1,JUNB,HES7,TSPYL2,GABARAPL1,ARRDC3,ENTPD7,KCNK15,DDX10,AP1AR,GTPBP2,FAM86EP,EID3,DDIT3,DDIT4,PRR16,TRIB3,HECA,RBCK1,FLYWCH1,ATF3,ATF4,INTU,FLRT2,ZNF827,XRRA1,HIVEP1,HMOX1,NRBF2,N4BP2,ZBED3,XBP1,JUND,GADD45A,OSGIN1,PYCR1,HSPBAP1,EIF1,TBL2,AKR1B10,GJB5,TNFSF9,HBP1,CPEB2,ARHGAP9,CDKN1A,ROBO4,BTG1,ZFAS1,ZFAND2A,IL24,A…
gene_set_query	107	KLF2	221.8	Literature ChIP-seq,74;ARCHS4 Coexpression,302;Enrichr Queries,161;GTEx Coexpression,350	ERRFI1,SAMD9L,CDKN1A,FCMR,BTG1,NCF2,IRS2,PEAR1,CXCL2,ETS2,HERPUD1,RAB43,LGALS3,THBD,ZFP36,FTH1,CCRL2,UPP1,JUNB,PSPH,DUSP5,FOXD3,SLC38A1,KLF13,BTN3A1,DUSP1,ANXA3,TSC22D3,NCOA3,CSGALNACT2,SYTL1,TEX14,TENT5A,SERPINB8,GEM,OSCAR,MYCL,ABCA10,SLFN11,ACAP1,HOXB9,IRF1,DDIT4,HECA,NUPR1,ATF3,DDR2,HBEGF,PPP1R15A,CEBPB,AKNA,PTGS2,NDRG1,ADCY7,NFIL3,LRIG1,S1PR1,HMOX1,PMAIP1,NLRP1,CD55,JUND,GADD45A,GDF15,KLF4,PN…
gene_set_query	108	ZBED6	222	ARCHS4 Coexpression,222	ZNF460,USP53,NCOA3,PDE4D,FNDC3B,JMJD1C,ITPR2,CHD2,SYNE1,BCAN,KYNU,DNAJC10,SLC16A8,APOD,SOS2,ATF3
gene_set_query	109	BATF2	223.7	ARCHS4 Coexpression,167;Enrichr Queries,331;GTEx Coexpression,173	ARHGAP9,SAMD9L,CDKN1A,CXCL8,NCF2,RNF19B,CXCL3,CXCL2,RAB43,ZFP36,CASP5,LAMP3,CASP4,CCRL2,NAMPT,C3AR1,UPP1,PGPEP1,CCR2,DUSP5,SLC38A1,BTN3A1,RSAD2,TFE3,BTN3A3,TENT5A,TRAF1,OSCAR,IRF1,HECA,NUPR1,RBCK1,ATF3,HBEGF,CD274,SLFN5,CEBPB,NLRC4,PTGS2,CAMSAP2,RELB,IFI16,RAB24,SLAMF7,HMOX1,PMAIP1,STX3,FCGR1A,IL32,NTNG2,GDF15,EDEM2,NMI,KLF4,ISG20,IL6,BHLHE40,MAFF,PTX3,MXD1
gene_set_query	110	JAZF1	223.7	ARCHS4 Coexpression,92;Enrichr Queries,453;GTEx Coexpression,126	ERRFI1,CDKN1A,NCF2,LMOD1,ZBTB20,IRS2,SLC7A11,VLDLR,FRY,ERFE,SYNE1,LGALS3,RPS6KA2,TCP11L2,DUSP5,KLF13,GPT2,NCOA3,HEG1,PDE4D,TFE3,ARRDC3,FNDC3B,PPP2R5B,ANK2,GPCPD1,SERPINB8,PJA2,ETV5,OSCAR,SELENOM,ELF1,DNAJC6,IRF1,DDIT4,CDC42EP3,BLVRB,HECA,TLCD1,ARHGEF5,RHCE,KDM7A,DDR2,AKNA,ITPR2,NLRC4,NDRG1,HDAC9,FAM83F,ATXN1,NFIL3,RAB23,MXI1,LRIG1,HMOX1,FYN,NLRP1,PRAF2,PYCR1,KLF4,TMEM154,NR4A2,OCLN,COL5A1,MYO5B,B…
gene_set_query	111	ZNF410	225.3	ARCHS4 Coexpression,183;Enrichr Queries,228;GTEx Coexpression,265	ERRFI1,CDKN1A,BTG1,CXCL8,ZFAND3,RNF19B,GCC1,BACH1,RND3,ETS2,HERPUD1,MAP1LC3B,ZFP36,FTH1,CASP4,CCRL2,UPP1,JUNB,DUSP5,SLC38A1,NCOA3,ANK2,KMO,SERPINB8,RAB32,SLC7A5,RRAGC,MTHFD2,DDIT3,DDIT4,CANX,ATF6,ATF3,ATF4,FTL,DDR2,NSMAF,BEX4,PPP1R15A,CEBPB,DERL2,SLC3A2,NDRG1,NFIL3,ATG101,MXI1,UBC,LRIG1,PMAIP1,DNAJB9,JUND,HSPA5,GADD45A,GDF15,RHBDD1,DCLK2,KLF4,EIF1,VEGFA,ISG20,UFM1,XPOT,CCDC9,BHLHE40,MAFF,HBP1,YPE…
gene_set_query	112	IRF4	227	ARCHS4 Coexpression,81;ENCODE ChIP-seq,95;Enrichr Queries,432;ReMap ChIP-seq,55;GTEx Coexpression,472	FCMR,NCF2,CEP120,NRL,IRS2,CBLB,KLHDC7B,FAM86FP,CLDN1,EPB41L4A-AS1,LGALS3,ZFP36,TMEM268,AMMECR1L,FBXO4,SMG7-AS1,CCDC163,ZFPL1,AZI2,JUNB,SEPHS2,PSPH,CA13,HES7,ZNF165,RSAD2,ARRDC3,NEAT1,FAM86EP,THAP2,GEM,ERN1,DLGAP1-AS2,DLGAP1-AS1,ACAP1,TXLNB,MTHFD2,DDIT4,MALAT1,HECA,TRIB3,ALPK1,ATF6,ATF3,ATF4,FTL,ZCCHC7,CD274,FAM27B,AKNA,LINC01094,FAM114A2,ZNF391,UAP1,SLC1A4,SPATA4,NDRG1,UBE2J1,HSP90B1,MTDH,ZNF827,…
gene_set_query	113	GZF1	228.7	ARCHS4 Coexpression,319;Enrichr Queries,15;GTEx Coexpression,352	ERRFI1,CDKN1A,CXCL8,BTG1,ZFAND3,JMJD1C,IRS2,SLC7A11,CHD2,ETS2,HERPUD1,SEC61A1,MAP1LC3B,ZFP36,SESN2,NAMPT,JUNB,TGIF1,KDM6B,DUSP5,GABARAPL1,SLC38A1,KLF13,NCOA3,GPT2,TSC22D3,ARRDC3,SLC30A1,GPCPD1,SERPINB8,RAB33A,ETV5,SLC7A5,MTHFD2,DDIT3,IRF1,DDIT4,CANX,RUBCNL,LUCAT1,TRIB3,HECA,SMCR8,ARHGEF2,SQSTM1,ATF3,KDM7A,DDR2,HBEGF,ATF4,PPP1R15A,CEBPB,SLC1A4,NDRG1,EGFR,TMEM71,AMN1,ATXN1,NFIL3,MXI1,UBC,HIVEP1,LRI…
gene_set_query	114	NCOA1	228.8	ARCHS4 Coexpression,39;Enrichr Queries,713;ReMap ChIP-seq,111;GTEx Coexpression,52	NCF2,ZBTB20,JMJD1C,IRS2,CBLB,FRY,MILR1,ZFP36,ZSCAN31,FTH1,NAMPT,GRB10,JUNB,PDIA3,FNDC3B,ANK2,NEAT1,GTPBP2,GABRG1,DLGAP1-AS2,BCAN,DLGAP1-AS1,DNAJB11,DDIT4,TRIB3,MALAT1,HECA,RBCK1,PPIB,ATF6,PPIC,ATF4,FTL,AKNA,LINC01094,SHMT2,SLC1A5,ASIC4,ATXN1,MAP2,UBC,HIVEP1,EIF4EBP1,NLRP1,KIAA0319,MFAP3L,XBP1,SDF2L1,JUND,CBX4,HSPA5,GADD45A,SLC33A1,TNFRSF10B,PYCR1,KLHL24,LRP1B,MANF,TBL2,SLC6A9,OSTC,GNAQ,BHLHE40,MA…
gene_set_query	115	CREB3L1	229.5	ARCHS4 Coexpression,180;Enrichr Queries,555;ReMap ChIP-seq,177;GTEx Coexpression,6	ERO1B,ERRFI1,KLHDC7B,HDDC3,LGALS3,ZFP36,LIPH,FTH1,RASSF6,SESN2,PXDC1,CCDC163,JUNB,SEC63,HES7,SPINK1,UNC5B,ALG5,ALG2,KCNK15,BHLHA15,NEAT1,GTPBP2,ERN1,DLGAP1-AS2,PLPP5,DLGAP1-AS1,HOXB9,SELENOS,DDIT3,DDIT4,TRIB3,MALAT1,NUPR1,HOXB8,ATF3,FTL,DLX2,NNMT,SEL1L,SLC1A5,NDRG1,SEL1L3,ASIC4,FLRT2,STC2,UBC,ZSCAN12,HMOX1,ARSD,XBP1,SDF2L1,JUND,GFPT1,SLC33A1,EIF2AK3,PYCR1,MIR616,LARP6,NR4A2,TBL2,COL5A1,OSTC,MAFG,…
gene_set_query	116	CEBPG	230.5	ARCHS4 Coexpression,11;Enrichr Queries,2;ReMap ChIP-seq,2;GTEx Coexpression,907	ERRFI1,KLHDC7B,BACH1,FTH1,NAMPT,CHAC1,JUNB,SEPHS2,GABARAPL1,ARRDC3,KCNK15,GTPBP2,HOXB9,MTHFD2,DDIT3,DDIT4,MT1F,TRIB3,RBCK1,ALPK1,HOXB8,EIF1B,OPTN,ATF3,ATF4,LINC01094,SHMT2,STC2,ZNF703,HMOX1,PCK2,JUND,ABCA5,GADD45A,EDEM1,SIAH2,PYCR1,EIF1,SLC6A9,CYSTM1,HYOU1,ARHGAP9,HRK,CCDC122,CDKN1A,BTG1,PYROXD1,AKR1B1,SLC7A11,VLDLR,BBC3,HERPUD1,FCRLA,ZCWPW2,MAP1LC3B,SERP1,HEY1,DUSP5,ZHX2,ANXA3,NCOA3,TSC22D3,PRSS…
gene_set_query	117	ETV3L	230.7	ARCHS4 Coexpression,32;Enrichr Queries,272;GTEx Coexpression,388	ERRFI1,CDKN1A,CXCL8,SH3KBP1,NCF2,ITGB3,LMOD1,RNF19B,SLC7A11,CXCL3,CXCL2,FCRLA,DUSP10,CTSL,KYNU,NAMPT,CCRL2,TOM1,UPP1,KDM6B,DUSP5,RSAD2,ZFP69B,TRAF1,MYO7A,KMO,SERPINB8,GEM,MMP10,SLC7A5,HKDC1,DDIT4,ATF3,DDR2,NSMAF,PPP1R15A,CD274,ZCCHC7,PTGS2,RELB,TIFA,LRIG1,SLAMF7,PMAIP1,E2F7,CD55,LINC00471,NTNG2,SLC31A2,GDF15,EDEM1,TNFRSF9,PDE2A,EAF2,OSGIN1,FMO4,KLF4,BMP6,VEGFA,ISG20,NR4A2,SPSB1,IL6,BHLHE40,MAFF,T…
gene_set_query	118	PPARD	232.8	Literature ChIP-seq,25;ARCHS4 Coexpression,653;Enrichr Queries,171;GTEx Coexpression,82	ERRFI1,CDKN1A,BTG1,SOWAHC,ZFAND3,CEP120,IL24,IRS2,ETS2,HERPUD1,LGALS3,ZFP36,GRB10,TOM1,SH3BGRL2,QSOX1,PXDC1,CHAC1,JUNB,CA13,KDM6B,DUSP5,KLF13,UNC5B,NCOA3,TSC22D3,TFE3,ARAP2,WIPI1,FRMD4B,GTPBP2,NGF,SERPINB8,ITPKC,SLC7A5,NPC1,IRF1,DDIT3,DDIT4,CDC42EP3,HECA,TRIB3,TRIM16,ARHGEF2,PPARA,SQSTM1,ARHGEF5,ATF3,DDR2,HBEGF,CEBPB,PDGFA,TULP3,PTGS2,SLC7A1,NDRG1,EGFR,RELB,SCEL,ATXN1,TMEM125,NFIL3,CBS,PLAGL1,MXI…
gene_set_query	119	TFAP2C	233.2	Literature ChIP-seq,77;ARCHS4 Coexpression,561;ENCODE ChIP-seq,40;Enrichr Queries,286;ReMap ChIP-seq,202;GTEx Coexpression,233	ERRFI1,CPNE8,WDSUB1,RAPH1,CLDN1,LGALS3,FTH1,FBXO4,JUNB,ZNF165,PRKAB2,STARD4,FNDC3B,GTPBP2,BTC,BCAN,EML5,SPATA17,MTHFD2,DDIT4,TRIB3,ATF3,CCNO,ATF4,SHMT2,IL20RB,PDGFA,STC2,PRDM16,HMOX1,N4BP2,EXPH5,PCK2,NGFR,XBP1,JUND,OSGIN1,TINCR,NMI,OCLN,TBL2,GJB5,KYAT3,CCSER2,HBP1,SERPINI1,MKX,INKA2,FERMT2,GSDME,CDKN1A,TRAM1,BTG1,ZFAS1,IL24,SLC7A11,LARP1B,BBC3,MAP1LC3B,HEY1,AIFM2,EFCAB2,IKBKG,DUSP5,ZHX2,TMEM150A,…
gene_set_query	120	ZBTB2	236.7	ARCHS4 Coexpression,358;Enrichr Queries,70;GTEx Coexpression,282	ERRFI1,CEP126,CDKN1A,FCMR,BTG1,PYROXD1,IRS2,SLC7A11,RND3,ETS2,HERPUD1,ZFP36,DUSP10,SESN2,CHAC1,AZI2,JUNB,TGIF1,KDM6B,DUSP5,ZHX2,SLC38A1,KLF13,BTN3A1,NCOA3,ARRDC3,SLC30A1,ANK2,SERPINB8,ETV5,SLC7A5,ADAM17,ELF1,MTHFD2,DDIT3,IRF1,CDC42EP3,DDIT4,SMCR8,TRIB3,HECA,SQSTM1,ATF3,MCPH1,ATF4,DDR2,PPP1R15A,ZCCHC7,CEBPB,SLC3A2,NDRG1,MTDH,RELB,NFIL3,MTHFD1L,ATG101,MAP2,STC2,MXI1,UBC,HIVEP1,LRIG1,S1PR1,HMOX1,PMA…
gene_set_query	121	ZNF469	237.5	ARCHS4 Coexpression,352;GTEx Coexpression,123	TRAM1,FKBP14,NTN4,HSPA13,FGF2,SEC61A1,RPS6KA2,STC2,DSE,QSOX1,PXDC1,AZI2,SRGAP1,PSPH,CTHRC1,FOXD1,HEG1,TFE3,ZFP69B,BGN,RRAS2,RCN1,COL5A1,XPOT,MFAP2,PRR16,PTX3,LINC00960,ULBP1,FERMT2,DDR2
gene_set_query	122	NFATC1	238.4	ARCHS4 Coexpression,216;ENCODE ChIP-seq,98;Enrichr Queries,308;ReMap ChIP-seq,278;GTEx Coexpression,292	FCMR,CEP120,CBLB,IRS2,SAT1,ETS2,LGALS3,ZFP36,ZSCAN31,LIPH,GRB10,FBXO4,C3AR1,ZFPL1,JUNB,SLC38A1,PRKAB2,PHYKPL,ARRDC3,ALG2,AP1AR,NEAT1,THAP2,GEM,LZTFL1,OSCAR,DLGAP1-AS2,DLGAP1-AS1,ADAM17,PLPP5,ACAP1,TXLNB,SELENOS,DDIT4,RUBCNL,MALAT1,HECA,ALPK1,HOXB8,PPIB,ATF6,ZNF554,OPTN,ATF3,ZNF397,CD274,AKNA,SLCO5A1,SLC1A4,SPATA4,NDRG1,HSP90B1,ATXN1,XRRA1,ZSCAN10,SLAMF7,PMAIP1,HMOX1,ZNF425,TBC1D15,ZNF383,SDF2L1,J…
gene_set_query	123	ZNF891	239	ARCHS4 Coexpression,235;GTEx Coexpression,243	CCDC122,INTU,PYROXD1,FAM114A2,KCNE4,CEP120,SLC16A1-AS1,TMEM182,MTDH,ZCWPW2,SEC61A1,DYM,ZSCAN12,PMS1,USP25,ZNF383,TIGD7,PLA2G4C,DDX10,ABCC9,RAD50,ZNF70,XKR9,NEDD4,LINC00662,FGF13,ZNF554,ZNF674,NFE2L1,MCPH1,TMEM45A
gene_set_query	124	RELA	240.2	Literature ChIP-seq,3;ARCHS4 Coexpression,445;ENCODE ChIP-seq,16;Enrichr Queries,366;ReMap ChIP-seq,107;GTEx Coexpression,504	ERRFI1,CPNE8,RAPH1,JMJD1C,KLHDC7B,BACH1,EPB41L4A-AS1,LGALS3,BAIAP2L2,FTH1,NAMPT,ZFPL1,JUNB,SEPHS2,ZNF165,PRKAB2,STARD4,FNDC3B,ANK2,AP1AR,GTPBP2,ATG13,MYL5,THAP5,MTHFD2,DDIT3,DDIT4,ALPK1,ATF6,ATF3,OPTN,ATF4,BEX4,BEX2,SHMT2,C2CD4A,MTDH,EPB41L5,ZNF827,XRRA1,HIVEP1,HMOX1,ZSCAN12,PIP5K1B,APOD,NRBF2,ZBED3,JUND,GADD45A,SIAH2,SLC33A1,EIF2AK3,SNHG8,RAB39B,SNHG5,LARP6,EIF1,KYAT3,TNFSF9,CCSER2,HYOU1,CPEB2,I…
gene_set_query	125	MECOM	241	Literature ChIP-seq,16;ARCHS4 Coexpression,594;GTEx Coexpression,113	SLC46A3,ERO1B,NCF2,RPLP0P2,JMJD1C,BACH1,BEST1,RAB43,LIPH,FTH1,RASSF6,CCRL2,C3AR1,JUNB,SEPHS2,PSPH,SLC30A7,SLC38A1,GPT2,CSGALNACT2,ENTPD7,NEAT1,ADAM17,SELENOM,DDIT4,IDNK,PREB,NUPR1,TRIM16,ALPK1,ATF6,EIF1B,CD274,PXK,AKNA,INTU,ABHD4,SHMT2,SLC41A2,ITPR2,SLC1A4,NDRG1,SEL1L3,MTDH,ASIC4,EIF4EBP1,ST8SIA4,ARSD,TBC1D15,PCK2,NTNG2,EDEM1,TNFRSF9,SIAH2,GFPT1,EDEM2,EIF2AK3,L1CAM,HSPBAP1,OCLN,IL6,AKR1B10,CCPG1,…
gene_set_query	126	FOXA2	242.7	Literature ChIP-seq,97;ARCHS4 Coexpression,483;ENCODE ChIP-seq,48;Enrichr Queries,772;ReMap ChIP-seq,42;GTEx Coexpression,14	DMGDH,ERRFI1,CPNE8,PID1,JMJD1C,CBLB,CLDN1,SLC4A5,EDNRA,CCDC91,ZSCAN31,FTH1,RASSF6,FAM110B,HOXA1,CHAC1,ZFPL1,SEPHS2,JUNB,PRKAB2,UNC5B,ALG5,ALG2,FNDC3B,ANK2,BHLHA15,MYO7A,BTC,CYP39A1,PLPP5,EID3,DDIT4,HECW1,TRIB3,GSAP,FLYWCH1,ATF6,ATF3,OPTN,BEX2,PDGFA,EPB41L5,FLRT2,MAP2,XRRA1,PRDM16,HMOX1,MOV10L1,PIP5K1B,NRBF2,ARSD,EXPH5,XBP1,JUND,ABCA5,SIAH2,SLC33A1,EIF2AK3,OCLN,TBL2,AKR1B10,SLC6A9,MYO5B,CCSER2,CYS…
gene_set_query	127	STAT2	246	ARCHS4 Coexpression,148;ENCODE ChIP-seq,53;Enrichr Queries,265;ReMap ChIP-seq,110;GTEx Coexpression,654	SAMD9L,NCF2,RNF19B,KLHDC7B,SAT1,BACH1,FGF2,HDDC3,ETS2,RAB43,LGALS3,ZFP36,ZSCAN31,SCN9A,NAMPT,SMG7-AS1,ZNF841,AZI2,JUNB,SLC30A7,SLC38A1,RSAD2,NEAT1,GTPBP2,OSCAR,ERN1,DLGAP1-AS2,DLGAP1-AS1,SLFN11,DDIT4,GSAP,MALAT1,RBCK1,NUPR1,SQSTM1,ATF3,OPTN,CD274,PXK,AKNA,LINC01094,SLC16A1-AS1,SLC1A5,NDRG1,HMBOX1,ASIC4,STC2,UBC,HMOX1,SLAMF7,APOD,NMI,ISG20,IL6,SLC6A9,BHLHE40,MIR3189,CCSER2,HYOU1,MXD1,GCLM,CDKN1A,B…
gene_set_query	128	FOXQ1	246.3	ARCHS4 Coexpression,407;Enrichr Queries,279;GTEx Coexpression,53	ERRFI1,CDKN1A,SOWAHC,ARHGEF34P,IRS2,SLC7A11,CLDN1,RND3,CXCL2,NKPD1,ETS2,LGALS3,THBD,ZFP36,LIPH,RASSF6,JUNB,DUSP5,FOXD1,ANXA3,NCOA3,GPT2,SYTL1,SERPINB8,SLC39A14,GEM,MYCL,SLC7A5,ADGRF4,IRF1,DDIT4,TRIB3,NUPR1,ARHGEF5,ATF3,TMEM45A,DDR2,HBEGF,LINC01133,CEBPB,NNMT,IL20RB,SLC1A5,PTGS2,NDRG1,SLC7A1,EGFR,SCEL,FAM83F,NFIL3,STC2,MICALL1,AGR2,LRIG1,HMOX1,PMAIP1,PCDH1,CD55,EXPH5,ARHGEF35,GADD45A,GDF15,TINCR,K…
gene_set_query	129	FOXD1	246.5	ARCHS4 Coexpression,363;GTEx Coexpression,130	TRAM1,FKBP14,SLC1A5,FGF2,CXCL5,SEC61A1,STC2,DSE,MICALL1,ZNF703,ZNF469,QSOX1,AZI2,SRGAP1,CTHRC1,TIGD6,TPBG,RHBDD1,HEG1,SSR3,RRAS2,LARP6,RCN1,XPOT,COL5A1,PRR16,PTX3,LINC00960,ULBP1,DDR2
gene_set_query	130	OVOL1	246.7	ARCHS4 Coexpression,115;Enrichr Queries,297;GTEx Coexpression,328	ERRFI1,CDKN1A,CRYBG1,CXCL8,SOWAHC,HSPB8,ARHGEF34P,IRS2,SLC7A11,CLDN1,CXCL2,NKPD1,ETS2,ZFP36,ACP7,CHAC1,JUNB,DUSP5,NCOA3,SERPINB8,MYCL,SLC7A5,ITPKC,ADGRF4,IRF1,DDIT4,TRIM16,NUPR1,CDH15,ARHGEF5,ATF3,DDR2,HBEGF,PPP1R15A,CEBPB,IL20RB,PTGS2,NDRG1,SEL1L3,SCEL,FAM83F,MICALL1,LRIG1,HMOX1,PMAIP1,PCDH1,EXPH5,SPRR2D,ARHGEF35,GDF15,TINCR,KLF4,TMEM154,NR4A2,OCLN,KRT17,KRT16,MYO5B,GJB5,BHLHE40,MAFF,S100P,MXD1,…
gene_set_query	131	SP100	247.3	ARCHS4 Coexpression,93;Enrichr Queries,467;GTEx Coexpression,182	CCDC122,SAMD9L,CDKN1A,FCMR,BTG1,NCF2,LGALS3,ZFP36,LAMP3,CASP4,NAMPT,C3AR1,JUNB,SLC30A7,SLC38A1,RSAD2,BTN3A1,NCOA3,BTN3A3,TENT5A,SERPINB8,PARP8,ELF1,ACAP1,IRF1,DDIT4,NUPR1,ALPK1,ATF3,OPTN,DDR2,ZCCHC7,CD274,SLFN5,CEBPB,AKNA,PTGS2,ADCY7,NDRG1,UBE2J1,IFI16,ST8SIA4,LRIG1,SLAMF7,HMOX1,PMAIP1,CD55,KCNJ2,TNFRSF10B,PYCR1,NMI,KLF4,PNRC1,TMEM154,ISG20,ERP44,NEURL1,BHLHE40,CPEB3,LAT
gene_set_query	132	IRF9	249.5	ARCHS4 Coexpression,405;Enrichr Queries,125;ReMap ChIP-seq,8;GTEx Coexpression,460	SAMD9L,FCMR,NCF2,NRL,KLHDC7B,BACH1,ETS2,BEST1,RAB43,LGALS3,ZFP36,FTH1,LAMP3,SESN2,NAMPT,ZFPL1,JUNB,PSPH,SLC38A1,RSAD2,NEAT1,GTPBP2,OSCAR,DLGAP1-AS2,DLGAP1-AS1,ACAP1,CEBPB-AS1,MTHFD2,DDIT3,DDIT4,LUCAT1,TRIB3,MALAT1,RBCK1,NUPR1,ALPK1,PPIB,SQSTM1,ATF3,OPTN,FTL,CD274,AKNA,SHMT2,NDRG1,FAM83F,UBC,ST8SIA4,EIF4EBP1,HMOX1,PMAIP1,NRBF2,PCK2,LYPLAL1-DT,SDF2L1,JUND,CBX4,HSPA5,GADD45A,EDEM1,SLC33A1,TNFRSF10B,…
gene_set_query	133	TWIST1	250.8	ARCHS4 Coexpression,87;Enrichr Queries,566;ReMap ChIP-seq,258;GTEx Coexpression,92	SCX,IRS2,HDDC3,EDNRA,PXDC1,AZI2,JUNB,HES7,UNC5B,KCNK15,NEAT1,COX6B2,GEM,DLGAP1-AS2,BCAN,DLGAP1-AS1,ARC,SELENOM,RRAGC,CEBPB-AS1,DDIT4,PRR16,MALAT1,ATF3,NNMT,LINC01094,ADRB1,SLC1A5,NDRG1,ASIC4,ATXN1,FLRT2,STC2,SRGAP1,JUND,GADD45A,PYCR1,L1CAM,NR4A2,IL6,COL5A1,MAFG,BHLHE40,MIR3189,MKX,ULBP1,NFE2L1,FERMT2,HOXD8,TRAM1,CDKN1A,FKBP14,SLC7A11,PEAR1,RND3,BBC3,ADAMTS5,MAP1LC3B,DSE,GMPPA,DACT1,KDM6B,FOXD1,AB…
gene_set_query	134	VDR	252.6	Literature ChIP-seq,31;ARCHS4 Coexpression,590;Enrichr Queries,294;ReMap ChIP-seq,154;GTEx Coexpression,194	ERRFI1,FCGBP,ZBTB20,NRL,RNF19B,KLHDC7B,SAT1,HDDC3,ETS2,LGALS3,BAIAP2L2,ZFP36,LAMP3,ZFPL1,JUNB,CA13,HES7,RSAD2,ENTPD7,NEAT1,COX6B2,DLGAP1-AS2,MYCL,DLGAP1-AS1,HOXB9,DDIT4,TRIB3,MALAT1,ADTRP,FLYWCH1,NUPR1,ATF3,ATF4,FTL,CD274,LINC01133,NNMT,SLC1A5,NDRG1,ATXN1,ZNF703,UBC,HMOX1,PIP5K1B,LONRF1,PCK2,ARHGEF35,XBP1,JUND,CBX4,GADD45A,B3GALT5,NMI,SYT7,EIF1,NR4A2,IL6,COL5A1,MYO5B,BHLHE40,MAFF,MIR3189,ACTL10,M…
gene_set_query	135	MEF2A	254.8	Literature ChIP-seq,107;ARCHS4 Coexpression,455;ENCODE ChIP-seq,35;Enrichr Queries,465;ReMap ChIP-seq,91;GTEx Coexpression,376	CPNE8,ERRFI1,FCMR,ZFAND3,ZBTB20,JMJD1C,IRS2,CBLB,FRY,FGF2,ETS2,RAB43,ZXDA,LGALS3,ZFP36,LAMP3,RPS6KA2,NAMPT,WWC3,JUNB,SEPHS2,HES7,ZNF165,PRKAB2,FNDC3B,SHISA4,SLC30A1,NEAT1,KMO,GTPBP2,CCNB1IP1,DLGAP1-AS2,BCAN,DLGAP1-AS1,TXLNB,MTHFD2,DDIT4,MALAT1,HECA,ADTRP,ALPK1,SQSTM1,ATF6,ATF3,FTL,CD274,PARM1,AKNA,KCNE4,SLC41A2,ITPR2,SLC1A4,FTX,SPATA4,NDRG1,HSP90B1,UBE2J1,MTDH,EPB41L5,ATXN1,ZNF827,XRRA1,UBC,ST8SI…
gene_set_query	136	ZBTB16	259	ARCHS4 Coexpression,481;Enrichr Queries,239;ReMap ChIP-seq,275;GTEx Coexpression,41	ERRFI1,ZBTB20,MT1X,IRS2,CUTALP,ETS2,LGALS3,ZFP36,SMG7-AS1,CCDC163,JUNB,SEC63,PRKAB2,ARRDC3,GOLPH3L,SHISA4,THAP2,VMAC,ABCA10,TXLNB,MTHFD2,DDIT4,HECA,ZNF554,RHCE,ATF3,ATF4,NNMT,USP53,FTX,NDRG1,HMBOX1,ASIC4,ATG101,ZNF703,DYM,HMOX1,APOD,NRBF2,RAI2,ZNF383,GADD45A,EIF2AK3,DNAJC12,FBXO30,NR4A2,LACC1,COL5A1,BHLHE40,MAFF,CREBRF,HBP1,GCLM,NFE2L1,CCDC122,CALCOCO1,CDKN1A,PLEKHF1,HSPB8,LMOD1,AKR1B1,TMEM182,RN…
gene_set_query	137	GRHL2	260.6	Literature ChIP-seq,99;ARCHS4 Coexpression,202;Enrichr Queries,747;ReMap ChIP-seq,114;GTEx Coexpression,141	SLC46A3,ERRFI1,RNF19B,CLDN1,ETS2,SLC4A5,LGALS3,ZFP36,LURAP1L,LIPH,FTH1,NEK3,JUNB,CA13,SLC38A1,CSGALNACT2,SYTL1,MYO7A,NEAT1,ERN1,RAB32,MYCL,DLGAP1-AS2,DLGAP1-AS1,CEBPB-AS1,DDIT4,TRIB3,MALAT1,CCNO,CD274,ABHD4,LINC01094,SLC41A2,IL20RB,PDGFA,NDRG1,FAM83F,TMEM125,STC2,UBC,PMAIP1,NLRP1,DLG1-AS1,EXPH5,NGFR,ARHGEF35,XBP1,CBX4,ABCA5,SIAH2,GFPT1,PDE2A,EAF2,ASNS,DNAJC12,TINCR,CYP4F11,SYT7,MANF,ISG20,NR4A2,O…
gene_set_query	138	TFDP2	261.7	ARCHS4 Coexpression,376;Enrichr Queries,250;GTEx Coexpression,159	CCDC122,DYRK3,CDKN1A,CALCOCO1,BTG1,SRXN1,ZFAND3,FBXO25,ZBTB20,IRS2,CBLB,TMEM182,FRY,CHD2,ETS2,SYNE1,ZCWPW2,SEC61A1,CCDC91,SMG7-AS1,TCP11L2,JUNB,TGIF1,PLEKHG1,NCOA3,TSC22D3,PDE4D,ARRDC3,TFE3,SERPINB8,LCA5L,SLC7A5,EID3,IRF1,DDIT4,PFN4,HECA,PPIB,SQSTM1,ZNF554,ATF3,OPTN,DDR2,CEBPB,INTU,PRKAR2A-AS1,SPATA4,NDRG1,HDAC9,EGFR,ATXN1,ERICH2,XRRA1,MXI1,LRIG1,FYN,USP25,ZNF383,GADD45A,SWT1,KLHL24,SOX30,VEGFA,Z…
gene_set_query	139	RBPJL	263.7	ARCHS4 Coexpression,64;Enrichr Queries,720;GTEx Coexpression,7	ERO1B,CDKN1A,MT1M,ICA1,MT1X,LARP1B,HERPUD1,SEC61A1,THBD,ODR4,SERP1,HEY1,PGM3,GRB10,SPX,SEC61B,SEC63,TGIF1,SPINK1,SSR4,NCOA3,ALG5,SSR3,ALG2,PRSS16,BHLHA15,ERN1,DNAJC3,BCAN,UGDH,PLPP5,DDIT4,MT1F,HECA,NUPR1,BCAT1,ATF3,SHANK2,DDR2,CEBPB,HM13,SLC43A1,SEL1L,UAP1,PTGS2,EGFR,TMEM125,CBS,STC2,PRDM16,TIFA,EIF4EBP1,LRIG1,DNAJB9,N4BP2,SEC11C,PRPH,NGFR,XBP1,CDKN2B,GDF15,SLC33A1,MOCOS,EIF2AK3,SYVN1,SNHG8,PYCR1…
gene_set_query	140	ZNF652	263.8	Literature ChIP-seq,105;ARCHS4 Coexpression,257;Enrichr Queries,610;GTEx Coexpression,83	CCDC122,CDKN1A,BTG1,FKBP14,CHM,ZBTB20,MIA2,IRS2,SLC7A11,CLDN1,NKPD1,ETS2,SEC61A1,DUSP10,NAMPT,AZI2,FBXW4,PDIA3,SLC38A1,GRID2,NCOA3,TSC22D3,FNDC3B,PPP2R5B,ELOVL7,TENT5A,SERPINB8,BTC,MYCL,SLC7A5,RCN1,ADGRF4,DDIT4,CANX,PTRH1,MALAT1,PPARA,ALPK1,PPIB,KIZ,TMEM45A,DDR2,INTU,PDGFA,ADRB1,MTDH,FAM83F,ATXN1,MTHFD1L,DNAJB4,MICALL1,MXI1,LRIG1,HIVEP1,LONRF1,N4BP2,EXPH5,JUND,TRPV3,BCDIN3D,TINCR,KRT10,KLHL24,VEG…
gene_set_query	141	ZNF750	264.8	ARCHS4 Coexpression,206;Enrichr Queries,466;ReMap ChIP-seq,98;GTEx Coexpression,289	ERRFI1,RNF19B,NRL,CLDN1,HDDC3,LGALS3,ZFP36,LURAP1L,MPC1,SEPHS2,JUNB,GABARAPL1,AP1AR,NEAT1,CGRRF1,BTC,ERN1,MYCL,VMAC,DLGAP1-AS2,DLGAP1-AS1,CEBPB-AS1,MTHFD2,DDIT4,TRIB3,HECA,NUPR1,ATF3,ATF4,DLX2,SLC16A1-AS1,IL20RB,NDRG1,UBC,PMAIP1,EXPH5,SPRR2D,ARHGEF35,CBX4,SIAH2,TINCR,AKR1B10,GJB5,BHLHE40,NIT1,CDKN1A,CRYBG1,BNC1,HSPB8,ARHGEF34P,SLC7A11,NKPD1,THBD,FBXL19-AS1,UPP1,LINC01269,TMC3-AS1,KDM6B,DUSP5,TMEM…
gene_set_query	142	GATA6	265	Literature ChIP-seq,18;ARCHS4 Coexpression,323;Enrichr Queries,227;ReMap ChIP-seq,112;GTEx Coexpression,645	SLC46A3,ERRFI1,PID1,CLDN1,LGALS3,BAIAP2L2,LIPH,FTH1,THSD7A,JUNB,SEPHS2,SLC12A8,HES7,GABARAPL1,ARRDC3,KCNK15,THAP2,HOXB9,EID3,MTHFD2,DDIT4,TRIB3,HOXB8,EIF1B,ATF6,ATF3,PGAM1P5,STC2,XRRA1,ZNF703,HMOX1,PIP5K1B,PCK2,XBP1,GADD45A,EDEM2,EIF1,SLC6A9,MYO5B,CYSTM1,HBP1,FERMT2,CDKN1A,BTG1,AKR1B1,VLDLR,PEAR1,BBC3,HERPUD1,PANX2,HEY1,EFCAB2,SH3BGRL2,QSOX1,DUSP5,ANXA3,NCOA3,HEG1,SLC39A14,SERPINB8,SLC7A5,ITPKC,T…
gene_set_query	143	IRF6	267	ARCHS4 Coexpression,71;Enrichr Queries,498;GTEx Coexpression,232	ERRFI1,CDKN1A,CRYBG1,BNC1,ARHGEF34P,CLDN1,RND3,NKPD1,ETS2,LGALS3,ZFP36,JUNB,DUSP5,SLC38A1,ANXA3,NCOA3,SERPINB8,MYCL,SLC7A5,ITPKC,ADGRF4,IRF1,DDIT4,HECA,NUPR1,CDH15,ARHGEF5,ATF3,TMEM45A,DDR2,IL20RB,PTGS2,NDRG1,EGFR,PTHLH,SCEL,FAM83F,MICALL1,LRIG1,CTNNA1,HMOX1,PCDH1,CD55,EXPH5,SPRR2D,ARHGEF35,CDKN2B,GADD45A,GDF15,TINCR,KRT10,KLF4,FMO4,TMEM154,OCLN,EPGN,GCLC,KRT17,KRT16,MYO5B,GJB5,BHLHE40,NFE2L1,CRB3
gene_set_query	144	TIGD2	268.3	ARCHS4 Coexpression,538;Enrichr Queries,87;GTEx Coexpression,180	DMGDH,SLC46A3,ERRFI1,SAMD9L,CDKN1A,BTG1,MIA2,IRS2,SLC7A11,RND3,ETS2,TMEM220,GYS2,SEC61A1,LINC01909,ZFP36,HSP90B2P,DUSP10,NAMPT,SEPHS2,JUNB,TGIF1,DUSP5,SLC38A1,ABCC2,KLF13,RSAD2,SLC2A10,ANXA3,NCOA3,GPT2,TSC22D3,ARRDC3,SLC30A1,TENT5A,KMO,SERPINB8,SLC39A14,SLC7A5,EID3,MTHFD2,DMRTA1,IRF1,DDIT4,CDC42EP3,CANX,HECA,TRIB3,MTFR1,NUPR1,ATF3,DDR2,PPIC,PPP1R15A,ITIH4,CEBPB,SHMT2,GLRX,UAP1,PTGS2,NDRG1,NFIL3,O…
gene_set_query	145	HOXB7	269	Literature ChIP-seq,136;ARCHS4 Coexpression,223;Enrichr Queries,652;ReMap ChIP-seq,138;GTEx Coexpression,196	NCF2,RAPH1,NRL,RNF19B,CBLB,KLHL35,SAT1,ETS2,LGALS3,BAIAP2L2,ZSCAN31,MPC1,LIPH,SESN2,C3AR1,HOXA1,DUS4L,JUNB,ROS1,TSPYL2,ALG5,AP1AR,MYCL,DLGAP1-AS1,HOXB9,MTHFD2,DDIT4,MALAT1,ADTRP,HOXB8,ALPK1,ATF3,PPIC,ZCCHC7,LINC01133,NNMT,AKNA,ITPR2,SLCO5A1,NDRG1,MTDH,UBC,HMOX1,NRBF2,SOCS7,PCK2,NGFR,XBP1,IDH1,EDEM1,PDE2A,B3GALT5,L1CAM,LARP6,FBXO30,NR4A2,COL5A1,BHLHE40,MAFF,HOXD4,HOXD3,HOXD8,NFE2L1,ZNF770,CDKN1A,P…
gene_set_query	146	ZNF143	274	ARCHS4 Coexpression,738;ENCODE ChIP-seq,74;Enrichr Queries,152;ReMap ChIP-seq,160;GTEx Coexpression,246	ERRFI1,JMJD1C,BACH1,PTPDC1,NAMPT,FBXO4,PXDC1,ZNF600,ZFPL1,DUS4L,JUNB,HES7,UNC5B,ARRDC3,ALG5,FNDC3B,SYTL1,KCNK15,GTPBP2,BCAN,ARC,PLPP5,THAP5,MTHFD2,DDIT3,DDIT4,PRR16,LUCAT1,PFN4,TRIB3,FLYWCH1,EIF1B,ATF3,ATF4,ZNF397,BEX4,SHMT2,C2CD4A,MAP2,ZSCAN10,DYM,HMOX1,ZSCAN12,NRBF2,JUND,GADD45A,SLC33A1,PYCR1,HSPBAP1,HBP1,CDKN1A,TRAM1,BTG1,MEI1,CATSPER2P1,BBC3,HERPUD1,GABRR2,ZCWPW1,MAP1LC3B,EFCAB2,TCP11L2,DUSP5…
gene_set_query	147	ZBTB1	276.7	ARCHS4 Coexpression,94;Enrichr Queries,163;GTEx Coexpression,573	ERRFI1,CDKN1A,CALCOCO1,FCMR,BTG1,CRYBG1,JMJD1C,IRS2,ETS2,HERPUD1,ZFP36,DUSP10,NAMPT,JUNB,TGIF1,DUSP5,KLF13,BTN3A1,NCOA3,TSC22D3,ARRDC3,FNDC3B,ARAP2,TRAF1,SERPINB8,PJA2,PARP8,ELF1,ACAP1,IRF1,DDIT4,ZNF558,MALAT1,HECA,SMCR8,ATF3,RHOQ,KDM7A,DDR2,ZNF397,ZCCHC7,SLFN5,AKNA,SLC16A1-AS1,NDRG1,ADCY7,MTDH,ARHGAP12,ATXN1,IFI16,NFIL3,LINC00638,DNAJB4,MXI1,HIVEP1,LRIG1,S1PR1,JUND,EDEM1,KLHL24,ATP2B1,KLF4,PNRC1…
gene_set_query	148	TFCP2L1	276.7	ARCHS4 Coexpression,143;Enrichr Queries,457;GTEx Coexpression,230	ERRFI1,FCGBP,CDKN1A,CRYBG1,BNC1,ARHGEF34P,IRS2,CLDN1,ETS2,LGALS3,ZFP36,SH3BGRL2,UPP1,JUNB,ROS1,SLC12A8,CA13,PDIA3,DUSP5,ANXA3,NCOA3,TSC22D3,ARRDC3,FRMD4B,SERPINB8,ETV5,SLC7A5,ITPKC,DDIT4,RRAGD,CTAGE8,NUPR1,CDH15,ARHGEF5,ATF3,DDR2,PARM1,IL20RB,PTGS2,NDRG1,EGFR,PTHLH,SCEL,FAM83F,SLITRK6,LRIG1,CTNNA1,HMOX1,PCDH1,CD55,ARHGEF35,GDF15,FMO4,KLF4,VEGFA,NR4A2,OCLN,GCLC,COL5A1,KRT17,MYO5B,BHLHE40,GJB5,PDCD…
gene_set_query	149	ZNF26	277.3	ARCHS4 Coexpression,106;Enrichr Queries,333;GTEx Coexpression,393	CCDC122,CDKN1A,BTG1,CXCL8,RPLP0P2,JMJD1C,CBLB,TMEM182,SLC7A11,ZFP36,LIPH,FBXO4,JUNB,TSPYL2,DUSP5,SLC38A1,NCOA3,TSC22D3,ABCC9,SERPINB8,SLC7A5,ELF1,SPATA17,DDIT3,IRF1,DDIT4,ARHGEF2,PPARA,ZNF554,ATF3,ZNF674,DDR2,TMEM45A,PPP1R15A,ZCCHC7,INTU,KCNE4,CEBPG,SLC16A1-AS1,SPATA4,MTDH,IFI16,NFIL3,STC2,HIVEP1,LRIG1,PMAIP1,SRGAP1,E2F7,CD55,TBC1D15,ZNF383,GDF15,EDEM1,TNFRSF10B,ASNS,BCDIN3D,KLHL24,KLF4,EIF1,VEGF…
gene_set_query	150	EPAS1	278.5	ARCHS4 Coexpression,385;Enrichr Queries,334;ReMap ChIP-seq,212;GTEx Coexpression,183	CPNE8,ERO1B,ERRFI1,IRS2,SAT1,ETS2,LGALS3,ZFP36,CCDC91,LAMP3,FTH1,RPS6KA2,NAMPT,WWC3,FBXO4,PXDC1,ROS1,JUNB,STARD4,SLC38A1,HGF,FNDC3B,MYCL,SLFN11,HOXB9,CEBPB-AS1,DDIT4,CLIP4,LUCAT1,TRIB3,RBCK1,NUPR1,ATF3,KRCC1,NDRG1,ATG101,STC2,UBC,HMOX1,ZNF383,GADD45A,TNFRSF10B,BMP6,NR4A2,COL5A1,BHLHE40,RNF185,FERMT2,NFE2L1,BCL2L2,GSDME,ROBO4,CDKN1A,BTG1,ECM2,ZFAND2A,AKR1B1,SLC7A11,PEAR1,RND3,THBD,SEC61A1,SH3BGRL2…
gene_set_query	151	BATF3	280.7	ARCHS4 Coexpression,166;Enrichr Queries,278;GTEx Coexpression,398	CPNE8,SAMD9L,CDKN1A,SH3KBP1,NCF2,RNF19B,CXCL2,ETS2,FCRLA,LGALS3,ZFP36,LAMP3,CASP4,CCRL2,UPP1,JUNB,KDM6B,DUSP5,RSAD2,NCOA3,TRAF1,SERPINB8,OSCAR,SLC7A5,MTHFD2,IRF1,DDIT4,NUPR1,BCAT1,ATF3,DDR2,HBEGF,CD274,CEBPB,PTGS2,UBE2J1,RELB,IFI16,NFIL3,CBS,LRIG1,SLAMF7,HMOX1,PMAIP1,GADD45A,GDF15,TNFRSF9,EAF2,NMI,KLF4,ISG20,IL6,BHLHE40,MAFF,TNFSF9
gene_set_query	152	RARA	280.8	Literature ChIP-seq,146;ARCHS4 Coexpression,685;Enrichr Queries,172;ReMap ChIP-seq,254;GTEx Coexpression,147	ERRFI1,PID1,NCF2,TREML3P,IRS2,HDDC3,ETS2,MILR1,RAB43,LGALS3,ZFP36,FTH1,C3AR1,GRB10,JUNB,SEC63,HES7,STARD4,CSGALNACT2,SYTL1,ENTPD7,GOLPH3L,MYO7A,GEM,OSCAR,RAB32,ACAP1,CEBPB-AS1,DDIT4,ZNF438,LUCAT1,TRIB3,MALAT1,RBCK1,ALPK1,PPIB,SQSTM1,ATF3,OPTN,ATF4,NSMAF,CD274,AKNA,RWDD2A,ABHD4,NDRG1,UBE2J1,ASIC4,ATXN1,OARD1,UBC,PRDM16,ZSCAN10,ST8SIA4,HMOX1,PMAIP1,ZSCAN12,N4BP2,IFITM10,SDF2L1,JUND,CBX4,SYT1,ANKRD2…
gene_set_query	153	CEBPA	284.2	Literature ChIP-seq,94;ARCHS4 Coexpression,786;Enrichr Queries,338;ReMap ChIP-seq,12;GTEx Coexpression,191	ERRFI1,NCF2,CEP120,NRL,IRS2,IL1RAP,GCC1,CLDN1,BACH1,ETS2,BEST1,MILR1,RAB43,LGALS3,ZFP36,LINC01909,TMEM268,MPC1,FTH1,SESN2,CCDC163,ACAD11,ROS1,SEPHS2,JUNB,SLC38A1,GPT2,FNDC3B,NEAT1,LZTFL1,OSCAR,ARMCX3,ERN1,DLGAP1-AS2,DLGAP1-AS1,RRAGC,CEBPB-AS1,DDIT3,DDIT4,MALAT1,HECA,TRIB3,RBCK1,NUPR1,SQSTM1,ATF3,FTL,PXK,NNMT,ITPR2,SLC1A4,SLC1A5,KRCC1,NDRG1,ATXN1,UBC,HMOX1,NRBF2,PCK2,XBP1,JUND,CBX4,HSPA5,LVRN,GADD…
gene_set_query	154	MSX1	284.3	ARCHS4 Coexpression,330;Enrichr Queries,415;GTEx Coexpression,108	CPNE8,ROBO4,CDKN1A,HSPB8,RPLP0P2,ZBTB20,IRS2,SLC7A11,PEAR1,CLDN1,RND3,ADAMTS5,LGALS3,EDNRA,ZFP36,HEY1,AIFM2,LIPH,DSE,JUNB,DUSP5,PLEKHG1,SLC38A1,FOXD1,NCOA3,TENT5A,SERPINB8,RCN1,SLFN11,SPATA17,IRF1,DDIT4,PPARA,CRYAB,ZNF554,JDP2,ATF3,DDR2,HBEGF,DLX2,CEBPB,KCNE4,PDGFA,ADRB1,SPATA4,PTGS2,THSD1,NDRG1,EGFR,STC2,FAM241A,S1PR1,LRIG1,PMAIP1,RAI2,KCNJ2,CTHRC1,EVC2,ANGPT4,GDF15,TPBG,BCDIN3D,KLF4,BMP6,NR4A2,…
gene_set_query	155	GATA3	284.5	Literature ChIP-seq,93;ARCHS4 Coexpression,686;ENCODE ChIP-seq,47;Enrichr Queries,479;ReMap ChIP-seq,94;GTEx Coexpression,308	ERRFI1,PID1,WDSUB1,CLDN1,LGALS3,LURAP1L,FTH1,LIPH,HOXA1,ACAD11,JUNB,STARD4,PRKAB2,RSAD2,UNC5B,ARRDC3,ENTPD7,KCNK15,EML5,EID3,SPATA17,DDIT4,PFN4,TRIB3,ATF6,ATF3,LINC01094,IL20RB,UBE2J1,MTDH,FLRT2,STC2,ZNF703,HIVEP1,HMOX1,EXPH5,PCK2,NTNG2,XBP1,GADD45A,EDEM1,SIAH2,EIF2AK3,DCLK2,TINCR,NMI,LARP6,GJB5,CREBRF,CCSER2,HYOU1,CDKN1A,TRAM1,BTG1,ECM2,IL24,ICA1,AKR1B1,SLC7A11,FCRLA,MCEE,SLC22A15,QSOX1,IKBKG,LI…
gene_set_query	156	SP6	284.7	ARCHS4 Coexpression,388;Enrichr Queries,274;GTEx Coexpression,192	ERRFI1,CDKN1A,HSPB8,SLC7A11,CLDN1,NKPD1,THBD,HEY1,CHAC1,JUNB,PDIA3,DUSP5,UNC5B,NCOA3,SERPINB8,MYCL,SLC7A5,ITPKC,HOXB9,ADGRF4,DDIT4,NUPR1,CDH15,BCAT1,ARHGEF5,ATF3,TMEM45A,DDR2,HBEGF,IL20RB,SLC3A2,SLC1A5,PTGS2,NDRG1,EGFR,SCEL,FAM83F,FLRT2,STC2,MICALL1,LRIG1,CTNNA1,HMOX1,PMAIP1,PCDH1,EXPH5,CTHRC1,NGFR,ANGPT4,ARHGEF35,CDKN2B,GADD45A,GDF15,TRPV3,TINCR,KRT10,KLF4,NR4A2,COL5A1,KRT17,GJB5,BHLHE40,MAFF,NE…
gene_set_query	157	GLI1	285.8	Literature ChIP-seq,138;ARCHS4 Coexpression,316;Enrichr Queries,522;GTEx Coexpression,167	CDKN1A,NCF2,AKR1B1,PEAR1,CLDN1,PTPDC1,BEST1,HEY1,CASP5,LAMP3,SCN9A,NAMPT,THSD7A,JUNB,DACT1,FOXD3,DUSP5,UNC5B,TSC22D3,NCOA3,TFE3,SERPINB8,GEM,ETV5,ABCA10,DDIT3,DDIT4,TLR6,CDH15,ATF3,DDR2,USP53,SHMT2,ATP1A2,PTGS2,NDRG1,EGFR,FLRT2,PLAGL1,STC2,ZSCAN10,LRIG1,S1PR1,HMOX1,APOD,KANSL1L,PCDH1,CTHRC1,NGFR,NTNG2,ANKRD30B,GDF15,STAC3,KLF4,GULP1,VEGFA,INHBE,SOX30,TMEM154,NR4A2,FER,COL5A1,BHLHE40,PTX3,MXD1
gene_set_query	158	CXXC4	286	ARCHS4 Coexpression,212;ReMap ChIP-seq,77;GTEx Coexpression,569	GABRB3,ERO1B,CEP126,CDKN1A,KLHDC7B,HDDC3,BBC3,ZCWPW1,SEC61A1,ZFP36,LRRTM3,GDAP1L1,SESN2,SMG7-AS1,FBXL19-AS1,HOXA1,ZFPL1,JUNB,HES7,KDM6B,FOXD3,SSR4,UNC5B,DUSP1,LRRC49,ANK2,TENT5A,MYCL,IQCN,ACAP1,HOXB9,THAP5,CEBPB-AS1,DNAJC6,DDIT4,ZNF516,RRAGD,LINC00963,PTRH1,TRIB3,FLYWCH1,TLCD1,HOXB8,SQSTM1,ST6GALNAC4,SHANK2,ATF4,BEX4,BEX2,DLX2,LINC01012,CEBPB,CTF1,LIN37,PDGFA,HSD17B14,SLC3A2,NFIL3,MAP2,STC2,ZNF70…
gene_set_query	159	NR1H3	286.4	Literature ChIP-seq,8;ARCHS4 Coexpression,117;Enrichr Queries,511;ReMap ChIP-seq,245;GTEx Coexpression,551	SLC46A3,CPNE8,WDSUB1,NCF2,ZFAND3,MT1M,ZBTB20,RNF19B,IRS2,MT1X,CBLB,ETS2,EPB41L4A-AS1,LGALS3,ZFP36,TMEM268,ZFHX4-AS1,MPC1,FTH1,TOM1,JUNB,SLC38A1,RSAD2,PHYKPL,ZFP69B,GOLPH3L,NEAT1,GTPBP2,OSCAR,CYP39A1,RAB32,MYCL,ABCA10,SLFN11,DDIT4,DNAJB11,CLIP4,MT1F,HECA,TRIB3,NUPR1,ALPK1,PPIB,ATP6V0D2,ATF3,OPTN,FTL,CD274,PXK,RWDD2A,LINC01094,SLC1A5,NDRG1,UBE2J1,UBC,HMOX1,SLAMF7,LONRF1,N4BP2,PCK2,SDF2L1,CBX4,LVRN,…
gene_set_query	160	ATF5	287	ARCHS4 Coexpression,83;Enrichr Queries,43;GTEx Coexpression,735	DMGDH,ERRFI1,CDKN1A,BTG1,SRXN1,RNF19B,SLC7A11,ETS2,TMEM220,HERPUD1,GYS2,FCRLA,LGALS3,LINC01909,ZFP36,FTH1,SESN2,CHAC1,SEPHS2,JUNB,DUSP5,SLC38A1,ABCC2,RSAD2,ANXA3,NCOA3,TSC22D3,TRAF1,KMO,SERPINB8,SLC7A5,MTHFD2,DMRTA1,DDIT3,IRF1,DDIT4,TRIB3,NUPR1,ARHGEF2,SQSTM1,ATF3,ATF4,DDR2,HBEGF,PPP1R15A,ITIH4,CD274,CEBPB,SHMT2,SLC1A4,SLC3A2,GLRX,SLC1A5,PTGS2,SLC7A1,NDRG1,RELB,NFIL3,STC2,EIF4EBP1,LRIG1,HMOX1,PMA…
gene_set_query	161	ZNF75D	289	ARCHS4 Coexpression,191;Enrichr Queries,97;GTEx Coexpression,579	CDKN1A,SAMD9L,BTG1,NCF2,ZBTB20,MT1X,HERPUD1,SYNE1,ZFP36,ODR4,DUSP10,PEA15,NAMPT,CCR2,SLC30A7,TGIF1,TSPYL2,DUSP5,GABARAPL1,SLC38A1,ZHX2,KLF13,SSR4,BTN3A1,PHYKPL,NCOA3,TSC22D3,ARRDC3,TFE3,SERPINB8,ERN1,ARMCX3,VMAC,IRF1,DDIT4,GSAP,HECA,SMCR8,ATF3,OPTN,KDM7A,BEX4,SLFN5,AKNA,XIAP,MOSPD1,NLRC4,PTGS2,KRCC1,NDRG1,ADCY7,ATXN1,IFI16,DNAJB4,STC2,LRIG1,HMOX1,PMAIP1,IL32,JUND,GADD45A,GDF15,IDH1,EDEM1,TNFRSF9,…
gene_set_query	162	ZBTB34	290	ARCHS4 Coexpression,328;Enrichr Queries,397;GTEx Coexpression,145	ARHGAP9,CDKN1A,NCF2,ITGB3,RAPH1,JMJD1C,TREML3P,IRS2,BACH1,MILR1,NAMPT,GRB10,SH3BGRL2,JUNB,CCR2,TGIF1,KDM6B,DUSP5,KLF13,NCOA3,TSC22D3,PDE4D,CSGALNACT2,ARRDC3,FNDC3B,SERPINB8,OSCAR,DDIT4,LUCAT1,HECA,SMCR8,TLR6,ALPK1,KDM7A,DDR2,CEBPB,AKNA,NLRC4,TMEM71,ATXN1,NFIL3,ST8SIA4,LRIG1,STX3,NRBF2,KCNJ2,MFAP3L,SLC31A2,GADD45A,ZBTB10,NMI,KLHL24,KLF4,VEGFA,TMEM154,MAFG,BHLHE40,JMY,CREBRF,HBP1,MXD1,CPEB3,CPEB2,I…
gene_set_query	163	ELF1	290.8	Literature ChIP-seq,132;ARCHS4 Coexpression,77;ENCODE ChIP-seq,100;ReMap ChIP-seq,247;GTEx Coexpression,898	FCMR,FBXO25,NRL,SAT2,MT1X,KLHDC7B,SAT1,HDDC3,LGALS3,ZFP36,NAMPT,HOXA1,ZFPL1,ACAD11,DUS4L,AZI2,JUNB,SEPHS2,HES7,PDIA3,ALG5,ANK2,NEAT1,GTPBP2,FAM86EP,ACAP1,HOXB9,DDIT4,TSSK6,MALAT1,HECA,FLYWCH1,HOXB8,PPIB,SQSTM1,ATF4,FTL,NSMAF,BEX4,ZNF397,CD274,ZCCHC7,BEX2,AKNA,SHMT2,SLC1A4,SLC1A5,UBE2J1,XRRA1,ZSCAN10,UBC,SLC38A7,HMOX1,TBC1D15,SDF2L1,JUND,CBX4,EDEM1,EAF2,DCLK2,PYCR1,NMI,NR4A2,AHI1,IBTK,MAFG,MIR3189…
gene_set_query	164	ZNF189	292	ARCHS4 Coexpression,593;Enrichr Queries,127;GTEx Coexpression,156	ERO1B,ERRFI1,CDKN1A,UMAD1,IRS2,SLC7A11,ETS2,HERPUD1,LGALS3,THBD,ZFP36,ODR4,RASSF6,NAMPT,GRB10,SPX,JUNB,DUSP5,SLC38A1,SPINK1,NCOA3,TSC22D3,ARRDC3,ALG2,FNDC3B,ANK2,BHLHA15,SERPINB8,KLF15,GEM,PJA2,ARMCX3,SLC7A5,EML5,THAP5,DDIT3,PIGA,DDIT4,CDC42EP3,HECA,SOS2,ATF3,DDR2,HBEGF,CEBPB,RWDD2A,FICD,SEL1L,PTGS2,KRCC1,NDRG1,CAMSAP2,NFIL3,MAP2,LRIG1,DNAJB9,HMOX1,SEC11C,HSPA5,ABCA5,GADD45A,DNAJC12,KLHL24,ATP2B1…
gene_set_query	165	ZNF571	292.3	ARCHS4 Coexpression,362;Enrichr Queries,295;GTEx Coexpression,220	ERO1B,CCDC122,SAMD9L,BTG1,CXCL8,CEP120,ZBTB20,N4BP2L1,SLC7A11,VLDLR,SEC61A1,ZFP36,DUSP10,PGM3,ZNF600,ZNF841,JUNB,TSPYL2,TGIF1,DUSP5,TIGD7,FBXO16,NCOA3,ARRDC3,ZFP69B,SERPINB8,THAP2,GEM,DDIT3,IRF1,DDIT4,HECA,CKMT2-AS1,RBKS,ATF3,DDR2,SLFN5,INTU,ASIC4,FAM83F,CEP70,LRIG1,ST8SIA4,ZSCAN12,PMAIP1,ZNF468,KANSL1L,N4BP2,ZNF460,JUND,ZNF383,WHRN,IDH1,ZBTB10,ASNS,TUBE1,KLHL24,KLF4,VEGFA,NR4A2,AHI1,OCLN,OSTC,BH…
gene_set_query	166	SOX9	293	Literature ChIP-seq,33;ARCHS4 Coexpression,551;Enrichr Queries,312;ReMap ChIP-seq,131;GTEx Coexpression,438	ERRFI1,CPNE8,ZBTB20,SCX,RNF19B,IRS2,KLHDC7B,IL1RAP,FRY,CLDN1,BACH1,HDDC3,ETS2,BEST1,LGALS3,ZFP36,EDNRA,FTH1,CCRL2,NAMPT,SMG7-AS1,ACAD11,JUNB,SEPHS2,PSPH,SLC12A8,SLC38A1,GPT2,CSGALNACT2,FRMD4B,NEAT1,COX6B2,GEM,GABRG1,CYP39A1,BCAN,DLGAP1-AS2,DLGAP1-AS1,HOXB9,CEBPB-AS1,DDIT4,PRR16,MALAT1,RBCK1,FLYWCH1,NUPR1,HOXB8,SQSTM1,CCNO,ATF3,RWDD2A,KCNE4,PDGFA,IL20RB,ITPR2,SLC1A4,NDRG1,ARHGAP12,ATXN1,PCBP3,MAP2…
gene_set_query	167	HEY1	293	ARCHS4 Coexpression,273;Enrichr Queries,351;GTEx Coexpression,255	GABRB3,ERRFI1,CDKN1A,NCAN,IRS2,SLC7A11,CXCL3,RND3,ETS2,THBD,LRRTM3,CCRL2,GRB10,JUNB,DUSP5,GABARAPL1,SLC38A1,PLEKHG1,UNC5B,NCOA3,TSC22D3,ANK2,KMO,SERPINB8,GEM,ETV5,GABRG1,BCAN,RCN1,DDIT4,CDC42EP3,CRYAB,ATF3,DDR2,HBEGF,BEX4,CEBPB,ATP1A2,PTGS2,NDRG1,THSD1,NFIL3,MAP2,STC2,ZNF703,S1PR1,LRIG1,RGS20,HMOX1,FYN,GADD45A,GDF15,DCLK2,KLF4,LARP6,LRP1B,VEGFA,GFAP,NR4A2,IL6,COL5A1,BHLHE40,MAFF
gene_set_query	168	RBSN	294	ARCHS4 Coexpression,256;GTEx Coexpression,332	BEX4,CCDC122,DOCK3,INTU,ATP1A2,AKAP6,CAMSAP2,MAP2,PEA15,SCN3B,WDR17,ZNF383,PLA2G4C,DCLK2,ANK2,ABCC9,PJA2,LRP1B,TTLL7,BCAN,ZNF70,DNAJC6,GNAQ,HECW1,FGF13,ZNF554,BCL2L2,ZNF674,ASB1
gene_set_query	169	RUNX1	296.4	Literature ChIP-seq,70;ARCHS4 Coexpression,677;Enrichr Queries,451;ReMap ChIP-seq,240;GTEx Coexpression,44	ERRFI1,DNHD1,JMJD1C,BACH1,PTPDC1,LGALS3,CCDC91,ZSCAN31,FTH1,RPS6KA2,FBXO4,ZFPL1,JUNB,SEPHS2,SLC12A8,HES7,CUBN,GABARAPL1,PRKAB2,STARD4,ARRDC3,FNDC3B,ANK2,MYO7A,ATG13,THAP2,GABRG1,BCAN,MTHFD2,DDIT4,PFN4,HECA,FLYWCH1,EIF1B,ATP6V0D2,ATF3,ATF4,BEX4,ZNF397,RWDD2A,C2CD4A,EPB41L5,XRRA1,CEP70,PRDM16,HIVEP1,HMOX1,MOV10L1,DYM,PIP5K1B,NGFR,XBP1,JUND,ZNF383,GADD45A,EDEM1,PYCR1,EIF1,MANF,TBL2,XKR9,KYAT3,HBP1,C…
gene_set_query	170	L3MBTL3	297	ARCHS4 Coexpression,429;GTEx Coexpression,165	AKNA,HM13,SEMA3A,CEP120,ADCY7,MILR1,RAB43,SEC61A1,IFI16,ERICH2,ST8SIA4,N4BP2,SLC30A7,BTN3A1,IDH1,CSGALNACT2,TFE3,BCDIN3D,BTN3A3,NMI,PARP8,RAB32,ACAP1,OSTC,CREBRF,TLR6,ALPK1,BCAT1,FGF13,SQSTM1
gene_set_query	171	POU2F2	298.4	ARCHS4 Coexpression,581;ENCODE ChIP-seq,102;Enrichr Queries,401;ReMap ChIP-seq,182;GTEx Coexpression,226	FCMR,NCF2,IRS2,KLHDC7B,SAT1,HDDC3,LGALS3,ZFP36,C3AR1,ZFPL1,JUNB,SEPHS2,HES7,TSPYL2,PRKAB2,PHYKPL,ALG5,ALG2,NEAT1,LZTFL1,OSCAR,ACAP1,SLFN11,SELENOS,DDIT3,DDIT4,RUBCNL,MALAT1,FLYWCH1,ALPK1,PPIB,SQSTM1,ATF3,ATF4,FTL,ZNF397,CD274,ZCCHC7,AKNA,RWDD2A,SLC1A5,SPATA4,NDRG1,UBE2J1,HSP90B1,UBC,ST8SIA4,SLAMF7,PMAIP1,HMOX1,ZSCAN12,NLRP1,N4BP2,XBP1,SDF2L1,JUND,TNFRSF9,EDEM1,PDE2A,EAF2,SNHG5,EIF1,ISG20,IL6,GCLC…
gene_set_query	172	NFATC2	299.7	ARCHS4 Coexpression,110;Enrichr Queries,411;GTEx Coexpression,378	FCMR,CDKN1A,BTG1,SH3KBP1,ITGB3,IL24,ZBTB20,IRS2,ETS2,SYNE1,LGALS3,DUSP10,JUNB,KDM6B,DUSP5,KLF13,BTN3A1,NCOA3,HEG1,PDE4D,BTN3A3,SERPINB8,GEM,PARP8,ERN1,SLC7A5,ELF1,ACAP1,IRF1,DDIT4,RUBCNL,GSAP,HECA,ATF3,KDM7A,DDR2,SLFN5,CEBPB,AKNA,PTGS2,NDRG1,ADCY7,HDAC9,EGFR,ATXN1,IFI16,LRIG1,S1PR1,HMOX1,PMAIP1,FYN,NLRP1,KLF4,PNRC1,VEGFA,ISG20,NR4A2,COL5A1,BHLHE40,LAT
gene_set_query	173	ZBTB38	300	ARCHS4 Coexpression,111;Enrichr Queries,357;GTEx Coexpression,432	ERRFI1,CDKN1A,TRAM1,PYROXD1,CHM,ZBTB20,JMJD1C,IRS2,SLC7A11,RND3,FGF2,SYNE1,LGALS3,SEC61A1,ZFP36,AZI2,JUNB,DUSP5,SLC38A1,NCOA3,HEG1,PDE4D,ARRDC3,SSR3,FNDC3B,RRAS2,SERPINB8,SLC7A5,CDC42EP3,DDIT4,CANX,CLIP4,PRR16,MALAT1,HECA,ATF3,OPTN,MCPH1,DDR2,SLFN5,USP53,ATP10D,SEL1L,UAP1,NDRG1,EGFR,MTDH,CAMSAP2,ATXN1,LRIG1,ZNF383,GDF15,RHBDD1,EDEM1,LYSMD3,KLHL24,ATP2B1,KLF4,VEGFA,RAD50,ZNF70,BHLHE40,CREBRF,ULBP1…
gene_set_query	174	CREBL2	300.7	ARCHS4 Coexpression,512;Enrichr Queries,124;GTEx Coexpression,266	SLC46A3,ERRFI1,CDKN1A,BTG1,NCF2,AKR1B1,RNF19B,SAT2,IRS2,SLC7A11,VLDLR,ETS2,LGALS3,CTSL,FTH1,C3AR1,TCP11L2,JUNB,SMIM14,DUSP5,GABARAPL1,KLF13,NCOA3,TSC22D3,ARRDC3,TFE3,MYO7A,NEAT1,SERPINB8,ETV5,ARMCX3,IRF1,DDIT4,CDC42EP3,HECA,NUPR1,RBKS,ATF3,RHOQ,DDR2,SLFN5,CD274,CEBPB,NDRG1,ATXN1,NFIL3,MXI1,LRIG1,S1PR1,HMOX1,CD55,IFITM10,SLC31A2,WHRN,GADD45A,IDH1,DNAJC12,KLHL4,KLHL24,MERTK,TPD52L1,KLF4,PNRC1,VEGFA…
gene_set_query	175	HLX	301	ARCHS4 Coexpression,496;Enrichr Queries,290;GTEx Coexpression,117	ARHGAP9,ERRFI1,CDKN1A,BTG1,NCF2,RNF19B,TREML3P,IRS2,CXCL2,ETS2,MILR1,RAB43,LGALS3,THBD,ZFP36,DUSP10,HEY1,CCRL2,CASP4,NAMPT,C3AR1,TOM1,UPP1,JUNB,TGIF1,DUSP5,NCOA3,TSC22D3,CSGALNACT2,TRAF1,SERPINB8,OSCAR,RAB32,IRF1,DDIT4,ZNF438,HECA,ARHGEF2,ALPK1,JDP2,ATF3,DDR2,HBEGF,CD274,CEBPB,NLRC4,PTGS2,NDRG1,TMEM71,RELB,NFIL3,ST8SIA4,LRIG1,S1PR1,HMOX1,SLAMF7,GADD45A,GDF15,NMI,KLF4,VEGFA,NR4A2,IL6,COL5A1,BHLHE4…
gene_set_query	176	MTF1	303	ARCHS4 Coexpression,13;GTEx Coexpression,593	ARHGAP9,CD274,CEBPB,PID1,CXCL8,NCF2,RNF19B,TREML3P,GCC1,NLRC4,SLC7A11,PTGS2,CXCL3,BACH1,CXCL2,TMEM71,CASP5,CTSL,KYNU,CCRL2,NAMPT,TOM1,TCP11L2,SLAMF7,UPP1,NRBF2,GK,RSAD2,SLC31A2,CSGALNACT2,TRAF1,KMO,SERPINB8,OSCAR,ISG20,LACC1,IL6,MAFG,LUCAT1,SMCR8,TLR6,MXD1,NSMAF
gene_set_query	177	ZNF449	304	ARCHS4 Coexpression,428;Enrichr Queries,109;GTEx Coexpression,375	CDKN1A,ZBTB20,JMJD1C,ZFAND1,SLC7A11,VLDLR,PEAR1,RND3,ZXDA,HEY1,FBXO4,CHAC1,JUNB,SEC63,DUSP5,GABARAPL1,SLC38A1,NCOA3,TSC22D3,LRRC49,ARRDC3,FNDC3B,SERPINB8,ETV5,PJA2,LZTFL1,ARMCX3,SLC7A5,DDIT4,HECA,NUPR1,ATF3,DDR2,HBEGF,ZNF397,SLFN5,USP53,MIS12,XIAP,FTX,NDRG1,HSPA13,ZBTB41,ARHGAP12,ATXN1,DNAJB4,MXI1,LRIG1,E2F7,MFAP3L,USP25,CBX4,SYT1,GADD45A,GDF15,ZBTB10,ASNS,TUBE1,KLHL24,ATP2B1,FMO4,KLF4,GULP1,VEGF…
gene_set_query	178	PDX1	304.6	Literature ChIP-seq,76;ARCHS4 Coexpression,66;Enrichr Queries,1230;ReMap ChIP-seq,142;GTEx Coexpression,9	ERO1B,ERRFI1,NRL,FRY,CLDN1,SAT1,ETS2,LIPH,SESN2,RASSF6,GRB10,HOXA1,DUS4L,JUNB,SEC63,HES7,TSPYL2,GABARAPL1,SPINK1,ALG5,ALG2,BHLHA15,NEAT1,ERN1,KCTD8,MYCL,PLPP5,SPATA17,THAP5,RRAGD,DNAJB11,MALAT1,FLYWCH1,ATF3,ATF4,ZCCHC7,DLX2,PARM1,LINC01094,FICD,KCNE4,SEL1L,C2CD4A,ARHGAP12,HSP90B1,TMEM125,ATXN1,STC2,ZNF703,UBC,PRDM16,EIF4EBP1,N4BP2,RAI2,XBP1,ABCA5,SYT1,GADD45A,IDH1,SLC33A1,GFPT1,EIF2AK3,SNHG8,PYCR…
gene_set_query	179	IRF7	306.7	ARCHS4 Coexpression,169;Enrichr Queries,233;GTEx Coexpression,518	ARHGAP9,SAMD9L,CDKN1A,NCF2,RNF19B,KLHDC7B,SLC7A11,CXCL2,RAB43,LGALS3,ZFP36,KYNU,LAMP3,NAMPT,CASP4,C3AR1,UPP1,JUNB,DUSP5,SLC38A1,RSAD2,NCOA3,TENT5A,TRAF1,OSCAR,SLC7A5,ACAP1,IRF1,DDIT4,RUBCNL,TLR6,NUPR1,RBCK1,ATF3,DDR2,PPP1R15A,CD274,SLFN5,CEBPB,AKNA,GLRX,PTGS2,NDRG1,RELB,RNF113A,IFI16,NFIL3,ST8SIA4,SLAMF7,HMOX1,PMAIP1,NTNG2,GADD45A,GDF15,TNFRSF9,NMI,KLF4,VEGFA,ISG20,IL6,BHLHE40,MAFF,MXD1
gene_set_query	180	ZNF710	308	ARCHS4 Coexpression,399;Enrichr Queries,501;GTEx Coexpression,24	ERO1B,CDKN1A,NCF2,ZFAND3,ZBTB20,RNF19B,IRS2,SLC7A11,ETS2,RAB43,ZFP36,SERP1,GRB10,SEC61B,JUNB,KDM6B,DUSP5,ZHX2,SPINK1,KLF13,GPT2,NCOA3,PDE4D,ALG5,TFE3,ENTPD7,SYTL1,FNDC3B,PRSS16,BHLHA15,FRMD4B,SERPINB8,OSCAR,ERN1,SLC7A5,PLPP5,IRF1,DDIT4,ZNF516,SMCR8,ARHGEF2,BCAT1,ATF6,ST6GALNAC4,DDR2,CEBPB,AKNA,HM13,SLC43A1,SEL1L,NLRC4,NDRG1,ADCY7,TMEM125,ATXN1,ZNF827,TIFA,RAB24,EIF4EBP1,LRIG1,PCDH1,SEC23B,N4BP2,I…
gene_set_query	181	TFAP2A	308	Literature ChIP-seq,162;ARCHS4 Coexpression,672;ENCODE ChIP-seq,24;Enrichr Queries,530;ReMap ChIP-seq,231;GTEx Coexpression,229	CPNE8,WDSUB1,DNHD1,MT1X,CLDN1,LGALS3,ZXDA,FTH1,FBXO4,JUNB,SEPHS2,HES7,TSPYL2,PRKAB2,STARD4,KCNK15,MYO7A,BTC,BCAN,DDIT4,TRIB3,FLYWCH1,LINC00520,ATF3,CCNO,SHMT2,IL20RB,PDGFA,STC2,XRRA1,ZSCAN10,ZNF703,HMOX1,N4BP2,EXPH5,XBP1,GADD45A,SIAH2,OSGIN1,TINCR,NMI,L1CAM,SLC6A9,MYO5B,GJB5,KYAT3,HYOU1,SERPINI1,CPEB2,FERMT2,ARHGAP9,ROBO3,CDKN1A,ZFAS1,IL24,MIA2,CHM,SLC7A11,LARP1B,BBC3,ZCWPW1,MAP1LC3B,SLC22A15,AIF…
gene_set_query	182	ZNF395	308	ARCHS4 Coexpression,454;Enrichr Queries,132;GTEx Coexpression,338	ERRFI1,CDKN1A,BTG1,SOWAHC,ZFAND3,MT1X,IRS2,ZFAND1,VLDLR,ETS2,LGALS3,ZFP36,NAMPT,GRB10,JUNB,DUSP5,SLC38A1,SPINK1,KLF13,NCOA3,HEG1,TSC22D3,ARRDC3,TENT5A,SERPINB8,SLC7A5,SPATA17,DDIT4,RRAGD,TRIB3,GAS5,ATF3,DDR2,TMEM45A,CEBPB,ATP10D,NDUFA4L2,TULP3,SLC1A4,GLRX,PTGS2,NDRG1,EGFR,AMN1,ATXN1,NFIL3,STC2,MXI1,LRIG1,HMOX1,PMAIP1,FYN,EVC2,JUND,GADD45A,GDF15,EDEM1,IDH1,SNHG8,KLHL24,KLF4,PNRC1,VEGFA,COL5A1,BHLH…
gene_set_query	183	SMAD3	308.4	Literature ChIP-seq,11;ARCHS4 Coexpression,894;Enrichr Queries,355;ReMap ChIP-seq,105;GTEx Coexpression,177	ERRFI1,RAPH1,JMJD1C,NRL,IRS2,CLDN1,SAT1,BACH1,ETS2,LGALS3,THAP9-AS1,ZFP36,LINC01909,NAMPT,JUNB,SLC12A8,SLC30A7,ZNF165,GABARAPL1,PRKAB2,STARD4,SPINK1,FNDC3B,ALG2,KCNK15,NEAT1,ATG13,DLGAP1-AS2,DLGAP1-AS1,SLFN11,EID3,ACAP1,CEBPB-AS1,DDIT4,LUCAT1,MALAT1,SQSTM1,EIF1B,ATF3,PPIC,CD274,PDGFA,C2CD4A,UAP1,NDRG1,ARHGAP12,ATXN1,XRRA1,UBC,ZNF703,HMOX1,PMAIP1,PIP5K1B,NLRP1,KIAA0319,TBC1D15,PCK2,JUND,ABCA5,HSPA…
gene_set_query	184	MYC	309	Literature ChIP-seq,104;ARCHS4 Coexpression,1352;ENCODE ChIP-seq,56;Enrichr Queries,77;ReMap ChIP-seq,217;GTEx Coexpression,48	ERRFI1,RAPH1,GCC1,FAM86FP,CLDN1,BACH1,PTPDC1,LGALS3,FTH1,NAMPT,FAM110B,FBXO4,ZNF600,CHAC1,DUS4L,ZFPL1,ZNF841,JUNB,ALOX15P1,SLC12A8,HES7,TSPYL2,PRKAB2,STARD4,ALG5,ALG2,GOLPH3L,KCNK15,DDX10,ANK2,GTPBP2,ATG13,FAM86EP,THAP2,BTC,EML5,PLPP5,SPATA17,THAP5,RRAGC,MTHFD2,DDIT3,DDIT4,TRIB3,PREB,ATF6,EIF1B,ATF3,ATF4,ZNF397,BEX4,BEX2,RWDD2A,INTU,SHMT2,IL20RB,UBE2J1,MTDH,XRRA1,ZNF703,HIVEP1,HMOX1,DYM,NRBF2,ARS…
gene_set_query	185	ZNF438	310.7	ARCHS4 Coexpression,339;Enrichr Queries,199;GTEx Coexpression,394	CDKN1A,BTG1,NCF2,ITGB3,ZBTB20,TREML3P,IRS2,PEAR1,ETS2,MILR1,LGALS3,NAMPT,CASP4,C3AR1,SH3BGRL2,SPX,UPP1,IKBKG,DUSP5,SLC38A1,ANXA3,NCOA3,PDE4D,CSGALNACT2,FNDC3B,ELOVL7,SERPINB8,OSCAR,RAB32,IRF1,DDIT4,CDC42EP3,LUCAT1,BCAT1,ALPK1,ATF3,DDR2,PPP1R15A,CD274,SLFN5,CEBPB,PXK,GLRX,NLRC4,NDRG1,HDAC9,EGFR,TMEM71,ATXN1,IFI16,NFIL3,LRIG1,S1PR1,HMOX1,FYN,NRBF2,FCGR1A,SRGAP1,CD55,MFAP3L,NQO2,SLC31A2,GADD45A,HSPB…
gene_set_query	186	ZEB1	311.6	ARCHS4 Coexpression,325;ENCODE ChIP-seq,79;Enrichr Queries,601;ReMap ChIP-seq,224;GTEx Coexpression,329	NRL,ZBTB20,KLHDC7B,FGF2,HDDC3,ETS2,ZFP36,EDNRA,RPS6KA2,CHAC1,JUNB,SEPHS2,HES7,SYTL1,FNDC3B,ANK2,NEAT1,COX6B2,GEM,MYL5,SELENOM,ACAP1,CEBPB-AS1,DDIT4,PRR16,MALAT1,NUPR1,SQSTM1,ATF3,ATF4,FTL,INTU,PDGFA,NDRG1,CAMSAP2,ATXN1,MAP2,UBC,HMOX1,PCK2,XBP1,JUND,CBX4,PYCR1,DCLK2,FER,COL5A1,MAFG,BHLHE40,JMY,ACTL10,FERMT2,CDKN1A,BTG1,LMOD1,MIA2,SLC7A11,BBC3,SYNE1,PANX2,ADAMTS5,KDM6B,KLF13,DUSP1,SLC2A10,NCOA3,HEG…
gene_set_query	187	FOXA1	311.8	Literature ChIP-seq,52;ARCHS4 Coexpression,704;ENCODE ChIP-seq,23;Enrichr Queries,595;ReMap ChIP-seq,30;GTEx Coexpression,467	ERRFI1,JMJD1C,CBLB,GCC1,CLDN1,BACH1,EPB41L4A-AS1,LGALS3,LURAP1L,ZSCAN31,LIPH,RASSF6,FAM110B,THSD7A,ACAD11,ZFPL1,JUNB,NKX2-8,UNC5B,ARRDC3,FNDC3B,DDX10,KCNK15,BTC,PLPP5,EID3,SPATA17,DDIT4,TRIB3,LINC00520,ATF6,ATF3,LINC01094,SHMT2,SLCO5A1,ZNF827,FLRT2,MAP2,STC2,ZNF703,HIVEP1,DYM,APOD,NRBF2,ARSD,N4BP2,EXPH5,SLC10A5,XBP1,JUND,ABCA5,SIAH2,EDEM1,EIF2AK3,NMI,EIF1,OCLN,AKR1B10,XKR9,CYSTM1,HBP1,CPEB3,CPEB2…
gene_set_query	188	FOXN3	315	ARCHS4 Coexpression,255;Enrichr Queries,365;GTEx Coexpression,325	CALCOCO1,CDKN1A,BTG1,ECM2,LMOD1,ZBTB20,JMJD1C,IRS2,CBLB,CHD2,ETS2,SYNE1,ZXDA,RPS6KA2,PRKAB2,SLC38A1,ZHX2,KLF13,NCOA3,HEG1,TSC22D3,PDE4D,FNDC3B,ANK2,SERPINB8,RRAGC,TXLNB,DDIT4,HECA,SMCR8,PPIB,TRIM54,KDM7A,RHOQ,MCPH1,DDR2,AKNA,TULP3,ITPR2,NDRG1,ADCY7,EGFR,CKMT2,ATXN1,ZNF703,MXI1,LRIG1,FYN,LONRF1,SEC11C,EVC2,ZNF383,STAC3,KLHL24,KLF4,PNRC1,COL5A1,JMY,BHLHE40,PDCD4,CREBRF,HBP1,YPEL2
gene_set_query	189	NR2F2	316	ARCHS4 Coexpression,350;ENCODE ChIP-seq,73;Enrichr Queries,895;ReMap ChIP-seq,184;GTEx Coexpression,78	ERRFI1,CEP120,ZBTB20,IRS2,LGALS3,EDNRA,ZFP36,FTH1,THSD7A,AZI2,JUNB,NEAT1,DLGAP1-AS2,BCAN,ABCA10,DLGAP1-AS1,HOXB9,ACAP1,CEBPB-AS1,DDIT3,DDIT4,ZNF438,MALAT1,PREB,HOXB8,SQSTM1,ATF3,FTL,PDGFA,UAP1,NDRG1,ASIC4,FLRT2,STC2,UBC,ZNF703,APOD,N4BP2,RAI2,NGFR,XBP1,SDF2L1,JUND,CBX4,HSPA5,GADD45A,SIAH2,PYCR1,NFXL1,MIR616,GULP1,EIF1,NR4A2,FER,IBTK,TBL2,COL5A1,MAFG,BHLHE40,MIR3189,HOXD4,HOXD3,ACTL10,FERMT2,NFE2L…
gene_set_query	190	ESR1	316.7	Literature ChIP-seq,63;ARCHS4 Coexpression,777;ENCODE ChIP-seq,57;Enrichr Queries,485;ReMap ChIP-seq,187;GTEx Coexpression,331	ERRFI1,FCMR,MT1M,ZBTB20,IRS2,ETS2,EDNRA,ZFP36,TMEM268,LURAP1L,ZSCAN31,WWC3,GRB10,ZNF841,JUNB,SLC38A1,GOLPH3L,KCNK15,NEAT1,FAM86EP,ERN1,DLGAP1-AS2,DLGAP1-AS1,CEBPB-AS1,DDIT4,ZNF558,MALAT1,CKMT2-AS1,ATF3,ZCCHC7,AKNA,SLC1A5,NDRG1,ATXN1,STC2,ZNF703,UBC,RAI2,IFITM10,XBP1,JUND,CBX4,GADD45A,SIAH2,OSGIN1,DNAJC12,ISG20,NR4A2,IL6,COL5A1,BHLHE40,MAFF,MIR3189,HOXD4,HOXD3,ACTL10,NIT1,GCLM,HOXD8,NFE2L2,ROBO3,C…
gene_set_query	191	ZNF641	320.7	ARCHS4 Coexpression,200;Enrichr Queries,74;GTEx Coexpression,688	SAMD9L,CDKN1A,CALCOCO1,BTG1,CXCL8,NCF2,ZBTB20,IRS2,SLC7A11,WDR45,FRY,GABRR2,ZFP36,DUSP10,NAMPT,TCP11L2,JUNB,CCR2,DUSP5,GABARAPL1,SLC38A1,ZHX2,KLF13,BTN3A1,NCOA3,HEG1,TSC22D3,ARRDC3,FNDC3B,TENT5A,SERPINB8,OSCAR,SLC7A5,ACAP1,DDIT3,IRF1,DDIT4,ZNF438,LUCAT1,HECA,TLR6,ATF3,OPTN,KDM7A,DDR2,PPP1R15A,ZNF396,SLFN5,AKNA,NLRC4,PTGS2,NDRG1,ADCY7,ATXN1,IFI16,MXI1,LRIG1,HMOX1,PMAIP1,NLRP1,NTNG2,NQO2,GADD45A,GD…
gene_set_query	192	TCF7L2	320.7	Literature ChIP-seq,88;ARCHS4 Coexpression,615;ENCODE ChIP-seq,55;Enrichr Queries,455;ReMap ChIP-seq,49;GTEx Coexpression,662	DMGDH,ERRFI1,JMJD1C,MT1X,EPB41L4A-AS1,LGALS3,EDNRA,CCDC91,LURAP1L,LIPH,NAMPT,PXDC1,HOXA1,THSD7A,ZFPL1,JUNB,SEPHS2,HES7,PRKAB2,STARD4,ALG5,FNDC3B,ANK2,GTPBP2,ROCK1P1,BTC,PLPP5,HOXB9,SPATA17,MTHFD2,DDIT3,DDIT4,LUCAT1,TRIB3,HOXB8,ATF3,OPTN,UBE2J1,FLRT2,ZNF827,PCBP3,MAP2,STC2,ZNF703,HIVEP1,HMOX1,ZSCAN12,DYM,N4BP2,NTNG2,XBP1,JUND,GADD45A,PYCR1,HSPBAP1,EIF1,OCLN,HBP1,CPEB3,CPEB2,FERMT2,HOXD8,INKA2,CDKN…
gene_set_query	193	ETV7	321	ARCHS4 Coexpression,97;Enrichr Queries,346;GTEx Coexpression,520	SAMD9L,CDKN1A,CXCL8,NCF2,RNF19B,KLHDC7B,CLDN1,CXCL2,NKPD1,RAB43,ZFP36,CASP5,LAMP3,NAMPT,CASP4,DUSP5,SLC38A1,RSAD2,BTN3A1,NCOA3,BTN3A3,TENT5A,TRAF1,SERPINB8,OSCAR,MYCL,ADGRF4,IRF1,DDIT4,NUPR1,ARHGEF5,ATF3,OPTN,TMEM45A,CD274,SLFN5,IL20RB,PTGS2,RELB,IFI16,TIFA,SLAMF7,HMOX1,PMAIP1,EXPH5,IL32,SLC31A2,GDF15,TNFRSF9,TINCR,KRT10,NMI,KLF4,TMEM154,ISG20,IL6,GJB5,BHLHE40,TNFSF9,S100P,MXD1
gene_set_query	194	MAFK	321.2	ARCHS4 Coexpression,1394;ENCODE ChIP-seq,7;Enrichr Queries,17;ReMap ChIP-seq,13;GTEx Coexpression,175	ERRFI1,RAPH1,MT1X,BACH1,EPB41L4A-AS1,LGALS3,LURAP1L,ZSCAN31,FTH1,NAMPT,C3AR1,FBXO4,PXDC1,CHAC1,JUNB,SEPHS2,HES7,TSPYL2,GABARAPL1,ARRDC3,ALG2,ENTPD7,GOLPH3L,FNDC3B,SYTL1,AP1AR,DDIT3,DDIT4,TRIB3,HECA,RBCK1,FLYWCH1,ATF6,ATF3,ATF4,LINC01094,PDGFA,ZFPM2-AS1,STC2,CEP70,HIVEP1,DYM,HMOX1,PCK2,JUND,ZNF383,GADD45A,EDEM2,SLC33A1,EIF2AK3,OSGIN1,EAF2,PYCR1,RAB39B,NMI,EIF1,LACC1,SLC6A9,TNFSF9,CCSER2,CPEB2,FERM…
gene_set_query	195	POU2F3	322	ARCHS4 Coexpression,182;Enrichr Queries,494;GTEx Coexpression,290	FCGBP,CCDC122,CDKN1A,RPLP0P2,SLC7A11,CLDN1,NKPD1,ETS2,SEC61A1,LIPH,CHAC1,DUSP5,UNC5B,NCOA3,PLA2G4C,SERPINB8,MYCL,SLC7A5,SPATA17,ADGRF4,IRF1,DDIT4,CDH15,PPARA,BCAT1,ZNF554,ARHGEF5,ATF3,ZNF674,TMEM45A,DDR2,IL20RB,PDGFA,ADRB1,SPATA4,PTGS2,NDRG1,EGFR,FAM83F,PRDM16,APOD,LONRF1,PCDH1,CD55,EXPH5,CDKN2B,GADD45A,GDF15,MOCOS,TRPV3,BCDIN3D,TINCR,KRT10,KLF4,FMO4,NR4A2,ZNF70,COL5A1,MYO5B,GJB5,BHLHE40,NFE2L1,P…
gene_set_query	196	ZNF200	322	ARCHS4 Coexpression,377;Enrichr Queries,235;GTEx Coexpression,354	CCDC122,CDKN1A,BTG1,MEI1,RNF19B,IRS2,TMEM182,GCC1,SLC7A11,RND3,ETS2,ZCWPW1,MAP1LC3B,ZFP36,KYNU,SESN2,NAMPT,PEA15,TGIF1,DUSP5,SLC38A1,HARBI1,NCOA3,FNDC3B,TEX14,SLC30A1,ABCC9,COX6B2,SERPINB8,IQCN,SLC7A5,EID3,DNAJC6,DDIT3,IRF1,DDIT4,ALPK1,ZNF554,ATF3,ZNF674,DDR2,HBEGF,INTU,KCNE4,CLEC12B,PRKAR2A-AS1,HSPA13,RNFT1,CAMSAP2,NFIL3,DNAJB4,MXI1,LRIG1,MOV10L1,PMAIP1,FYN,NRBF2,IL32,ZNF383,CBX4,GDF15,SWT1,ZBTB…
gene_set_query	197	IKZF5	322.3	ARCHS4 Coexpression,185;Enrichr Queries,182;GTEx Coexpression,600	CDKN1A,BTG1,JMJD1C,N4BP2L1,IRS2,CBLB,CHD2,HERPUD1,THAP9-AS1,ZFP36,ODR4,DUSP10,NAMPT,ZNF841,JUNB,SLC38A1,KLF13,NCOA3,TSC22D3,CSGALNACT2,ARRDC3,ELOVL7,SERPINB8,ELF1,THAP5,MTHFD2,DDIT3,DDIT4,HECA,EIF1B,ATF3,KDM7A,PPIC,DDR2,CEBPB,ARHGAP12,ATXN1,NFIL3,MXI1,HIVEP1,LRIG1,CTNNA1,DNAJB9,FYN,TBC1D15,USP25,ABCA5,GADD45A,ZBTB10,TUBE1,KLHL24,EIF1,VEGFA,NR4A2,BHLHE40,JMY,CREBRF,PDCD4,HBP1,MXD1,YPEL5,CPEB2,NFE2…
gene_set_query	198	MEF2B	324.5	ARCHS4 Coexpression,311;Enrichr Queries,140;ReMap ChIP-seq,74;GTEx Coexpression,773	FCMR,NCF2,TREML3P,IRS2,LGALS3,ZFP36,LAMP3,RASSF6,CHAC1,JUNB,GABARAPL1,SYTL1,BHLHA15,NEAT1,KMO,GTPBP2,CCNB1IP1,MYL5,BCAN,ACAP1,TXLNB,MTHFD2,DDIT3,DDIT4,RUBCNL,MALAT1,TRIB3,HECA,NUPR1,ALPK1,PPIB,RHCE,ATF3,ATF4,PXK,AKNA,SHMT2,SLC1A5,NDRG1,HSP90B1,UBE2J1,SEL1L3,ZNF827,STC2,UBC,ST8SIA4,PMAIP1,HMOX1,LYPLAL1-DT,XBP1,JUND,TNFRSF9,EDEM1,SIAH2,EIF2AK3,ASNS,PYCR1,NMI,KLHL24,ISG20,NR4A2,SLC6A9,DNAJC10,BHLHE4…
gene_set_query	199	ZNF274	325.2	Literature ChIP-seq,131;ARCHS4 Coexpression,145;ENCODE ChIP-seq,76;Enrichr Queries,21;ReMap ChIP-seq,237;GTEx Coexpression,1341	ERO1B,ERRFI1,IRS2,CBLB,ETS2,LGALS3,ZXDA,ZFP36,ZSCAN31,FTH1,SESN2,NAMPT,FBXO4,GRB10,ZNF600,CHAC1,ZNF841,JUNB,SEPHS2,SLC12A8,PSPH,HES7,NKX2-8,SLC38A1,RSAD2,ARRDC3,ALG5,ZFP69B,SLC30A1,GTPBP2,NEAT1,ROCK1P1,RAB32,DLGAP1-AS1,ACAP1,MTHFD2,DDIT3,DDIT4,ZNF558,MALAT1,TRIB3,TRIM16,ZNF554,SQSTM1,ATF3,OPTN,ZNF674,ZNF397,ZNF391,SEL1L,UAP1,SLC1A4,NDRG1,KRCC1,SEL1L3,ASIC4,HMBOX1,MAP2,STC2,UBC,HMOX1,PMAIP1,ZNF425…
gene_set_query	200	TAL1	326.2	Literature ChIP-seq,17;ARCHS4 Coexpression,394;ENCODE ChIP-seq,32;Enrichr Queries,1009;ReMap ChIP-seq,84;GTEx Coexpression,421	SLC46A3,WDSUB1,ERFE,BACH1,LGALS3,BAIAP2L2,FTH1,C3AR1,JUNB,GABARAPL1,RSAD2,PHYKPL,ARRDC3,ALG2,GTPBP2,BTC,PLPP5,DDIT3,DDIT4,HECW1,IDNK,HECA,TRIB3,RBCK1,TRIM16,ATF3,BEX4,LINC01094,SHMT2,PCBP3,STC2,CEP70,ST8SIA4,HIVEP1,SLAMF7,PIP5K1B,N4BP2,PCK2,XBP1,JUND,GADD45A,EDEM1,SIAH2,EDEM2,DCLK2,EIF1,SLC6A9,HYOU1,HBP1,GSDME,ARHGAP9,ROBO4,CDKN1A,BTG1,SH3KBP1,ZFAND2A,MIA2,N4BP2L1,SLC7A11,WDR45,PEAR1,LARP1B,BBC3,…
gene_set_query	201	NR0B1	326.5	Literature ChIP-seq,118;ARCHS4 Coexpression,24;Enrichr Queries,515;GTEx Coexpression,649	ERO1B,CEP126,RTL9,IRS2,CLGN,LGALS3,ZFP36,MPC1,LIPH,SESN2,JUNB,SEPHS2,ALG2,MYO7A,KMO,DDIT3,RRAGD,DDIT4,TRIB3,NUPR1,ATF3,ZCCHC7,BEX2,PARM1,FICD,C2CD4A,PDGFA,SLCO5A1,NDRG1,ARHGAP12,ASIC4,STC2,CEP70,UBC,SLC38A7,HIVEP1,HMOX1,KIAA0319,RAI2,IFITM10,ABCA5,HSPA5,IDH1,ASNS,DNAJC12,DCLK2,SYT7,EIF1,SOX30,NR4A2,IL6,AKR1B10,BHLHE40,GJB5,KYAT3,CYSTM1,GCLM,RNF185,NFE2L2,GABRB3,ARHGAP9,CDKN1A,DYRK3,PLEKHF1,SRXN1,…
gene_set_query	202	ARID3A	328.4	ARCHS4 Coexpression,412;ENCODE ChIP-seq,65;Enrichr Queries,145;ReMap ChIP-seq,95;GTEx Coexpression,925	ERRFI1,RPLP0P2,GCC1,LGALS3,BAIAP2L2,ZSCAN31,FTH1,LIPH,PXDC1,DUS4L,ZFPL1,JUNB,SEPHS2,HES7,FNDC3B,ALG2,SYTL1,AP1AR,SPATA17,MTHFD2,DDIT4,RUBCNL,TRIB3,HECA,RBCK1,HOXB8,EIF1B,ATF3,ATF4,ZNF397,RWDD2A,LINC01094,PDGFA,UBE2J1,MTDH,EPB41L5,XRRA1,ST8SIA4,HMOX1,ZSCAN12,N4BP2,PCK2,JUND,ABCA5,GADD45A,SIAH2,EDEM1,EDEM2,SLC33A1,OSGIN1,PYCR1,NMI,EIF1,XKR9,KYAT3,CPEB3,FERMT2,ARHGAP9,CDKN1A,TRAM1,BTG1,MIA2,SLC7A11,…
gene_set_query	203	NFE2L3	329.3	ARCHS4 Coexpression,691;Enrichr Queries,159;GTEx Coexpression,138	SAMD9L,CDKN1A,BTG1,CXCL8,SLC7A11,CLDN1,RND3,CXCL2,ETS2,LGALS3,ZFP36,LAMP3,CYP2R1,NAMPT,ZNF600,JUNB,ZNF587B,SLC30A7,TGIF1,DUSP5,FOXD3,SLC38A1,RSAD2,ANXA3,NCOA3,SYTL1,RRAS2,SERPINB8,MYCL,SLC7A5,ELF1,MTHFD2,IRF1,DDIT4,CANX,CDH15,ATF3,TMEM45A,DDR2,HBEGF,CD274,SEMA3A,SLC1A5,PTGS2,NDRG1,SEL1L3,RELB,HSP90B1,STC2,TIFA,ZSCAN10,LRIG1,HMOX1,PMAIP1,ZNF468,PCDH1,CD55,EXPH5,GDF15,EDEM1,KLF4,TTC39B,VEGFA,GULP1,…
gene_set_query	204	KLF10	330.3	ARCHS4 Coexpression,7;Enrichr Queries,53;GTEx Coexpression,931	ERRFI1,ERO1B,CDKN1A,BTG1,MT1X,IRS2,SLC7A11,BACH1,RND3,CXCL2,CLDN1,ETS2,HERPUD1,LGALS3,ZFP36,MAP1LC3B,DUSP10,FTH1,NAMPT,JUNB,TGIF1,KDM6B,DUSP5,SLC38A1,SSR4,DUSP1,PDE4D,NCOA3,TSC22D3,ARRDC3,TENT5A,SERPINB8,GEM,SLC7A5,ELF1,ARC,MTHFD2,DDIT3,IRF1,PIGA,DDIT4,CDC42EP3,TRIB3,SQSTM1,KDM7A,ATF3,MCPH1,ATF4,DDR2,HBEGF,BEX4,PPP1R15A,CEBPB,SLC3A2,PTGS2,NDRG1,NFIL3,ZNF703,UBC,LRIG1,HMOX1,PMAIP1,DNAJB9,CD55,XBP1…
gene_set_query	205	ZNF19	330.3	ARCHS4 Coexpression,225;Enrichr Queries,379;GTEx Coexpression,387	OSCP1,ERRFI1,CCDC122,CDKN1A,CEP120,DNHD1,TMEM182,SLC7A11,CFAP300,SYNE1,DUSP10,EFCAB2,KDM6B,CUBN,ZHX2,NCOA3,TSC22D3,PDE4D,PLA2G4C,TEX14,ABCC9,COX6B2,SERPINB8,LZTFL1,LCA5L,IQCN,SLC7A5,EID3,SPATA17,DDIT4,PFN4,MALAT1,HECA,NUPR1,CFAP53,ZNF554,ATF3,ZNF674,DDR2,PPP1R15A,INTU,KCNE4,ATXN1,IFI16,STC2,MXI1,LRIG1,MOV10L1,HMOX1,FYN,PMS1,EXPH5,ZNF383,GDF15,WDR19,FMO4,PNRC1,VEGFA,NR4A2,TBL2,FRAS1,ZNF70,XKR9,BHL…
gene_set_query	206	NFXL1	331	ARCHS4 Coexpression,787;Enrichr Queries,34;GTEx Coexpression,172	ERRFI1,TRAM1,CDKN1A,BTG1,PYROXD1,JMJD1C,IRS2,CBLB,GCC1,SLC7A11,ETS2,HERPUD1,TMEM220,ZFP36,DUSP10,NAMPT,TGIF1,IQCB1,DUSP5,SLC38A1,HARBI1,NCOA3,GPT2,TSC22D3,ARRDC3,FNDC3B,ALG2,RRAS2,TENT5A,SERPINB8,ETV5,SLC7A5,MTHFD2,DDIT3,CDC42EP3,DDIT4,SMCR8,TRIB3,HECA,IDNK,ATF3,DDR2,HBEGF,PPP1R15A,CEBPB,FAM114A2,SHMT2,DERL2,SLC1A4,SLC3A2,PTGS2,SLC7A1,NDRG1,RNFT1,NFIL3,MTHFD1L,LRIG1,HMOX1,DNAJB9,PMAIP1,N4BP2,SOCS…
gene_set_query	207	CSRNP3	332	ARCHS4 Coexpression,177;GTEx Coexpression,487	GABRB3,BEX4,BEX2,DOCK3,AKAP6,CAMSAP2,LRRTM3,MAP2,GDAP1L1,SCN3B,KIAA0319,WDR17,SYT1,LRRC49,DCLK2,RAB39B,ANK2,PJA2,LRP1B,TTLL7,DNAJC6,HECW1,SERPINI1,FGF13,CPEB3
gene_set_query	208	ZNF319	332.3	ARCHS4 Coexpression,533;Enrichr Queries,237;GTEx Coexpression,227	ARHGAP9,ERRFI1,CDKN1A,BTG1,NCF2,ZBTB20,TREML3P,IRS2,ETS2,MILR1,RAB43,ZFP36,SESN2,JUNB,CCR2,TGIF1,KDM6B,DUSP5,ZHX2,KLF13,UNC5B,NCOA3,TSC22D3,TFE3,SERPINB8,ETV5,OSCAR,SLC7A5,IRF1,DDIT4,CDC42EP3,ZNF438,LUCAT1,HECA,SMCR8,TLR6,ARHGEF2,ATF3,DDR2,PPP1R15A,CEBPB,AKNA,NLRC4,NDRG1,TMEM71,ATXN1,NFIL3,LRIG1,FCGR1A,KCNJ2,NTNG2,JUND,SLC31A2,CBX4,GADD45A,GDF15,NMI,KLHL24,KLF4,VEGFA,BHLHE40,MAFF,NEURL1,MXD1,INKA…
gene_set_query	209	HOXA3	333	ARCHS4 Coexpression,103;Enrichr Queries,680;GTEx Coexpression,216	ERRFI1,CPNE8,CALCOCO1,CDKN1A,NCF2,LMOD1,AKR1B1,IRS2,PANX2,ADAMTS5,ZFP36,HOXA1,JUNB,FOXD1,UNC5B,NCOA3,FNDC3B,SERPINB8,BTC,SELENOM,HOXB9,IRF1,HKDC1,DDIT4,HOXB8,ATF3,ATF4,DDR2,PPIC,BEX2,CEBPB,PLEKHH2,CTF1,SEMA3A,PTGS2,RAB23,PLAGL1,ZNF703,PRDM16,LRIG1,FYN,NLRP1,ZBED3,EVC2,GDF15,AKR1C3,RAB39B,KLF4,GULP1,VEGFA,NR4A2,BMP3,SPSB1,COL5A1,BHLHE40,PTX3,HOXD4,HOXD3,ULBP1,FERMT2,HOXD8
gene_set_query	210	RXRA	334.7	Literature ChIP-seq,86;ARCHS4 Coexpression,963;ENCODE ChIP-seq,82;Enrichr Queries,343;ReMap ChIP-seq,189;GTEx Coexpression,345	ERRFI1,PID1,NCF2,RAPH1,ZBTB20,IRS2,CBLB,KLHDC7B,ERFE,CLDN1,ETS2,RAB43,LGALS3,ZFP36,AMMECR1L,FTH1,TOM1,GRB10,JUNB,SEPHS2,HES7,STARD4,ARRDC3,ENTPD7,NEAT1,OSCAR,MYCL,DLGAP1-AS2,VMAC,DLGAP1-AS1,ACAP1,DDIT3,DDIT4,HECW1,TRIB3,MALAT1,HECA,SQSTM1,ATF3,ATF4,FTL,AKNA,ABHD4,ZNF391,IL20RB,SLC1A4,NDRG1,ARHGAP12,ASIC4,ATXN1,ZNF827,UBC,HIVEP1,HMOX1,ZSCAN12,APOD,SRGAP1,NGFR,XBP1,JUND,SDF2L1,CBX4,ABCA5,SYT1,ANKRD…
gene_set_query	211	ZNF774	336.3	ARCHS4 Coexpression,278;Enrichr Queries,147;GTEx Coexpression,584	SLC46A3,CCDC122,CALCOCO1,ZBTB20,IRS2,CBLB,TMEM182,SLC7A11,FRY,HERPUD1,SYNE1,DTWD2,HEY1,RPS6KA2,TCP11L2,PGPEP1,JUNB,KDM6B,DUSP5,PRKAB2,PDE4D,NCOA3,TSC22D3,PLA2G4C,ANK2,WIPI1,ABCC9,SERPINB8,KLF15,ETV5,ERN1,TXLNB,RRAGD,DDIT4,HECA,TRIM54,ZNF554,OPTN,SHANK2,KDM7A,ZNF674,DDR2,POPDC3,SLFN5,ZNF396,PLEKHH2,INTU,KCNE4,GDPD1,SLCO5A1,AKAP6,SLC1A4,PTGS2,NDRG1,FAM83F,ATXN1,ZNF703,LRIG1,SH3BGR,KCNJ2,ZNF383,GADD…
gene_set_query	212	FOXJ2	337	ARCHS4 Coexpression,792;Enrichr Queries,183;ReMap ChIP-seq,58;GTEx Coexpression,315	TAF1A-AS1,ZFAND3,ZBTB20,IRS2,CBLB,FRY,BACH1,ETS2,CLGN,BEST1,ZXDA,ZFP36,LURAP1L,ZSCAN31,FTH1,WWC3,SMG7-AS1,AZI2,JUNB,PSPH,HES7,PRKAB2,GABARAPL1,ARRDC3,FNDC3B,NEAT1,COX6B2,MYCL,SELENOM,DDIT3,DDIT4,MALAT1,HECA,NUPR1,SQSTM1,ATF3,ZNF397,CD274,AKNA,ITPR2,FTX,NDRG1,HSP90B1,HMBOX1,ATXN1,ZFPM2-AS1,ZNF703,HIVEP1,HMOX1,ZSCAN12,NRBF2,ZNF383,JUND,ANKRD24,CBX4,GADD45A,EDEM1,SIAH2,KLHL24,NR4A2,SLC6A9,BHLHE40,MI…
gene_set_query	213	FOXS1	338.7	ARCHS4 Coexpression,52;Enrichr Queries,438;GTEx Coexpression,526	ARHGAP9,ERRFI1,CDKN1A,ECM2,ITGB3,LMOD1,FRY,PEAR1,ADAMTS5,THBD,EDNRA,RPS6KA2,ACP7,PXDC1,JUNB,DACT1,DUSP5,FOXD1,UNC5B,NCOA3,BGN,KCNK15,ABCC9,NGF,SERPINB8,GEM,LCA5L,SELENOM,DDIT4,COL21A1,NUPR1,CRYAB,ATF3,DDR2,HBEGF,CEBPB,NNMT,KCNE4,NTN4,NDUFA4L2,PDGFA,ATP1A2,FTX,PTGS2,DNAJB4,STC2,PRDM16,LRIG1,HMOX1,CTHRC1,CDKN2B,JUND,GDF15,FMO4,GULP1,IL6,COL5A1,BHLHE40,MAFF,MFAP2,PTX3,FERMT2
gene_set_query	214	NANOG	339	Literature ChIP-seq,53;ARCHS4 Coexpression,547;ENCODE ChIP-seq,113;Enrichr Queries,861;ReMap ChIP-seq,121;GTEx Coexpression,339	RNF19B,SAT2,FGF2,LGALS3,ZFP36,HOXA1,PXDC1,CHAC1,JUNB,HES7,UNC5B,ARRDC3,MYO7A,DLGAP1-AS2,DLGAP1-AS1,ADAM17,HOXB9,DDIT4,MALAT1,GSAP,HOXB8,SQSTM1,ZNF554,ATF3,ZNF674,ATF4,NSMAF,DLX2,USP53,SHMT2,PDGFA,ASIC4,FAM83F,ZSCAN10,PMAIP1,NGFR,IFITM10,JUND,CBX4,IDH1,PYCR1,EIF1,GULP1,NR4A2,IL6,MAFG,BHLHE40,SPIRE1,HOXD4,MKX,HOXD3,NIT1,FGF13,CPEB2,HOXD8,GABRB3,CCDC122,CDKN1A,AKR1B1,VLDLR,CHD2,BBC3,SEC61A1,LRRTM3,U…
gene_set_query	215	PHF21A	339.7	ARCHS4 Coexpression,327;Enrichr Queries,399;GTEx Coexpression,293	ARHGAP9,CDKN1A,CALCOCO1,BTG1,NCF2,ZBTB20,JMJD1C,TREML3P,IRS2,CBLB,CHD2,MILR1,RAB43,ZFP36,NAMPT,C3AR1,JUNB,KDM6B,SLC38A1,KLF13,BTN3A1,NCOA3,TSC22D3,PDE4D,CSGALNACT2,ARRDC3,FNDC3B,ANK2,SERPINB8,OSCAR,ACAP1,DDIT4,LUCAT1,HECA,TLR6,ARHGEF2,ALPK1,DDR2,AKNA,NLRC4,NDRG1,ADCY7,TMEM71,ATXN1,NFIL3,MXI1,ST8SIA4,LRIG1,FYN,NLRP1,FCGR1A,NTNG2,KLHL24,PNRC1,VEGFA,TMEM154,BHLHE40,PDCD4,CREBRF,HBP1,YPEL5,MXD1,YPEL2
gene_set_query	216	MAX	341	ARCHS4 Coexpression,620;ENCODE ChIP-seq,10;Enrichr Queries,324;ReMap ChIP-seq,124;GTEx Coexpression,627	NCF2,NRL,SCX,IRS2,KLHDC7B,HDDC3,ETS2,LGALS3,ZFP36,LURAP1L,FTH1,RPS6KA2,NAMPT,CCDC163,JUNB,PSPH,HES7,SLC30A7,SLC38A1,GPT2,HARBI1,ALG2,DDX10,NEAT1,ATG13,LZTFL1,OSCAR,RAB32,MYL5,DLGAP1-AS2,MYCL,DLGAP1-AS1,ACAP1,CEBPB-AS1,MTHFD2,DDIT3,DDIT4,DNAJB11,HECA,TRIB3,MALAT1,NUPR1,ALPK1,HOXB8,SQSTM1,ATF6,ATF3,ATF4,FTL,ZCCHC7,AKNA,SHMT2,SLC1A4,SLC1A5,NDRG1,MTDH,ASIC4,UBC,ST8SIA4,EIF4EBP1,SLC38A7,HMOX1,DYM,TBC1…
gene_set_query	217	ZNF654	341.3	ARCHS4 Coexpression,722;Enrichr Queries,169;GTEx Coexpression,133	ZNF770,CDKN1A,BTG1,PYROXD1,ZBTB20,JMJD1C,IRS2,VLDLR,BACH1,DSE,SESN2,NAMPT,JUNB,DUSP5,SLC38A1,NCOA3,TSC22D3,ARRDC3,SERPINB8,PJA2,LZTFL1,ADAM17,ELF1,RRAGC,CDC42EP3,DDIT4,SMCR8,HECA,SOS2,ATF3,KDM7A,BIRC2,MCPH1,DDR2,HBEGF,NSMAF,ZCCHC7,USP53,SEL1L,SLC16A1-AS1,NDRG1,HSPA13,ZBTB41,MTDH,CAMSAP2,ATXN1,DNAJB4,MXI1,HIVEP1,LRIG1,PMAIP1,FYN,N4BP2,ZNF383,ZNF460,GADD45A,GDF15,RHBDD1,SWT1,ZBTB10,LYSMD3,KLHL24,KL…
gene_set_query	218	AEBP1	341.5	ARCHS4 Coexpression,552;GTEx Coexpression,131	PID1,ECM2,ITGB3,ATP10D,PDGFA,FTX,SEC61A1,MTHFD1L,ABI3BP,PRDM16,PXDC1,ZNF469,DACT1,CTHRC1,UNC5B,HEG1,BGN,KCNK15,NGF,GEM,GULP1,SELENOM,COL5A1,MFAP2,COL21A1,NFE2L1,PPIC,DDR2
gene_set_query	219	PLAG1	342	ARCHS4 Coexpression,245;Enrichr Queries,266;GTEx Coexpression,515	CDKN1A,BTG1,FKBP14,RPLP0P2,ZBTB20,IRS2,SLC7A11,VLDLR,PTPDC1,SEC61A1,HEY1,LIPH,DSE,ZNF841,HES7,SLC30A7,FOXD3,DUSP5,FOXD1,NCOA3,TSC22D3,PDE4D,ARRDC3,TENT5A,SERPINB8,GEM,ETV5,RCN1,ABCA10,SPATA17,DDIT4,HECA,PPARA,ATF6,BIRC2,ATF3,DDR2,ZNF397,USP53,SEMA3A,PDGFA,SPATA4,PTGS2,NDRG1,HDAC9,ATXN1,PLAGL1,DNAJB4,MXI1,LRIG1,PMAIP1,APOD,SRGAP1,E2F7,KCNJ2,NGFR,ZBTB10,BCDIN3D,KLHL24,KLF4,VEGFA,NR4A2,COL5A1,BHLHE4…
gene_set_query	220	FOXP2	342.7	Literature ChIP-seq,85;ARCHS4 Coexpression,679;ENCODE ChIP-seq,37;Enrichr Queries,789;ReMap ChIP-seq,170;GTEx Coexpression,296	CEP126,ZFAND3,SCX,ZBTB20,IRS2,KLHDC7B,FRY,HDDC3,ZFP36,LIPH,FTH1,GRB10,SMG7-AS1,CHAC1,THSD7A,AZI2,JUNB,HES7,PDIA3,STARD4,HARBI1,HGF,ARRDC3,ANK2,NEAT1,COX6B2,BTC,DLGAP1-AS2,SELENOM,DLGAP1-AS1,THAP5,SPATA17,CEBPB-AS1,DDIT4,TRIB3,FLYWCH1,NUPR1,SQSTM1,ATF3,CCNO,ATF4,FTL,DLX2,FAM114A2,SLC1A5,NDRG1,FLRT2,ATG101,MAP2,STC2,EIF4EBP1,PMAIP1,ZNF425,TBC1D15,NTNG2,SDF2L1,JUND,CBX4,SYT1,PYCR1,BCDIN3D,TNFRSF10B,…
gene_set_query	221	MEOX2	347.3	ARCHS4 Coexpression,149;Enrichr Queries,678;GTEx Coexpression,215	ROBO4,ECM2,PID1,CBLB,PEAR1,ADAMTS5,THBD,EDNRA,THSD7A,IL13RA2,DACT1,FOXD3,PLEKHG1,NCOA3,BGN,ABCC9,SERPINB8,GEM,ABCA10,SLFN11,COL21A1,CRYAB,ATF3,RHOQ,DDR2,USP53,KCNE4,ATP1A2,PTGS2,THSD1,EGFR,FLRT2,ABI3BP,FAM241A,LRIG1,APOD,NGFR,FMO4,KLF4,BMP6,NR4A2,FER,IL6,COL5A1,BHLHE40,PTX3,HOXD4,HOXD3,FGF13,FERMT2,NFE2L1,HOXD8
gene_set_query	222	MAF	350.5	ARCHS4 Coexpression,346;Enrichr Queries,476;ReMap ChIP-seq,283;GTEx Coexpression,297	IRS2,KLHDC7B,CLDN1,HDDC3,ETS2,LGALS3,ZFP36,BAIAP2L2,FTH1,JUNB,HES7,CUBN,ARRDC3,NEAT1,GEM,MYCL,ACAP1,DDIT3,DDIT4,MALAT1,HECA,ADTRP,SQSTM1,ATF3,FTL,IL20RB,NDRG1,FAM83F,ATXN1,FLRT2,UBC,ST8SIA4,SLAMF7,HMOX1,LONRF1,EXPH5,SDF2L1,JUND,GADD45A,EDEM1,TNFRSF9,TRPV3,PYCR1,TINCR,MIR616,ISG20,NR4A2,COL5A1,MAFG,GJB5,BHLHE40,ACTL10,BCL2L2,LAT,ARHGAP9,CDKN1A,PLEKHF1,BTG1,CHD2,RND3,NKPD1,BBC3,GMPPB,THBD,NMRK1,CAS…
gene_set_query	223	ZSCAN2	351.3	ARCHS4 Coexpression,760;Enrichr Queries,275;GTEx Coexpression,19	ERO1B,CDKN1A,BTG1,ICA1,ZBTB20,MIA3,IRS2,LARP1B,ETS2,BBC3,LGALS3,SEC61A1,ZFP36,ODR4,PGM3,GRB10,SEC61B,JUNB,TGIF1,GABARAPL1,ZHX2,TMEM150A,SPINK1,KLF13,NCOA3,TSC22D3,PDE4D,ALG5,ARRDC3,PLA2G4C,ALG2,ARAP2,BHLHA15,SERPINB8,ETV5,PLPP5,DDIT4,CDC42EP3,PREB,HECA,ZNF554,ATF3,ZNF674,ZSCAN29,DDR2,ZNF396,CEBPB,RWDD2A,FAM114A2,SLC43A1,SEL1L,DERL2,NDRG1,ATXN1,NFIL3,OARD1,MXI1,EIF4EBP1,LRIG1,DYM,DNAJB9,ARSD,CD55,…
gene_set_query	224	ARNTL2	355	ARCHS4 Coexpression,41;Enrichr Queries,384;GTEx Coexpression,640	ZNF770,ERRFI1,CDKN1A,CRYBG1,CXCL8,SOWAHC,BNC1,SLC7A11,CLDN1,SAT1,ETS2,KYNU,UPP1,LINC01269,DUSP5,ANXA3,NCOA3,SSR3,FNDC3B,SERPINB8,DNAJC3,SLC7A5,MTHFD2,IRF1,ADGRF4,DDIT4,TRIM16,CDH15,BCAT1,ATF3,DDR2,HBEGF,CD274,TRIM16L,SEMA3A,IL20RB,PTGS2,SLC7A1,EGFR,PTHLH,SCEL,MICALL1,LRIG1,PMAIP1,HMOX1,E2F7,CD55,SPRR2D,GDF15,TPBG,EDEM1,MOCOS,KLF4,VEGFA,TTC9,EPGN,IL6,COL5A1,KRT17,PSAT1,MYO5B,BHLHE40,GJB5,TNFSF9,PT…
gene_set_query	225	ZNF883	355	ARCHS4 Coexpression,280;GTEx Coexpression,430	GABRB3,BEX4,ZNF770,BEX2,LRRTM3,MAP2,PEA15,FAM110B,N4BP2,GRID2,KLF13,LRRC49,IDH1,DCLK2,RAB39B,ANK2,ATP2B1,LARP6,GULP1,NR4A2,DNAJC6,PSAT1,TRIM36,MDGA2,FGF13,ASB1
gene_set_query	226	NKX21	355.5	ARCHS4 Coexpression,195;GTEx Coexpression,516	ERRFI1,DLX2,PARM1,RND3,HDAC9,SLC4A5,HSP90B1,EPB41L5,SCEL,TMEM125,MAP2,LAMP3,ROS1,SLC22A31,SLC12A8,PDIA3,ANXA3,SNX22,NEAT1,VEGFA,ARMCX3,OCLN,FRAS1,VEPH1,MT1F,TRIM36,PABPC1L
gene_set_query	227	SP140L	355.5	ARCHS4 Coexpression,125;GTEx Coexpression,586	ARHGAP9,SLFN5,SAMD9L,FCMR,AKNA,BTG1,IL24,ADCY7,IFI16,CASP4,ST8SIA4,CTNNA1,NLRP1,BTN3A1,TSC22D3,SYTL1,BTN3A3,NMI,PARP8,ISG20,ERN1,ELF1,ACAP1,IRF1,RUBCNL,NFE2L1,LAT
gene_set_query	228	KAT7	357.5	ARCHS4 Coexpression,133;GTEx Coexpression,582	ZNF397,CCDC122,ZBTB20,RNF19B,PDGFA,MIA2,SPATA4,ZCWPW1,XRRA1,LIPH,MOV10L1,SRGAP1,KCNJ2,SLC30A7,SPINK1,PLA2G4C,BCDIN3D,TEX14,ABCC9,LCA5L,EID3,ZNF70,SPATA17,NEDD4,PFN4,CCSER2,PPARA,ZNF213,CFAP53,ZNF554,CCDC171
gene_set_query	229	KLF15	357.7	ARCHS4 Coexpression,806;Enrichr Queries,210;GTEx Coexpression,57	ERRFI1,CDKN1A,PLEKHF1,CATSPER2P1,HSPB8,LMOD1,FBXO25,IRS2,TMEM220,HERPUD1,GYS2,LGALS3,ZFP36,CHAC1,JUNB,HES7,PRKAB2,ZHX2,GABARAPL1,TMEM150A,KLF13,TSC22D3,NCOA3,GPT2,ARRDC3,ABCC9,SERPINB8,CCNB1IP1,DDIT4,HECA,NUPR1,PPARA,CRYAB,ATF3,DDR2,HBEGF,ITIH4,CEBPB,CTF1,USP53,SLC43A1,PDGFA,ATP1A2,ADRB1,NDRG1,NFIL3,CBS,STC2,ZNF747,LRIG1,S1PR1,HMOX1,APOD,KANSL1L,RAI2,GADD45A,GDF15,ZBTB10,ASNS,BCDIN3D,KLHL24,MERTK…
gene_set_query	230	PRDM5	358.3	Literature ChIP-seq,40;ARCHS4 Coexpression,351;Enrichr Queries,775;GTEx Coexpression,267	ZFAND3,CEP120,ZBTB20,GCC1,ZFAND1,ZSCAN31,MPC1,NAMPT,GRB10,WWC3,HOXA1,PSPH,SEC63,CA13,TSPYL2,ZNF165,ARRDC3,FNDC3B,ALG2,ANK2,FRMD4B,GTPBP2,ARMCX3,THAP5,HECA,ALPK1,ATF3,ZNF674,NSMAF,ZNF397,RWDD2A,INTU,KCNE4,PDGFA,FTX,ATXN1,FLRT2,PIP5K1B,LONRF1,ZNF383,HSPA5,TNFRSF10B,GULP1,IBTK,GCLC,OCLN,COL5A1,DNAJC10,BHLHE40,HBP1,FGF13,FERMT2,NFE2L1,CCDC122,CDKN1A,TRAM1,FKBP14,ZSCAN12P1,CHM,TMEM182,SLC7A11,PEAR1,SY…
gene_set_query	231	ZKSCAN1	358.8	ARCHS4 Coexpression,579;ENCODE ChIP-seq,89;Enrichr Queries,708;ReMap ChIP-seq,266;GTEx Coexpression,152	ERO1B,CEP126,CEP120,FBXO25,ZBTB20,JMJD1C,ZFAND1,SAT1,LGALS3,ZFP36,FTH1,ZNF841,JUNB,HES7,PDIA3,SLC38A1,GPT2,ARRDC3,ALG5,SYTL1,FNDC3B,NEAT1,ROCK1P1,LZTFL1,CYP39A1,BTC,ERN1,PLPP5,CEBPB-AS1,DDIT4,TSSK6,TRIB3,MALAT1,PREB,HECA,PPIB,SQSTM1,EIF1B,ZNF674,ATF4,FTL,ZNF397,CD274,ABHD4,INTU,FAM114A2,SLC41A2,IL20RB,NDRG1,KRCC1,ARHGAP12,HSP90B1,FAM83F,ATXN1,ATG101,MAP2,ZSCAN10,UBC,CEP70,SLC38A7,DYM,ZSCAN12,NRBF…
gene_set_query	232	USF1	359	ARCHS4 Coexpression,400;ENCODE ChIP-seq,15;Enrichr Queries,503;ReMap ChIP-seq,133;GTEx Coexpression,744	ERRFI1,WDSUB1,NCF2,NRL,RNF19B,IRS2,ETS2,PTPDC1,BEST1,RAB43,ZFP36,FTH1,TOM1,HOXA1,ZFPL1,JUNB,SEPHS2,HES7,ZNF165,SLC38A1,KCNK15,ANK2,NEAT1,GEM,LZTFL1,OSCAR,ARMCX3,MYL5,DLGAP1-AS2,ACAP1,THAP5,CEBPB-AS1,RRAGC,DDIT4,CLIP4,RRAGD,TRIB3,MALAT1,FLYWCH1,HOXB8,SQSTM1,EIF1B,ATF3,ATF4,FTL,DLX2,BEX2,AKNA,INTU,PDGFA,ADRB1,SLC1A5,HSP90B1,MTDH,ARHGAP12,STC2,XRRA1,UBC,ST8SIA4,SLC38A7,SLAMF7,DYM,HMOX1,NRBF2,TBC1D15…
gene_set_query	233	ZNF426	359	ARCHS4 Coexpression,628;Enrichr Queries,133;GTEx Coexpression,316	ZNF770,CCDC122,SAMD9L,CDKN1A,CRYBG1,BTG1,CXCL8,SOWAHC,FKBP14,ZBTB20,IRS2,TMEM182,SLC7A11,VLDLR,RND3,SEC61A1,ZFP36,DUSP10,SESN2,LINC00536,HOXA1,CHAC1,JUNB,LINC01269,DUSP5,GABARAPL1,SLC38A1,NCOA3,GOLPH3L,SERPINB8,GEM,SLC7A5,SPATA17,DDIT3,IRF1,DDIT4,HECA,TRIM16,BCAT1,ZNF554,ATF3,ZNF674,DDR2,HBEGF,PPP1R15A,SLFN5,INTU,MOSPD1,PTGS2,SLC7A1,NDRG1,SCEL,DNAJB4,LRIG1,HMOX1,PMAIP1,ZNF468,SPRR2D,ZNF383,GADD45…
gene_set_query	234	MXD1	362	ARCHS4 Coexpression,456;Enrichr Queries,10;GTEx Coexpression,620	ARHGAP9,ERRFI1,SAMD9L,CDKN1A,BTG1,CXCL8,NCF2,RNF19B,TREML3P,IRS2,SLC7A11,RND3,CXCL2,BACH1,ETS2,HERPUD1,RAB43,LGALS3,ZFP36,DUSP10,FTH1,NAMPT,SESN2,TCP11L2,UPP1,CHAC1,JUNB,KDM6B,DUSP5,GABARAPL1,SLC38A1,RSAD2,BTN3A1,NCOA3,TSC22D3,ARRDC3,TENT5A,SERPINB8,GEM,OSCAR,SLC7A5,ACAP1,MTHFD2,DDIT3,IRF1,DDIT4,RUBCNL,LUCAT1,TRIB3,HECA,NUPR1,TLR6,SQSTM1,ATF3,KDM7A,DDR2,HBEGF,PPP1R15A,CD274,SLFN5,CEBPB,AKNA,GLRX,…
gene_set_query	235	HIVEP2	364.3	ARCHS4 Coexpression,61;Enrichr Queries,100;GTEx Coexpression,932	ERRFI1,CDKN1A,BTG1,DOCK3,CHM,ZBTB20,JMJD1C,RNF19B,IRS2,CBLB,SLC7A11,RND3,ETS2,SYNE1,ZFP36,DUSP10,LRRTM3,GDAP1L1,NAMPT,JUNB,KDM6B,TSPYL2,DUSP5,SLC38A1,ZHX2,GABARAPL1,KLF13,NCOA3,PDE4D,ARRDC3,FNDC3B,ARAP2,ANK2,TENT5A,TRAF1,SERPINB8,GEM,KCTD8,DNAJC6,IRF1,HECW1,DDIT4,CDC42EP3,HECA,SMCR8,ARHGEF2,ATF3,KDM7A,OPTN,DDR2,HBEGF,CD274,SLFN5,CEBPB,AKNA,PTGS2,NDRG1,HDAC9,ZBTB41,EGFR,CAMSAP2,ATXN1,NFIL3,HIVEP1,…
gene_set_query	236	ZNF761	365.3	ARCHS4 Coexpression,469;Enrichr Queries,375;GTEx Coexpression,252	ERRFI1,CDKN1A,ZFAND3,RPLP0P2,IRS2,SLC7A11,HERPUD1,SEC61A1,LGALS3,ODR4,SERP1,GMPPA,PGM3,ZNF600,ZNF841,JUNB,TGIF1,SLC38A1,KLF13,ANXA3,NCOA3,ARRDC3,TFE3,ALG2,TENT5A,SERPINB8,DNAJC3,SLC7A5,PLPP5,THAP5,MTHFD2,DDIT4,ZNF558,TRIB3,HECA,RBCK1,ARHGEF2,GAS5,ATF3,ZNF674,DDR2,PPP1R15A,SLFN5,NDRG1,FAM83F,ZNF827,NFIL3,STC2,HIVEP1,LRIG1,HMOX1,ZNF468,PCK2,GADD45A,GDF15,IDH1,SNHG8,ASNS,NMI,VEGFA,OCLN,BHLHE40,NFE2L1
gene_set_query	237	BCL11B	367	Literature ChIP-seq,126;ARCHS4 Coexpression,157;Enrichr Queries,796;GTEx Coexpression,389	GABRB3,CDKN1A,FCMR,BTG1,ZBTB20,IRS2,SLC7A11,CLDN1,NKPD1,SYNE1,TCP11L2,JUNB,SLC38A1,KLF13,BTN3A1,NCOA3,PDE4D,ARAP2,BTN3A3,SERPINB8,PARP8,MYCL,ACAP1,ADGRF4,DDIT4,HECA,BCAT1,SHANK2,KDM7A,TMEM45A,DDR2,SLFN5,AKNA,IL20RB,NDRG1,ADCY7,ATXN1,PRDM16,LRIG1,CTNNA1,FYN,NLRP1,EXPH5,CBX4,SYT1,MOCOS,TINCR,KRT10,ATP2B1,KLF4,TMEM154,NR4A2,SLC6A9,COL5A1,GJB5,BHLHE40,LAT
gene_set_query	238	TFEC	368.3	ARCHS4 Coexpression,28;Enrichr Queries,978;GTEx Coexpression,99	ARHGAP9,SAMD9L,CDKN1A,CXCL8,NCF2,RNF19B,SLC7A11,CXCL3,SAT1,BACH1,LGALS3,CTSL,KYNU,CCRL2,CASP4,C3AR1,TOM1,CCR2,BTN3A1,RSAD2,NCOA3,CSGALNACT2,BTN3A3,TRAF1,GPCPD1,KMO,SERPINB8,OSCAR,PARP8,IRF1,GSAP,HECA,TLR6,ATF3,FTL,NSMAF,CD274,AKNA,NLRC4,PTGS2,ADCY7,ST8SIA4,SLAMF7,HMOX1,STX3,GK,SLC31A2,NMI,KLF4,ISG20,LACC1,IL6,BHLHE40,IL18R1
gene_set_query	239	GCM1	370	ARCHS4 Coexpression,164;Enrichr Queries,347;GTEx Coexpression,599	ARHGAP9,CDKN1A,NCF2,ITGB3,RPLP0P2,TREML3P,IRS2,SLC7A11,RAB43,LGALS3,CASP5,CTSL,LIPH,C3AR1,JUNB,TGIF1,SLC30A7,DUSP5,FOXD3,ZNF165,ABCC2,RSAD2,NCOA3,SERPINB8,GEM,OSCAR,SPATA17,IRF1,DDIT3,DDIT4,LUCAT1,COL21A1,HECA,TLR6,PPARA,ATF6,ATF3,DDR2,CEBPB,PDGFA,ADRB1,SPATA4,PTGS2,EGFR,TMEM71,IL1RL1,ATXN1,NFIL3,ST8SIA4,LRIG1,HMOX1,FCGR1A,SRGAP1,KCNJ2,GADD45A,GDF15,MOCOS,BCDIN3D,FMO4,KLF4,VEGFA,NR4A2,IL6,ZNF70,B…
gene_set_query	240	STAT5B	370.5	ARCHS4 Coexpression,467;Enrichr Queries,545;ReMap ChIP-seq,228;GTEx Coexpression,242	NCF2,RNF19B,NRL,TREML3P,MT1X,IRS2,KLHDC7B,ETS2,MILR1,RAB43,THAP9-AS1,ZFP36,FTH1,NAMPT,GRB10,JUNB,SEPHS2,PHYKPL,CSGALNACT2,NEAT1,OSCAR,ACAP1,MTHFD2,DDIT4,ZNF438,LUCAT1,MALAT1,HECA,ALPK1,SQSTM1,ATF3,ATF4,CD274,AKNA,ABHD4,NDRG1,HSP90B1,CEP70,ZSCAN10,UBC,ST8SIA4,NLRP1,PCK2,XBP1,JUND,HSPA5,GADD45A,TNFRSF9,NMI,HSPBAP1,EIF1,ISG20,NR4A2,BHLHE40,CCSER2,HYOU1,GCLM,MXD1,NFE2L2,ARHGAP9,CDKN1A,BTG1,HERPUD1,ZC…
gene_set_query	241	HEYL	370.7	ARCHS4 Coexpression,173;Enrichr Queries,863;GTEx Coexpression,76	ERRFI1,CDKN1A,ECM2,HSPB8,PEAR1,FRY,THBD,ADAMTS5,EDNRA,HEY1,PXDC1,JUNB,SEC63,DACT1,UNC5B,NCOA3,BGN,KCNK15,NGF,SERPINB8,GEM,DDIT4,RBM20,COL21A1,NUPR1,CDH15,CRYAB,ATF3,PPIC,DDR2,PARM1,NNMT,KCNE4,SEL1L,NDUFA4L2,PDGFA,ATP1A2,THSD1,ERLEC1,ABI3BP,DNAJB4,PRDM16,LRIG1,S1PR1,NGFR,ZBTB10,STAC3,FMO4,KLF4,GULP1,COL5A1,DNAJC10,BHLHE40,MFAP2,EEF1AKMT3,FERMT2,NFE2L1,HOXD8
gene_set_query	242	RUNX3	372.4	ARCHS4 Coexpression,176;ENCODE ChIP-seq,112;Enrichr Queries,716;ReMap ChIP-seq,99;GTEx Coexpression,759	ERRFI1,FCMR,NCF2,NRL,GCC1,IL1RAP,FAM86FP,CLDN1,SAT1,PTPDC1,LGALS3,ZFP36,TMEM268,ZFHX4-AS1,LIPH,ZFPL1,JUNB,PSPH,SEC63,HES7,TSPYL2,PDIA3,ZFP69B,DDX10,AP1AR,NEAT1,LZTFL1,CCNB1IP1,ERN1,DLGAP1-AS2,EML5,ADAM17,ACAP1,EID3,TXLNB,SELENOS,MTHFD2,DDIT4,RUBCNL,ZNF438,MALAT1,HECA,ALPK1,PPIB,ATF3,ZNF674,CD274,PXK,AKNA,RWDD2A,PDGFA,SPATA4,NDRG1,UBE2J1,MTDH,UBC,ST8SIA4,SLAMF7,PMAIP1,HMOX1,ZSCAN12,NLRP1,LONRF1,XB…
gene_set_query	243	ZBTB8B	373.5	ARCHS4 Coexpression,382;GTEx Coexpression,365	BEX4,CCDC122,ZNF396,BEX2,INTU,KCNE4,TMEM182,MAP2,GDAP1L1,PEA15,KIAA0319,WDR17,ZNF383,PLA2G4C,DCLK2,RAB39B,ABCC9,GABRG1,NR4A2,BCAN,TMIE,ZNF70,XKR9,DNAJC6,NEDD4,MDGA2,FGF13,ZNF554,ZNF674
gene_set_query	244	ZBTB24	376	ARCHS4 Coexpression,337;Enrichr Queries,224;GTEx Coexpression,567	ZNF770,CDKN1A,FCMR,BTG1,PYROXD1,JMJD1C,IRS2,GCC1,CHD2,ETS2,SYNE1,ZFP36,JUNB,ZNF587B,TGIF1,DUSP5,SLC38A1,KLF13,NCOA3,TSC22D3,ARRDC3,FNDC3B,SERPINB8,ELF1,ACAP1,DDIT3,IRF1,DDIT4,CDC42EP3,SMCR8,HECA,ATF3,NSMAF,MCPH1,DDR2,ZCCHC7,AKNA,SLC7A1,NDRG1,RNF113A,MTHFD1L,HIVEP1,LRIG1,CTNNA1,S1PR1,HMOX1,PMAIP1,FYN,ZNF468,ZNF383,GADD45A,GDF15,ZBTB10,KLHL24,ATP2B1,KLF4,VEGFA,NR4A2,PSAT1,BHLHE40,PDCD4,CREBRF,HBP1,…
gene_set_query	245	ZNF33B	377	ARCHS4 Coexpression,893;Enrichr Queries,223;GTEx Coexpression,15	ERO1B,CEP126,CDKN1A,CALCOCO1,BTG1,UMAD1,ICA1,JMJD1C,MIA3,IRS2,ZFAND1,SLC7A11,CLDN1,HERPUD1,SEC61A1,ODR4,SERP1,NMRK1,GRB10,PXDC1,SEC61B,SEC63,DUSP5,SLC38A1,SPINK1,SSR4,NCOA3,TSC22D3,ALG5,ARRDC3,TFE3,PRSS16,BHLHA15,NEAT1,SERPINB8,SLC7A5,PLPP5,DDIT4,CDC42EP3,HECA,NUPR1,ARHGEF2,GAS5,CCNO,ATF3,DDR2,ZNF397,CEBPB,SLC43A1,SEL1L,ITPR2,TMEM125,IFI16,CBS,STC2,MXI1,LRIG1,PMAIP1,ARSD,KANSL1L,N4BP2,E2F7,XBP1,G…
gene_set_query	246	SP110	377.7	ARCHS4 Coexpression,190;Enrichr Queries,551;GTEx Coexpression,392	ARHGAP9,SAMD9L,CDKN1A,FCMR,NCF2,CXCL2,MILR1,LGALS3,ZFP36,LAMP3,CASP4,NAMPT,C3AR1,JUNB,DUSP5,SLC38A1,RSAD2,BTN3A1,NCOA3,TENT5A,SERPINB8,OSCAR,ACAP1,IRF1,RUBCNL,TLR6,NUPR1,ALPK1,ATF3,DDR2,CD274,SLFN5,CEBPB,AKNA,PTGS2,ADCY7,TMEM71,IFI16,ST8SIA4,SLAMF7,HMOX1,PMAIP1,TNFRSF9,NMI,KLF4,TMEM154,ISG20,BHLHE40,MXD1,LAT
gene_set_query	247	HNF1B	378.7	ARCHS4 Coexpression,100;Enrichr Queries,991;ReMap ChIP-seq,45	CPNE8,ERRFI1,CYYR1-AS1,ZFAND3,RNF19B,ZBTB20,BACH1,CLDN1,ETS2,LGALS3,THAP9-AS1,LURAP1L,LIPH,RASSF6,WWC3,SMG7-AS1,HOXA1,JUNB,CUBN,SPINK1,ENTPD7,DDIT4,CLIP4,ZNF438,LUCAT1,GSAP,RBCK1,ADTRP,UGDH-AS1,LINC00520,ATF3,ABHD4,LINC01094,USP53,SLC41A2,PDGFA,ADRB1,NDRG1,ARHGAP12,EPB41L5,ATXN1,UBC,ARSD,KIAA0319,LYPLAL1-DT,GADD45A,TNFRSF10B,BCDIN3D,EIF1,NR4A2,OCLN,MYO5B,BHLHE40,CYSTM1,CDKN1A,BTG1,CXCL8,BNC1,ITGB…
gene_set_query	248	BCL11A	379.2	ARCHS4 Coexpression,383;ENCODE ChIP-seq,59;Enrichr Queries,649;ReMap ChIP-seq,190;GTEx Coexpression,615	NCF2,FBXO25,SCX,ZBTB20,IRS2,KLHDC7B,FAM86FP,CLDN1,ZFP36,TMEM268,LAMP3,FTH1,FAM110B,HOXA1,THSD7A,JUNB,CA13,HES7,ZNF165,SLC38A1,ARRDC3,ZFP69B,ANK2,NEAT1,FAM86EP,ERN1,MYCL,ACAP1,DDIT4,HECW1,MALAT1,ALPK1,SQSTM1,ATF3,ATF4,FAM27B,SLC41A2,ZNF391,IL20RB,PDGFA,SLC1A4,SLCO5A1,SPATA4,NDRG1,HSP90B1,ATXN1,FLRT2,ZNF827,MAP2,UBC,HIVEP1,SLAMF7,PMAIP1,PIP5K1B,EXPH5,XBP1,ARHGEF35,JUND,CBX4,SYT1,EDEM1,SIAH2,PYCR1,T…
gene_set_query	249	RREB1	380.7	ARCHS4 Coexpression,140;Enrichr Queries,758;GTEx Coexpression,244	CDKN1A,CRYBG1,BTG1,SOWAHC,ZBTB20,JMJD1C,MIA2,IRS2,CHD2,ETS2,ZFP36,KYNU,PGPEP1,JUNB,TGIF1,KDM6B,KLF13,NCOA3,PDE4D,PPP2R5B,FNDC3B,SERPINB8,PJA2,DDIT4,SMCR8,TRIM16,PPARA,ALPK1,ARHGEF5,ATF3,DDR2,TMEM45A,ITPR2,PDGFA,ADRB1,NDRG1,EGFR,SCEL,FAM83F,ATXN1,MAP2,HIVEP1,LRIG1,ARHGEF35,CDKN2B,SGTB,PRAF2,DCLK2,RAB39B,BCDIN3D,KLF4,VEGFA,ZNF70,MYO5B,NEDD4,GJB5,BHLHE40,CRB3,NFE2L2
gene_set_query	250	HOXA2	380.8	Literature ChIP-seq,120;ARCHS4 Coexpression,238;Enrichr Queries,832;GTEx Coexpression,333	ERRFI1,CDKN1A,PID1,LMOD1,ARHGEF34P,LAMP5,EDNRA,HEY1,WWC3,HOXA1,IL13RA2,PDIA3,FOXD1,NCOA3,BGN,SERPINB8,BTC,SELENOM,RCN1,ARC,HOXB9,CTAGE8,HOXB8,ATF3,ATF4,DDR2,PLEKHH2,CTF1,SEMA3A,PTGS2,EGFR,FLRT2,RAB23,PRDM16,ZNF703,LRIG1,EVC2,GDF15,GADD45A,KLF4,FBXO30,GULP1,NR4A2,BMP3,COL5A1,BHLHE40,PTX3,HOXD4,HOXD3,FERMT2,HOXD8
gene_set_query	251	TEAD1	382	ARCHS4 Coexpression,354;Enrichr Queries,907;ReMap ChIP-seq,93;GTEx Coexpression,174	ERRFI1,SAMD9L,ZBTB20,IRS2,FGF2,BACH1,ETS2,ZXDA,LURAP1L,WWC3,HOXA1,PRKAB2,GABARAPL1,FNDC3B,KCNK15,NEAT1,ERN1,DLGAP1-AS2,DLGAP1-AS1,EID3,ACAP1,CLIP4,DDIT4,LUCAT1,MALAT1,GSAP,CKMT2-AS1,ATF3,CD274,DLX2,USP53,LINC01094,PDGFA,NDRG1,ARHGAP12,CAMSAP2,ATXN1,FLRT2,UBC,HIVEP1,DLG1-AS1,N4BP2,SRGAP1,KLHL29,ZNF383,GADD45A,FBXO30,LARP6,GULP1,IL6,COL5A1,BHLHE40,FERMT2,NFE2L1,TRAM1,CDKN1A,FKBP14,BNC1,SH3KBP1,HSPB…
gene_set_query	252	PRDM4	382.3	ARCHS4 Coexpression,873;Enrichr Queries,93;GTEx Coexpression,181	ZNF770,ERRFI1,CDKN1A,CRYBG1,BTG1,JMJD1C,IRS2,RND3,ETS2,SEC61A1,DSE,HOXA1,AZI2,JUNB,TGIF1,DUSP5,SLC38A1,FOXD1,KLF13,NCOA3,CCDC113,FNDC3B,SERPINB8,SLC7A5,ADAM17,RRAGC,DDIT3,IRF1,DDIT4,CANX,SMCR8,HECA,ATF6,SQSTM1,ATF3,NSMAF,ATF4,DDR2,HBEGF,PPP1R15A,CEBPB,CEBPG,SLC1A5,SLC7A1,NDRG1,ATXN1,NFIL3,ERICH2,HIVEP1,LRIG1,HMOX1,ZNF425,ZNF468,STX3,E2F7,JUND,HSPA5,GADD45A,GDF15,ZBTB10,ATP2B1,KLF4,EIF1,VEGFA,NR4A…
gene_set_query	253	HES2	386.7	ARCHS4 Coexpression,214;Enrichr Queries,320;GTEx Coexpression,626	ERRFI1,CCDC122,CDKN1A,CRYBG1,SOWAHC,BNC1,IRS2,SLC7A11,LGALS3,LAMP3,UPP1,JUNB,DUSP5,UNC5B,NCOA3,PLA2G4C,SYTL1,SERPINB8,SLC7A5,ADGRF4,DDIT4,HECA,TRIM16,NUPR1,ZNF554,ARHGEF5,ATF3,SHANK2,ZNF674,DDR2,HBEGF,IL20RB,PTGS2,NDRG1,EGFR,PTHLH,SCEL,FAM83F,STC2,LRIG1,HMOX1,PMAIP1,PCDH1,NGFR,CDKN2B,ZNF383,GADD45A,GDF15,TRPV3,TINCR,KLF4,TMEM154,SPSB1,ZNF70,XKR9,COL5A1,KRT17,KRT16,TMEM116,GJB5,BHLHE40,MAFF,NEURL1…
gene_set_query	254	ZNF860	387	ARCHS4 Coexpression,375;GTEx Coexpression,399	ERO1B,CRYBG1,SOWAHC,SLC7A1,FCRLA,SCEL,HOXA1,LINC01269,SPRR2D,SMIM14,CDKN2B,SSR4,ANXA3,GOLPH3L,DNAJC12,TMEM154,DNAJC3,TTC9,EPGN,PLPP5,OCLN,THAP5,GJB5,RUBCNL,SRPRB,CYSTM1,TRIM16,ARHGEF2,NFE2L2
gene_set_query	255	MEF2D	387.3	ARCHS4 Coexpression,647;Enrichr Queries,234;GTEx Coexpression,281	ERRFI1,CDKN1A,PLEKHF1,BTG1,ZFAND3,HSPB8,IRS2,CHD2,ETS2,ZCWPW2,ZFP36,FTH1,JUNB,TGIF1,KDM6B,DUSP5,PRKAB2,ZHX2,GABARAPL1,KLF13,PDE4D,NCOA3,TSC22D3,TFE3,FNDC3B,SERPINB8,SLC7A5,TXLNB,IRF1,DDIT4,SMCR8,ARHGEF2,TRIM54,SQSTM1,OPTN,ATF3,MCPH1,DDR2,PPP1R15A,POPDC3,CEBPB,CTF1,AKNA,SLC3A2,NDRG1,ATXN1,MXI1,UBC,LRIG1,FYN,SH3BGR,JUND,CBX4,HSPA5,GADD45A,GDF15,MID1IP1,STAC3,KLF4,VEGFA,NR4A2,MAFG,BHLHE40,NEURL1,FIL…
gene_set_query	256	EBF2	387.5	ARCHS4 Coexpression,499;GTEx Coexpression,276	ROBO3,ECM2,USP53,CBLB,AKAP6,KLHL35,PEAR1,RND3,PTPDC1,FLRT2,MAP2,ABI3BP,DSE,FAM241A,GDAP1L1,APOD,THSD7A,NGFR,FOXD3,LRRC49,DCLK2,ANK2,ARMCX3,ABCA10,FER,SLFN11,TRIM36
gene_set_query	257	SREBF1	387.7	Literature ChIP-seq,49;ARCHS4 Coexpression,1520;ENCODE ChIP-seq,52;Enrichr Queries,321;ReMap ChIP-seq,221;GTEx Coexpression,163	ERRFI1,NRL,SAT2,IRS2,LGALS3,ZFP36,MPC1,FTH1,NAMPT,FBXO4,SMG7-AS1,ZFPL1,AZI2,JUNB,HES7,SLC38A1,STARD4,PRKAB2,CSGALNACT2,MYO7A,NEAT1,COX6B2,GTPBP2,LZTFL1,ERN1,MYL5,RRAGC,DDIT3,DDIT4,TRIB3,MALAT1,RBCK1,SQSTM1,ATF3,FTL,ATF4,SHMT2,SEL1L,ITPR2,SLC1A5,NDRG1,KRCC1,HSP90B1,FLRT2,UBC,HMOX1,ARSD,LONRF1,NGFR,IFITM10,SDF2L1,JUND,HSPA5,ANKRD24,GADD45A,IDH1,EDEM1,EIF2AK3,PYCR1,TNFRSF10B,RAB39B,LRP1B,INHBE,ISG20…
gene_set_query	258	SIM1	387.7	ARCHS4 Coexpression,70;Enrichr Queries,1035;GTEx Coexpression,58	ERO1B,CEP126,TRAM1,CDKN1A,FKBP14,ZBTB20,VLDLR,ADAMTS5,DUSP10,DSE,AZI2,FOXD1,SSR4,SLC2A10,TIGD6,NCOA3,FNDC3B,RRAS2,WIPI1,TENT5A,SERPINB8,RCN1,ABCA10,THAP5,CDC42EP3,RRAGD,PRR16,LINC00960,SHANK2,DDR2,SLFN5,POPDC3,DLX2,PARM1,SEMA3A,C2CD4A,PTGS2,HDAC9,EGFR,FLRT2,PLAGL1,PRDM16,LRIG1,SRGAP1,KCNJ2,RAI2,CTHRC1,SEC11C,ABCA5,DNAJC12,KLF4,LRP1B,TTC39A,SYT7,NR4A2,FRAS1,XPOT,OSTC,BHLHE40,NEURL1,PTX3,CYSTM1,MKX…
gene_set_query	259	MNX1	387.8	Literature ChIP-seq,83;ARCHS4 Coexpression,575;Enrichr Queries,885;GTEx Coexpression,8	SLC46A3,ERO1B,CPNE8,PID1,RAPH1,JMJD1C,IRS2,FRY,FGF2,PTPDC1,ZFP36,GRB10,SLC16A8,SLC12A8,SEC63,HES7,SPINK1,UNC5B,ALG5,ALG2,FNDC3B,BHLHA15,ERN1,PLPP5,ARC,HOXB9,EID3,MTHFD2,DDIT4,CLIP4,TRIB3,ATF6,ATF3,CCNO,DLX2,PXK,PARM1,SEL1L,SLCO5A1,SLC1A5,CAMSAP2,ASIC4,TMEM125,ATXN1,PCBP3,STC2,PRDM16,ZNF703,EIF4EBP1,HIVEP1,ARSD,N4BP2,SRGAP1,KLHL29,XBP1,CBX4,SYT1,SLC33A1,EIF2AK3,SNHG8,PYCR1,KLHL24,SYT7,BMP6,NR4A2,A…
gene_set_query	260	NFIC	387.8	ARCHS4 Coexpression,731;ENCODE ChIP-seq,43;Enrichr Queries,838;ReMap ChIP-seq,158;GTEx Coexpression,169	ERRFI1,NCF2,ZFAND3,ZBTB20,IRS2,BACH1,ETS2,ZFP36,FTH1,RPS6KA2,SCN9A,JUNB,SLC30A7,PRKAB2,FNDC3B,KCNK15,SHISA4,NEAT1,GTPBP2,GEM,DLGAP1-AS2,DLGAP1-AS1,DDIT4,LUCAT1,MALAT1,ALPK1,SQSTM1,ATF6,OPTN,CD274,NNMT,LINC01094,PDGFA,SLC1A5,NDRG1,ATXN1,UBC,ZNF703,HIVEP1,DYM,PMAIP1,N4BP2,XBP1,JUND,GADD45A,SIAH2,SNHG8,OSGIN1,DCLK2,SYT7,GULP1,GFAP,IL6,COL5A1,BHLHE40,STT3A,HBP1,ACTL10,GCLM,NFE2L1,BCL2L2,NFE2L2,CDKN1A…
gene_set_query	261	RARG	388.5	Literature ChIP-seq,51;ARCHS4 Coexpression,705;Enrichr Queries,570;GTEx Coexpression,228	CDKN1A,CRYBG1,SOWAHC,CLDN1,SAT1,RND3,NKPD1,ETS2,LGALS3,SEC61A1,ZFP36,FTH1,EFCAB2,TCP11L2,PGPEP1,JUNB,TGIF1,KDM6B,DUSP5,GABARAPL1,UNC5B,DUSP1,NCOA3,TFE3,SERPINB8,ETV5,MYCL,SLC7A5,ADGRF4,IRF1,DDIT3,DDIT4,TRIM16,NUPR1,SQSTM1,ARHGEF5,ATF3,RHOQ,TMEM45A,DDR2,HBEGF,AVPI1,CEBPB,IL20RB,SLC1A5,PTGS2,NDRG1,SLC7A1,SCEL,FAM83F,MICALL1,LRIG1,CTNNA1,HMOX1,PCDH1,EXPH5,JUND,ANKRD24,GADD45A,GDF15,TNFRSF9,CTNS,TINC…
gene_set_query	262	IKZF1	388.7	Literature ChIP-seq,135;ARCHS4 Coexpression,186;ENCODE ChIP-seq,27;Enrichr Queries,1188;ReMap ChIP-seq,50;GTEx Coexpression,746	CPNE8,CBLB,CLDN1,BACH1,ZSCAN31,FTH1,LIPH,NAMPT,C3AR1,JUNB,HES7,UNC5B,FNDC3B,DDX10,ROCK1P1,BCAN,HOXB9,MTHFD2,DDIT4,RUBCNL,TRIB3,HECA,RBCK1,HOXB8,ATF3,LINC01094,SHMT2,SLCO5A1,ST8SIA4,HIVEP1,SLAMF7,PIP5K1B,XBP1,GADD45A,SIAH2,EAF2,NMI,L1CAM,SLC6A9,TNFSF9,CCSER2,CYSTM1,CPEB2,ARHGAP9,CDKN1A,BTG1,FKBP14,IL24,N4BP2L1,PEAR1,BBC3,FCRLA,CTSL,PEA15,QSOX1,CCR2,DUSP5,BTN3A1,NCOA3,HEG1,PRSS16,BTN3A3,PARP8,UGDH,…
gene_set_query	263	ZBTB7B	389.7	ARCHS4 Coexpression,847;Enrichr Queries,236;GTEx Coexpression,86	ERRFI1,CDKN1A,CRYBG1,NCF2,IRS2,CLDN1,NKPD1,ETS2,BBC3,RAB43,NMRAL2P,LGALS3,ZFP36,FTH1,SESN2,JUNB,TGIF1,KDM6B,DUSP5,KLF13,NCOA3,TSC22D3,ARRDC3,TFE3,SYTL1,NEAT1,SERPINB8,OSCAR,MYCL,SLC7A5,ADGRF4,IRF1,DDIT4,ARHGEF2,SQSTM1,ARHGEF5,ATF3,TMEM45A,DDR2,PPP1R15A,CEBPB,AKNA,IL20RB,SLC1A5,NLRC4,NDRG1,SCEL,FAM83F,NFIL3,MXI1,UBC,LRIG1,HMOX1,PCDH1,EXPH5,ARHGEF35,JUND,CBX4,GADD45A,GDF15,TINCR,KRT10,KLF4,TMEM154,…
gene_set_query	264	PGR	390	ARCHS4 Coexpression,75;Enrichr Queries,1040;ReMap ChIP-seq,103;GTEx Coexpression,342	ERRFI1,ERO1B,MT1M,SAT1,LGALS3,EDNRA,ZFP36,TMEM268,LURAP1L,FTH1,WWC3,JUNB,KCNK15,NEAT1,ERN1,DLGAP1-AS2,SELENOM,DLGAP1-AS1,ARC,CEBPB-AS1,DDIT4,TRIB3,MALAT1,RBCK1,NUPR1,ATF3,AKNA,PARM1,SEL1L,C2CD4A,NDRG1,ATXN1,FLRT2,STC2,UBC,ARSD,SRGAP1,RAI2,XBP1,JUND,CBX4,SYT1,SIAH2,OSGIN1,SYT7,LRP1B,GULP1,NR4A2,COL5A1,BHLHE40,MAFF,DNAJC10,HOXD4,CYSTM1,HOXD3,NFE2L1,CDKN1A,PLEKHF1,HSPB8,AKR1B1,CHD2,NKPD1,SYNE1,QSOX1…
gene_set_query	265	ZBTB43	390	ARCHS4 Coexpression,734;Enrichr Queries,12;GTEx Coexpression,424	ZNF770,ERRFI1,CCDC122,CDKN1A,BTG1,CXCL8,ZBTB20,JMJD1C,IRS2,SLC7A11,CHD2,RND3,ETS2,HERPUD1,SEC61A1,MAP1LC3B,ZFP36,DUSP10,NAMPT,TOM1,JUNB,TGIF1,KDM6B,DUSP5,GABARAPL1,SLC38A1,FBXW10,NCOA3,TSC22D3,PDE4D,ARRDC3,PLA2G4C,FNDC3B,SLC30A1,SERPINB8,GEM,SUPV3L1,TXLNB,DDIT3,IRF1,CLIP4,RRAGD,DDIT4,HECA,TRIM54,SQSTM1,OPTN,KDM7A,ATF3,ZNF674,DDR2,HBEGF,PPP1R15A,POPDC3,CEBPB,GLRX,SLC3A2,PTGS2,NDRG1,ATXN1,NFIL3,DNA…
gene_set_query	266	POU5F1	391.4	Literature ChIP-seq,59;ARCHS4 Coexpression,696;Enrichr Queries,959;ReMap ChIP-seq,206;GTEx Coexpression,37	ERO1B,BACH1,LGALS3,ZFP36,BAIAP2L2,ZFHX4-AS1,LIPH,LAMP3,RASSF6,SCN9A,HOXA1,ZFPL1,JUNB,SLC12A8,HES7,PRKAB2,SPINK1,UNC5B,GPT2,ARRDC3,SYTL1,ANK2,BHLHA15,NEAT1,KMO,THAP2,GABRG1,ERN1,MYCL,PLPP5,HOXB9,ACAP1,DDIT4,MALAT1,TRIB3,HECA,HOXB8,ATF3,ATF4,NSMAF,DLX2,SHMT2,SLC41A2,PDGFA,SLCO5A1,SLC1A5,ASIC4,ZSCAN10,UBC,PRDM16,HIVEP1,PMAIP1,ARSD,SOCS7,N4BP2,SRGAP1,RAI2,XBP1,SDF2L1,JUND,CBX4,EIF2AK3,ASNS,SYT7,EIF1,…
gene_set_query	267	NCOA3	391.8	ARCHS4 Coexpression,789;Enrichr Queries,330;ReMap ChIP-seq,272;GTEx Coexpression,176	ERRFI1,IRS2,MILR1,LGALS3,ZFP36,FTH1,NAMPT,DUS4L,SEPHS2,JUNB,SLC38A1,FNDC3B,NEAT1,GEM,ERN1,ABCA10,THAP5,CEBPB-AS1,MTHFD2,DDIT4,MALAT1,NUPR1,ATP6V0D2,SQSTM1,ATF3,ZCCHC7,SLC16A1-AS1,SLC1A5,NDRG1,MTDH,CAMSAP2,HSP90B1,ZFPM2-AS1,STC2,UBC,HIVEP1,SLAMF7,PMAIP1,HMOX1,SRGAP1,TBC1D15,LYPLAL1-DT,XBP1,ZNF383,JUND,ABCA5,HSPA5,GADD45A,EDEM1,SIAH2,IDH1,B3GALT5,EIF1,GNAQ,BHLHE40,TNFSF9,DYRK3,CDKN1A,BTG1,CRYBG1,HE…
gene_set_query	268	HMBOX1	391.8	ARCHS4 Coexpression,239;Enrichr Queries,534;ReMap ChIP-seq,89;GTEx Coexpression,705	DNHD1,ZBTB20,JMJD1C,IRS2,CBLB,FRY,SAT1,LGALS3,THAP9-AS1,ZSCAN31,SESN2,PDIA3,SLC38A1,FNDC3B,SLC30A1,ANK2,MYO7A,NEAT1,GTPBP2,CGRRF1,THAP2,ERN1,RAB32,DLGAP1-AS2,ADAM17,DLGAP1-AS1,DDIT4,HECW1,MALAT1,HECA,PPIB,ATF3,CD274,LINC01012,ABHD4,LINC01094,INTU,ITPR2,HMBOX1,FAM83F,ATXN1,UBC,HIVEP1,ZSCAN12,ZNF425,ZNF383,GADD45A,SIAH2,KLHL24,GULP1,NR4A2,IL6,FER,TMEM116,BHLHE40,CREBRF,CCSER2,PARGP1,CYSTM1,HBP1,SER…
gene_set_query	269	ZNF799	393	ARCHS4 Coexpression,511;Enrichr Queries,222;GTEx Coexpression,446	SAMD9L,CDKN1A,BTG1,ZFAND3,IRS2,VLDLR,HERPUD1,LGALS3,SEC61A1,ZFP36,CASP4,JUNB,DUSP5,NCOA3,TSC22D3,CSGALNACT2,ARRDC3,TFE3,TENT5A,SERPINB8,ETV5,SLC7A5,THAP5,DDIT4,HECA,TLR6,ARHGEF2,ALPK1,ATF6,ATF3,ZNF674,DDR2,HBEGF,SLFN5,ZNF396,SLC1A4,NLRC4,PTGS2,IFI16,STC2,XRRA1,CEP70,ST8SIA4,LRIG1,S1PR1,HMOX1,PMAIP1,NRBF2,SLC31A2,GADD45A,GDF15,EDEM2,BCDIN3D,NMI,KLHL24,KLF4,ISG20,NR4A2,SPSB1,OCLN,TMEM116,BHLHE40,NE…
gene_set_query	270	ZNF117	393	ARCHS4 Coexpression,482;Enrichr Queries,263;GTEx Coexpression,434	CCDC122,ROBO4,SAMD9L,CDKN1A,CXCL8,ECM2,NCF2,AKR1B1,ZBTB20,SLC7A11,PEAR1,FRY,SEC61A1,AIFM2,LAMP3,DUSP5,SLC38A1,NCOA3,ARRDC3,MYO7A,TENT5A,NEAT1,SERPINB8,DDIT4,MALAT1,ALPK1,PPIB,ATF3,KDM7A,DDR2,TMEM45A,SLFN5,INTU,ITPR2,PTGS2,KRCC1,NDRG1,HDAC9,IFI16,MAP2,PLAGL1,FAM241A,LRIG1,HMOX1,PMAIP1,KANSL1L,N4BP2,LVRN,WHRN,GDF15,IDH1,AKR1C3,KLHL24,FMO4,KLF4,BMP6,PNRC1,VEGFA,COL5A1,NEDD4,BHLHE40,NEURL1,CREBRF,LIN…
gene_set_query	271	BNC2	396.3	ARCHS4 Coexpression,91;Enrichr Queries,983;GTEx Coexpression,115	CCDC122,FKBP14,CEP120,LMOD1,ZBTB20,SYNE1,ADAMTS5,EDNRA,DACT1,FOXD3,NCOA3,HEG1,PDE4D,SSR3,BGN,FNDC3B,ANK2,SERPINB8,ABCA10,ZNF516,ZNF558,NUPR1,BCAT1,DDR2,PLEKHH2,CTF1,NNMT,USP53,SEMA3A,TULP3,EGFR,FLRT2,ABI3BP,RAB23,DNAJB4,LRIG1,CTHRC1,EVC2,KLF4,BMP3,FER,FRAS1,COL5A1,BHLHE40,MFAP2,DNAJC10,HOXD4,HOXD3,FERMT2,HOXD8
gene_set_query	272	ZNF717	398.3	ARCHS4 Coexpression,127;Enrichr Queries,819;GTEx Coexpression,249	CCDC122,TENM1,FCGBP,ZBTB20,IRS2,TMEM182,SYNE1,ZXDA,KYNU,EFCAB2,FBXO4,THSD7A,DUS4L,TGIF1,CUBN,TIGD6,NCOA3,PDE4D,ARRDC3,ABCC9,FRMD4B,FAM86EP,SERPINB8,ROCK1P1,DDIT4,ALPK1,ATF3,DDR2,TMEM45A,ZCCHC7,INTU,SHMT2,KCNE4,SEMA3A,SLC16A1-AS1,HDAC9,MTDH,SLITRK6,HIVEP1,LRIG1,KANSL1L,EXPH5,LINC00471,ZNF383,RHBDD1,BCDIN3D,FMO4,LRP1B,RAD50,FER,FRAS1,NEDD4,BHLHE40,DNAJC10,TCEA1,FGF13,OTUD1,ZNF773,NFE2L1,CCDC171,BET1
gene_set_query	273	HNF4G	399.2	ARCHS4 Coexpression,488;ENCODE ChIP-seq,22;Enrichr Queries,493;ReMap ChIP-seq,141;GTEx Coexpression,852	SLC46A3,ERRFI1,FCGBP,NRL,ZBTB20,SAT2,BEST1,BAIAP2L2,ZFP36,LINC01909,FTH1,ZNF600,JUNB,SEPHS2,CUBN,SPINK1,GPT2,AP1AR,BHLHA15,NEAT1,RAB32,MYL5,HOXB9,CEBPB-AS1,DDIT4,IDNK,TRIB3,MALAT1,ADTRP,SQSTM1,ZNF554,ATF3,FTL,LINC01133,DLX2,NDRG1,ATXN1,ZNF827,UBC,HIVEP1,ST8SIA4,HMOX1,PCK2,SLC10A5,XBP1,JUND,CBX4,SIAH2,IDH1,OSGIN1,PYCR1,TNFRSF10B,B3GALT5,SNHG5,LRP1B,INHBE,NR4A2,MAFG,MYO5B,BHLHE40,MIR3189,NFE2L2,CDK…
gene_set_query	274	E2F6	399.4	ARCHS4 Coexpression,300;ENCODE ChIP-seq,78;Enrichr Queries,197;ReMap ChIP-seq,192;GTEx Coexpression,1230	ERRFI1,WDSUB1,JMJD1C,PTPDC1,FTH1,NAMPT,ZNF600,ACAD11,DUS4L,JUNB,SEC63,HES7,GABARAPL1,ALG5,KCNK15,AP1AR,MYL5,EML5,HOXB9,THAP5,MTHFD2,DDIT3,DDIT4,PRR16,TRIB3,RBCK1,FLYWCH1,HOXB8,EIF1B,OPTN,ATF3,ATF4,ZNF397,SHMT2,MTDH,XRRA1,ZNF703,HMOX1,DYM,ZSCAN12,N4BP2,PCK2,XBP1,JUND,ABCA5,GADD45A,SLC33A1,EIF2AK3,EAF2,SNHG8,PYCR1,HSPBAP1,MANF,KYAT3,TNFSF9,CCSER2,HBP1,HOXD3,HOXD8,INKA2,CDKN1A,BTG1,BBC3,HERPUD1,PANX…
gene_set_query	275	ZNF667	399.7	ARCHS4 Coexpression,535;Enrichr Queries,301;GTEx Coexpression,363	GABRB3,CEP126,CCDC122,CDKN1A,DOCK3,AKR1B1,IRS2,TMEM182,SLC7A11,VLDLR,SEC61A1,LRRTM3,HEY1,CHAC1,TSPYL2,FBXO16,NCOA3,ARRDC3,PLA2G4C,ANK2,ABCC9,SERPINB8,GEM,DDIT4,CDC42EP3,RRAGD,HECA,BCAT1,ZNF554,ATF3,ZNF674,DDR2,BEX4,BEX2,INTU,KCNE4,PTGS2,NDRG1,HDAC9,EGFR,ASIC4,FLRT2,STC2,MXI1,LRIG1,NLRP1,SCN3B,WDR17,ZNF383,SYT1,GDF15,AKR1C3,RAB39B,ASNS,KLHL24,FMO4,KLF4,SYT7,VEGFA,AHI1,XKR9,COL5A1,PSAT1,BHLHE40,JMY…
gene_set_query	276	MBNL2	400	ARCHS4 Coexpression,102;Enrichr Queries,138;GTEx Coexpression,960	ERRFI1,CDKN1A,BTG1,DOCK3,CHM,ZBTB20,JMJD1C,IRS2,SLC7A11,RND3,ETS2,HERPUD1,SYNE1,LGALS3,ZFP36,FTH1,NAMPT,GRB10,JUNB,GABARAPL1,SLC38A1,ANXA3,NCOA3,TSC22D3,PDE4D,ARRDC3,FNDC3B,ANK2,SERPINB8,PJA2,ARMCX3,DNAJC6,DDIT4,CLIP4,MALAT1,SQSTM1,ATF3,OPTN,DDR2,CEBPB,SEL1L,AKAP6,ATP1A2,NDRG1,ZBTB41,EGFR,CAMSAP2,HSP90B1,ATXN1,DNAJB4,LRIG1,HSPA5,ABCA5,SYT1,GADD45A,LCA5,KLHL24,ATP2B1,KLF4,LARP6,SYT7,TMEM154,VEGFA,…
gene_set_query	277	ZNF442	400.3	ARCHS4 Coexpression,1014;Enrichr Queries,114;GTEx Coexpression,73	CCDC122,SAMD9L,CDKN1A,ECM2,CXCL8,CEP120,IRS2,ZFAND1,SLC7A11,ZXDA,SEC61A1,ZFP36,DUSP10,SESN2,FBXO4,CHAC1,ZNF841,JUNB,DUSP5,TIGD7,RSAD2,ANXA3,NCOA3,TSC22D3,ARRDC3,PLA2G4C,SERPINB8,CCNB1IP1,GEM,SLC7A5,MTHFD2,DDIT3,DDIT4,TRIB3,HECA,UGDH-AS1,NUPR1,ATF3,ZNF674,DDR2,HBEGF,ZNF397,PPP1R15A,ZCCHC7,SLFN5,CEBPB,INTU,KCNE4,SLC16A1-AS1,TULP3,SLC3A2,FTX,PTGS2,MTDH,NFIL3,STC2,LRIG1,ZSCAN12,HMOX1,PMAIP1,KANSL1L,E…
gene_set_query	278	THRB	400.7	ARCHS4 Coexpression,196;Enrichr Queries,635;GTEx Coexpression,371	CDKN1A,PID1,DOCK3,LMOD1,CHM,ZBTB20,AKR1B1,IRS2,SLC7A11,FRY,ETS2,SYNE1,LIPH,SH3BGRL2,SPX,NCOA3,PDE4D,PLA2G4C,BGN,ANK2,ELOVL7,SERPINB8,PJA2,SELENOM,DNAJC6,COL21A1,PPARA,ATF3,SHANK2,DDR2,PARM1,PDGFA,AKAP6,SPATA4,PTGS2,HDAC9,NDRG1,EGFR,ATXN1,FLRT2,RAB23,LRIG1,KCNJ2,MFAP3L,SYT1,BCDIN3D,FMO4,KLF4,VEGFA,TTC39B,TTLL7,NR4A2,BHLHE40,MKX,FERMT2
gene_set_query	279	MBD2	400.8	ARCHS4 Coexpression,384;Enrichr Queries,340;ReMap ChIP-seq,294;GTEx Coexpression,585	NCF2,SCX,RNF19B,IRS2,KLHL35,KLHDC7B,ERFE,ETS2,LGALS3,RPS6KA2,FTH1,NAMPT,FBXO4,SLC16A8,JUNB,SLC38A1,ANK2,BCAN,HOXB9,DDIT4,TSSK6,HECA,HOXB8,SQSTM1,ATF3,AKNA,ADRB1,NDRG1,HSP90B1,MTDH,UBE2J1,ASIC4,ATXN1,FLRT2,ZNF703,PRDM16,ZSCAN10,UBC,MOV10L1,PRPH,JUND,CBX4,HSPA5,GADD45A,DCLK2,EIF1,NR4A2,BHLHE40,KYAT3,NFE2L2,CDKN1A,CRYBG1,PLEKHF1,BTG1,SH3KBP1,CHD2,NKPD1,SYNE1,GMPPB,FCRLA,PANX2,ADAMTS5,GMPPA,FOXD3,KLF…
gene_set_query	280	PBX4	401	ARCHS4 Coexpression,74;Enrichr Queries,373;GTEx Coexpression,756	CDKN1A,CXCL8,BTG1,ITGB3,SLC7A11,CXCL2,SLC4A5,SYNE1,ZFP36,UPP1,IKBKG,JUNB,SLC12A8,PDIA3,TSPYL2,KDM6B,DUSP5,RSAD2,NCOA3,TSC22D3,ARAP2,TRAF1,ELOVL7,FRMD4B,NEAT1,SERPINB8,GEM,PARP8,SLC7A5,ACAP1,IRF1,DDIT4,HECA,ATF3,DDR2,PPP1R15A,CEBPB,PARM1,AKNA,PTGS2,NDRG1,HSP90B1,RELB,LRIG1,S1PR1,HMOX1,PMAIP1,FYN,MFAP3L,JUND,GDF15,WHRN,SIAH2,SNX22,KLF4,VEGFA,EIF1,ISG20,NR4A2,FRAS1,COL5A1,BHLHE40,MAFF,NEURL1,PABPC1L…
gene_set_query	281	ZNF37A	402	ARCHS4 Coexpression,242;Enrichr Queries,814;GTEx Coexpression,150	CCDC122,CDKN1A,FKBP14,JMJD1C,TMEM182,ZFAND1,SLC7A11,ODR4,KYNU,EFCAB2,PGM3,SEC63,SLC38A1,NCOA3,PDE4D,ALG2,ABCC9,SERPINB8,ARMCX3,EML5,PLPP5,DDIT4,MALAT1,UGDH-AS1,BCAT1,ALPK1,DDR2,TMEM45A,SLFN5,RWDD2A,USP53,INTU,KCNE4,SEMA3A,ITPR2,HDAC9,ZBTB41,ARHGAP12,ATXN1,IFI16,MXI1,LRIG1,ZSCAN12,PMAIP1,N4BP2,SLC10A5,ZNF383,SLC33A1,TUBE1,LYSMD3,KLHL24,AHI1,UFM1,FER,XKR9,NEDD4,BHLHE40,DNAJC10,SARM1,CREBRF,FGF13,CC…
gene_set_query	282	RFX2	403.3	ARCHS4 Coexpression,314;Enrichr Queries,276;ReMap ChIP-seq,230;GTEx Coexpression,793	CEP126,ZBTB20,IRS2,CFAP300,ETS2,BEST1,LGALS3,ZFP36,GRB10,SMG7-AS1,SLC16A8,JUNB,SLC30A7,ZNF165,FBXO16,KCNK15,COX6B2,CYP39A1,MYCL,EID3,SPATA17,CEBPB-AS1,DDIT4,PFN4,MALAT1,HECA,BBOF1,ALPK1,ATF3,ZNF674,AKNA,ABHD4,INTU,SHMT2,C2CD4A,SPATA4,NDRG1,HSP90B1,ZSCAN10,UBC,PRDM16,MOV10L1,HMOX1,XBP1,GADD45A,SOX30,GFAP,NR4A2,TBL2,COL5A1,TMEM116,BHLHE40,MAFF,MXD1,NFE2L1,OSCP1,CCDC122,CDKN1A,ZFAND2A,SLC7A11,RND1,L…
gene_set_query	283	ZBTB25	403.7	ARCHS4 Coexpression,514;Enrichr Queries,89;GTEx Coexpression,608	CCDC122,FCMR,CDKN1A,BTG1,ZBTB20,N4BP2L1,IRS2,CBLB,SLC7A11,CHD2,HERPUD1,SEC61A1,ZFP36,DUSP10,NAMPT,ZNF841,JUNB,IQCB1,TGIF1,KDM6B,DUSP5,SLC38A1,KLF13,BTN3A1,NCOA3,TSC22D3,ARRDC3,PLA2G4C,BTN3A3,ABCC9,TRAF1,GPCPD1,SERPINB8,GEM,SLC7A5,DDIT3,IRF1,DDIT4,HECA,ZNF554,ATF3,KDM7A,ZNF674,DDR2,HBEGF,PPP1R15A,ZCCHC7,ZNF396,CEBPB,SLC1A5,PTGS2,NDRG1,ATXN1,FAM86B3P,NFIL3,DNAJB4,MXI1,LRIG1,SLAMF7,CD55,JUND,ZNF383,…
gene_set_query	284	IRF8	403.8	Literature ChIP-seq,66;ARCHS4 Coexpression,118;Enrichr Queries,942;GTEx Coexpression,489	SAMD9L,FCMR,CDKN1A,SH3KBP1,NCF2,IL24,RNF19B,WDR45,CXCL2,FCRLA,LGALS3,ZFP36,KYNU,CCRL2,NAMPT,C3AR1,JUNB,CCR2,HES7,DUSP5,SLC38A1,KLF13,BTN3A1,RSAD2,NCOA3,TRAF1,KMO,GEM,PARP8,BTC,ARMCX3,ELF1,ACAP1,IRF1,DDIT4,RUBCNL,SMCR8,TLR6,ATF3,BIRC2,DDR2,CD274,ZCCHC7,CEBPB,LTK,AKNA,ATP10D,SLCO5A1,PTGS2,ADCY7,UBE2J1,RELB,SEL1L3,TBRG1,NFIL3,IFI16,SLAMF7,HMOX1,ZSCAN12,SEC23B,SYT1,ANKRD24,EDEM1,EAF2,SYVN1,NMI,KLF4,I…
gene_set_query	285	HMGA2	406.7	ARCHS4 Coexpression,461;Enrichr Queries,495;GTEx Coexpression,264	ERRFI1,TRAM1,CDKN1A,FKBP14,IRS2,SLC7A11,RND3,CXCL5,GRB10,UPP1,DUSP5,FOXD1,NCOA3,SSR3,RRAS2,SERPINB8,ETV5,RCN1,MTHFD2,DDIT4,PRR16,TRIB3,BCAT1,LINC00960,ATF3,DDR2,HBEGF,SEMA3A,PDGFA,PTGS2,NDRG1,EGFR,HSP90B1,STC2,LRIG1,HMOX1,PMAIP1,SRGAP1,E2F7,CTHRC1,GADD45A,GDF15,TPBG,TNFRSF10B,KLF4,VEGFA,GULP1,FRAS1,XPOT,COL5A1,PSAT1,OSTC,BHLHE40,MFAP2,STT3A,PTX3,ULBP1,FERMT2
gene_set_query	286	ESR2	407.2	Literature ChIP-seq,13;ARCHS4 Coexpression,611;Enrichr Queries,647;ReMap ChIP-seq,109;GTEx Coexpression,656	PID1,SCX,IRS2,ETS2,MPC1,WWC3,GRB10,SMG7-AS1,PXDC1,JUNB,MYO7A,COX6B2,ERN1,DDIT3,DDIT4,MALAT1,FLYWCH1,BBOF1,ATP6V0D2,SQSTM1,ATF3,ZNF674,DLX2,PARM1,USP53,INTU,NDRG1,HMBOX1,ATXN1,STC2,ZNF703,HMOX1,XBP1,JUND,HSPA5,IDH1,SIAH2,MIR616,EIF1,GFAP,ISG20,NR4A2,IL6,CCPG1,TMEM116,BHLHE40,MAFF,HOXD3,GCLM,FGF13,HOXD8,NFE2L2,CCDC122,CDKN1A,PLEKHF1,SRXN1,CATSPER2P1,ITGB3,HSPB8,AKR1B1,TMEM182,NKPD1,ZCWPW1,HEY1,KYNU…
gene_set_query	287	ZNF25	408.7	ARCHS4 Coexpression,320;Enrichr Queries,285;GTEx Coexpression,621	SAMD9L,CDKN1A,DOCK3,FKBP14,CHM,ZBTB20,VLDLR,FRY,RND3,SYNE1,LGALS3,THBD,LRRTM3,GDAP1L1,JUNB,NCOA3,TSC22D3,ARRDC3,BGN,ANK2,TENT5A,SERPINB8,PJA2,GEM,GABRG1,KCTD8,DNAJC6,MTHFD2,HECW1,DDIT4,CDC42EP3,HECA,NUPR1,CRYAB,ATF3,DDR2,BEX4,GDPD1,AKAP6,ATP1A2,PTGS2,NDRG1,ZBTB41,EGFR,ATXN1,NFIL3,FLRT2,MAP2,PLAGL1,LRIG1,S1PR1,SCN3B,WDR17,SYT1,SGTB,GADD45A,GDF15,LRP1B,VEGFA,NR4A2,TTLL7,COL5A1,BHLHE40,CREBRF,CPEB3,…
gene_set_query	288	ZNF813	409	ARCHS4 Coexpression,439;GTEx Coexpression,379	ZCCHC7,CCDC122,ZNF396,INTU,SLC1A5,UBE2J1,MTDH,SEC61A1,FAM83F,IFI16,ZNF468,E2F7,ZNF383,TIGD6,NCOA3,RHBDD1,TFE3,BCDIN3D,ELF1,RAD50,ZNF70,XKR9,SMCR8,FGF13,ZNF554,ZNF674,NFE2L1,NSMAF
gene_set_query	289	BNC1	409	ARCHS4 Coexpression,82;Enrichr Queries,523;GTEx Coexpression,622	ERRFI1,CDKN1A,CRYBG1,SOWAHC,ARHGEF34P,RNF19B,SLC7A11,CLDN1,RND3,CXCL2,THBD,ZCWPW1,HOXA1,PGPEP1,DUSP5,UNC5B,ANXA3,SERPINB8,MMP10,GEM,SLC7A5,ITPKC,ADGRF4,DDIT4,TRIM16,CDH15,ATF3,ARHGEF5,DDR2,NNMT,IL20RB,PTGS2,SLC7A1,NDRG1,EGFR,PTHLH,CAMSAP2,SCEL,FAM83F,FLRT2,STC2,MICALL1,LRIG1,CTNNA1,CTHRC1,CCDC73,CDKN2B,GDF15,KLF4,EPGN,IL6,COL5A1,KRT17,KRT16,GJB5,BHLHE40,PTX3,NFE2L1,NFE2L2
gene_set_query	290	ZNF225	410.5	ARCHS4 Coexpression,597;GTEx Coexpression,224	ZNF397,ZCCHC7,CCDC122,INTU,SLC16A1-AS1,MTDH,RND1,ZXDA,SEC61A1,LINC00638,ZSCAN12,ZNF383,TIGD7,TIGD6,LRRC49,ZFP69B,BCDIN3D,WDR97,ABCC9,LYSMD3,RAD50,ZNF70,SMCR8,ZNF554,ZNF674,ZNF773,NFE2L1
gene_set_query	291	GRHL1	411.7	ARCHS4 Coexpression,442;Enrichr Queries,198;GTEx Coexpression,595	ERRFI1,CDKN1A,CRYBG1,BTG1,SOWAHC,ITGB3,IRS2,SLC7A11,CLDN1,ETS2,LGALS3,ZFP36,HEY1,GRB10,SH3BGRL2,SPX,JUNB,DUSP5,SLC38A1,NCOA3,ARRDC3,ELOVL7,TENT5A,SERPINB8,GEM,ETV5,SLC7A5,ADGRF4,DDIT4,HECA,TRIM16,ARHGEF5,ATF3,DDR2,HBEGF,CEBPB,PARM1,IL20RB,PTGS2,NDRG1,EGFR,SCEL,NFIL3,LRIG1,HMOX1,CD55,EXPH5,MFAP3L,SPRR2D,ARHGEF35,GADD45A,GDF15,TINCR,KRT10,TPD52L1,FMO4,KLF4,BMP6,TMEM154,VEGFA,NR4A2,PSAT1,KRT16,MYO5B…
gene_set_query	292	PBX1	413	Literature ChIP-seq,152;ARCHS4 Coexpression,318;Enrichr Queries,834;GTEx Coexpression,348	CPNE8,ZBTB20,IRS2,ETS2,LGALS3,GRB10,SEPHS2,ZNF165,FBXW10,FBXO16,GPT2,GOLPH3L,ANK2,OSCAR,BTC,SELENOM,SPATA17,HOXB9,DDIT4,TRIM16,ATP6V0D2,ZNF674,INTU,FICD,SHMT2,SLC41A2,ADRB1,NDRG1,CAMSAP2,UBE2J1,ATXN1,FLRT2,MAP2,PMAIP1,SCN3B,ARSD,RAI2,MFAP3L,SPRR2D,SDF2L1,SYT1,HSPA5,LVRN,EIF2AK3,ZBTB10,DCLK2,B3GALT5,L1CAM,HSPBAP1,FBXO30,NR4A2,BMP3,GCLC,AKR1B10,COL5A1,GNAQ,JMY,BHLHE40,SPIRE1,SRPRB,HOXD4,HBP1,HOXD3,…
gene_set_query	293	ZNF616	414.3	ARCHS4 Coexpression,443;Enrichr Queries,636;GTEx Coexpression,164	SLC46A3,CCDC122,TRAM1,SAMD9L,CDKN1A,ZBTB20,JMJD1C,IRS2,RND3,SEC61A1,ZNF841,JUNB,TGIF1,KLF13,TIGD6,NCOA3,LRRC49,ARRDC3,TFE3,ALG2,FNDC3B,SERPINB8,ETV5,ERN1,DDIT4,ZNF558,TRIB3,GAS5,ZNF554,BIRC2,ATF3,ZNF674,DDR2,ZCCHC7,SLFN5,CEBPB,INTU,SEL1L3,LINC00638,STC2,LRIG1,PMAIP1,ZNF468,ZNF383,GDF15,MOCOS,AKR1C3,BCDIN3D,LYSMD3,KLHL24,KLF4,IL6,ZNF70,XKR9,OSTC,BHLHE40,STT3A,TMEM39A,FGF13,NFE2L1,BET1
gene_set_query	294	ELF4	414.7	ARCHS4 Coexpression,491;Enrichr Queries,337;GTEx Coexpression,416	ARHGAP9,SAMD9L,CDKN1A,BTG1,NCF2,SH3KBP1,RNF19B,ETS2,RAB43,LGALS3,ZFP36,CASP4,JUNB,DUSP5,SLC38A1,KLF13,ANXA3,NCOA3,TFE3,FNDC3B,TENT5A,SERPINB8,OSCAR,SLC7A5,ACAP1,IRF1,DDIT4,RUBCNL,SMCR8,TLR6,ARHGEF2,ALPK1,ATF3,DDR2,PPP1R15A,SLFN5,CEBPB,AKNA,SLC1A5,NLRC4,PTGS2,ADCY7,NDRG1,EGFR,ST8SIA4,LRIG1,HMOX1,PMAIP1,STX3,GADD45A,GDF15,NMI,KLF4,VEGFA,ISG20,BHLHE40,MAFF,MXD1
gene_set_query	295	ZNF623	415	ARCHS4 Coexpression,591;Enrichr Queries,119;GTEx Coexpression,535	ZNF770,CCDC122,CDKN1A,JMJD1C,IRS2,TMEM182,VLDLR,HERPUD1,ZXDA,ZFP36,DUSP10,CHAC1,JUNB,SMIM14,DUSP5,SLC38A1,NCOA3,TSC22D3,ARRDC3,SERPINB8,SLC7A5,DDIT3,IRF1,DDIT4,SMCR8,TRIB3,HECA,ZNF674,ATF3,MCPH1,ATF4,DDR2,FTL,TMEM45A,PPP1R15A,CEBPB,INTU,SLC16A1-AS1,XIAP,SLC3A2,KRCC1,NDRG1,ZBTB41,MTDH,CAMSAP2,FAM83F,ATXN1,NFIL3,MXI1,LRIG1,HMOX1,PMAIP1,ZNF383,JUND,CBX4,GADD45A,GDF15,RHBDD1,SLC33A1,BCDIN3D,ASNS,KLHL…
gene_set_query	296	ELK3	415.3	Literature ChIP-seq,56;ARCHS4 Coexpression,585;Enrichr Queries,492;GTEx Coexpression,528	ERRFI1,CPNE8,BACH1,ETS2,HDDC3,LGALS3,ZFP36,FTH1,SESN2,HOXA1,ACAD11,JUNB,FBXW4,PRKAB2,UNC5B,CSGALNACT2,FNDC3B,KCNK15,SLC30A1,NEAT1,GTPBP2,GEM,RAB32,SLFN11,RRAGC,DDIT4,ZNF438,MALAT1,FLYWCH1,TRIM16,HOXB8,ATF6,ATF3,PPIC,FTL,DLX2,AKNA,SLC1A5,NDRG1,UBE2J1,FLRT2,ZNF827,STC2,ZNF703,ZSCAN10,UBC,ST8SIA4,HMOX1,N4BP2,MFAP3L,PCK2,CBX4,GADD45A,SIAH2,OSGIN1,B3GALT5,BMP6,SYT7,NR4A2,TMIE,OCLN,FER,TBL2,COL5A1,BHLH…
gene_set_query	297	GATA4	416.2	Literature ChIP-seq,36;ARCHS4 Coexpression,220;Enrichr Queries,1213;ReMap ChIP-seq,46;GTEx Coexpression,566	SLC46A3,ERRFI1,PID1,KLHDC7B,CLDN1,LGALS3,FTH1,LIPH,RASSF6,THSD7A,ACAD11,JUNB,SLC12A8,HES7,PRKAB2,UNC5B,ENTPD7,KCNK15,BHLHA15,ATG13,THAP2,CYP39A1,EID3,THAP5,DDIT4,TRIB3,RBCK1,EIF1B,ATF3,PGAM1P5,PDGFA,FLRT2,ZNF703,PRDM16,HMOX1,PIP5K1B,APOD,PCK2,XBP1,JUND,GADD45A,SIAH2,PYCR1,AKR1B10,HYOU1,CYSTM1,FERMT2,CDKN1A,BTG1,PYROXD1,ZFAS1,ICA1,MIA2,TMEM182,VLDLR,WDR45,BBC3,GYS2,PANX2,MAP1LC3B,HEY1,TCP11L2,QSOX…
gene_set_query	298	ZNF281	416.3	ARCHS4 Coexpression,950;Enrichr Queries,194;GTEx Coexpression,105	ERRFI1,ZNF770,TRAM1,CDKN1A,BTG1,CXCL8,JMJD1C,IRS2,GCC1,SLC7A11,RND3,ETS2,MILR1,RAB43,ZFP36,DUSP10,FTH1,NAMPT,AZI2,JUNB,TGIF1,DUSP5,FOXD3,SLC38A1,NCOA3,CSGALNACT2,ARRDC3,ZFP69B,ENTPD7,FNDC3B,RRAS2,MIR635,SERPINB8,RAB32,SLC7A5,ADAM17,MTHFD2,IRF1,DDIT4,CDC42EP3,SMCR8,TLR6,BCAT1,ZNF674,ATF3,DDR2,CEBPB,PTGS2,ADCY7,NDRG1,IFI16,NFIL3,MXI1,ZSCAN10,LRIG1,HMOX1,PMAIP1,NRBF2,CD55,JUND,GK,HSPA5,GADD45A,IDH1,…
gene_set_query	299	ZNF354A	416.7	ARCHS4 Coexpression,1147;Enrichr Queries,19;GTEx Coexpression,84	ERRFI1,ZNF770,CDKN1A,NCF2,IRS2,CBLB,SLC7A11,VLDLR,CLDN1,RND3,CXCL2,HERPUD1,MILR1,GABRR2,LGALS3,SEC61A1,ZFP36,HEY1,CHAC1,JUNB,CCR2,TGIF1,DUSP5,SLC38A1,RSAD2,ANXA3,NCOA3,TSC22D3,CSGALNACT2,ARRDC3,GPCPD1,SERPINB8,GEM,RAB32,SLC7A5,MTHFD2,DDIT3,IRF1,DDIT4,CDC42EP3,RRAGD,ZNF438,LUCAT1,TRIB3,HECA,TLR6,NUPR1,ALPK1,ATF3,ATF4,DDR2,HBEGF,PPP1R15A,ZNF396,CEBPB,SLC1A4,NLRC4,PTGS2,KRCC1,NDRG1,TMEM71,NFIL3,STC2…
gene_set_query	300	TCF4	418.6	Literature ChIP-seq,82;ARCHS4 Coexpression,369;Enrichr Queries,795;ReMap ChIP-seq,137;GTEx Coexpression,710	CPNE8,ERRFI1,FCMR,PID1,RAPH1,JMJD1C,ZBTB20,RNF19B,BACH1,ETS2,LGALS3,ZFP36,LIPH,FAM110B,CCRL2,SMG7-AS1,HOXA1,AZI2,JUNB,PRKAB2,PHYKPL,ARRDC3,DDX10,ANK2,NEAT1,DLGAP1-AS2,MYCL,DLGAP1-AS1,HOXB9,CEBPB-AS1,DDIT3,DDIT4,HECW1,MALAT1,UGDH-AS1,HOXB8,CCNO,ATF3,ATF4,FTL,LINC01133,INTU,ITPR2,SLCO5A1,NDRG1,CAMSAP2,ARHGAP12,ATXN1,MAP2,ZNF703,EXPH5,KLHL29,RHBDD1,PYCR1,DCLK2,MIR616,BMP6,SYT7,NR4A2,FER,COL5A1,BHLHE…
gene_set_query	301	ZNF780A	419	ARCHS4 Coexpression,188;Enrichr Queries,723;GTEx Coexpression,346	CCDC122,SAMD9L,CDKN1A,FKBP14,TMEM182,SLC7A11,MILR1,KYNU,SESN2,EFCAB2,CCR2,DUSP5,NCOA3,PDE4D,ARRDC3,ENTPD7,ABCC9,SERPINB8,ROCK1P1,PJA2,DDIT4,HECA,TLR6,ALPK1,BCAT1,ZNF674,DDR2,TMEM45A,ZNF396,SLFN5,USP53,INTU,KCNE4,XIAP,NLRC4,ZBTB41,UBE2J1,CAMSAP2,DNAJB4,ST8SIA4,PMAIP1,ZNF468,KANSL1L,EDEM2,ZBTB10,BCDIN3D,NMI,LYSMD3,KLHL24,VEGFA,NBR2,FER,XKR9,NEDD4,BHLHE40,JMY,DNAJC10,CREBRF,FGF13,BET1
gene_set_query	302	ZNF268	419.7	ARCHS4 Coexpression,109;Enrichr Queries,894;GTEx Coexpression,256	TAF1A-AS1,CCDC122,TRAM1,FKBP14,RPLP0P2,ZBTB20,JMJD1C,SLC7A11,SEC61A1,LIPH,SEC63,DUSP5,SLC38A1,SLC2A10,TIGD6,NCOA3,PDE4D,ARRDC3,ABCC9,FAM86EP,SERPINB8,RCN1,SPATA17,DDIT4,MALAT1,UGDH-AS1,PPARA,ZNF554,ATF3,ZNF674,DDR2,INTU,PDGFA,SPATA4,KRCC1,ZBTB41,MTDH,LRIG1,ZSCAN12,PMAIP1,FYN,N4BP2,SRGAP1,ZNF383,RHBDD1,BCDIN3D,KLHL24,ATP2B1,VEGFA,RAD50,ZNF70,XKR9,NEDD4,BHLHE40,STT3A,CREBRF,TCEA1,SEC24D,NFE2L1,PPIL6
gene_set_query	303	SOX7	419.7	ARCHS4 Coexpression,636;Enrichr Queries,484;GTEx Coexpression,139	ERRFI1,CCDC122,ROBO4,CDKN1A,SOWAHC,SLC7A11,PEAR1,ETS2,THBD,LGALS3,ZFP36,HEY1,UPP1,JUNB,DUSP5,PLEKHG1,RSAD2,ANXA3,NCOA3,PLA2G4C,BGN,FRMD4B,SERPINB8,ITPKC,IRF1,DDIT4,TRIM16,CRYAB,ZNF554,ATF3,HBEGF,DDR2,NDUFA4L2,IL20RB,PTGS2,NDRG1,THSD1,SCEL,FAM83F,LRIG1,S1PR1,HMOX1,PCDH1,CDKN2B,GDF15,KLF4,FMO4,NR4A2,ZNF70,COL5A1,BHLHE40,GJB5,MAFF,F2RL2,NFE2L2
gene_set_query	304	TCF7	421.4	Literature ChIP-seq,161;ARCHS4 Coexpression,291;Enrichr Queries,509;ReMap ChIP-seq,251;GTEx Coexpression,895	ERRFI1,FCMR,CBLB,KLHDC7B,RAB43,LGALS3,THAP9-AS1,ZFP36,NAMPT,CCRL2,ZFPL1,JUNB,FBXW4,CUBN,LINC02273,CSGALNACT2,SYTL1,NEAT1,GEM,DLGAP1-AS2,VMAC,BCAN,DLGAP1-AS1,ACAP1,HOXB9,TXLNB,DDIT4,RUBCNL,MALAT1,HECA,HOXB8,ATF3,LINC01012,AKNA,ITPR2,NDRG1,HSP90B1,ASIC4,ATXN1,FLRT2,XRRA1,ZNF703,UBC,HMOX1,PMAIP1,DYM,ZNF425,NLRP1,SOCS7,NTNG2,XBP1,SDF2L1,JUND,GADD45A,TNFRSF9,PDE2A,ZBTB10,MANF,ISG20,NR4A2,TBL2,BHLHE40,…
gene_set_query	305	MEF2C	421.8	ARCHS4 Coexpression,371;ENCODE ChIP-seq,80;Enrichr Queries,719;ReMap ChIP-seq,120;GTEx Coexpression,819	ERO1B,ZBTB20,EPB41L4A-AS1,THAP9-AS1,ZFP36,NAMPT,SEPHS2,JUNB,SLC38A1,ZFP69B,SHISA4,ANK2,NEAT1,CCNB1IP1,LZTFL1,ADAM17,TXLNB,SELENOS,DDIT4,MALAT1,ADTRP,ALPK1,OPTN,ATF3,SLCO5A1,SLC1A4,NDRG1,UBE2J1,MTDH,ATXN1,FLRT2,ATG101,MAP2,UBC,HIVEP1,ST8SIA4,LONRF1,SCN3B,KLHL29,LYPLAL1-DT,SYT1,EIF2AK3,LRP1B,NR4A2,BHLHE40,CPEB3,CDKN1A,TRAM1,BTG1,CXCL8,DOCK3,ZFAS1,AKR1B1,CHD2,BBC3,HERPUD1,SYNE1,DTWD2,FCRLA,GABRR2,DU…
gene_set_query	306	ZNF562	422	ARCHS4 Coexpression,155;Enrichr Queries,813;GTEx Coexpression,298	CCDC122,CRYBG1,SOWAHC,TMEM182,RND3,ETS2,ZFP36,FTH1,KYNU,NAMPT,EFCAB2,HOXA1,JUNB,LINC01269,SLC30A7,DUSP5,SLC38A1,NCOA3,GOLPH3L,FNDC3B,ABCC9,SERPINB8,ITPKC,SLC7A5,DDIT4,TRIM16,ALPK1,ZNF554,ATF3,ZNF674,TMEM45A,INTU,KCNE4,XIAP,SLC7A1,MTDH,SCEL,FAM83F,LRIG1,PMAIP1,FYN,ZNF468,SPRR2D,CDKN2B,ZNF383,GDF15,GFPT1,KLHL24,KLF4,TMEM154,VEGFA,TTC9,EPGN,ZNF70,XKR9,NEDD4,BHLHE40,DNAJC10,CREBRF,FGF13,NFE2L2
gene_set_query	307	PRDM2	422.3	ARCHS4 Coexpression,170;Enrichr Queries,810;GTEx Coexpression,287	CDKN1A,FCMR,DOCK3,BTG1,CRYBG1,ZBTB20,JMJD1C,IRS2,CBLB,CHD2,SYNE1,FCRLA,SEC61A1,SEC61B,ZHX2,KLF13,SSR4,NCOA3,TSC22D3,PDE4D,FNDC3B,SERPINB8,DNAJC1,ELF1,SELENOS,DNAJB11,HECW1,RUBCNL,HECA,SMCR8,PPIB,KDM7A,DDR2,AKNA,HM13,DERL2,ITPR2,EGFR,ATXN1,HIVEP1,LRIG1,TMEM208,ZNF425,NLRP1,GADD45A,EDEM1,PYCR1,KLHL24,ATP2B1,KLF4,NR4A2,ERP44,JMY,BHLHE40,SRPRB
gene_set_query	308	ZNF397	423	ARCHS4 Coexpression,381;GTEx Coexpression,465	CCDC122,INTU,RPLP0P2,CEP120,FTX,SPATA4,ZXDA,SEC61A1,ZSCAN12,ZNF841,KANSL1L,SRGAP1,ZNF383,TIGD7,BCDIN3D,RAD50,ZNF70,SPATA17,ZNF558,SMCR8,UGDH-AS1,PPARA,ZNF554,ZNF674,PPIL6
gene_set_query	309	TBP	424.2	Literature ChIP-seq,73;ARCHS4 Coexpression,1144;ENCODE ChIP-seq,66;ReMap ChIP-seq,76;GTEx Coexpression,762	DMGDH,ERRFI1,JMJD1C,CBLB,KLHDC7B,GCC1,LGALS3,FTH1,NAMPT,HOXA1,ZNF841,JUNB,SEPHS2,SEC63,HES7,TSPYL2,ARRDC3,ALG2,GOLPH3L,FNDC3B,EID3,THAP5,DDIT3,DDIT4,PFN4,TRIB3,PREB,GSAP,FLYWCH1,ATF6,ZSCAN29,ATF4,ZNF396,INTU,C2CD4A,ZSCAN10,ZNF703,HIVEP1,HMOX1,ZSCAN12,XBP1,JUND,GADD45A,SIAH2,EDEM2,SNHG8,PYCR1,SOX30,TBL2,MYO5B,KYAT3,TNFSF9,HYOU1,CPEB3,CPEB2,TRAM1,CDKN1A,BTG1,MIA2,BBC3,ZCWPW1,MAP1LC3B,SERP1,IKBKG,DU…
gene_set_query	310	ZBTB33	424.2	ARCHS4 Coexpression,929;ENCODE ChIP-seq,109;Enrichr Queries,743;ReMap ChIP-seq,261;GTEx Coexpression,79	ERRFI1,NRL,JMJD1C,IRS2,CLDN1,ZFP36,FTH1,SMG7-AS1,JUNB,PSPH,SEC63,HES7,SLC38A1,ARRDC3,FNDC3B,NEAT1,GTPBP2,CGRRF1,THAP2,ARMCX3,MYCL,SELENOM,DDIT4,MALAT1,HECA,ATF6,EIF1B,ATF3,ATF4,FTL,ZSCAN29,DLX2,USP53,IL20RB,ITPR2,SLC1A5,MTDH,HMBOX1,UBC,PMAIP1,ZNF425,NRBF2,EXPH5,PCK2,JUND,EDEM1,OSGIN1,TINCR,KLHL24,SNHG5,EIF1,GCLC,GJB5,BHLHE40,MIR3189,CREBRF,FERMT2,INKA2,ZNF770,CDKN1A,CRYBG1,SOWAHC,RND3,BBC3,ZCWPW1…
gene_set_query	311	EHF	424.3	ARCHS4 Coexpression,147;Enrichr Queries,539;ReMap ChIP-seq,233;GTEx Coexpression,778	ERRFI1,CDKN1A,CRYBG1,CXCL8,SOWAHC,ARHGEF34P,SLC7A11,CLDN1,CXCL2,ETS2,LGALS3,LIPH,KYNU,JUNB,LINC01269,DUSP5,ANXA3,NCOA3,SERPINB8,SLC7A5,ITPKC,HOXB9,ADGRF4,DDIT4,TRIM16,NUPR1,HOXB8,LINC00520,ATF3,ARHGEF5,DDR2,IL20RB,PTGS2,NDRG1,EGFR,SCEL,AGR2,LRIG1,CTNNA1,PCDH1,CD55,SPRR2D,CDKN2B,GDF15,STYK1,FMO4,KLF4,VEGFA,NR4A2,TTC9,EPGN,GCLC,AKR1B10,KRT17,KRT16,MYO5B,BHLHE40,GJB5,S100P,HEIH,CRB3
gene_set_query	312	ZNF317	424.7	ARCHS4 Coexpression,253;Enrichr Queries,144;GTEx Coexpression,877	ERRFI1,CDKN1A,BTG1,JMJD1C,IRS2,CBLB,CHD2,ZFP36,NAMPT,UPP1,JUNB,SEPHS2,ZNF587B,SLC30A7,DUSP5,SLC38A1,STARD4,KLF13,NCOA3,TSC22D3,ARRDC3,FNDC3B,TRAF1,SERPINB8,SLC7A5,ELF1,ADAM17,SLFN11,MTHFD2,DDIT3,IRF1,DDIT4,SMCR8,HECA,ARHGEF2,ATF6,SQSTM1,ATF3,NSMAF,DDR2,HBEGF,ATF4,PPP1R15A,AKNA,CEBPG,SLC3A2,PTGS2,SLC7A1,ADCY7,RELB,NFIL3,UBC,HIVEP1,LRIG1,HMOX1,PMAIP1,ZNF468,JUND,CBX4,GADD45A,GDF15,EDEM1,ASNS,KLF4,V…
gene_set_query	313	GLIS1	426	ARCHS4 Coexpression,129;Enrichr Queries,887;GTEx Coexpression,262	CDKN1A,FKBP14,ADAMTS5,SEC61A1,HEY1,RPS6KA2,ACP7,GRB10,QSOX1,PXDC1,DUSP5,FOXD1,UNC5B,NCOA3,HEG1,BGN,NGF,SERPINB8,GEM,RCN1,DDIT4,PRR16,GSAP,SOS2,ATF3,SHANK2,DDR2,DLX2,NNMT,NTN4,TULP3,SLC1A5,PTGS2,EGFR,ABI3BP,STC2,PRDM16,LRIG1,ZNF469,CTHRC1,GDF15,FMO4,KLF4,LARP6,NR4A2,SPSB1,COL5A1,MFAP2,BHLHE40,PTX3,MKX,ULBP1,FERMT2
gene_set_query	314	NR1H2	426	ARCHS4 Coexpression,630;Enrichr Queries,472;ReMap ChIP-seq,19;GTEx Coexpression,583	ERRFI1,IRS2,FRY,BACH1,ETS2,BEST1,RAB43,ZFP36,LURAP1L,LIPH,FTH1,RASSF6,WWC3,TOM1,SMG7-AS1,HOXA1,CHAC1,ZFPL1,JUNB,HES7,SPINK1,PHYKPL,NEAT1,GTPBP2,OSCAR,DLGAP1-AS2,SELENOM,DLGAP1-AS1,EID3,HOXB9,CEBPB-AS1,DDIT3,DDIT4,ZNF438,TRIB3,MALAT1,RBCK1,HOXB8,SQSTM1,ATF3,ATF4,FTL,SHMT2,SLC1A5,NDRG1,ATXN1,ZNF703,UBC,HMOX1,EXPH5,XBP1,JUND,CBX4,HSPA5,GADD45A,PYCR1,MIR616,EIF1,ISG20,NR4A2,MAFG,BHLHE40,MIR3189,HYOU1…
gene_set_query	315	GRHL3	426	ARCHS4 Coexpression,113;Enrichr Queries,388;GTEx Coexpression,777	ERRFI1,CDKN1A,CRYBG1,SOWAHC,BNC1,HSPB8,ARHGEF34P,SLC7A11,CLDN1,DUSP10,UPP1,JUNB,DUSP5,PLEKHG1,UNC5B,NCOA3,SERPINB8,SLC7A5,ITPKC,ADGRF4,DDIT4,TRIM16,NUPR1,CDH15,ARHGEF5,ATF3,DDR2,IL20RB,PTGS2,NDRG1,SCEL,STC2,MICALL1,LRIG1,HMOX1,PMAIP1,PCDH1,CD55,SPRR2D,CDKN2B,GADD45A,GDF15,KRT10,FMO4,KLF4,TMEM154,TTC9,EPGN,COL5A1,KRT17,KRT16,MYO5B,GJB5,BHLHE40,S100P,CRB3
gene_set_query	316	ZNF217	426.2	Literature ChIP-seq,10;ARCHS4 Coexpression,1422;ENCODE ChIP-seq,63;Enrichr Queries,220;ReMap ChIP-seq,229;GTEx Coexpression,613	ERRFI1,RAPH1,JMJD1C,CBLB,GCC1,BACH1,LGALS3,LURAP1L,ZSCAN31,LIPH,FTH1,NAMPT,FAM110B,LINC00536,ACAD11,JUNB,HES7,PRKAB2,STARD4,ARRDC3,FNDC3B,GOLPH3L,KCNK15,ANK2,THAP5,SPATA17,MTHFD2,DDIT4,TRIB3,ATF6,LINC00520,ATF3,PDGFA,MTDH,EPB41L5,MAP2,STC2,ZNF703,PRDM16,ST8SIA4,XBP1,GADD45A,EDEM1,SIAH2,EIF2AK3,OSGIN1,DCLK2,OCLN,CCSER2,FERMT2,CDKN1A,BTG1,IL24,ICA1,AKR1B1,ZCWPW1,MCEE,SLC22A15,HEY1,QSOX1,IKBKG,SEC61…
gene_set_query	317	SMAD1	426.4	Literature ChIP-seq,122;ARCHS4 Coexpression,906;Enrichr Queries,271;ReMap ChIP-seq,70;GTEx Coexpression,763	ERRFI1,NCF2,IRS2,SAT2,CLDN1,BACH1,HDDC3,ETS2,BEST1,ZXDA,LGALS3,ZFP36,FTH1,SESN2,NAMPT,GRB10,ZFPL1,JUNB,SLC38A1,PHYKPL,ARRDC3,FNDC3B,NEAT1,DLGAP1-AS2,BCAN,DLGAP1-AS1,HOXB9,CEBPB-AS1,DDIT3,DDIT4,RRAGD,TRIB3,MALAT1,RBCK1,HOXB8,SQSTM1,ATF3,ATF4,FTL,AKNA,LINC01094,SHMT2,SLC1A5,SPATA4,NDRG1,MTDH,ASIC4,ATXN1,ZNF703,UBC,HIVEP1,EIF4EBP1,HMOX1,NTNG2,ZNF383,SDF2L1,JUND,CBX4,HSPA5,GADD45A,PYCR1,MIR616,BMP6,E…
gene_set_query	318	TBX3	428.3	Literature ChIP-seq,84;ARCHS4 Coexpression,915;Enrichr Queries,461;GTEx Coexpression,253	ERRFI1,CPNE8,RAPH1,SAT2,IRS2,ETS2,LGALS3,ZFP36,SESN2,AZI2,JUNB,SEC63,UNC5B,ARRDC3,MYO7A,GTPBP2,LZTFL1,ERN1,DDIT4,NUPR1,ATF3,PXK,USP53,PDGFA,ITPR2,NDRG1,HSP90B1,FLRT2,STC2,PRDM16,EIF4EBP1,HMOX1,IFITM10,GADD45A,IDH1,RAB39B,SYT7,NR4A2,AHI1,COL5A1,BHLHE40,SPIRE1,MKX,NIT1,FERMT2,NFE2L1,TENM1,CDKN1A,CALCOCO1,BTG1,HSPB8,AKR1B1,CHD2,RND3,DTWD2,THBD,SEC61A1,HEY1,TCP11L2,SEC61B,DACT1,SMIM14,DUSP5,ZHX2,ABCC…
gene_set_query	319	ZNF821	429.3	ARCHS4 Coexpression,675;Enrichr Queries,105;GTEx Coexpression,508	OSCP1,ERRFI1,CDKN1A,CALCOCO1,BTG1,ZBTB20,IRS2,CBLB,BBC3,HERPUD1,ZFP36,BSN-DT,RPS6KA2,SESN2,FAM110B,GDAP1L1,JUNB,TGIF1,GRID2,GABARAPL1,SLC38A1,ZHX2,NCOA3,GPT2,TSC22D3,LRRC49,ARRDC3,ROCK1P1,SERPINB8,IQCN,SLC7A5,DDIT3,DDIT4,PFN4,TRIB3,HECA,CFAP53,EIF1B,ATF3,OPTN,DDR2,HBEGF,PPP1R15A,BEX4,DLX2,BEX2,PRKAR2A-AS1,SLC1A4,SLC1A5,NDRG1,NFIL3,MAP2,STC2,MXI1,LRIG1,MOV10L1,HMOX1,FYN,SCN3B,JUND,GADD45A,GDF15,WD…
gene_set_query	320	ZNF264	429.7	ARCHS4 Coexpression,365;Enrichr Queries,577;GTEx Coexpression,347	CCDC122,CDKN1A,BTG1,PYROXD1,ZBTB20,IRS2,TMEM182,GCC1,SLC7A11,SESN2,KDM6B,DUSP5,NCOA3,HARBI1,PDE4D,ABCC9,SERPINB8,SLC7A5,DDIT4,SMCR8,HECA,ZNF554,ZNF674,MCPH1,DDR2,TMEM45A,BEX4,ZCCHC7,INTU,FAM114A2,KCNE4,XIAP,NDRG1,HSPA13,MTDH,CAMSAP2,FAM83F,ATXN1,LRIG1,PMAIP1,ZNF383,ZNF460,GDF15,RHBDD1,GFPT1,ZBTB10,BCDIN3D,DCLK2,TNFRSF10B,KLHL24,VEGFA,NR4A2,ZNF70,XKR9,NEDD4,BHLHE40,CREBRF,MXD1,FGF13
gene_set_query	321	TCF21	430.3	Literature ChIP-seq,9;ARCHS4 Coexpression,523;Enrichr Queries,996;GTEx Coexpression,193	SLC46A3,CPNE8,ERRFI1,SAMD9L,FCMR,RPLP0P2,ZBTB20,RTL9,SAT2,SAT1,BACH1,HDDC3,BEST1,EPB41L4A-AS1,LGALS3,EDNRA,AMMECR1L,RPS6KA2,FTH1,WWC3,ROS1,JUNB,CUBN,GABARAPL1,HGF,GPT2,ALG2,FNDC3B,NEAT1,GEM,ERN1,RAB32,ADAM17,DLGAP1-AS1,SLFN11,TXLNB,DDIT3,DDIT4,ZNF438,GSAP,HECA,TRIB3,NUPR1,ATF3,NNMT,RWDD2A,AKNA,ADRB1,SLC1A5,NDRG1,TMEM125,STC2,UBC,HIVEP1,HMOX1,SRGAP1,TBC1D15,JUND,ABCA5,HSPA5,EDEM1,EDEM2,PDE2A,ZBTB1…
gene_set_query	322	ETV4	430.5	ARCHS4 Coexpression,661;Enrichr Queries,313;ReMap ChIP-seq,159;GTEx Coexpression,589	ERRFI1,NRL,CLDN1,HDDC3,LGALS3,ZFP36,FTH1,CHAC1,JUNB,HES7,GPT2,NEAT1,FAM86EP,ERN1,VMAC,DLGAP1-AS2,DLGAP1-AS1,MTHFD2,DDIT4,TRIB3,MALAT1,RBCK1,ATF3,ATF4,FTL,SHMT2,PDGFA,SLC1A5,NDRG1,ARHGAP12,STC2,UBC,ZSCAN10,PMAIP1,HMOX1,PCK2,XBP1,JUND,CBX4,GADD45A,IDH1,PYCR1,ASNS,COL5A1,OSTC,MAFG,BHLHE40,MAFF,STT3A,MIR3189,ZNF770,CDKN1A,CRYBG1,SLC7A11,BBC3,SEC61A1,MAP1LC3B,HEY1,FBXL19-AS1,IKBKG,UPP1,PGPEP1,KDM6B,TG…
gene_set_query	323	ZNF804A	431.7	ARCHS4 Coexpression,578;Enrichr Queries,298;GTEx Coexpression,419	GABRB3,TENM1,PID1,CXCL8,DOCK3,SLC7A11,FRY,RND3,SYNE1,PANX2,ADAMTS5,DUSP10,LRRTM3,GDAP1L1,SCN9A,THSD7A,DACT1,DUSP5,ANXA3,NCOA3,PDE4D,ANK2,SERPINB8,GEM,PJA2,SLC7A5,DNAJC6,HECW1,CDC42EP3,PRR16,BCAT1,DDR2,HBEGF,PARM1,SEMA3A,GDPD1,PTGS2,HDAC9,CAMSAP2,FLRT2,MAP2,LRIG1,PMAIP1,SCN3B,KIAA0319,KCNJ2,ATP2B1-AS1,NTNG2,SYT1,SGTB,RAB39B,DCLK2,ATP2B1,KLF4,LRP1B,NR4A2,IL6,BHLHE40,TRIM36,SPIRE1,PTX3
gene_set_query	324	ZNF578	432.3	ARCHS4 Coexpression,152;Enrichr Queries,1016;GTEx Coexpression,129	GABRB3,DYRK3,CDKN1A,RPLP0P2,ZBTB20,SLC7A11,VLDLR,CFAP300,SLC7A11-AS1,ADAMTS5,LIPH,ZNF600,IL13RA2,PLEKHG1,FOXD1,HEG1,NCOA3,PDE4D,SERPINB8,RCN1,SPATA17,BBS12,CDC42EP3,PRR16,BCAT1,PPARA,ATF6,ZNF528-AS1,SHANK2,ZNF674,LAMA1,SEMA3A,PDGFA,ADRB1,SPATA4,HDAC9,MSTO1,FLRT2,LRIG1,ZSCAN12,PMAIP1,SRGAP1,PMS1,KCNJ2,ZNF383,GDF15,RHBDD1,BCDIN3D,KLF4,NR4A2,ZNF70,COL5A1,BHLHE40,NEURL1,TRIM36,FSIP1,ULBP1,NFE2L1,PPIL6
gene_set_query	325	SOX6	432.5	ARCHS4 Coexpression,378;Enrichr Queries,801;ReMap ChIP-seq,10;GTEx Coexpression,541	RNF19B,ZBTB20,IRS2,FRY,ERFE,HDDC3,BEST1,ZFP36,ZSCAN31,FTH1,SESN2,CCRL2,FAM110B,GRB10,JUNB,HES7,PRKAB2,RSAD2,FNDC3B,ANK2,FRMD4B,NEAT1,GTPBP2,DLGAP1-AS2,BCAN,DLGAP1-AS1,HOXB9,TXLNB,CEBPB-AS1,DDIT3,DDIT4,TRIB3,MALAT1,RBCK1,FLYWCH1,HOXB8,SQSTM1,OPTN,RHCE,ATF4,FTL,NSMAF,DLX2,LINC01094,INTU,ITPR2,ASIC4,FAM83F,ATXN1,FLRT2,MAP2,STC2,UBC,PRDM16,HIVEP1,ZSCAN12,PRPH,SDF2L1,JUND,CBX4,HSPA5,SYT1,GADD45A,SIAH2…
gene_set_query	326	LHX6	433	ARCHS4 Coexpression,411;Enrichr Queries,727;GTEx Coexpression,161	CPNE8,ROBO4,CDKN1A,PEAR1,ADAMTS5,THBD,HEY1,AIFM2,FAM110B,GDAP1L1,GRB10,THSD7A,JUNB,DUSP5,PLEKHG1,NCOA3,SERPINB8,DNAJC6,DDIT4,HECA,ATF3,SHANK2,DDR2,BEX4,DLX2,AKAP6,THSD1,NDRG1,HDAC9,FLRT2,MAP2,FAM241A,PRDM16,S1PR1,LRIG1,FYN,PCDH1,SCN3B,RAI2,ANGPT4,NGFR,SYT1,LVRN,GDF15,PDE2A,DCLK2,KLF4,BMP6,NR4A2,COL5A1,BHLHE40,MAFF,LINC01239,TRIM36
gene_set_query	327	NFE2	433.2	ARCHS4 Coexpression,1220;ENCODE ChIP-seq,11;Enrichr Queries,473;ReMap ChIP-seq,57;GTEx Coexpression,405	NCF2,NRL,TREML3P,HDDC3,ETS2,BEST1,MILR1,RAB43,LGALS3,ZFP36,ZSCAN31,FTH1,SESN2,C3AR1,JUNB,HES7,RSAD2,SLC30A1,NEAT1,OSCAR,ERN1,RAB32,DLGAP1-AS2,DLGAP1-AS1,HOXB9,THAP5,ACAP1,CEBPB-AS1,RRAGC,DDIT4,TRIB3,MALAT1,HECA,RBCK1,HOXB8,SQSTM1,ATF3,FTL,LINC01094,SLC1A5,NDRG1,MTDH,SEL1L3,ASIC4,ZSCAN10,UBC,SLC38A7,HMOX1,SDF2L1,JUND,GADD45A,IDH1,SLC33A1,PYCR1,NMI,HSPBAP1,FBXO30,EIF1,ISG20,IL6,TMEM116,MAFG,BHLHE40…
gene_set_query	328	FOXC2	437	ARCHS4 Coexpression,45;Enrichr Queries,737;GTEx Coexpression,529	ERRFI1,CDKN1A,ROBO4,ECM2,ITGB3,FRY,PEAR1,THBD,SEC61A1,RPS6KA2,PXDC1,JUNB,FOXD1,UNC5B,NCOA3,HEG1,SSR3,BGN,KCNK15,NGF,SERPINB8,GEM,RCN1,SELENOM,DDIT4,COL21A1,ATF3,DDR2,CEBPB,NNMT,LAMA1,NTN4,PDGFA,FTX,PTGS2,MTHFD1L,FLRT2,STC2,ABI3BP,DNAJB4,RAB23,PRDM16,LRIG1,ZNF469,CTHRC1,GDF15,KLF4,LARP6,BMP6,GULP1,VEGFA,NR4A2,IL6,COL5A1,BHLHE40,PTX3,FERMT2
gene_set_query	329	STAT4	438	Literature ChIP-seq,50;ARCHS4 Coexpression,123;Enrichr Queries,277;GTEx Coexpression,1302	SAMD9L,FCMR,NCF2,CBLB,ETS2,BEST1,LGALS3,ZFP36,LIPH,FTH1,NAMPT,SESN2,JUNB,SEPHS2,HES7,PDIA3,CUBN,RSAD2,LINC02273,FRMD4B,KMO,GEM,OSCAR,ERN1,ARMCX3,ACAP1,DDIT4,RUBCNL,HECA,NUPR1,FLYWCH1,TRIM16,ALPK1,ATF6,ATP6V0D2,ATF3,CD274,AKNA,SLC1A4,HSP90B1,CAMSAP2,ST8SIA4,SLAMF7,HMOX1,TBC1D15,GADD45A,TNFRSF9,SIAH2,IDH1,GFPT1,NFXL1,FBXO30,ISG20,NR4A2,AHI1,IL6,GNAQ,BHLHE40,MAFF,LAT,NFE2L1,ARHGAP9,CDKN1A,BTG1,CXCL8…
gene_set_query	330	PAX8	438.3	ARCHS4 Coexpression,154;Enrichr Queries,506;ReMap ChIP-seq,181;GTEx Coexpression,912	FCGBP,JMJD1C,SCX,SLC4A5,ETS2,LGALS3,ZFP36,ZSCAN31,CHAC1,CCDC163,JUNB,SLC12A8,PDIA3,CUBN,HGF,NEAT1,DLGAP1-AS2,BCAN,DLGAP1-AS1,CEBPB-AS1,DDIT4,MT1F,ZNF558,RBCK1,SQSTM1,OPTN,ATF3,PARM1,NNMT,FAM114A2,PDGFA,C2CD4A,ADRB1,NDRG1,HSP90B1,ATE1-AS1,PRDM16,HMOX1,ZSCAN12,PMAIP1,ARSD,ARHGEF35,SDF2L1,JUND,CBX4,GADD45A,RHBDD1,SLC33A1,NR4A2,COL5A1,MAFF,BHLHE40,MIR3189,LINC00942,HYOU1,HOXD4,NFE2L1,HOXD8,NFE2L2,CDK…
gene_set_query	331	KLF7	438.7	ARCHS4 Coexpression,977;Enrichr Queries,131;GTEx Coexpression,208	ERRFI1,CDKN1A,BTG1,CEP120,ZBTB20,CBLB,IRS2,SLC7A11,PEAR1,RND3,ETS2,SYNE1,ZFP36,DUSP10,DSE,FAM110B,GDAP1L1,WWC3,JUNB,TGIF1,KDM6B,DUSP5,KLF13,NCOA3,HEG1,TSC22D3,PDE4D,LRRC49,CSGALNACT2,TFE3,ARRDC3,FNDC3B,ANK2,SERPINB8,SLC7A5,SLFN11,IRF1,CDC42EP3,DDIT4,HECA,JDP2,ATF3,KDM7A,DDR2,HBEGF,PPP1R15A,AKAP6,PTGS2,NDRG1,EGFR,ATXN1,NFIL3,MAP2,ABI3BP,S1PR1,LRIG1,HMOX1,FYN,GADD45A,GDF15,DCLK2,KLF4,BMP6,VEGFA,NR4…
gene_set_query	332	OSR2	440.3	ARCHS4 Coexpression,307;Enrichr Queries,587;GTEx Coexpression,427	CDKN1A,LMOD1,RND3,ADAMTS5,LGALS3,THBD,EDNRA,ZFP36,AMMECR1L,QSOX1,PXDC1,JUNB,ANXA3,NCOA3,TSC22D3,HEG1,BGN,SERPINB8,GEM,SELENOM,ZNF516,DDIT4,NUPR1,ATF3,JDP2,DDR2,PPIC,PLEKHH2,USP53,TULP3,PTGS2,NDRG1,FLRT2,PLAGL1,STC2,ABI3BP,LRIG1,PMAIP1,APOD,RAI2,EVC2,ANGPT4,GDF15,FMO4,KLF4,NR4A2,COL5A1,MFAP2,BHLHE40,HOXD4,PTX3,HOXD3,MKX,HOXD8
gene_set_query	333	TSHZ3	442.3	ARCHS4 Coexpression,63;Enrichr Queries,825;GTEx Coexpression,439	CDKN1A,PID1,NCF2,RND3,SYNE1,ADAMTS5,THBD,EDNRA,RPS6KA2,GRB10,QSOX1,PXDC1,DACT1,DUSP5,FOXD1,NCOA3,HEG1,TFE3,BGN,SERPINB8,ETV5,OSCAR,SELENOM,CDC42EP3,ZNF558,BCAT1,DDR2,CTF1,SEMA3A,TULP3,PTGS2,NDRG1,EGFR,CAMSAP2,ATXN1,FLRT2,RAB23,ABI3BP,LRIG1,ZNF469,SCN3B,RAI2,CTHRC1,EVC2,KLF4,LARP6,NR4A2,COL5A1,BHLHE40,HOXD4,HOXD3,FERMT2
gene_set_query	334	FOXP1	443.4	Literature ChIP-seq,112;ARCHS4 Coexpression,293;Enrichr Queries,802;ReMap ChIP-seq,122;GTEx Coexpression,888	RPLP0P2,NRL,ZBTB20,JMJD1C,IRS2,ETS2,THAP9-AS1,ZFP36,TMEM268,ZFHX4-AS1,LIPH,RASSF6,WWC3,JUNB,HES7,SLC38A1,ARRDC3,FNDC3B,ANK2,NEAT1,KMO,GEM,BTC,DLGAP1-AS2,SELENOM,DLGAP1-AS1,SPATA17,DDIT4,MALAT1,ALPK1,ATF4,FTL,ZCCHC7,DLX2,INTU,PDGFA,UAP1,SLC1A5,SPATA4,NDRG1,HSP90B1,UBE2J1,ATXN1,TMEM125,UBC,PMAIP1,XBP1,SDF2L1,JUND,CBX4,EDEM1,IDH1,BCDIN3D,FBXO30,NR4A2,TMEM116,BHLHE40,MAFF,HYOU1,ACTL10,FERMT2,NFE2L1,A…
gene_set_query	335	ZNF746	443.7	ARCHS4 Coexpression,310;Enrichr Queries,85;GTEx Coexpression,936	ARHGAP9,CDKN1A,BTG1,SRXN1,NCF2,RNF19B,TREML3P,IRS2,SLC7A11,ETS2,MILR1,RAB43,ZFP36,FTH1,SESN2,NAMPT,GRB10,JUNB,CCR2,TGIF1,KDM6B,DUSP5,GABARAPL1,SLC38A1,KLF13,NCOA3,TSC22D3,ARRDC3,TFE3,SERPINB8,OSCAR,SLC7A5,DDIT3,IRF1,DDIT4,CDC42EP3,LUCAT1,TRIB3,SMCR8,TLR6,ARHGEF2,SQSTM1,ATF3,DDR2,PPP1R15A,CEBPB,AKNA,SLC3A2,NLRC4,NDRG1,TMEM71,NFIL3,UBC,LRIG1,HMOX1,CBX4,GADD45A,GDF15,MID1IP1,OSGIN1,ASNS,KLF4,TMEM154…
gene_set_query	336	ELF5	443.8	Literature ChIP-seq,79;ARCHS4 Coexpression,348;Enrichr Queries,685;ReMap ChIP-seq,173;GTEx Coexpression,934	CEP120,IRS2,CLDN1,ETS2,HDDC3,ZXDA,LURAP1L,WWC3,C3AR1,SMG7-AS1,ZFPL1,JUNB,STARD4,ARRDC3,DDIT3,DDIT4,HECA,MALAT1,NUPR1,ALPK1,EIF1B,ATF3,ZNF674,ITPR2,UAP1,SLC1A5,NDRG1,MTDH,FAM83F,HMBOX1,UBC,ZNF703,EIF4EBP1,APOD,ARSD,EXPH5,MFAP3L,XBP1,ZNF383,HSPA5,SLC33A1,TRPV3,NR4A2,OCLN,TMEM116,BHLHE40,CPEB3,LINC01235,NFE2L2,ZNF770,CCDC122,CALCOCO1,SRXN1,FKBP14,PYROXD1,AKR1B1,MIA3,SLC7A11,RND3,RND1,SERP1,HEY1,KYNU…
gene_set_query	337	ZNF467	444.3	ARCHS4 Coexpression,583;Enrichr Queries,332;GTEx Coexpression,418	ARHGAP9,CDKN1A,BTG1,NCF2,ZBTB20,TREML3P,IRS2,MILR1,RAB43,LGALS3,PANX2,ZFP36,CASP5,JUNB,CCR2,DUSP5,GABARAPL1,SLC38A1,RSAD2,UNC5B,NCOA3,TSC22D3,TFE3,SERPINB8,OSCAR,IRF1,DDIT4,BLVRB,HECA,TLR6,NUPR1,ATF3,DDR2,HBEGF,CEBPB,AKNA,NLRC4,NDRG1,TMEM71,RAB24,ST8SIA4,LRIG1,S1PR1,HMOX1,FCGR1A,NTNG2,SLC31A2,GADD45A,GDF15,NMI,KLHL24,KLF4,VEGFA,ISG20,NR4A2,COL5A1,BHLHE40,NEURL1,MXD1,YPEL2
gene_set_query	338	IKZF2	444.3	ARCHS4 Coexpression,247;Enrichr Queries,203;GTEx Coexpression,883	SAMD9L,CDKN1A,CRYBG1,BTG1,SH3KBP1,ZBTB20,IRS2,CBLB,IL1RAP,SLC7A11,FRY,SYNE1,FCRLA,DUSP10,DUSP5,KLF13,RSAD2,NCOA3,PDE4D,ARRDC3,ARAP2,TRAF1,TENT5A,FRMD4B,SERPINB8,PARP8,IRF1,DDIT4,HECA,ATF3,DDR2,ZCCHC7,CD274,SLFN5,AKNA,ITPR2,PTGS2,NDRG1,HDAC9,UBE2J1,ATXN1,IFI16,PLAGL1,TIFA,ST8SIA4,LRIG1,S1PR1,HIVEP1,SLAMF7,PMAIP1,FYN,E2F7,CD55,EDEM1,EIF2AK3,KLHL24,KLF4,VEGFA,NR4A2,BHLHE40,TNFSF9,MXD1,GSDME,YPEL2
gene_set_query	339	NPAS2	446	ARCHS4 Coexpression,719;Enrichr Queries,302;GTEx Coexpression,317	ERRFI1,CDKN1A,CRYBG1,PID1,SOWAHC,ITGB3,CEP120,IRS2,SLC7A11,VLDLR,CLDN1,SYNE1,LGALS3,LIPH,GRB10,JUNB,DUSP5,ABCC2,GPT2,NCOA3,PDE4D,FNDC3B,SERPINB8,SLC39A14,ETV5,DDIT4,TRIM16,ARHGEF2,ARHGEF5,ATF3,ZNF674,DDR2,HBEGF,TRIM16L,SEMA3A,PTGS2,SLC7A1,NDRG1,EGFR,SCEL,ATXN1,NFIL3,STC2,LRIG1,PCDH1,CD55,CBX4,GADD45A,GDF15,STYK1,PDE2A,MOCOS,FMO4,KLF4,VEGFA,NR4A2,TTC9,EPGN,ZNF70,COL5A1,MYO5B,GJB5,BHLHE40,MAFF,BCL2…
gene_set_query	340	PRRX2	446.7	ARCHS4 Coexpression,89;Enrichr Queries,1046;GTEx Coexpression,205	CDKN1A,ECM2,NNMT,FKBP14,ITGB3,ATP10D,PTGS2,FGF2,LGALS3,SEC61A1,EDNRA,MTHFD1L,FLRT2,STC2,LRIG1,HMOX1,PXDC1,ZNF469,QSOX1,CTHRC1,EVC2,FOXD1,GDF15,NCOA3,HEG1,BGN,KCNK15,KLF4,NGF,SERPINB8,GEM,LARP6,RCN1,SELENOM,COL5A1,MFAP2,BHLHE40,PRR16,PTX3,NUPR1,MKX,SEC24D,PPIB,LINC00960,ATF3,FERMT2,PPIC,DDR2
gene_set_query	341	ZNF782	446.7	ARCHS4 Coexpression,528;Enrichr Queries,735;GTEx Coexpression,77	ERO1B,CDKN1A,CXCL8,CEP120,ZBTB20,JMJD1C,NRL,ZFAND1,SLC7A11,CHD2,LARP1B,CLGN,SYNE1,ODR4,CCDC91,DUSP10,SLC22A15,ZNF841,IQCB1,DUSP5,SPINK1,NCOA3,TSC22D3,ARRDC3,PRSS16,BHLHA15,NEAT1,GPCPD1,SERPINB8,PLPP5,DDIT4,MALAT1,HECA,SOS2,ZSCAN29,DDR2,MCPH1,ZCCHC7,INTU,SLC43A1,SEL1L,NDRG1,ARHGAP12,TIFA,LRIG1,ZSCAN12,N4BP2,SOCS7,PMS1,USP25,ZNF460,ABCA5,SLC33A1,KLHL24,KLF4,LRP1B,NR4A2,NEDD4,BHLHE40,PDCD4,CREBRF,EE…
gene_set_query	342	ZNF440	446.7	ARCHS4 Coexpression,459;Enrichr Queries,791;GTEx Coexpression,90	CCDC122,CDKN1A,CRYBG1,TMEM182,CLDN1,NKPD1,CYP2R1,SESN2,EFCAB2,ZNF600,PGPEP1,ZNF841,JUNB,FBXW10,NCOA3,ARRDC3,CCDC113,SERPINB8,MYCL,SPATA17,ADGRF4,DDIT4,PPARA,ARHGEF5,ATF3,ZNF674,TMEM45A,DDR2,HBEGF,USP53,INTU,IL20RB,SCEL,FAM83F,LRIG1,PMAIP1,ZNF468,EXPH5,ARHGEF35,ZNF383,ABCA5,GDF15,ZBTB10,TNFRSF10B,TINCR,KRT10,KLHL24,KLF4,TTC39B,TMEM154,VEGFA,XKR9,MYO5B,GJB5,BHLHE40,NEURL1,PDCD4,MXD1,CAPS,CRB3,PPIL6
gene_set_query	343	IRX4	446.7	ARCHS4 Coexpression,258;Enrichr Queries,788;GTEx Coexpression,294	CDKN1A,BNC1,HSPB8,ARHGEF34P,IRS2,CLDN1,NKPD1,HEY1,FOXD1,NCOA3,SYTL1,SERPINB8,ETV5,MMP10,MYCL,SLC7A5,ITPKC,ADGRF4,DDIT4,CDH15,ARHGEF5,ATF3,SHANK2,TMEM45A,DLX2,IL20RB,PDGFA,NDRG1,SLC7A1,EGFR,PTHLH,SCEL,FAM83F,ASIC4,FLRT2,STC2,PRDM16,MICALL1,LRIG1,PCDH1,EXPH5,GDF15,MOCOS,TINCR,KRT10,KLF4,TMEM154,NR4A2,COL5A1,KRT17,KRT16,GJB5,BHLHE40,NFE2L1
gene_set_query	344	RFX6	447	ARCHS4 Coexpression,33;Enrichr Queries,1292;GTEx Coexpression,16	GABRB3,ERO1B,CPNE8,CEP126,UMAD1,ICA1,HERPUD1,SEC61A1,ODR4,SERP1,RASSF6,SEC61B,SEC63,SPINK1,SSR4,ANXA3,GPT2,NCOA3,ALG5,ALG2,PRSS16,BHLHA15,TENT5A,SERPINB8,MMP10,ERN1,DNAJC3,PLPP5,THAP5,DNAJC6,RRAGD,CCNO,ATF3,DDC,BEX2,PARM1,HM13,SLC41A2,SLC43A1,SEL1L,HSD17B14,C2CD4A,PTGS2,EGFR,ZBTB41,FLRT2,PLAGL1,ARSD,SEC23B,KIAA0319,RAI2,SEC11C,XBP1,ABCA5,SLC33A1,EIF2AK3,SYVN1,PYCR1,DNAJC12,FMO4,KLF4,LRP1B,TTC39A,…
gene_set_query	345	MYCL	447	ARCHS4 Coexpression,706;GTEx Coexpression,188	AKNA,NCF2,IL20RB,NLRC4,CLDN1,ADCY7,NKPD1,RAB43,SCEL,FAM83F,EXPH5,CCR2,ARHGEF35,KLF13,SYTL1,TINCR,KRT10,KLF4,SERPINB8,TMEM154,OSCAR,ADGRF4,GJB5,ARHGEF2,TLR6,MXD1,ARHGEF5,CRB3,TMEM45A
gene_set_query	346	HHEX	447.3	ARCHS4 Coexpression,1045;Enrichr Queries,386;ReMap ChIP-seq,180;GTEx Coexpression,178	CPNE8,ERRFI1,NCF2,NRL,IRS2,CLDN1,SLC4A5,ETS2,LGALS3,ZFP36,MPC1,SMG7-AS1,JUNB,SLC12A8,PDIA3,ZNF165,SLC38A1,SPINK1,RSAD2,PHYKPL,GPT2,NEAT1,RAB32,DLGAP1-AS2,ACAP1,DDIT4,MT1F,GSAP,TRIB3,HECA,NUPR1,RBCK1,UGDH-AS1,ATF3,ZNF396,PARM1,UAP1,HSP90B1,CAMSAP2,HMBOX1,TMEM125,HMOX1,PMAIP1,PCK2,XBP1,SDF2L1,GADD45A,SIAH2,SLC33A1,ZBTB10,EAF2,DNAJC12,NMI,SYT7,INHBE,NR4A2,BHLHE40,MIR3189,BCL2L2,OSCP1,CDKN1A,BTG1,SOW…
gene_set_query	347	ZNF487	447.3	ARCHS4 Coexpression,550;Enrichr Queries,141;GTEx Coexpression,651	CEP126,CCDC122,CDKN1A,BTG1,CXCL8,ZBTB20,CHD2,BBC3,SEC61A1,EFCAB2,SESN2,SMG7-AS1,JUNB,DUSP5,SLC38A1,PLEKHG1,KLF13,FBXW10,UNC5B,NCOA3,CSGALNACT2,ARRDC3,PLA2G4C,NEAT1,SERPINB8,ETV5,LCA5L,IQCN,SLC7A5,KCNU1,SPATA17,DDIT4,CDC42EP3,PFN4,MALAT1,HECA,CFAP53,SQSTM1,ATF3,ZNF674,DDR2,PPP1R15A,ZNF396,SLC1A4,SPATA4,PTGS2,ARHGAP12,ATXN1,ERICH2,MXI1,LRIG1,S1PR1,PMAIP1,IL32,ZNF383,CBX4,GADD45A,GDF15,KLHL24,FMO4,S…
gene_set_query	348	HNF4A	449.3	Literature ChIP-seq,44;ARCHS4 Coexpression,1233;ENCODE ChIP-seq,50;Enrichr Queries,692;ReMap ChIP-seq,65;GTEx Coexpression,612	DMGDH,SLC46A3,ERRFI1,CPNE8,LGALS3,BAIAP2L2,FTH1,ZNF600,SEPHS2,JUNB,HES7,UNC5B,AP1AR,BHLHA15,MYO7A,ATG13,THAP5,DDIT3,DDIT4,RRAGD,IDNK,TRIB3,RBCK1,ATF6,ATF3,ATF4,IL20RB,EPB41L5,ZNF827,STC2,ZNF703,HIVEP1,HMOX1,NRBF2,N4BP2,PCK2,SLC10A5,XBP1,JUND,GADD45A,SIAH2,EDEM1,OSGIN1,SNHG8,EIF2AK3,PYCR1,SNHG5,EIF1,MANF,BHMT,MYO5B,KYAT3,HBP1,CPEB3,FERMT2,GSDME,CCDC122,CDKN1A,PYROXD1,ZFAS1,MIA2,AKR1B1,N4BP2L1,WDR4…
gene_set_query	349	FOXD2	450	ARCHS4 Coexpression,495;Enrichr Queries,698;GTEx Coexpression,157	ERRFI1,CDKN1A,RPLP0P2,ZBTB20,PEAR1,PTPDC1,THBD,LIPH,NEK3,THSD7A,JUNB,DACT1,FOXD3,DUSP5,FOXD1,TSC22D3,NCOA3,SERPINB8,ABCA10,HOXB9,SPATA17,DDIT4,COL21A1,PPARA,ATF6,ATF3,DDR2,DLX2,CEBPB,USP53,PDGFA,SPATA4,PTGS2,FLRT2,PRDM16,LRIG1,PMAIP1,APOD,KANSL1L,SRGAP1,KCNJ2,NGFR,CDKN2B,CBX4,GADD45A,GDF15,MOCOS,BCDIN3D,FMO4,KLF4,GULP1,NR4A2,FER,COL5A1,BHLHE40,MAFF,HOXD8,PPIL6
gene_set_query	350	SALL4	451.3	Literature ChIP-seq,29;ARCHS4 Coexpression,474;Enrichr Queries,951;GTEx Coexpression,351	ERO1B,ZFAND1,SLC4A5,LIPH,SESN2,JUNB,SLC12A8,PDIA3,FBXW4,UNC5B,ANK2,FRMD4B,NEAT1,THAP2,DDIT4,MT1F,TRIB3,ATF6,CCNO,ATF3,NSMAF,PARM1,PDGFA,SLCO5A1,HSP90B1,UBE2J1,EPB41L5,STC2,ZSCAN10,UBC,PMAIP1,HMOX1,N4BP2,SRGAP1,IDH1,EIF2AK3,ASNS,GULP1,EIF1,IL6,COL5A1,BHLHE40,FGF13,GCLM,CPEB2,NFE2L2,GABRB3,CDKN1A,DYRK3,SRXN1,SH3KBP1,MIA2,RND3,FLCN,HEY1,LRRTM3,DSE,UPP1,LINC00174,TGIF1,FOXD3,FOXD1,ANXA3,NCOA3,RRAS2,S…
gene_set_query	351	ZNF792	451.7	ARCHS4 Coexpression,395;Enrichr Queries,251;GTEx Coexpression,709	SLC46A3,ERRFI1,ROBO4,CDKN1A,CXCL8,ITGB3,IRS2,CBLB,PEAR1,ETS2,DUSP10,CCRL2,TCP11L2,SH3BGRL2,SPX,UPP1,JUNB,DUSP5,KLF13,NCOA3,HEG1,TSC22D3,ARRDC3,BTN3A3,ELOVL7,SERPINB8,RAB32,SLC7A5,ELF1,SLFN11,IRF1,DDIT4,CDC42EP3,TRIB3,HECA,BCAT1,KDM7A,DDR2,HBEGF,BEX4,PPP1R15A,SLFN5,AKNA,PTGS2,NDRG1,IFI16,ZNF827,FAM241A,S1PR1,LRIG1,HMOX1,MFAP3L,GDF15,SIAH2,KLHL24,KLF4,BMP6,VEGFA,ISG20,NEDD4,BHLHE40,MXD1,LAT,YPEL2
gene_set_query	352	ZNF385D	452.3	ARCHS4 Coexpression,289;Enrichr Queries,928;GTEx Coexpression,140	CCDC122,PID1,ECM2,CXCL8,ITGB3,ZBTB20,FRY,SYNE1,CALB1,SH3BGRL2,PXDC1,SPX,THSD7A,IL13RA2,DACT1,GRID2,NCOA3,PDE4D,LRRC49,BGN,KCNK15,ANK2,ELOVL7,SERPINB8,GEM,KCTD8,SELENOM,COL21A1,SHANK2,DDR2,INTU,SEMA3A,PDGFA,AKAP6,PTGS2,HDAC9,CAMSAP2,MTHFD1L,FLRT2,MAP2,PRDM16,LRIG1,MFAP3L,NTNG2,SYT1,ZBTB10,ZNF804A,LRP1B,NR4A2,COL5A1,BHLHE40,FGF13,YPEL2
gene_set_query	353	TMF1	453	ARCHS4 Coexpression,702;GTEx Coexpression,204	SLFN5,DYRK3,FAM114A2,ZBTB20,JMJD1C,CFAP300,CHD2,RNFT1,SLC7A11-AS1,XRRA1,PMS1,ZNF165,PNPLA8,SWT1,GFPT1,SOX30,LCA5L,DNAJC3,KCNU1,UFM1,TBL2,CCPG1,DNAJC10,CLIP4,CLDN12,SEC24D,YPEL5,ZSCAN29
gene_set_query	354	SPI1	453.2	Literature ChIP-seq,81;ARCHS4 Coexpression,694;ENCODE ChIP-seq,90;Enrichr Queries,1256;ReMap ChIP-seq,214;GTEx Coexpression,384	CPNE8,WDSUB1,CBLB,MILR1,LGALS3,FTH1,C3AR1,HOXA1,ZFPL1,JUNB,SEPHS2,SEC63,ZNF165,SYTL1,GOLPH3L,DDX10,AP1AR,GTPBP2,THAP2,BCAN,PLPP5,DDIT4,TRIM16,ATF6,ATF3,OPTN,ATF4,ZNF397,ZNF396,LINC01094,STC2,CEP70,ST8SIA4,HIVEP1,HMOX1,SLAMF7,ZSCAN12,PIP5K1B,NRBF2,N4BP2,PCK2,NTNG2,EDEM1,SLC33A1,EIF2AK3,EAF2,OSGIN1,NMI,AKR1B10,TNFSF9,MKX,CPEB2,ARHGAP9,CDKN1A,TRAM1,BTG1,CATSPER2P1,ZFAND2A,N4BP2L1,HERPUD1,ZCWPW1,SLC2…
gene_set_query	355	FLI1	453.3	Literature ChIP-seq,130;ARCHS4 Coexpression,665;ENCODE ChIP-seq,117;Enrichr Queries,1166;ReMap ChIP-seq,286;GTEx Coexpression,356	SAMD9L,NCF2,ZFAND3,GCC1,BACH1,BEST1,RAB43,ZFP36,FTH1,CCRL2,C3AR1,ZFPL1,ACAD11,CCDC163,JUNB,HES7,STARD4,PHYKPL,HARBI1,CSGALNACT2,SYTL1,DDX10,AP1AR,NEAT1,ATG13,THAP2,LZTFL1,OSCAR,ADAM17,ACAP1,SPATA17,SELENOS,DDIT3,DNAJB11,TSSK6,TRIB3,MALAT1,RBCK1,TRIM16,NUPR1,PPIB,SQSTM1,ATF6,ATF3,ATF4,ZSCAN29,CD274,ZCCHC7,AKNA,ABHD4,SLC1A4,NDRG1,KRCC1,ASIC4,FAM83F,OARD1,UBC,ZSCAN10,ST8SIA4,EIF4EBP1,ZSCAN12,SLAMF7,…
gene_set_query	356	ZNF333	454	ARCHS4 Coexpression,234;Enrichr Queries,202;GTEx Coexpression,926	CCDC122,CDKN1A,CEP120,JMJD1C,ZBTB20,DNHD1,TMEM182,FRY,CHD2,SYNE1,LGALS3,HEY1,FTH1,LIPH,ZNF841,JUNB,TGIF1,KDM6B,SLC38A1,BTN3A1,NCOA3,TSC22D3,CSGALNACT2,ARRDC3,PLA2G4C,NEAT1,SERPINB8,ERN1,SPATA17,IRF1,DDIT4,CDC42EP3,MALAT1,HECA,TLCD1,PPARA,ATF6,SQSTM1,ATF3,DDR2,ZNF397,PPP1R15A,SLFN5,INTU,TULP3,PDGFA,FTX,SPATA4,NDRG1,ATXN1,MXI1,LRIG1,HMOX1,KANSL1L,ZNF383,ABCA5,CBX4,MAP1LC3B2,BCDIN3D,KLHL24,VEGFA,ZNF…
gene_set_query	357	HOXD8	455	ARCHS4 Coexpression,275;Enrichr Queries,827;GTEx Coexpression,263	CDKN1A,ROBO4,CEP120,PEAR1,PANX2,ADAMTS5,LGALS3,THBD,AMMECR1L,HEY1,GRB10,HOXA1,CUBN,FOXD1,NCOA3,ARAP2,SERPINB8,LCA5L,RCN1,HOXB9,CANX,HOXB8,ATP6V0D2,ATF3,DDR2,DLX2,PARM1,NTN4,TULP3,NDRG1,FLRT2,ABI3BP,FAM241A,LRIG1,KIAA0319,CTHRC1,EVC2,ANGPT4,GDF15,RAB39B,KLF4,BHMT,COL5A1,BHLHE40,HOXD4,PTX3,HOXD3,FERMT2,NFE2L1
gene_set_query	358	RAG1	456.7	ARCHS4 Coexpression,472;Enrichr Queries,578;GTEx Coexpression,320	CCDC122,TENM1,ROBO4,SAMD9L,CDKN1A,ITGB3,ZBTB20,IRS2,IL1RAP,SYNE1,LGALS3,SCN9A,JUNB,PDIA3,ZHX2,PLEKHG1,KLF13,RSAD2,PHYKPL,SLC2A10,HEG1,NCOA3,PRSS16,BTN3A3,SERPINB8,LZTFL1,SLFN11,IRF1,DDIT4,RUBCNL,HECA,PPIB,ATF3,DDR2,CD274,ZCCHC7,PARM1,NTN4,ITPR2,PTGS2,HDAC9,EGFR,HSP90B1,UBE2J1,IFI16,LINC00638,TIFA,LRIG1,S1PR1,HMOX1,FYN,IDH1,EDEM1,LRP1B,NR4A2,IL6,COL5A1,BHLHE40,STT3A,NIT1
gene_set_query	359	CGGBP1	457	ARCHS4 Coexpression,266;GTEx Coexpression,648	ZNF397,TRAM1,ITGB3,CEP120,ZFAND1,KRCC1,LINC00638,SH3BGRL2,SPX,TBC1D15,MFAP3L,EVC2,KLF13,SIAH2,FNDC3B,LYSMD3,ELOVL7,BMP6,SPCS3,ELF1,SLFN11,GNAQ,CREBRF,ZNF558,TCEA1,UGDH-AS1,BIRC2
gene_set_query	360	FEV	458	ARCHS4 Coexpression,126;Enrichr Queries,1155;GTEx Coexpression,93	ERO1B,CEP126,CDKN1A,ZSCAN12P1,ICA1,SEC61A1,CALB1,GMPPA,SCN9A,PGM3,PGPEP1,FOXD3,FOXD1,SSR4,FBXO16,NCOA3,ETV5,EML5,ARC,PLPP5,IRF1,DDIT4,RBKS,ATF3,DDR2,BEX4,DDC,DLX2,BEX2,PARM1,FICD,C2CD4A,HSD17B14,ERLEC1,ASIC4,ZNF827,PRDM16,TMEM208,APOD,NLRP1,RAI2,SEC11C,GDF15,MOCOS,DNAJC12,FMO4,KLF4,SYT7,TTC39A,NR4A2,TMIE,BHLHE40,NEURL1,CYSTM1,SEC24D
gene_set_query	361	HES1	460.3	ARCHS4 Coexpression,1403;Enrichr Queries,151;ReMap ChIP-seq,108;GTEx Coexpression,179	ERRFI1,PID1,JMJD1C,IRS2,KLHDC7B,CLDN1,FGF2,ETS2,LGALS3,ZFP36,FTH1,JUNB,SLC38A1,ARRDC3,ALG2,FRMD4B,CGRRF1,GEM,MYCL,DDIT4,PRR16,TRIB3,CCNO,ATF3,USP53,IL20RB,PDGFA,NDRG1,PCBP3,HMOX1,PMAIP1,N4BP2,KIAA0319,EXPH5,NGFR,ARHGEF35,JUND,GADD45A,TINCR,B3GALT5,GFAP,NR4A2,LACC1,BHLHE40,GJB5,MAFF,NFE2L2,CCDC122,CDKN1A,BTG1,RND3,CXCL2,HERPUD1,MCEE,CASP5,HEY1,CTSL,CASP4,SEC61B,TGIF1,DUSP5,ANXA3,NCOA3,TSC22D3,ABCC…
gene_set_query	362	ZNF396	461.3	ARCHS4 Coexpression,931;Enrichr Queries,50;GTEx Coexpression,403	OSCP1,CEP126,CCDC122,CALCOCO1,CXCL8,NCF2,ICA1,N4BP2L1,CBLB,FRY,BBC3,CLGN,SYNE1,MILR1,RAB43,SEC61A1,CASP5,FTH1,RPS6KA2,TCP11L2,SMIM14,DUSP5,GABARAPL1,RSAD2,ANXA3,NCOA3,TSC22D3,PDE4D,ARRDC3,PLA2G4C,NEAT1,SERPINB8,KLF15,LZTFL1,PARP8,RAB32,IQCN,SPATA17,BBS12,DDIT4,HECA,TLR6,BBOF1,NUPR1,ALPK1,ATF6,CFAP53,ZNF554,ATF3,JDP2,ZNF674,DDR2,ZNF397,SLFN5,DLX2,NLRC4,KRCC1,NDRG1,ATP6AP1L,LRIG1,HMOX1,ZNF425,ARSD,…
gene_set_query	363	TEAD4	462	Literature ChIP-seq,61;ARCHS4 Coexpression,1092;ENCODE ChIP-seq,67;Enrichr Queries,270;ReMap ChIP-seq,113;GTEx Coexpression,1169	ERRFI1,LGALS3,CCDC91,FTH1,FAM110B,FBXO4,JUNB,SLC12A8,HES7,CUBN,PRKAB2,ARRDC3,FNDC3B,KCNK15,ANK2,GTPBP2,EML5,HOXB9,MTHFD2,DDIT3,DDIT4,LUCAT1,TRIB3,FLYWCH1,HOXB8,OPTN,ATF3,ATF4,ZSCAN29,BEX4,INTU,PDGFA,UBE2J1,MTDH,STC2,ZSCAN10,HIVEP1,HMOX1,MOV10L1,ZSCAN12,PIP5K1B,EXPH5,JUND,ABCA5,GADD45A,SIAH2,EDEM1,EDEM2,PYCR1,LARP6,EIF1,MKX,HOXD3,FERMT2,TENM1,CDKN1A,TRAM1,ZFAS1,MIA2,BBC3,MAP1LC3B,AIFM2,EFCAB2,SH3B…
gene_set_query	364	EBF1	463.2	ARCHS4 Coexpression,569;ENCODE ChIP-seq,105;Enrichr Queries,948;ReMap ChIP-seq,268;GTEx Coexpression,426	SLC46A3,PID1,JMJD1C,CBLB,KLHDC7B,GCC1,ZSCAN31,LIPH,NAMPT,FBXO4,HOXA1,THSD7A,JUNB,STARD4,PHYKPL,ALG5,ALG2,SYTL1,ANK2,MYL5,DDIT4,PFN4,GSAP,ATF6,EIF1B,ATF3,SHMT2,C2CD4A,SLCO5A1,UBE2J1,FLRT2,MAP2,ST8SIA4,SLAMF7,HMOX1,DYM,PCK2,ZBED3,XBP1,JUND,SIAH2,EDEM1,PDE2A,EDEM2,EIF2AK3,PYCR1,DCLK2,EIF1,LACC1,TNFSF9,HBP1,CDKN1A,ECM2,SH3KBP1,ZFAND2A,PEAR1,HERPUD1,ZCWPW1,AIFM2,TCP11L2,DUSP5,ZHX2,NCOA3,LRRC49,BGN,SER…
gene_set_query	365	ZBTB32	464.3	ARCHS4 Coexpression,165;Enrichr Queries,344;GTEx Coexpression,884	SAMD9L,CDKN1A,FCMR,SH3KBP1,DNHD1,FCRLA,LGALS3,ZFP36,CCRL2,SMG7-AS1,UPP1,JUNB,KDM6B,DUSP5,KLF13,RSAD2,NCOA3,TRAF1,COX6B2,GEM,SLC7A5,EID3,ACAP1,IRF1,DDIT4,RUBCNL,PFN4,HECA,BCAT1,CFAP53,ATF3,DDR2,HBEGF,CD274,PRKAR2A-AS1,GLRX,SPATA4,PTGS2,NDRG1,RELB,IFI16,TIFA,LRIG1,MOV10L1,SLAMF7,HMOX1,PMAIP1,CD55,GDF15,TNFRSF9,EDEM1,EIF2AK3,KLF4,ISG20,NR4A2,IL6,TBL2,PSAT1,BHLHE40,TNFSF9,ACTL10,IL18R1
gene_set_query	366	SPIB	465.8	ARCHS4 Coexpression,449;Enrichr Queries,770;ReMap ChIP-seq,130;GTEx Coexpression,514	CCDC122,FCMR,CDKN1A,BTG1,SH3KBP1,NCF2,RNF19B,CBLB,SLC7A11,SAT1,HERPUD1,FCRLA,ZCWPW1,LGALS3,ZFP36,KYNU,CCRL2,PEA15,RASSF6,HOXA1,SEC61B,JUNB,TMC3-AS1,KDM6B,DUSP5,ZHX2,TMEM150A,RSAD2,NCOA3,CCDC113,ALG2,WIPI1,TRAF1,NEAT1,KMO,SERPINB8,DLGAP1-AS2,DLGAP1-AS1,ACAP1,MTHFD2,IRF1,DDIT4,CANX,RUBCNL,SMCR8,HECA,TLCD1,ST6GALNAC4,ZNF554,RHOQ,KDM7A,ATF3,ZNF674,FTL,ZCCHC7,CD274,CTF1,AKNA,SLC41A2,ITPR2,GLRX,PTGS2,U…
gene_set_query	367	ZNF277	466	ARCHS4 Coexpression,1272;Enrichr Queries,71;GTEx Coexpression,55	CCDC122,CDKN1A,BTG1,CXCL8,PYROXD1,ZFAND3,ZFAS1,JMJD1C,IRS2,CBLB,ZFAND1,RND3,SEC61A1,FTH1,NAMPT,FBXO4,SMIM14,TGIF1,DUSP5,GABARAPL1,SLC38A1,NCOA3,TSC22D3,ARRDC3,TFE3,SERPINB8,PJA2,SLC7A5,ELF1,DNAJC1,MTHFD2,DDIT4,HECA,ATF6,GAS5,SQSTM1,ATF3,OPTN,MCPH1,DDR2,ZCCHC7,CEBPB,SLC16A1-AS1,GLRX,NDRG1,MTDH,RNF113A,NFIL3,DNAJB4,TIFA,MXI1,LRIG1,DYM,PMAIP1,DNAJB9,FYN,N4BP2,CD55,TBC1D15,ZNF383,GADD45A,GDF15,EDEM1,…
gene_set_query	368	ZNF621	468.3	ARCHS4 Coexpression,304;Enrichr Queries,880;GTEx Coexpression,221	ERRFI1,CCDC122,TRAM1,CDKN1A,FKBP14,ZBTB20,JMJD1C,CBLB,TMEM182,SLC7A11,CHD2,FGF2,DUSP10,RPS6KA2,KYNU,DSE,EFCAB2,AZI2,NCOA3,FNDC3B,ABCC9,SERPINB8,RCN1,DDIT4,UGDH-AS1,PPARA,ALPK1,ZNF674,DDR2,TMEM45A,ZNF397,SLFN5,INTU,KCNE4,XIAP,ITPR2,EGFR,ARHGAP12,ATXN1,LRIG1,PMAIP1,SRGAP1,ZNF383,LCA5,KLHL24,VEGFA,UFM1,FER,XPOT,NEDD4,BHLHE40,DNAJC10,TCEA1,FGF13,ULBP1,CPEB2
gene_set_query	369	SRF	470	Literature ChIP-seq,103;ARCHS4 Coexpression,1240;ENCODE ChIP-seq,96;Enrichr Queries,315;ReMap ChIP-seq,255;GTEx Coexpression,811	SLC46A3,ERRFI1,ZFAND3,NRL,RNF19B,JMJD1C,IRS2,GCC1,ETS2,ZFP36,NAMPT,CCRL2,TOM1,FBXO4,ZFPL1,DUS4L,AZI2,JUNB,HES7,TSPYL2,PRKAB2,FBXO16,GPT2,GOLPH3L,DDX10,SHISA4,NEAT1,GTPBP2,GEM,CCNB1IP1,OSCAR,BTC,ERN1,BCAN,SELENOM,ARC,SELENOS,DDIT4,DNAJB11,PFN4,MALAT1,FLYWCH1,ALPK1,PPIB,SQSTM1,ATF3,ATF4,ZCCHC7,CD274,FICD,SEL1L,SLC1A4,NDRG1,ARHGAP12,EPB41L5,HMBOX1,ATXN1,ATG101,ZSCAN10,UBC,TBC1D15,SDF2L1,JUND,CBX4,HS…
gene_set_query	370	PAX5	470.2	ARCHS4 Coexpression,321;ENCODE ChIP-seq,64;Enrichr Queries,1179;ReMap ChIP-seq,290;GTEx Coexpression,497	FCMR,CDKN1A,SH3KBP1,KLHDC7B,CLDN1,PTPDC1,BBC3,HERPUD1,FCRLA,ZCWPW1,SEC61A1,ZFP36,NAMPT,FBXO4,JUNB,HES7,KDM6B,SLC30A7,DUSP5,ZHX2,KLF13,NCOA3,TRAF1,NEAT1,IQCN,VMAC,UGDH,ACAP1,HEATR5A,IRF1,DDIT4,RUBCNL,TRIB3,MALAT1,TLCD1,SQSTM1,ST6GALNAC4,CFAP53,ATF3,SHANK2,BIRC2,ATF4,FTL,DDR2,ZCCHC7,PXK,AKNA,LIN37,CEBPG,SPATA4,PTGS2,HDAC9,EGFR,UBE2J1,SEL1L3,AMN1,XRRA1,TIFA,UBC,PRDM16,ZNF747,LRIG1,S1PR1,SLAMF7,PMAIP…
gene_set_query	371	L3MBTL4	470.5	ARCHS4 Coexpression,519;GTEx Coexpression,422	CCDC122,INTU,KCNE4,IL20RB,TMEM182,CLDN1,NKPD1,SEC61A1,FAM83F,OARD1,EXPH5,LINC00174,ZNF383,PLA2G4C,TINCR,KRT10,KLF4,CYP39A1,MYCL,ZNF70,SPATA17,XKR9,ADGRF4,ZNF554,ARHGEF5,ZNF674,TMEM45A
gene_set_query	372	TSC22D1	472	ARCHS4 Coexpression,379;Enrichr Queries,208;GTEx Coexpression,829	ERRFI1,CDKN1A,BTG1,IRS2,RND3,ETS2,HERPUD1,LGALS3,MAP1LC3B,ZFP36,FTH1,SH3BGRL2,SPX,JUNB,ZNF587B,DUSP5,GABARAPL1,SLC38A1,NCOA3,TSC22D3,ARRDC3,ELOVL7,SERPINB8,PJA2,GABRG1,ARMCX3,BCAN,DNAJC6,IRF1,DDIT4,SQSTM1,EIF1B,ATF3,ATF4,DDR2,BEX4,PPP1R15A,CEBPB,ATP1A2,SLC3A2,NDRG1,HSP90B1,NFIL3,MAP2,MXI1,UBC,LRIG1,APOD,MFAP3L,JUND,HSPA5,GADD45A,GDF15,IDH1,EDEM2,LCA5,DCLK2,KLF4,PNRC1,EIF1,VEGFA,TTLL7,PSAT1,GNAQ,B…
gene_set_query	373	HOXA9	474.5	ARCHS4 Coexpression,745;Enrichr Queries,517;ReMap ChIP-seq,223;GTEx Coexpression,413	CPNE8,CEP126,FCGBP,ERRFI1,FCMR,RAPH1,NRL,CBLB,IRS2,CLDN1,ETS2,RAB43,LGALS3,ZFP36,HOXA1,JUNB,SEC63,FBXO16,BCAN,HOXB9,SLFN11,CEBPB-AS1,HECW1,DDIT4,NUPR1,HOXB8,ATF3,PXK,FAM114A2,IL20RB,NDRG1,UBE2J1,SEL1L3,ZNF703,PRDM16,DYM,PMAIP1,APOD,LONRF1,EXPH5,ZBED3,XBP1,RHBDD1,ZBTB10,EAF2,TRPV3,TNFRSF10B,DNAJC12,TINCR,NMI,NR4A2,IL6,SLC6A9,COL5A1,DNAJC10,BHLHE40,LINC00942,HOXD4,HOXD3,CPEB2,HOXD8,CDKN1A,ITGB3,CXC…
gene_set_query	374	HIVEP3	475	ARCHS4 Coexpression,397;Enrichr Queries,469;GTEx Coexpression,559	ERRFI1,CDKN1A,ZBTB20,RNF19B,IRS2,CLDN1,NKPD1,ETS2,SYNE1,DUSP10,RPS6KA2,ACP7,C3AR1,JUNB,KDM6B,DUSP5,NCOA3,HEG1,PDE4D,ARAP2,FNDC3B,TRAF1,SERPINB8,GEM,ETV5,SLC7A5,ADGRF4,DDIT4,ARHGEF2,ARHGEF5,ATF3,SHANK2,TMEM45A,DDR2,HBEGF,PPP1R15A,CD274,CEBPB,IL20RB,ITPR2,PTGS2,NDRG1,HDAC9,RELB,ATXN1,PRDM16,LRIG1,FYN,FCGR1A,EXPH5,GDF15,TINCR,KRT10,KLF4,TMEM154,SPSB1,COL5A1,GJB5,BHLHE40
gene_set_query	375	NKX31	475.5	ARCHS4 Coexpression,409;GTEx Coexpression,542	TENM1,RWDD2A,RPLP0P2,ICA1,PDGFA,ZBTB20,MIA3,SPATA4,NDRG1,HERPUD1,ZNF827,LIPH,PGM3,SLC16A8,KCNJ2,SEC11C,STYK1,SYTL1,ZBTB10,BCDIN3D,SYT7,PLPP5,SPATA17,NUPR1,RNF185
gene_set_query	376	SP2	477	ARCHS4 Coexpression,832;ENCODE ChIP-seq,92;Enrichr Queries,358;ReMap ChIP-seq,235;GTEx Coexpression,868	SLC46A3,NCF2,ZFAND3,CEP120,ZBTB20,NRL,TREML3P,IRS2,CBLB,ETS2,HDDC3,EPB41L4A-AS1,RAB43,ZFP36,AMMECR1L,ZSCAN31,MPC1,SESN2,TOM1,JUNB,SEPHS2,PSPH,PRKAB2,STARD4,LINC02273,ALG5,ENTPD7,GOLPH3L,AP1AR,LZTFL1,OSCAR,ERN1,VMAC,ACAP1,RRAGC,MTHFD2,DDIT3,DNAJB11,DDIT4,ZNF438,LUCAT1,PFN4,MALAT1,HECA,FLYWCH1,PPIB,ZNF554,ATF3,ATF4,FTL,AKNA,FICD,SEL1L,HSP90B1,ATG101,ZSCAN10,HIVEP1,ZSCAN12,ZNF425,EXPH5,SDF2L1,JUND,C…
gene_set_query	377	HOXA4	477	ARCHS4 Coexpression,174;Enrichr Queries,439;GTEx Coexpression,818	ERRFI1,CDKN1A,HSPB8,LMOD1,IRS2,CXCL3,CXCL2,ADAMTS5,HEY1,HOXA1,JUNB,PSPH,FOXD1,NCOA3,SHISA4,SERPINB8,BTC,SELENOM,ARC,HOXB9,DDIT4,NUPR1,HOXB8,ATF3,ATF4,DDR2,CEBPB,CTF1,NNMT,FAM114A2,SEMA3A,PTGS2,HDAC9,EGFR,FLRT2,STC2,PRDM16,ZNF703,LRIG1,SH3BGR,NGFR,GDF15,GADD45A,TPBG,STAC3,FMO4,KLF4,FBXO30,COL5A1,MAFG,BHLHE40,PTX3,HOXD4,HOXD3,FERMT2,HOXD8
gene_set_query	378	ZKSCAN7	477.5	ARCHS4 Coexpression,683;GTEx Coexpression,272	ZNF397,ZNF396,ZNF383,TIGD7,LRRC49,EDEM2,CEP120,BCDIN3D,KRT34,NLRC4,MIR635,ZNF70,SPATA17,FAM86B3P,LINC00638,ZSCAN12,PFN4,TMEM39A,RBCK1,UGDH-AS1,PCDH1,ZNF554,ZNF674,NFE2L1
gene_set_query	379	NR5A2	480.5	ARCHS4 Coexpression,953;Enrichr Queries,728;ReMap ChIP-seq,236;GTEx Coexpression,5	ERO1B,ERRFI1,FCMR,CLDN1,ETS2,LGALS3,LIPH,RASSF6,GRB10,LINC00536,JUNB,SEC63,CA13,STARD4,SPINK1,ALG5,ALG2,KCNK15,BHLHA15,GTPBP2,ERN1,PLPP5,SELENOM,DDIT4,NUPR1,LINC00520,ZNF554,CCNO,ATF3,SEL1L,UAP1,FLRT2,PRDM16,EIF4EBP1,ARSD,N4BP2,XBP1,IFITM10,CBX4,SIAH2,SLC33A1,EIF2AK3,SNHG8,OSGIN1,PYCR1,CYP4F11,NR4A2,OCLN,BHLHE40,STT3A,MIR3189,SRPRB,HBP1,RNF185,CDKN1A,PLEKHF1,CXCL8,IL24,ICA1,RND3,CXCL2,LARP1B,HERP…
gene_set_query	380	MNT	481.3	ARCHS4 Coexpression,984;Enrichr Queries,72;ReMap ChIP-seq,148;GTEx Coexpression,721	ERRFI1,NCF2,NRL,ZBTB20,TREML3P,IRS2,ETS2,RAB43,LGALS3,ZFP36,MPC1,FTH1,SESN2,ZFPL1,JUNB,HES7,SLC38A1,GABARAPL1,ARRDC3,KCNK15,NEAT1,RAB32,CEBPB-AS1,DDIT3,DDIT4,TRIB3,MALAT1,HECA,FLYWCH1,ALPK1,SQSTM1,ATF3,ATF4,AKNA,SHMT2,SLC1A5,NDRG1,ATXN1,ZNF703,UBC,HIVEP1,HMOX1,NLRP1,PCK2,NTNG2,IFITM10,SDF2L1,JUND,CBX4,GADD45A,PYCR1,KLHL24,EIF1,NR4A2,MAFG,OSTC,BHLHE40,MAFF,MIR3189,ACTL10,MXD1,LAT,NFE2L1,ARHGAP9,CD…
gene_set_query	381	ZNF224	482.3	ARCHS4 Coexpression,298;Enrichr Queries,532;GTEx Coexpression,617	CCDC122,JMJD1C,ZBTB20,IRS2,TMEM182,CHD2,SYNE1,SEC61A1,KYNU,JUNB,DUSP5,SLC38A1,BTN3A1,NCOA3,ARRDC3,ABCC9,NEAT1,SERPINB8,ELF1,DDIT4,CDC42EP3,SMCR8,MALAT1,HECA,ALPK1,ZNF674,ATF3,NSMAF,TMEM45A,ZNF397,PPP1R15A,ZCCHC7,SLFN5,INTU,KCNE4,ITPR2,ZBTB41,ATXN1,IFI16,LRIG1,ZSCAN12,ZNF468,ZNF383,ABCA5,GDF15,TNFRSF10B,PYCR1,KLHL24,VEGFA,FER,NEDD4,BHLHE40,NEURL1,DNAJC10,CREBRF,HBP1,MXD1,FGF13,ZNF773,NFE2L1
gene_set_query	382	OSR1	482.5	ARCHS4 Coexpression,607;GTEx Coexpression,358	EVC2,PID1,ECM2,FOXD1,ITGB3,HEG1,BGN,LMOD1,KCNK15,GEM,SELENOM,COL5A1,RAB23,ABI3BP,MFAP2,COL21A1,PXDC1,ZNF469,QSOX1,FERMT2,PPIC,CTHRC1,DDR2
gene_set_query	383	SOX4	482.7	ARCHS4 Coexpression,635;Enrichr Queries,273;GTEx Coexpression,540	ERRFI1,CDKN1A,BTG1,ZFAS1,IRS2,RND3,ETS2,LGALS3,SEC61A1,EDNRA,ZFP36,FTH1,FAM110B,GDAP1L1,THSD7A,ZNF841,JUNB,SLC30A7,TGIF1,DUSP5,SLC38A1,ANXA3,NCOA3,TSC22D3,LRRC49,ARRDC3,TENT5A,SERPINB8,SLC7A5,MTHFD2,IRF1,DDIT4,HECW1,GAS5,ATF3,DDR2,HBEGF,PLEKHH2,CEBPB,DLX2,PTGS2,NDRG1,NFIL3,MAP2,LRIG1,HMOX1,PMAIP1,EVC2,JUND,HSPA5,GADD45A,GDF15,SNHG8,KLF4,PNRC1,VEGFA,NR4A2,COL5A1,MFAP2,BHLHE40,TRIM36,HOXD3,EEF1AKMT3
gene_set_query	384	TEAD3	483	ARCHS4 Coexpression,522;Enrichr Queries,560;GTEx Coexpression,367	ERRFI1,CALCOCO1,CDKN1A,HSPB8,LMOD1,IRS2,RND3,ETS2,SEC61A1,ZFP36,QSOX1,JUNB,TGIF1,KDM6B,DUSP5,UNC5B,NCOA3,HEG1,BGN,SERPINB8,GEM,BTC,SLC7A5,SELENOM,IRF1,DDIT4,ATF3,ATF4,DDR2,HBEGF,CEBPB,CTF1,SEMA3A,SLC1A5,NDRG1,EGFR,RAB23,STC2,MICALL1,LRIG1,CTNNA1,HMOX1,PCDH1,EVC2,GADD45A,GDF15,RAB39B,PYCR1,KLF4,VEGFA,COL5A1,BHLHE40,MAFF,FERMT2,F2RL2,NFE2L1
gene_set_query	385	PAX9	484	ARCHS4 Coexpression,477;Enrichr Queries,589;GTEx Coexpression,386	ERRFI1,CDKN1A,CRYBG1,SOWAHC,HSPB8,LMOD1,SLC7A11,LGALS3,LINC00536,HOXA1,LINC01269,TGIF1,DUSP5,FOXD3,FOXD1,UNC5B,NCOA3,GOLPH3L,PRSS16,SERPINB8,SLC7A5,DDIT4,HECA,TRIM16,ATF3,ARHGEF5,DDR2,DLX2,IL20RB,PTGS2,SLC7A1,EGFR,SCEL,STC2,PRDM16,LRIG1,E2F7,SPRR2D,CDKN2B,GDF15,MOCOS,FMO4,KLF4,SOX30,NR4A2,TTC9,EPGN,COL5A1,MYO5B,BHLHE40,GJB5,S100P,HOXD8,CAPS,NFE2L2
gene_set_query	386	ZNF114	484.3	ARCHS4 Coexpression,944;Enrichr Queries,214;GTEx Coexpression,295	ERRFI1,CCDC122,CDKN1A,CXCL8,NCF2,SLC7A11,VLDLR,SLC4A5,SEC61A1,EFCAB2,UPP1,CHAC1,SLC12A8,PSPH,PDIA3,DUSP5,ZNF165,PLEKHG1,KLF13,ANXA3,NCOA3,GPT2,ARAP2,ELOVL7,SERPINB8,SLC7A5,DDIT3,CANX,DDIT4,MT1F,TRIB3,CDH15,ARHGEF2,ZNF554,ZNF528-AS1,ATF3,ZNF674,TMEM45A,HBEGF,PARM1,LAMA1,SLC1A4,PTGS2,NDRG1,HDAC9,HSP90B1,STC2,LRIG1,HMOX1,PMAIP1,CTHRC1,IL32,SYT1,GDF15,AKR1C3,SNX22,MERTK,KLF4,LRP1B,VEGFA,FRAS1,COL5A1,…
gene_set_query	387	BHLHE41	484.5	ARCHS4 Coexpression,146;GTEx Coexpression,823	BEX4,PXK,CEBPB,HSPB8,ITPR2,IRS2,ATP1A2,PEA15,C3AR1,FCGR1A,PLA2G4C,STAC3,DCLK2,SHISA4,MERTK,LARP6,LRP1B,GFAP,TTLL7,TXLNB,DNAJC6,MDGA2,CRYAB,TRIM54,OTUD1,NFE2L1,JDP2,BCL2L2,RHOQ,HBEGF
gene_set_query	388	ZNF555	485.7	ARCHS4 Coexpression,993;Enrichr Queries,95;GTEx Coexpression,369	ERRFI1,CCDC122,CDKN1A,BTG1,FBXO25,ZBTB20,JMJD1C,SLC7A11,SYNE1,SEC61A1,ZFP36,CCDC91,DUSP10,SESN2,EFCAB2,SMG7-AS1,TCP11L2,UPP1,SMIM14,TGIF1,KDM6B,GABARAPL1,SLC38A1,FBXW10,NCOA3,TSC22D3,PDE4D,ARRDC3,PLA2G4C,SERPINB8,ETV5,LCA5L,DDIT3,IRF1,DDIT4,PFN4,TRIB3,HECA,BCAT1,SQSTM1,ZNF554,ATF3,KDM7A,ZNF674,ZSCAN29,DDR2,PPP1R15A,INTU,GDPD1,PRKAR2A-AS1,HDAC9,ATXN1,ERICH2,XRRA1,MXI1,LRIG1,ZSCAN12,PMAIP1,ZNF468,U…
gene_set_query	389	THAP2	485.7	ARCHS4 Coexpression,440;Enrichr Queries,47;GTEx Coexpression,970	ERRFI1,CDKN1A,BTG1,CXCL8,ZBTB20,JMJD1C,IRS2,SLC7A11,CXCL3,RND3,ETS2,ZFP36,DUSP10,NAMPT,CCRL2,CHAC1,JUNB,PSPH,KDM6B,DUSP5,GRID2,RSAD2,NCOA3,TSC22D3,PDE4D,LRRC49,ARRDC3,FNDC3B,TENT5A,CGRRF1,KMO,SERPINB8,GCNA,GEM,KCTD8,THAP5,DDIT3,IRF1,DDIT4,CDC42EP3,HECA,EIF1B,ATF3,KDM7A,DDR2,HBEGF,PPP1R15A,BEX4,CEBPB,BEX2,SLCO5A1,PTGS2,KRCC1,ZBTB41,NFIL3,MAP2,DNAJB4,MXI1,LRIG1,DNAJB9,PMAIP1,CD55,GADD45A,GDF15,ZBTB…
gene_set_query	390	PTF1A	486	ARCHS4 Coexpression,95;Enrichr Queries,1353;GTEx Coexpression,10	GABRB3,ERO1B,ZFAND2A,MT1M,ICA1,CXCL3,LARP1B,HERPUD1,SEC61A1,ODR4,SERP1,PGM3,GRB10,SPX,SEC61B,SEC63,FOXD3,SPINK1,SSR4,SLC2A10,NCOA3,ALG5,SSR3,ALG2,PRSS16,BHLHA15,NGF,ERN1,DNAJC3,UGDH,PLPP5,ARC,BCAT1,ATF3,SHANK2,DLX2,HM13,SLC43A1,SEL1L,UAP1,TMEM125,CBS,PRDM16,TIFA,EIF4EBP1,DNAJB9,DYM,N4BP2,XBP1,GADD45A,SLC33A1,MOCOS,EIF2AK3,SYVN1,SNHG8,PYCR1,KLF4,NR4A2,SPCS3,ADM2,BHLHE40,PDCD4,SRPRB,TMEM39A,EEF1AKM…
gene_set_query	391	ZNF585B	486.3	ARCHS4 Coexpression,261;Enrichr Queries,213;GTEx Coexpression,985	CEP126,ERRFI1,CCDC122,CDKN1A,BTG1,CXCL8,RPLP0P2,IRS2,TMEM182,SLC7A11,SLC4A5,SYNE1,LAMP3,FTH1,KYNU,TCP11L2,CHAC1,ZNF841,PGPEP1,KDM6B,DUSP5,GABARAPL1,TIGD7,NCOA3,TSC22D3,PDE4D,ARRDC3,ABCC9,SERPINB8,EML5,SLC7A5,DDIT4,TSSK6,HECA,NUPR1,ALPK1,ZNF528-AS1,DDR2,TMEM45A,SLFN5,INTU,KCNE4,ZNF391,ATP10D,NDRG1,ATXN1,ZNF827,FLRT2,STC2,LRIG1,ZSCAN12,HMOX1,PMAIP1,FYN,ZNF468,WDR17,ZNF383,GDF15,WDR19,KLHL24,KLF4,PN…
gene_set_query	392	RARB	488.8	Literature ChIP-seq,102;ARCHS4 Coexpression,290;Enrichr Queries,889;GTEx Coexpression,674	ZFAND3,ZBTB20,RNF19B,IRS2,CBLB,GCC1,IL1RAP,LAMP5,EDNRA,C3AR1,SEC63,FBXO16,ANK2,NEAT1,SELENOM,ADAM17,ACAP1,DNAJB11,HECW1,TSSK6,MALAT1,PPIB,ATF3,ATF4,ABHD4,UAP1,CAMSAP2,FLRT2,PRDM16,MOV10L1,ZSCAN12,SRGAP1,PRPH,NGFR,XBP1,SYT1,EDEM1,ZBTB10,EAF2,PYCR1,KLHL24,FBXO30,NR4A2,BMP3,AKR1B10,XKR9,COL5A1,OSTC,BHLHE40,FERMT2,CDKN1A,DYRK3,ROBO4,BTG1,SRXN1,HSPB8,ITGB3,LMOD1,VLDLR,RND3,CXCL2,SYNE1,BBC3,PANX2,SEC61…
gene_set_query	393	ZNF546	489	ARCHS4 Coexpression,237;Enrichr Queries,400;GTEx Coexpression,830	ERRFI1,CEP126,CCDC122,CDKN1A,RPLP0P2,ZBTB20,SLC7A11,SYNE1,SEC61A1,BSN-DT,SMG7-AS1,CHAC1,SLC30A7,NCOA3,PDE4D,ARRDC3,PLA2G4C,ABCC9,COX6B2,SERPINB8,LCA5L,EID3,SPATA17,DDIT4,CDC42EP3,PFN4,TRIB3,HECA,PPARA,ZNF554,ATF3,ZNF674,DDR2,PPP1R15A,SLFN5,INTU,GDPD1,ITPR2,KRCC1,NDRG1,HDAC9,EGFR,ATXN1,ZNF827,ERICH2,LRIG1,MOV10L1,SRGAP1,ZNF383,ABCA5,GDF15,BCDIN3D,FMO4,KLF4,SOX30,TBL2,ZNF70,XKR9,BHLHE40,CREBRF,MXD1…
gene_set_query	394	FOXN1	492	ARCHS4 Coexpression,415;Enrichr Queries,738;GTEx Coexpression,323	ARHGAP9,CD274,CDKN1A,CRYBG1,HSPB8,IL20RB,SLC7A11,KLHDC7B,PTGS2,CLDN1,NDRG1,NKPD1,SCEL,THBD,ZFP36,CHAC1,JUNB,KCNJ2,EXPH5,SPRR2D,CDKN2B,GDF15,NCOA3,PRSS16,TINCR,KRT10,KLF4,FMO4,SERPINB8,TMEM154,MYCL,SLC7A5,ITPKC,SLC6A9,COL5A1,KRT17,KRT16,ADGRF4,IRF1,GJB5,DDIT4,BHLHE40,ARHGEF5,ATF3,TMEM45A,DDR2
gene_set_query	395	GATA1	492.7	Literature ChIP-seq,75;ARCHS4 Coexpression,577;ENCODE ChIP-seq,45;Enrichr Queries,982;ReMap ChIP-seq,96;GTEx Coexpression,1181	SLC46A3,ERRFI1,WDSUB1,GCC1,ERFE,BACH1,LGALS3,CCDC91,ZSCAN31,FTH1,LIPH,RPS6KA2,RASSF6,JUNB,HES7,STARD4,RSAD2,PHYKPL,UNC5B,ALG2,GOLPH3L,GTPBP2,ATG13,THAP2,GABRG1,PLPP5,EID3,HOXB9,MTHFD2,DDIT3,DDIT4,HECA,GSAP,ATF6,EIF1B,ATF3,OPTN,ATF4,ZSCAN29,ZNF396,LINC01094,C2CD4A,UBE2J1,CEP70,PRDM16,DYM,MOV10L1,PIP5K1B,PCK2,NTNG2,JUND,GADD45A,SIAH2,SLC33A1,SNHG5,EIF1,SLC6A9,TNFSF9,HYOU1,CYSTM1,HBP1,INKA2,ARHGAP9,…
gene_set_query	396	FOXF1	493.7	ARCHS4 Coexpression,338;Enrichr Queries,529;GTEx Coexpression,614	ERRFI1,CDKN1A,HSPB8,LMOD1,CXCL2,RND3,THBD,SEC61A1,ZFP36,EDNRA,HEY1,QSOX1,JUNB,DUSP5,FOXD1,HEG1,HGF,BGN,SERPINB8,GEM,BTC,SELENOM,RCN1,IRF1,DDIT4,CDC42EP3,CRYAB,ATF3,ATF4,DDR2,PARM1,SEMA3A,PTGS2,RAB23,STC2,LRIG1,S1PR1,PMAIP1,ZNF469,CTHRC1,GDF15,FMO4,KLF4,FBXO30,BMP6,LARP6,VEGFA,NR4A2,BMP3,IL6,COL5A1,BHLHE40,PTX3,FERMT2,BCL2L2,F2RL2
gene_set_query	397	ZNF600	494.3	ARCHS4 Coexpression,838;Enrichr Queries,188;GTEx Coexpression,457	SAMD9L,CDKN1A,BTG1,CXCL8,RNF19B,MT1X,ZFP36,DUSP10,ZFHX4-AS1,LAMP3,NAMPT,ZNF841,JUNB,DUSP5,SLC38A1,BTN3A1,RSAD2,FBXW10,ANXA3,NCOA3,TSC22D3,CCDC113,ARRDC3,SYTL1,SHISA4,ELOVL7,TENT5A,SERPINB8,SLC7A5,ELF1,IRF1,DDIT4,MALAT1,ATF3,KDM7A,PPP1R15A,SLFN5,AKAP6,ATP1A2,KRCC1,NDRG1,SEL1L3,IFI16,LRIG1,CTNNA1,SLAMF7,HMOX1,PMAIP1,ZNF468,CD55,GDF15,TNFRSF9,AKR1C3,DCLK2,KLHL24,KLF4,PNRC1,ISG20,NR4A2,BHLHE40,MAFF,N…
gene_set_query	398	ZNF587	494.7	ARCHS4 Coexpression,296;Enrichr Queries,1124;GTEx Coexpression,64	CCDC122,CDKN1A,JMJD1C,TMEM182,CHD2,SEC61A1,RASSF6,GMPPA,ZNF841,PGPEP1,ZNF587B,SLC30A7,SSR4,NCOA3,ALG2,FNDC3B,PRSS16,ABCC9,VMAC,PLPP5,DDIT4,MALAT1,ZNF554,ZNF674,DDR2,TMEM45A,ZNF397,SLFN5,INTU,KCNE4,XIAP,EGFR,SEL1L3,FAM83F,FAM86B3P,LRIG1,PMAIP1,ZNF468,ARSD,N4BP2,XBP1,ZNF460,ZNF383,GFPT1,SLC33A1,SYVN1,PYCR1,KLHL24,VEGFA,SPCS3,ZNF70,XKR9,TMEM116,NEDD4,BHLHE40,TMEM39A,PABPC1L,MXD1,FGF13
gene_set_query	399	PLAGL1	495.3	ARCHS4 Coexpression,101;Enrichr Queries,268;GTEx Coexpression,1117	ERRFI1,ERO1B,CEP126,CDKN1A,BTG1,ZBTB20,IRS2,VLDLR,RND3,ETS2,LGALS3,THBD,ZFP36,GRB10,ZNF841,JUNB,DUSP5,SSR4,ANXA3,SLC2A10,NCOA3,ARRDC3,BGN,TENT5A,SERPINB8,GEM,DDIT4,CDC42EP3,RRAGD,HECA,BCAT1,CRYAB,SOS2,ATF3,DDR2,HBEGF,PARM1,ATP10D,TULP3,ATP1A2,PTGS2,NDRG1,THSD1,EGFR,AMN1,NFIL3,FLRT2,ABI3BP,LRIG1,FYN,RAI2,ZBED3,ABCA5,KLF4,LRP1B,VEGFA,NR4A2,COL5A1,PSAT1,VEPH1,MFAP2,BHLHE40,MAFF,NEURL1,PTX3,CYSTM1,SE…
gene_set_query	400	ARNT	496.2	Literature ChIP-seq,24;ARCHS4 Coexpression,1076;Enrichr Queries,790;ReMap ChIP-seq,101;GTEx Coexpression,490	WDSUB1,CBLB,IRS2,HDDC3,ETS2,ZFP36,GRB10,JUNB,HES7,SLC38A1,FNDC3B,KCNK15,SLC30A1,NEAT1,ERN1,KCTD8,BCAN,DLGAP1-AS2,CEBPB-AS1,RRAGC,DDIT4,TRIB3,MALAT1,HOXB8,ATF3,ZNF674,ATF4,BEX4,BEX2,SHMT2,NDRG1,ATXN1,PCBP3,FLRT2,ATG101,STC2,UBC,HIVEP1,ST8SIA4,HMOX1,KIAA0319,SRGAP1,XBP1,JUND,CBX4,SIAH2,DCLK2,RAB39B,BCDIN3D,LRP1B,EIF1,GULP1,NR4A2,AHI1,IL6,TBL2,BHLHE40,JMY,MIR3189,SPIRE1,HBP1,HYOU1,ACTL10,MKX,CPEB2,N…
gene_set_query	401	ZC3H8	499.3	ARCHS4 Coexpression,160;Enrichr Queries,269;ReMap ChIP-seq,176;GTEx Coexpression,1392	ERRFI1,RPLP0P2,IRS2,BEST1,ZFP36,FTH1,LIPH,CHAC1,SEPHS2,JUNB,HARBI1,GPT2,ARRDC3,KCNK15,SHISA4,NEAT1,ATG13,ERN1,DLGAP1-AS2,DLGAP1-AS1,HOXB9,SPATA17,MTHFD2,DDIT3,RRAGD,DDIT4,MALAT1,TRIB3,HECA,HOXB8,ZNF554,ATF3,ZNF674,ATF4,SHMT2,SLC1A4,SLC1A5,SPATA4,STC2,UBC,HMOX1,PMAIP1,XBP1,ZNF383,ABCA5,GADD45A,OSGIN1,ASNS,EIF1,INHBE,MANF,SLC6A9,MAFG,BHLHE40,MAFF,STT3A,MIR3189,CPEB3,NIT1,NFE2L1,CCDC122,CALCOCO1,CDK…
gene_set_query	402	ZNF627	499.7	ARCHS4 Coexpression,759;Enrichr Queries,170;GTEx Coexpression,570	SAMD9L,CDKN1A,BTG1,CEP120,IRS2,ZFAND1,RND3,ZXDA,ZFP36,SESN2,FAM110B,FBXO4,CHAC1,JUNB,IQCB1,TGIF1,DUSP5,SLC38A1,KLF13,NCOA3,TSC22D3,PDE4D,LRRC49,ARRDC3,TFE3,SERPINB8,SLC7A5,DDIT3,IRF1,DDIT4,CDC42EP3,TRIB3,HECA,CKMT2-AS1,UGDH-AS1,SQSTM1,EIF1B,ATF3,DDR2,ZNF397,PPP1R15A,BEX4,ZCCHC7,CEBPB,PTGS2,KRCC1,NDRG1,NFIL3,MAP2,STC2,LRIG1,ZSCAN12,HMOX1,KANSL1L,GADD45A,GDF15,ZBTB10,ASNS,KLHL24,BHLHE40,JMY,CREBRF,…
gene_set_query	403	ZNF639	501.3	ARCHS4 Coexpression,781;Enrichr Queries,807;ReMap ChIP-seq,87;GTEx Coexpression,330	ERRFI1,IRS2,ZFAND1,HDDC3,BEST1,ZXDA,ZFP36,ZSCAN31,FTH1,NAMPT,JUNB,SLC38A1,AP1AR,NEAT1,GTPBP2,DLGAP1-AS2,SELENOM,DLGAP1-AS1,ACAP1,HOXB9,CEBPB-AS1,SELENOS,MTHFD2,DDIT3,DDIT4,TRIB3,MALAT1,HECA,HOXB8,SQSTM1,EIF1B,ZNF554,ZNF674,ATF4,LINC01094,MTDH,ASIC4,UBC,HIVEP1,PMAIP1,PIP5K1B,ZNF383,SDF2L1,JUND,CBX4,HSPA5,GADD45A,SLC33A1,ZBTB10,MIR616,KLHL24,L1CAM,NR4A2,TBL2,XKR9,TMEM116,BHLHE40,MIR3189,ACTL10,FERM…
gene_set_query	404	TFEB	503.3	Literature ChIP-seq,32;ARCHS4 Coexpression,851;Enrichr Queries,500;GTEx Coexpression,630	ARHGAP9,CDKN1A,FCMR,NCF2,FKBP14,ZFAND3,TREML3P,IRS2,ETS2,PTPDC1,RAB43,GMPPB,LGALS3,FLCN,ZFP36,FTH1,TOM1,JUNB,TGIF1,GABARAPL1,KLF13,UNC5B,DUSP1,NCOA3,TSC22D3,SSR3,AKR1A1,FRMD4B,GPCPD1,SERPINB8,KLF15,GEM,OSCAR,ARMCX3,SUPV3L1,SLC7A5,ACAP1,RRAGC,IRF1,DDIT3,DDIT4,ZNF438,HECA,SMCR8,TLR6,EIF1B,GAS5,ATF3,DDR2,ATF4,CEBPB,DLX2,AKNA,NLRC4,NDRG1,TMEM71,RELB,ARHGAP12,AMN1,RNF113A,ATXN1,NFIL3,MXI1,ST8SIA4,LRIG…
gene_set_query	405	ZHX1	507.8	ARCHS4 Coexpression,479;Enrichr Queries,866;ReMap ChIP-seq,227;GTEx Coexpression,459	ZBTB20,JMJD1C,KLHDC7B,HDDC3,ZFP36,CHAC1,ZFPL1,JUNB,HES7,SLC38A1,ARRDC3,AP1AR,ANK2,NEAT1,GABRG1,DLGAP1-AS2,BCAN,DLGAP1-AS1,ACAP1,CEBPB-AS1,DDIT4,MALAT1,HECA,TRIM16,FLYWCH1,HOXB8,ATF3,FTL,AKNA,NDRG1,CAMSAP2,MTDH,ATXN1,ATG101,UBC,ZSCAN10,HIVEP1,SDF2L1,JUND,CBX4,KLHL24,IBTK,FER,COL5A1,BHLHE40,PIR,MIR3189,CREBRF,SPIRE1,ACTL10,NIT1,BCL2L2,NFE2L2,CDKN1A,SOWAHC,VLDLR,CHD2,BBC3,ZCWPW1,SH3BGRL2,FBXL19-AS1,…
gene_set_query	406	TET1	509.3	Literature ChIP-seq,92;ARCHS4 Coexpression,1062;GTEx Coexpression,374	ZFAND3,CEP120,KLHDC7B,PTPDC1,ZXDA,ZFP36,CCDC91,HOXA1,THSD7A,ZNF841,ACAD11,ZFPL1,PDIA3,PRKAB2,FNDC3B,ANK2,SLC30A1,CCNB1IP1,BCAN,ABCA10,RRAGC,GSAP,UGDH-AS1,ATF6,CCNO,ZSCAN29,ZNF397,ZCCHC7,DLX2,PXK,PARM1,SLC16A1-AS1,SLCO5A1,ARHGAP12,ASIC4,TMEM125,FLRT2,ZSCAN10,HIVEP1,MOV10L1,DYM,N4BP2,SDF2L1,CBX4,IDH1,LARP6,SYT7,GULP1,FER,TMIE,TBL2,COL5A1,SLC6A9,CCPG1,BHLHE40,MAFF,CPEB3,RNF185,NFE2L1,LAT,GABRB3,ZNF7…
gene_set_query	407	HES4	509.7	ARCHS4 Coexpression,1308;Enrichr Queries,96;GTEx Coexpression,125	ERRFI1,SAMD9L,CDKN1A,ECM2,BTG1,CXCL8,LMOD1,MT1X,IRS2,SAT2,GCC1,FRY,CXCL2,BBC3,EDNRA,ZFP36,LAMP3,FTH1,NAMPT,PEA15,PXDC1,UPP1,JUNB,DUSP5,SLC38A1,RSAD2,NCOA3,TSC22D3,TENT5A,NGF,SERPINB8,GEM,SLC7A5,SELENOM,IFT43,DDIT3,IRF1,DDIT4,TRIB3,NUPR1,SQSTM1,RHOQ,ATF3,OPTN,FTL,DDR2,HBEGF,ATF4,PPP1R15A,CEBPB,CTF1,KCNE4,PDGFA,PTGS2,RELB,IFI16,STC2,PRDM16,ZNF703,LRIG1,HMOX1,PMAIP1,IL32,JUND,GADD45A,GDF15,ZBTB10,KL…
gene_set_query	408	ZNF800	510.3	ARCHS4 Coexpression,86;Enrichr Queries,871;GTEx Coexpression,574	CDKN1A,BTG1,CRYBG1,JMJD1C,IRS2,CHD2,BACH1,AMMECR1L,NAMPT,JUNB,ZNF587B,NCOA3,PDE4D,FNDC3B,ARAP2,ANK2,GPCPD1,SERPINB8,PJA2,ERN1,ELF1,ACAP1,HECA,SOS2,KDM7A,DDR2,BEX4,SLFN5,BEX2,EGFR,ARHGAP12,UBE2J1,ATXN1,LRIG1,FYN,ZBTB10,DCLK2,KLHL24,ATP2B1,PNRC1,EIF1,NR4A2,FER,BHLHE40,MFAP2,CREBRF,PDCD4,CCSER2,HBP1,YPEL5,CPEB2,NFE2L1
gene_set_query	409	THAP5	510.3	ARCHS4 Coexpression,297;Enrichr Queries,514;GTEx Coexpression,720	ZNF770,ERO1B,CPNE8,CEP120,JMJD1C,SLC7A11,LGALS3,SEC61A1,SLC30A7,TIGD7,SSR4,NCOA3,ARRDC3,TFE3,CGRRF1,SERPINB8,PJA2,DNAJC3,SPATA17,DDIT4,RRAGD,ARHGEF2,ARHGEF5,ATF3,KDM7A,DDR2,SLFN5,RWDD2A,FICD,SLC41A2,SEL1L,XIAP,SPATA4,KRCC1,HSPA13,ZBTB41,AMN1,DNAJB4,DNAJB9,PCDH1,TBC1D15,PNPLA8,C1GALT1,ZBTB10,LYSMD3,KLHL24,KLF4,SPCS3,CCPG1,BHLHE40,CREBRF,SPIRE1,SRPRB,HBP1,CPEB3,LINC00662,NUCB2,NFE2L1,BET1
gene_set_query	410	FOXP3	511.3	Literature ChIP-seq,115;ARCHS4 Coexpression,227;Enrichr Queries,931;GTEx Coexpression,772	ARHGAP9,CDKN1A,FCMR,CXCL8,NCF2,ICA1,AKR1B1,TREML3P,KLHDC7B,WDR45,RAB43,JUNB,CCR2,KLF13,BTN3A1,NCOA3,LINC02273,RRAS2,BTN3A3,TRAF1,OSCAR,ELF1,ACAP1,IRF1,RUBCNL,TLR6,ATF3,NSMAF,CD274,SLFN5,CEBPB,AKNA,PARM1,PTGS2,EGFR,RELB,RNF113A,NFIL3,TIFA,LRIG1,SLAMF7,HMOX1,FYN,IL32,TNFRSF9,KLF4,VEGFA,ISG20,NR4A2,IL6,BHLHE40,IL18R1,LAT
gene_set_query	411	TRAFD1	511.3	ARCHS4 Coexpression,197;Enrichr Queries,299;GTEx Coexpression,1038	SAMD9L,CDKN1A,BTG1,NCF2,RNF19B,IRS2,BACH1,RAB43,LGALS3,ZFP36,CASP4,NAMPT,JUNB,DUSP5,SLC38A1,RSAD2,BTN3A1,NCOA3,TENT5A,TRAF1,SERPINB8,OSCAR,ACAP1,MTHFD2,IRF1,DDIT4,HECA,TLR6,RBCK1,ALPK1,SQSTM1,ATF3,OPTN,DDR2,PPP1R15A,CD274,SLFN5,CEBPB,AKNA,GLRX,NLRC4,ADCY7,NDRG1,RELB,IFI16,NFIL3,LRIG1,HMOX1,PMAIP1,SLAMF7,GDF15,NMI,TMEM154,VEGFA,ISG20,BHLHE40,MXD1
gene_set_query	412	MYOG	511.8	ARCHS4 Coexpression,211;ENCODE ChIP-seq,41;Enrichr Queries,741;GTEx Coexpression,1054	SLC46A3,ERRFI1,RAPH1,SCX,CBLB,ERFE,BACH1,LGALS3,LURAP1L,FAM110B,PXDC1,THSD7A,CHAC1,DUS4L,ZFPL1,JUNB,SEC63,TSPYL2,PRKAB2,RSAD2,UNC5B,FNDC3B,SYTL1,AP1AR,GTPBP2,RRAGC,DDIT4,TRIB3,GSAP,HECA,FLYWCH1,OPTN,ATF3,CCNO,PDGFA,UBE2J1,CEP70,HMOX1,GADD45A,SIAH2,PYCR1,LARP6,EIF1,MANF,LACC1,OCLN,KYAT3,CCSER2,HYOU1,CDKN1A,BTG1,TMEM182,VLDLR,LARP1B,HERPUD1,MCEE,SLC22A15,DUSP5,TMEM150A,DUSP1,NCOA3,BGN,ELOVL7,SERPIN…
gene_set_query	413	POU1F1	512.7	ARCHS4 Coexpression,344;Enrichr Queries,736;GTEx Coexpression,458	CEP126,CDKN1A,AKR1B1,SCX,ETS2,GDAP1L1,JUNB,TSPYL2,FOXD3,GRID2,SLC38A1,SSR4,RSAD2,DUSP1,FBXO16,NCOA3,TSC22D3,ATG13,SERPINB8,ETV5,ERN1,RCN1,DDIT3,IRF1,DDIT4,HECA,ATF3,DDR2,MCPH1,DLX2,CEBPB,SEMA3A,ADRB1,PTGS2,THSD1,ERLEC1,ASIC4,NFIL3,PLAGL1,LRIG1,ZNF425,NLRP1,KCNJ2,WDR17,MOCOS,FMO4,KLF4,LRP1B,NR4A2,AHI1,IL6,EPGN,VEPH1,BHLHE40,APLF,HOXD8,BET1
gene_set_query	414	HOXA10	513.3	ARCHS4 Coexpression,791;Enrichr Queries,387;GTEx Coexpression,362	ERRFI1,CDKN1A,PLEKHF1,CXCL2,ZCWPW2,ZFP36,GRB10,HOXA1,CHAC1,PRKAB2,FOXD1,PDE4D,NCOA3,TSC22D3,SHISA4,SERPINB8,HOXB9,SLFN11,TXLNB,DDIT4,TRIB3,NUPR1,CDH15,HOXB8,TRIM54,OPTN,ATF3,MCPH1,DDR2,PPIC,POPDC3,NNMT,PDGFA,PTGS2,EGFR,CKMT2,PLAGL1,ZNF703,LRIG1,HMOX1,PMAIP1,FYN,SH3BGR,CDKN2B,GADD45A,GDF15,STAC3,KLF4,VEGFA,COL5A1,NEDD4,BHLHE40,HOXD4,PTX3,HOXD3,NFE2L1,HOXD8
gene_set_query	415	HOXA11	513.7	ARCHS4 Coexpression,420;Enrichr Queries,696;GTEx Coexpression,425	ERRFI1,CDKN1A,LMOD1,SLC7A11,THBD,SEC61A1,HOXA1,FOXD1,NCOA3,SERPINB8,SELENOM,RCN1,HOXB9,CDC42EP3,ZNF516,DDIT4,NUPR1,CDH15,HOXB8,KIZ,ATF3,DDR2,ATF4,DLX2,CEBPB,CTF1,NNMT,SLC1A5,PTGS2,NDRG1,SLC7A1,EGFR,MTHFD1L,RAB23,STC2,PRDM16,ZNF703,RAI2,LINGO2,GDF15,PYCR1,KLF4,NR4A2,COL5A1,BHLHE40,HOXD4,PTX3,HOXD3,MKX,FERMT2,HOXD8
gene_set_query	416	GTF2IRD2	514	ARCHS4 Coexpression,771;Enrichr Queries,73;GTEx Coexpression,698	ERRFI1,CCDC122,CALCOCO1,CDKN1A,BTG1,ZBTB20,IRS2,SLC7A11,VLDLR,WDR45,CHD2,SYNE1,ZXDA,LGALS3,RPS6KA2,GRB10,TCP11L2,JUNB,KDM6B,DUSP5,NCOA3,TSC22D3,PDE4D,ARRDC3,PLA2G4C,ANK2,ABCC9,FRMD4B,NEAT1,SERPINB8,CCNB1IP1,SLC7A5,DDIT4,ZNF558,HECA,CKMT2-AS1,NUPR1,ATF6,SQSTM1,ZNF554,ATF3,ZNF674,DDR2,PPP1R15A,ZNF396,CEBPB,CTF1,INTU,PDGFA,ITPR2,SLC1A4,FTX,NDRG1,ATXN1,ZNF747,MXI1,LRIG1,S1PR1,HMOX1,KANSL1L,SRGAP1,ZNF…
gene_set_query	417	HOXC13	514.3	ARCHS4 Coexpression,598;Enrichr Queries,475;GTEx Coexpression,470	CDKN1A,IRS2,SLC7A11,CLDN1,NKPD1,SEC61A1,HEY1,HOXA1,DUSP5,FOXD1,UNC5B,NCOA3,KRT34,SERPINB8,ETV5,SLC7A5,HOXB9,ADGRF4,DDIT4,CDH15,HOXB8,ATF3,TMEM45A,DDR2,PPIC,DLX2,IL20RB,SLC1A5,PTGS2,EGFR,STC2,MICALL1,ZNF703,LRIG1,HMOX1,APOD,EXPH5,XBP1,CBX4,GDF15,MOCOS,TRPV3,PYCR1,TINCR,KRT10,KLF4,NR4A2,IL6,KRT17,COL5A1,BHLHE40,NEURL1,HOXD8
gene_set_query	418	TBX6	514.3	ARCHS4 Coexpression,836;Enrichr Queries,186;GTEx Coexpression,521	CCDC122,CDKN1A,CRYBG1,BTG1,SOWAHC,IRS2,BBC3,ZFP36,HEY1,TCP11L2,JUNB,LINC01269,CA13,TGIF1,KDM6B,DUSP5,RSAD2,UNC5B,NCOA3,TSC22D3,ARRDC3,PLA2G4C,GOLPH3L,SYTL1,SERPINB8,KLF15,GEM,SLC7A5,MYCL,IRF1,DDIT4,RRAGD,TRIB3,HECA,TRIM16,NUPR1,ZNF554,ATF3,ZNF674,DDR2,PPP1R15A,ZNF396,SLC43A1,NDRG1,SCEL,NFIL3,MXI1,LRIG1,HMOX1,CDKN2B,ZNF383,GADD45A,GDF15,KLHL24,MERTK,FMO4,KLF4,TMEM154,VEGFA,ISG20,NR4A2,TTC9,EPGN,ZN…
gene_set_query	419	ZNF501	515	ARCHS4 Coexpression,1018;Enrichr Queries,257;GTEx Coexpression,270	DMGDH,ERRFI1,ROBO3,CXCL8,FKBP14,TMEM182,IL1RAP,VLDLR,FGF2,CLDN1,CLGN,SYNE1,ZXDA,CHAC1,AZI2,PLEKHG1,NCOA3,GPT2,TSC22D3,ARRDC3,PLA2G4C,SERPINB8,SLC7A5,MTHFD2,CDC42EP3,DDIT4,PRR16,TRIB3,HECA,UGDH-AS1,ATF3,DDR2,PPP1R15A,SLFN5,BEX2,SLC43A1,IL20RB,PTGS2,MTDH,CBS,STC2,PRDM16,LRIG1,ZSCAN12,ZNF425,LONRF1,CD55,ANGPT4,ZNF383,GADD45A,GDF15,RHBDD1,NFXL1,ASNS,KLF4,VEGFA,INHBE,RAD50,ZNF70,TBL2,SLC6A9,PSAT1,BHLH…
gene_set_query	420	KLF1	515.2	Literature ChIP-seq,55;ARCHS4 Coexpression,833;Enrichr Queries,546;ReMap ChIP-seq,81;GTEx Coexpression,1061	SAMD9L,NRL,RNF19B,TREML3P,ERFE,BACH1,HDDC3,BEST1,LGALS3,ZFP36,FTH1,SESN2,GRB10,CHAC1,THSD7A,ZFPL1,JUNB,HES7,PRKAB2,RSAD2,PHYKPL,SYTL1,NEAT1,GTPBP2,OSCAR,VMAC,ACAP1,CEBPB-AS1,MTHFD2,DDIT3,DDIT4,RRAGD,TRIB3,MALAT1,HECA,SQSTM1,RHCE,ATF3,OPTN,CTAGE15,ATF4,FTL,NSMAF,ZCCHC7,INTU,KCNE4,ITPR2,SLC1A4,SLC1A5,NDRG1,ASIC4,UBC,HIVEP1,HMOX1,PIP5K1B,PCK2,PRPH,SDF2L1,JUND,CBX4,SYT1,GADD45A,SIAH2,PYCR1,ASNS,B3GAL…
gene_set_query	421	FOXL1	515.3	ARCHS4 Coexpression,349;Enrichr Queries,860;GTEx Coexpression,337	CDKN1A,ECM2,ITGB3,SLC7A11,THBD,SEC61A1,EDNRA,PXDC1,QSOX1,JUNB,DUSP5,FOXD1,NCOA3,HEG1,BGN,KCNK15,NGF,SERPINB8,RCN1,MTHFD2,DDIT4,CDC42EP3,PRR16,COL21A1,ATF3,SHANK2,DDR2,CEBPB,NNMT,NTN4,PDGFA,FTX,NDRG1,EGFR,PTHLH,MTHFD1L,FLRT2,STC2,PRDM16,LRIG1,ZNF469,CTHRC1,GDF15,KLF4,LARP6,NR4A2,COL5A1,MFAP2,BHLHE40,SEC24D,FERMT2
gene_set_query	422	ZFX	516	Literature ChIP-seq,155;ARCHS4 Coexpression,333;Enrichr Queries,1101;ReMap ChIP-seq,243;GTEx Coexpression,748	CPNE8,ERRFI1,WDSUB1,JMJD1C,KLHDC7B,ZXDA,RPS6KA2,NAMPT,FBXO4,ZFPL1,DUS4L,JUNB,SEPHS2,SEC63,GABARAPL1,ARRDC3,FNDC3B,GTPBP2,MYL5,ARC,HOXB9,THAP5,TRIB3,RBCK1,HOXB8,ATF4,ZNF397,PDGFA,UBE2J1,MTDH,XRRA1,STC2,HIVEP1,DYM,ZNF383,JUND,GADD45A,EDEM1,SIAH2,DCLK2,RAB39B,HSPBAP1,MANF,EIF1,SOX30,OCLN,CREBRF,ROBO4,TRAM1,ZFAND2A,BBC3,ZCWPW1,MAP1LC3B,CTSL,IKBKG,TMEM150A,TIGD7,DUSP1,NCOA3,TSC22D3,SSR3,RRAS2,ELOVL7,S…
gene_set_query	423	ZNF460	516.7	ARCHS4 Coexpression,1282;Enrichr Queries,51;GTEx Coexpression,217	ERRFI1,CDKN1A,BTG1,ZBTB20,JMJD1C,IRS2,SLC7A11,CHD2,BACH1,HERPUD1,SYNE1,MAP1LC3B,ZFP36,FTH1,SESN2,NAMPT,CHAC1,JUNB,KDM6B,DUSP5,GABARAPL1,SLC38A1,NCOA3,TSC22D3,PDE4D,ARRDC3,FNDC3B,GPCPD1,SLC7A5,MTHFD2,PIGA,DDIT3,DDIT4,MALAT1,ATF3,MCPH1,DDR2,PPP1R15A,CD274,ZCCHC7,SLFN5,SLC16A1-AS1,SLC1A5,SLC7A1,HSPA13,CAMSAP2,NFIL3,MAP2,STC2,TIFA,MXI1,HIVEP1,LRIG1,SLAMF7,PMAIP1,ZNF383,JUND,CBX4,HSPA5,GDF15,ZBTB10,TN…
gene_set_query	424	HSF1	517.6	Literature ChIP-seq,58;ARCHS4 Coexpression,1588;ENCODE ChIP-seq,94;ReMap ChIP-seq,244;GTEx Coexpression,604	ERO1B,FBXO25,ZBTB20,ZFAND1,CLGN,ZFP36,SMG7-AS1,AZI2,JUNB,PSPH,SLC12A8,HES7,TSPYL2,PDIA3,PRKAB2,SYTL1,MYO7A,NEAT1,COX6B2,BTC,RAB32,VMAC,ACAP1,DDIT4,PFN4,MALAT1,TRIB3,FLYWCH1,SQSTM1,ATF3,FTL,SHMT2,SPATA4,HSP90B1,ASIC4,XRRA1,UBC,HIVEP1,HMOX1,PMAIP1,LONRF1,JUND,HSPA6,OSGIN1,PYCR1,SOX30,TBL2,MAFG,GJB5,MAFF,ACTL10,NFE2L1,DYRK3,BTG1,PLEKHF1,SRXN1,SH3KBP1,NCAN,ZFAND2A,HSPB8,PEAR1,ZCWPW1,SEC61A1,GMPPA,PGP…
gene_set_query	425	PREB	517.7	ARCHS4 Coexpression,250;Enrichr Queries,374;GTEx Coexpression,929	CDKN1A,PLEKHF1,HERPUD1,SEC61A1,MCEE,ZFP36,FTH1,GMPPA,JUNB,SEPHS2,PDIA3,TMEM150A,SSR4,NCOA3,SSR3,SERPINB8,DDIT4,DNAJB11,TRIB3,RBCK1,PPIB,TRIM54,SQSTM1,ATF4,DDR2,CEBPB,SHMT2,HM13,SLC43A1,GLRX,SLC3A2,SLC1A5,CAMSAP2,HSP90B1,UBC,EIF4EBP1,LRIG1,DNAJB9,SEC11C,XBP1,SDF2L1,HSPA5,SYVN1,STAC3,ASNS,PYCR1,EIF1,MANF,BHLHE40,NEURL1,STT3A,CDK2AP2,SRPRB,HYOU1
gene_set_query	426	YY2	517.7	ARCHS4 Coexpression,725;Enrichr Queries,605;GTEx Coexpression,223	TRAM1,CDKN1A,FKBP14,BNC1,AKR1B1,CHM,IRS2,SLC7A11,ETS2,ZCWPW1,HEY1,CHAC1,AZI2,JUNB,SEC63,IQCB1,DUSP5,NCOA3,RRAS2,TEX14,SERPINB8,ETV5,SLC7A5,RCN1,MTHFD2,DDIT3,PIGA,DDIT4,PRR16,UGDH-AS1,BCAT1,ATF3,DDR2,HBEGF,DLX2,SLC16A1-AS1,TULP3,PTGS2,HDAC9,MTDH,MTHFD1L,PLAGL1,LRIG1,CCDC73,GADD45A,GDF15,RHBDD1,KLF4,EIF1,NR4A2,RAD50,XPOT,BHLHE40,PIR,TCEA1,SRPRB,SEC24D,ULBP1
gene_set_query	427	SOX11	517.8	Literature ChIP-seq,121;ARCHS4 Coexpression,524;Enrichr Queries,905;ReMap ChIP-seq,252;GTEx Coexpression,787	CPNE8,IRS2,FRY,CLDN1,HDDC3,EDNRA,FAM110B,GRB10,SLC16A8,JUNB,HES7,STARD4,SLC38A1,UNC5B,HGF,ARRDC3,FNDC3B,CGRRF1,GABRG1,BTC,ERN1,BCAN,MYCL,TXLNB,DDIT4,HECW1,MALAT1,LINC00520,EIF1B,ATF3,PPIC,BEX4,BEX2,DLX2,RWDD2A,SLCO5A1,ASIC4,FLRT2,MAP2,STC2,XRRA1,UBC,ST8SIA4,NLRP1,SRGAP1,NTNG2,ARHGEF35,CBX4,EDEM1,DCLK2,NMI,LARP6,NR4A2,BHMT,COL5A1,MYO5B,BHLHE40,TNFSF9,FGF13,ZNF773,NFE2L2,GABRB3,ARHGAP9,DYRK3,TRAM1,…
gene_set_query	428	ZNF823	518	ARCHS4 Coexpression,1012;Enrichr Queries,135;GTEx Coexpression,407	ERRFI1,CDKN1A,CRYBG1,BTG1,CXCL8,SOWAHC,MT1X,VLDLR,RND3,ETS2,ZFP36,DUSP10,NAMPT,PGM3,HOXA1,CHAC1,ZNF600,JUNB,LINC01269,DUSP5,SLC38A1,NCOA3,ARRDC3,GOLPH3L,TENT5A,SERPINB8,SLC7A5,DDIT3,IRF1,DDIT4,TRIB3,HECA,TRIM16,ATF3,DDR2,HBEGF,PPP1R15A,RWDD2A,PTGS2,NDRG1,SCEL,STC2,XRRA1,ZNF703,LRIG1,HMOX1,PMAIP1,PCDH1,E2F7,ARHGEF35,CDKN2B,GADD45A,GDF15,PRAF2,ZBTB10,KLHL24,KLF4,ISG20,NR4A2,TTC9,EPGN,OCLN,MYO5B,BHL…
gene_set_query	429	ZNF79	521	ARCHS4 Coexpression,163;Enrichr Queries,44;GTEx Coexpression,1356	CDKN1A,CALCOCO1,BTG1,PLEKHF1,CXCL8,PYROXD1,IL24,RNF19B,GCC1,RND3,BBC3,BEST1,GMPPB,ZFP36,SESN2,UPP1,CHAC1,JUNB,TGIF1,KDM6B,HES7,DUSP5,GABARAPL1,SLC38A1,NCOA3,SLC30A1,SERPINB8,SLC7A5,ITPKC,DDIT3,IRF1,DDIT4,ZNF438,SMCR8,TLCD1,SQSTM1,ATF3,OPTN,MCPH1,DDR2,HBEGF,PPP1R15A,CEBPB,FICD,SLC3A2,SLC1A5,RELB,MSTO1,ATG101,LRIG1,HMOX1,PMAIP1,FYN,CD55,KLHL29,NQO2,ZNF383,JUND,CBX4,GADD45A,GDF15,BCDIN3D,TNFRSF10B,A…
gene_set_query	430	ZNF655	521.7	ARCHS4 Coexpression,54;Enrichr Queries,248;GTEx Coexpression,1263	ERRFI1,CDKN1A,FCMR,BTG1,JMJD1C,SLC7A11,CHD2,HERPUD1,KYNU,NAMPT,TCP11L2,ZNF600,UPP1,ZNF841,JUNB,SLC30A7,DUSP5,SLC38A1,KLF13,BTN3A1,NCOA3,TSC22D3,ARRDC3,FNDC3B,SHISA4,NEAT1,SERPINB8,PARP8,ERN1,ELF1,ACAP1,DDIT3,IRF1,DDIT4,CDC42EP3,ZNF558,MALAT1,HECA,BCAT1,SQSTM1,ATF3,KDM7A,DDR2,SLFN5,AKNA,XIAP,NDRG1,ADCY7,EGFR,AMN1,ATXN1,LRIG1,FYN,ZNF468,NLRP1,GADD45A,ASNS,KLHL24,PNRC1,VEGFA,EIF1,ISG20,SPCS3,BHLHE40…
gene_set_query	431	ZEB2	522	ARCHS4 Coexpression,204;Enrichr Queries,521;ReMap ChIP-seq,27;GTEx Coexpression,1336	NCF2,ZBTB20,JMJD1C,IRS2,FRY,BACH1,HDDC3,ETS2,BEST1,LGALS3,ZFP36,ZSCAN31,FTH1,SESN2,SCN9A,JUNB,HES7,RSAD2,CSGALNACT2,FNDC3B,ANK2,FRMD4B,NEAT1,GTPBP2,DLGAP1-AS2,DLGAP1-AS1,HOXB9,DDIT3,DDIT4,TRIB3,MALAT1,RBCK1,HOXB8,ALPK1,ATF3,FTL,PXK,LINC01012,LINC01094,INTU,SLC1A5,NDRG1,ASIC4,FAM83F,ATXN1,FLRT2,UBC,HIVEP1,ST8SIA4,ZSCAN12,HMOX1,SDF2L1,JUND,CBX4,GADD45A,EDEM1,PYCR1,MIR616,LARP6,INHBE,NR4A2,LACC1,IL6…
gene_set_query	432	ZNF80	524.3	ARCHS4 Coexpression,603;Enrichr Queries,590;GTEx Coexpression,380	ARHGAP9,TENM1,CCDC122,FCMR,SAMD9L,CXCL8,BTG1,IL24,CBLB,TMEM182,SLC7A11,SYNE1,FCRLA,LGALS3,DUSP10,LAMP3,JUNB,DUSP5,BTN3A1,RSAD2,NCOA3,LINC02273,BTN3A3,PARP8,RCN1,ACAP1,IRF1,DDIT4,RUBCNL,HECA,TLR6,DDR2,AKNA,PTGS2,ADCY7,ABI3BP,LRIG1,CTNNA1,SLAMF7,PMAIP1,FCGR1A,IL32,TNFRSF9,HSPA6,AKR1C3,TRPV3,FMO4,ISG20,IL6,BHLHE40,NEURL1,MXD1,LAT,NFE2L1
gene_set_query	433	ZBTB3	524.7	ARCHS4 Coexpression,693;Enrichr Queries,153;GTEx Coexpression,728	ERRFI1,CCDC122,CDKN1A,BTG1,PLEKHF1,NCF2,IRS2,GCC1,SEC61A1,ZFP36,SESN2,JUNB,TGIF1,DUSP5,RSAD2,HARBI1,NCOA3,GPT2,ARRDC3,PLA2G4C,GOLPH3L,SERPINB8,ETV5,SLC7A5,DDIT3,IRF1,DDIT4,SMCR8,HECA,TLR6,ZNF554,ATF3,JDP2,ZNF674,ATF4,DDR2,HBEGF,AVPI1,PPP1R15A,ZNF396,CEBPB,SLC3A2,NLRC4,PTGS2,NDRG1,LRIG1,HMOX1,PMAIP1,NRBF2,KCNJ2,JUND,ZNF383,SLC31A2,GDF15,MID1IP1,MOCOS,BCDIN3D,NMI,KLF4,PNRC1,VEGFA,NR4A2,ZNF70,XKR9,T…
gene_set_query	434	ZNF552	525	ARCHS4 Coexpression,430;Enrichr Queries,623;GTEx Coexpression,522	CCDC122,CEP126,NCF2,AKR1B1,TREML3P,ETS2,RAB43,DUSP10,LAMP3,CASP4,CHAC1,PGPEP1,JUNB,ZNF587B,KDM6B,SMIM14,ANXA3,NCOA3,TSC22D3,SERPINB8,OSCAR,SLC7A5,PLPP5,IRF1,DDIT4,LUCAT1,MALAT1,TLR6,ALPK1,DDR2,CEBPB,NLRC4,TMEM71,FAM83F,STC2,ZNF703,AGR2,LRIG1,HMOX1,STX3,CD55,XBP1,SLC31A2,GDF15,NMI,KLF4,TTC39A,TMEM154,OCLN,TMEM116,BHLHE40,NEURL1,PDCD4,S100P,NFE2L1,YPEL2
gene_set_query	435	ZNF184	525.7	ARCHS4 Coexpression,649;Enrichr Queries,396;GTEx Coexpression,532	ERRFI1,CDKN1A,BTG1,ZFAND3,CEP120,JMJD1C,IRS2,CBLB,SLC7A11,RND3,ZFP36,DUSP10,JUNB,KDM6B,DUSP5,HARBI1,NCOA3,ARRDC3,TFE3,DDX10,PRSS16,TENT5A,SERPINB8,LZTFL1,SLC7A5,IRF1,HECW1,DDIT4,HECA,ATF3,DDR2,CEBPB,GDPD1,HDAC9,ZBTB41,ARHGAP12,AMN1,NFIL3,MAP2,DNAJB4,UBC,LRIG1,PMAIP1,SCN3B,SYT1,ANKRD24,SGTB,GADD45A,GDF15,ZBTB10,KLHL24,KLF4,NR4A2,PSAT1,BHLHE40,NEURL1,CPEB3,LINC00662,ZNF213,NFE2L1
gene_set_query	436	SOX13	525.8	ARCHS4 Coexpression,1221;Enrichr Queries,569;ReMap ChIP-seq,40;GTEx Coexpression,273	ERRFI1,NRL,IRS2,ETS2,BEST1,EDNRA,LURAP1L,MPC1,FTH1,GRB10,THSD7A,JUNB,PSPH,HES7,UNC5B,GPT2,FNDC3B,SLC30A1,NEAT1,ERN1,VMAC,DLGAP1-AS2,ABCA10,DLGAP1-AS1,CEBPB-AS1,DDIT4,TRIB3,MALAT1,HECA,RBCK1,UGDH-AS1,ATF3,FTL,DLX2,LINC01012,USP53,NDRG1,ARHGAP12,FAM83F,STC2,UBC,ZSCAN10,HIVEP1,HMOX1,PIP5K1B,RAI2,XBP1,JUND,CBX4,GADD45A,SIAH2,OSGIN1,TNFRSF10B,GULP1,NR4A2,FER,COL5A1,BHLHE40,MIR3189,HOXD4,HOXD3,HOXD8,BC…
gene_set_query	437	BCL6B	526.7	ARCHS4 Coexpression,269;Enrichr Queries,731;GTEx Coexpression,580	CPNE8,ROBO4,CDKN1A,CEBPB,NTN4,PEAR1,PTGS2,THSD1,NDRG1,THBD,ZFP36,EDNRA,HEY1,RPS6KA2,FAM241A,S1PR1,LRIG1,GRB10,HMOX1,PCDH1,JUNB,PLEKHG1,RSAD2,UNC5B,HEG1,HGF,NCOA3,PDE2A,BGN,KLHL4,KLF4,SERPINB8,BMP6,VEGFA,SLFN11,COL5A1,DDIT4,BHLHE40,MAFF,HECA,ZNF697,ATF3,FERMT2,F2RL2,HBEGF,DDR2
gene_set_query	438	GTF2IRD2B	527.3	ARCHS4 Coexpression,1201;Enrichr Queries,24;GTEx Coexpression,357	CCDC122,CALCOCO1,CDKN1A,BTG1,ZBTB20,IRS2,CBLB,SLC7A11,VLDLR,WDR45,BBC3,HERPUD1,ZCWPW1,RPS6KA2,EFCAB2,GRB10,TCP11L2,JUNB,SMIM14,DUSP5,CUBN,PRKAB2,GABARAPL1,SLC38A1,TMEM150A,UNC5B,NCOA3,TSC22D3,PDE4D,ARRDC3,PLA2G4C,WIPI1,KLF15,SERPINB8,CCNB1IP1,SLC7A5,IQCN,DDIT3,DDIT4,ZNF558,HECA,CKMT2-AS1,NUPR1,SQSTM1,ATF3,ZNF674,DDR2,SLFN5,CEBPB,CTF1,INTU,KCNE4,ITPR2,SLC1A4,FTX,SLC1A5,NDRG1,STC2,ZNF747,MXI1,LRIG1…
gene_set_query	439	TBPL2	528	ARCHS4 Coexpression,755;GTEx Coexpression,301	ITGB3,CLDN1,NKPD1,LGALS3,FAM83F,SH3BGRL2,SPX,LONRF1,EXPH5,MFAP3L,NQO2,TRPV3,TINCR,KRT10,ELOVL7,KLF4,BMP6,EIF1,HOXB9,ADGRF4,CANX,ADTRP,ARHGEF5,LAT,TMEM45A,AVPI1
gene_set_query	440	ZNF765	528	ARCHS4 Coexpression,286;Enrichr Queries,1100;GTEx Coexpression,198	CCDC122,PYROXD1,CBLB,TMEM182,SEC61A1,AMMECR1L,EFCAB2,ZNF600,ZNF841,TIGD6,NCOA3,PDE4D,ARRDC3,ALG2,ABCC9,TENT5A,SERPINB8,DDIT4,SMCR8,ZNF554,ZNF674,NSMAF,BEX4,ZCCHC7,USP53,INTU,KCNE4,XIAP,ITPR2,HDAC9,ZBTB41,MTDH,ARHGAP12,LRIG1,ZNF468,N4BP2,ZNF383,RHBDD1,GFPT1,BCDIN3D,LYSMD3,KLHL24,RAD50,ZNF70,XKR9,NEDD4,BHLHE40,STT3A,FGF13,NFE2L1
gene_set_query	441	ZNF433	529	ARCHS4 Coexpression,728;Enrichr Queries,190;GTEx Coexpression,669	CCDC122,CDKN1A,BTG1,HSPB8,ZBTB20,IRS2,SLC7A11,FAM110B,SMG7-AS1,CHAC1,ZNF841,JUNB,ZNF165,DUSP5,SLC38A1,NCOA3,TSC22D3,PDE4D,LRRC49,ARRDC3,TENT5A,SERPINB8,LCA5L,SLC7A5,IQCN,KCNU1,SPATA17,MTHFD2,DDIT3,DDIT4,PFN4,ZNF558,HECA,ARHGEF2,ATF3,HBEGF,PPP1R15A,SLFN5,INTU,SPATA4,NDRG1,ERICH2,DNAJB4,STC2,LRIG1,PMAIP1,GADD45A,GDF15,ZBTB10,ASNS,KLHL24,KLF4,SOX30,ISG20,FER,TBL2,COL5A1,BHLHE40,MAFF,NEURL1,CREBRF,TR…
gene_set_query	442	ZNF737	529	ARCHS4 Coexpression,892;GTEx Coexpression,166	ZNF397,WDSUB1,ZNF391,ZFAND1,HSP90B1,SEC61A1,LINC00638,MAP2,ZSCAN12,ZNF468,N4BP2,SLC12A8,SEC63,PDIA3,WDR17,LRRC49,SLC33A1,TFE3,PRSS16,FRAS1,CANX,TRIM36,PABPC1L,UGDH-AS1,FGF13,ZNF674,NFE2L1
gene_set_query	443	THRA	530.5	Literature ChIP-seq,139;ARCHS4 Coexpression,1140;Enrichr Queries,410;GTEx Coexpression,433	GABRB3,CDKN1A,DOCK3,NCAN,ZBTB20,IRS2,FGF2,ETS2,SYNE1,HERPUD1,LAMP5,FTH1,PEA15,JUNB,KDM6B,GABARAPL1,KLF13,NCOA3,TSC22D3,PPP2R5B,ANK2,SERPINB8,GABRG1,BCAN,ARC,DNAJC6,IRF1,DDIT4,PPARA,SQSTM1,ATF3,DDR2,BEX4,ITIH4,BEX2,CEBPB,ATP1A2,NDRG1,EGFR,ATXN1,MXI1,LRIG1,RGS20,FYN,KIAA0319,JUND,GDF15,PDE2A,DCLK2,KLF4,VEGFA,GFAP,NR4A2,COL5A1,BHLHE40,PDCD4,BCL2L2
gene_set_query	444	ZNF597	530.7	ARCHS4 Coexpression,1198;Enrichr Queries,111;GTEx Coexpression,283	ERRFI1,SAMD9L,CDKN1A,CXCL8,PYROXD1,ZFAND2A,IRS2,GCC1,SLC7A11,VLDLR,CLDN1,RND3,ADAMTS5,ZFP36,DUSP10,CHAC1,AZI2,JUNB,DUSP5,RSAD2,NCOA3,TSC22D3,ZFP69B,RRAS2,SERPINB8,GEM,SLC7A5,ADAM17,IRF1,CDC42EP3,DDIT4,SMCR8,HECA,ATF3,OPTN,DDR2,HBEGF,PPP1R15A,ZCCHC7,CD274,CEBPB,FAM114A2,SLC16A1-AS1,PTGS2,MTDH,NFIL3,LRIG1,HMOX1,DNAJB9,NRBF2,PMS1,ZNF383,GADD45A,GDF15,RHBDD1,MID1IP1,TPBG,BCDIN3D,KLF4,EIF1,NR4A2,IL6,C…
gene_set_query	445	ZXDA	531.3	ARCHS4 Coexpression,96;Enrichr Queries,123;GTEx Coexpression,1375	CDKN1A,FCMR,BTG1,SH3KBP1,CEP120,ZBTB20,AKR1B1,JMJD1C,IRS2,CBLB,SLC7A11,VLDLR,CHD2,ETS2,SYNE1,DUSP10,TCP11L2,JUNB,DUSP5,ZHX2,KLF13,ANXA3,NCOA3,TSC22D3,PDE4D,ARRDC3,ARAP2,ABCC9,TRAF1,SERPINB8,ETV5,ACAP1,DDIT4,HECA,SMCR8,SQSTM1,ATF3,KDM7A,MCPH1,DDR2,SLFN5,CEBPB,BEX2,ITPR2,PTGS2,NDRG1,HDAC9,ZBTB41,ATXN1,STC2,HIVEP1,LRIG1,S1PR1,EVC2,ZNF383,GADD45A,GDF15,MID1IP1,ZBTB10,ASNS,KLHL24,KLF4,PNRC1,VEGFA,NR4A…
gene_set_query	446	TRPS1	533	ARCHS4 Coexpression,516;Enrichr Queries,533;GTEx Coexpression,550	CDKN1A,CRYBG1,BTG1,SOWAHC,ZBTB20,IRS2,CBLB,SLC7A11,RND3,SYNE1,LGALS3,LURAP1L,WWC3,LINC00536,SMIM14,NCOA3,PDE4D,ARRDC3,FNDC3B,TENT5A,SERPINB8,GEM,DDIT4,CDC42EP3,SMCR8,DDR2,RWDD2A,SEMA3A,SEL1L,ITPR2,PTGS2,NDRG1,HDAC9,EGFR,PTHLH,SCEL,ATXN1,STC2,LRIG1,AGR2,SLITRK6,FYN,XBP1,ATP2B1,KLF4,TPD52L1,TTC39A,VEGFA,NR4A2,KRT17,COL5A1,BHLHE40,F2RL2,NFE2L2
gene_set_query	447	TCF12	533.2	ARCHS4 Coexpression,927;ENCODE ChIP-seq,17;Enrichr Queries,1098;ReMap ChIP-seq,201;GTEx Coexpression,423	DMGDH,ERRFI1,SCX,ZBTB20,JMJD1C,RTL9,KLHDC7B,FGF2,ZFP36,FTH1,FAM110B,HOXA1,JUNB,SLC12A8,HES7,SLC38A1,FNDC3B,NEAT1,FAM86EP,DLGAP1-AS2,BCAN,DLGAP1-AS1,ACAP1,HOXB9,CEBPB-AS1,DDIT4,CLIP4,PFN4,TRIB3,MALAT1,UGDH-AS1,HOXB8,SQSTM1,ATF4,FTL,DLX2,PXK,NNMT,PDGFA,ITPR2,SLC1A5,ATXN1,FLRT2,MAP2,UBC,HIVEP1,SRGAP1,JUND,CBX4,LVRN,GADD45A,RHBDD1,PYCR1,DCLK2,LARP6,GFAP,FER,IBTK,COL5A1,MAFG,BHLHE40,MIR3189,HOXD4,HOXD…
gene_set_query	448	HEY2	534.3	ARCHS4 Coexpression,317;Enrichr Queries,606;GTEx Coexpression,680	CDKN1A,ECM2,HSPB8,LMOD1,IRS2,SLC7A11,FRY,RND3,ZFP36,EDNRA,HEY1,PXDC1,JUNB,DACT1,DUSP5,FOXD3,UNC5B,NCOA3,SERPINB8,GEM,DDIT4,TRIM54,RHOQ,ATF3,DDR2,CTF1,PARM1,AKAP6,ATP1A2,FTX,PTGS2,NDRG1,EGFR,CKMT2,STC2,DNAJB4,PRDM16,ZSCAN10,LRIG1,S1PR1,KANSL1L,SH3BGR,IDH1,ZBTB10,TPD52L1,FMO4,KLF4,VEGFA,NR4A2,PSAT1,BHLHE40,MFAP2,FILIP1,YPEL2
gene_set_query	449	USF3	535.5	ARCHS4 Coexpression,240;GTEx Coexpression,831	POPDC3,CCDC122,INTU,JMJD1C,TMEM182,CHD2,SYNE1,DTWD2,SEC61A1,HIVEP1,TCP11L2,SH3BGR,PRKAB2,STAC3,PYCR1,TXLNB,NEDD4,ALPK1,PPIB,TRIM54,SOS2,OPTN,NFE2L1,KDM7A,MCPH1
gene_set_query	450	THAP9	536.3	ARCHS4 Coexpression,616;Enrichr Queries,733;GTEx Coexpression,260	ERRFI1,FBXO25,ZBTB20,JMJD1C,SLC7A11,VLDLR,ZCWPW2,SEC61A1,CCDC91,SERP1,BSN-DT,TGIF1,DUSP5,FBXW10,NCOA3,ARRDC3,TFE3,SERPINB8,LCA5L,MTHFD2,DDIT3,DDIT4,PFN4,ARHGEF2,ATF3,ZNF674,ZSCAN29,DDR2,MCPH1,USP53,PRKAR2A-AS1,RNFT1,XRRA1,DNAJB4,LRIG1,PMAIP1,N4BP2,PMS1,USP25,ANGPT4,GDF15,SWT1,ZBTB10,KLHL24,TTC39B,NR4A2,GCLC,PSAT1,BHLHE40,CCSER2,TRIM36,HBP1,NFE2L1
gene_set_query	451	ZNF773	536.7	ARCHS4 Coexpression,797;Enrichr Queries,83;GTEx Coexpression,730	CCDC122,CDKN1A,BTG1,FKBP14,IRS2,CBLB,TMEM182,SLC7A11,VLDLR,ZXDA,ZFP36,RPS6KA2,SESN2,EFCAB2,UPP1,CHAC1,ZNF600,AZI2,JUNB,ZNF587B,KDM6B,DUSP5,SLC38A1,TIGD6,NCOA3,TSC22D3,PDE4D,PLA2G4C,SERPINB8,MTHFD2,DDIT3,IRF1,CDC42EP3,DDIT4,SMCR8,TRIB3,HECA,ATF3,JDP2,ZNF674,NSMAF,DDR2,PPP1R15A,SLFN5,CEBPB,INTU,KCNE4,SLC16A1-AS1,GDPD1,NDRG1,STC2,LRIG1,HMOX1,ZSCAN12,ZNF468,N4BP2,PCK2,ZNF383,GADD45A,GDF15,RHBDD1,ASNS…
gene_set_query	452	MEOX1	537.3	ARCHS4 Coexpression,427;Enrichr Queries,826;GTEx Coexpression,359	CPNE8,ROBO4,CDKN1A,CALCOCO1,ECM2,PEAR1,PTGS2,THSD1,ADAMTS5,THBD,EDNRA,AIFM2,ABI3BP,FAM241A,S1PR1,LRIG1,APOD,CTHRC1,ANGPT4,PLEKHG1,LVRN,UNC5B,ANXA3,NCOA3,PDE2A,BGN,ABCC9,FMO4,KLF4,SERPINB8,BMP6,GEM,IL6,ABCA10,COL5A1,DDIT4,BHLHE40,MFAP2,LINC01239,PTX3,HECA,CRYAB,RHOQ,ATF3,FERMT2,NFE2L1,DDR2
gene_set_query	453	TBX21	537.5	ARCHS4 Coexpression,301;Enrichr Queries,717;ReMap ChIP-seq,75;GTEx Coexpression,1057	FCMR,NCF2,KLHDC7B,RAB43,LGALS3,ZFP36,TMEM268,JUNB,SEPHS2,RSAD2,LINC02273,SYTL1,SLC30A1,NEAT1,DLGAP1-AS2,DLGAP1-AS1,ACAP1,MTHFD2,DDIT4,RUBCNL,MALAT1,HECA,ALPK1,ATF3,CD274,PXK,AKNA,LINC01094,ITPR2,SLC1A5,SEL1L3,ATXN1,UBC,ST8SIA4,SLAMF7,PMAIP1,NLRP1,XBP1,JUND,TNFRSF9,EDEM1,EIF1,ISG20,NR4A2,IL6,BHLHE40,MAFF,MIR3189,TNFSF9,MXD1,LAT,ARHGAP9,CDKN1A,BTG1,PLEKHF1,SH3KBP1,ITGB3,IL24,CHD2,CXCL2,BBC3,HERPUD1…
gene_set_query	454	PHOX2A	537.7	ARCHS4 Coexpression,566;Enrichr Queries,937;GTEx Coexpression,110	ROBO3,CDKN1A,ICA1,AKR1B1,IL13RA2,JUNB,FOXD3,FOXD1,UNC5B,NCOA3,MYO7A,TENT5A,CREB3,EML5,ARC,HOXB9,NPC1,IRF1,DDIT4,HECA,HOXB8,RBKS,ATF3,DDR2,DDC,DLX2,CEBPB,NBAS,PARM1,FICD,PCBP3,LRIG1,PRPH,NGFR,WHRN,GDF15,IDH1,MOCOS,PYCR1,KLHL4,L1CAM,KLF4,NR4A2,TMIE,BHLHE40,MAFF,SARM1,HOXD3,HOXD8
gene_set_query	455	NFYA	538	ARCHS4 Coexpression,1599;ENCODE ChIP-seq,38;Enrichr Queries,573;ReMap ChIP-seq,178;GTEx Coexpression,302	SLC46A3,ERRFI1,CEP126,ZBTB20,DNHD1,RNF19B,NRL,IRS2,SAT2,CBLB,ETS2,PTPDC1,BEST1,ZFP36,MPC1,SESN2,SMG7-AS1,HOXA1,CHAC1,SEPHS2,JUNB,PSPH,TSPYL2,FBXO16,ARRDC3,ENTPD7,AP1AR,COX6B2,CCNB1IP1,LZTFL1,EID3,THAP5,SLFN11,MTHFD2,DDIT3,DDIT4,DNAJB11,PFN4,MALAT1,FLYWCH1,HOXB8,PPIB,ATF3,ATF4,FTL,ZNF397,DLX2,FICD,SEL1L,PRKAR2A-AS1,SLC1A5,NDRG1,HSP90B1,ATG101,XRRA1,UBC,HIVEP1,MOV10L1,PCK2,EXPH5,XBP1,SDF2L1,JUND,HS…
gene_set_query	456	SCML4	540	ARCHS4 Coexpression,62;Enrichr Queries,817;GTEx Coexpression,741	ARHGAP9,SAMD9L,CDKN1A,FCMR,BTG1,NCF2,ZBTB20,IRS2,SYNE1,LGALS3,CASP4,DUSP5,BTN3A1,DUSP1,NCOA3,TSC22D3,PDE4D,LINC02273,SYTL1,BTN3A3,SERPINB8,OSCAR,PARP8,ERN1,ELF1,ACAP1,IRF1,DDIT4,RUBCNL,HECA,TLR6,ATF3,DDR2,SLFN5,AKNA,TMEM71,ST8SIA4,LRIG1,S1PR1,CTNNA1,FYN,NLRP1,IL32,FMO4,KLF4,TMEM154,ISG20,NR4A2,BHLHE40,NFE2L1,LAT
gene_set_query	457	ATOH8	542.3	ARCHS4 Coexpression,517;Enrichr Queries,597;GTEx Coexpression,513	ERRFI1,CDKN1A,ECM2,HSPB8,IRS2,PEAR1,THBD,ZFP36,HEY1,RPS6KA2,PXDC1,JUNB,DUSP5,UNC5B,TSC22D3,NCOA3,HEG1,BGN,KLF15,SERPINB8,DDIT4,CRYAB,ATF3,RHOQ,PPIC,DDR2,HBEGF,CTF1,PARM1,NNMT,NTN4,FTX,PTGS2,NDRG1,EGFR,PRDM16,LRIG1,S1PR1,HMOX1,KANSL1L,RAI2,EVC2,GDF15,RAB39B,FMO4,KLF4,ZNF70,COL5A1,BHLHE40,FERMT2,NFE2L1
gene_set_query	458	ZNF57	544.3	ARCHS4 Coexpression,1310;Enrichr Queries,136;GTEx Coexpression,187	ERRFI1,CDKN1A,MT1X,IRS2,SLC7A11,CLDN1,RND3,NKPD1,ZFP36,LAMP3,CYP2R1,NAMPT,UPP1,JUNB,SLC12A8,KDM6B,DUSP5,SLC38A1,RSAD2,NCOA3,TSC22D3,SERPINB8,GEM,MYCL,SLC7A5,ADGRF4,DDIT3,DDIT4,TRIB3,HECA,ARHGEF2,ARHGEF5,ATF3,TMEM45A,DDR2,PPP1R15A,IL20RB,ITPR2,PTGS2,NDRG1,SCEL,FAM83F,NFIL3,STC2,MXI1,LRIG1,HMOX1,PMAIP1,ZNF468,EXPH5,ARHGEF35,CBX4,GADD45A,GDF15,IDH1,AKR1C3,TINCR,KRT10,KLF4,VEGFA,NR4A2,OCLN,COL5A1,GJB…
gene_set_query	459	ZNF263	545.5	Literature ChIP-seq,47;ARCHS4 Coexpression,1312;ENCODE ChIP-seq,51;Enrichr Queries,149;ReMap ChIP-seq,282;GTEx Coexpression,1432	ERRFI1,ZFAND3,SCX,IRS2,CBLB,HDDC3,ETS2,LGALS3,ZFP36,MPC1,FTH1,WWC3,ZNF841,JUNB,SLC38A1,PRKAB2,PHYKPL,SYTL1,ZFP69B,SHISA4,AP1AR,NEAT1,COX6B2,GTPBP2,BCAN,MYCL,MYL5,HOXB9,THAP5,MTHFD2,DDIT3,DDIT4,TRIB3,HECA,RBCK1,ALPK1,HOXB8,SQSTM1,EIF1B,ATF3,ATF4,SHMT2,PDGFA,SLC1A4,CAMSAP2,ASIC4,ATXN1,STC2,PRDM16,UBC,HIVEP1,HMOX1,PMAIP1,ZNF425,SRGAP1,EXPH5,NGFR,SDF2L1,JUND,CBX4,HSPA5,GADD45A,PDE2A,OSGIN1,PYCR1,MANF…
gene_set_query	460	ZNF408	546	ARCHS4 Coexpression,413;Enrichr Queries,364;GTEx Coexpression,861	CDKN1A,IL24,IRS2,GCC1,BBC3,ZFP36,SESN2,TOM1,UPP1,ZFPL1,JUNB,ZNF587B,DUSP5,NCOA3,TSC22D3,ARRDC3,SERPINB8,DDIT3,DDIT4,DNAJB11,ZNF438,SMCR8,TRIB3,RBCK1,SQSTM1,ATF3,ATF4,DDR2,PPP1R15A,CEBPB,LIN37,HM13,SLC3A2,SLC1A5,PTGS2,IL1RL1,RNF113A,ATG101,UBC,LRIG1,EIF4EBP1,STX5,HMOX1,PMAIP1,NRBF2,SLC31A2,HSPA5,GADD45A,GDF15,OSGIN1,BCDIN3D,KLF4,BHLHE40,NEURL1,CDK2AP2,MXD1,ZNF213
gene_set_query	461	DUX4	546.5	ARCHS4 Coexpression,964;ReMap ChIP-seq,129	ERRFI1,CYYR1-AS1,BNC1,ICA1,RNF19B,CUTALP,TMEM182,ZFAND1,SLC4A5,LAMP5,PANX2,HEY1,KYNU,GRB10,CCR2,TMC3-AS1,GRID2,UNC5B,ANXA3,HGF,ZFP69B,TENT5A,COX6B2,ROCK1P1,PJA2,SUPV3L1,ABCA10,DNAJC6,HKDC1,PRR16,MTFR1,GSAP,HECA,CKMT2-AS1,METTL27,ALPK1,BIRC2,RHCE,ZNF674,ATF4,NSMAF,ZSCAN29,UAP1,EGFR,ZBTB41,TMEM71,ARHGAP12,ATG101,OARD1,LINC01607,DNAJB4,NCR3LG1,ZNF703,LRIG1,NRBF2,PMS1,SGTB,SYVN1,TPD52L1,HSPBAP1,PNRC1…
gene_set_query	462	ONECUT1	546.5	ARCHS4 Coexpression,1110;Enrichr Queries,944;ReMap ChIP-seq,82;GTEx Coexpression,50	ERO1B,CPNE8,ZFAND3,RAPH1,IRS2,ZFAND1,KLHL35,CLDN1,ETS2,ZFHX4-AS1,RASSF6,SCN9A,GRB10,HOXA1,CHAC1,JUNB,SPINK1,ALG5,ARRDC3,ALG2,FNDC3B,SLC30A1,BHLHA15,NEAT1,CCNB1IP1,DLGAP1-AS2,PLPP5,DLGAP1-AS1,DDIT4,UGDH-AS1,ATF3,NNMT,SEL1L,ITPR2,ARHGAP12,EPB41L5,ATXN1,TMEM125,ZFPM2-AS1,FLRT2,PRDM16,HIVEP1,ZNF425,NRBF2,N4BP2,NGFR,SIAH2,SLC33A1,CYP4F11,INHBE,NR4A2,BHMT,BHLHE40,MIR3189,SRPRB,CCSER2,HBP1,GCLM,CDKN1A,A…
gene_set_query	463	ZNF470	546.7	ARCHS4 Coexpression,287;Enrichr Queries,695;GTEx Coexpression,658	ERRFI1,CCDC122,CXCL8,IRS2,TMEM182,SLC7A11,VLDLR,SEC61A1,PEA15,ZNF600,ZNF841,NCOA3,GPT2,PDE4D,PLA2G4C,ZFP69B,ANK2,ABCC9,SERPINB8,PJA2,DNAJC6,DDIT4,HECA,ZNF554,ATF3,ZNF674,DDR2,INTU,KCNE4,NDRG1,HDAC9,ZBTB41,CAMSAP2,STC2,LRIG1,PMAIP1,ZNF468,E2F7,WDR17,ZNF383,LCA5,DCLK2,KLF4,LARP6,VEGFA,TTLL7,ZNF70,XKR9,COL5A1,NEDD4,BHLHE40,JMY,NEURL1,CREBRF,FGF13,BCL2L2,ASB1
gene_set_query	464	PURA	547	ARCHS4 Coexpression,198;GTEx Coexpression,896	DOCK3,PYROXD1,CHM,AKAP6,MTDH,SYNE1,CAMSAP2,ZXDA,MAP2,KCNJ2,ZNF383,TIGD7,SYT1,RHBDD1,ANK2,LYSMD3,ATP2B1,SYT7,PJA2,LRP1B,GABRG1,TTLL7,ZNF70,DNAJC6,TCEA1,CPEB3,BCL2L2,MCPH1
gene_set_query	465	STAT6	547.3	Literature ChIP-seq,62;ARCHS4 Coexpression,565;Enrichr Queries,536;GTEx Coexpression,1026	CDKN1A,FCMR,BTG1,NCF2,SH3KBP1,IL24,IL1RAP,CLDN1,ETS2,RAB43,LGALS3,ZFP36,FTH1,WWC3,GGACT,JUNB,DACT1,TGIF1,CUBN,SLC38A1,STARD4,ZHX2,KLF13,BTN3A1,NCOA3,TSC22D3,HEG1,SHISA4,ANK2,TRAF1,SERPINB8,OSCAR,VMAC,ELF1,ACAP1,IRF1,DDIT4,MALAT1,ARHGEF2,TLR6,TLCD1,SQSTM1,ATF3,DDR2,PPP1R15A,SLFN5,CEBPB,AKNA,AKAP6,ATP1A2,SLC3A2,SLC1A5,NLRC4,PTGS2,NDRG1,ADCY7,EGFR,TMEM71,ATXN1,UBC,LRIG1,HMOX1,FYN,N4BP2,CD55,JUND,GDF…
gene_set_query	466	HOXC6	548	ARCHS4 Coexpression,819;Enrichr Queries,614;GTEx Coexpression,211	TRAM1,DLX2,CDKN1A,NNMT,HSPB8,SLC7A11,PTGS2,NDRG1,ZXDA,ADAMTS5,FLRT2,PLAGL1,STC2,DSE,ZNF703,LRIG1,HMOX1,AZI2,SRGAP1,CTHRC1,EVC2,FOXD1,CBX4,TIGD6,ANXA3,GDF15,NCOA3,RRAS2,KLF4,SERPINB8,NR4A2,SLC7A5,RCN1,HOXB9,COL5A1,MFAP2,DDIT4,BHLHE40,PRR16,PTX3,HOXD4,NUPR1,HOXB8,CRYAB,HOXD8,ATF3,NFE2L1,DDR2
gene_set_query	467	NKX61	548.5	ARCHS4 Coexpression,217;GTEx Coexpression,880	GABRB3,BEX4,ERO1B,BEX2,DDC,PARM1,SEMA3A,HSPB8,LMOD1,C2CD4A,HDAC9,PLAGL1,MXI1,RAI2,SEC11C,SSR4,TPBG,DCLK2,DNAJC12,FBXO30,SYT7,BTC,SELENOM,RRAGD,NEURL1,CYSTM1,FERMT2,F2RL2
gene_set_query	468	IRF3	548.6	ARCHS4 Coexpression,932;ENCODE ChIP-seq,31;Enrichr Queries,756;ReMap ChIP-seq,207;GTEx Coexpression,817	SLC46A3,FCMR,ZBTB20,NRL,SAT2,ETS2,PTPDC1,RAB43,ZFP36,MPC1,FTH1,SESN2,TOM1,SMG7-AS1,HOXA1,ZNF600,CHAC1,CCDC163,ZFPL1,JUNB,SEPHS2,PSPH,TSPYL2,PRKAB2,PHYKPL,ENTPD7,GOLPH3L,SYTL1,DDX10,CGRRF1,COX6B2,ROCK1P1,CCNB1IP1,LZTFL1,VMAC,SPATA17,THAP5,ACAP1,MTHFD2,DDIT3,DNAJB11,DDIT4,PFN4,GSAP,RBCK1,FLYWCH1,PPIB,SQSTM1,ZNF554,RHCE,ATF3,ATF4,FTL,ZNF397,AKNA,FICD,SEL1L,ITPR2,SLC1A5,KRCC1,HSP90B1,XRRA1,UBC,EIF4EB…
gene_set_query	469	ATF1	550.4	ARCHS4 Coexpression,1307;ENCODE ChIP-seq,93;Enrichr Queries,513;ReMap ChIP-seq,78;GTEx Coexpression,761	CEP120,CBLB,GCC1,ETS2,ZXDA,LGALS3,ZFP36,FTH1,SESN2,CCRL2,C3AR1,ZNF600,ZFPL1,CCDC163,AZI2,JUNB,SEPHS2,PSPH,SEC63,HES7,PDIA3,SLC38A1,NEAT1,GTPBP2,ATG13,CCNB1IP1,GEM,LZTFL1,ARMCX3,MYL5,DLGAP1-AS2,DLGAP1-AS1,HOXB9,CEBPB-AS1,SELENOS,MTHFD2,DDIT4,TRIB3,MALAT1,RBCK1,HOXB8,SQSTM1,ATF6,OPTN,ATF3,RHCE,FTL,ATF4,BEX2,PDGFA,IL20RB,UAP1,ASIC4,MAP2,XRRA1,UBC,HMOX1,SLAMF7,ZSCAN12,XBP1,ZNF383,SDF2L1,JUND,CBX4,HSP…
gene_set_query	470	ZNF791	551.7	ARCHS4 Coexpression,537;Enrichr Queries,191;GTEx Coexpression,927	CCDC122,CDKN1A,BTG1,ZBTB20,JMJD1C,IRS2,SLC7A11,CHD2,HERPUD1,ZXDA,ZFP36,FTH1,NAMPT,EFCAB2,JUNB,SLC30A7,DUSP5,SLC38A1,NCOA3,TSC22D3,ARRDC3,PLA2G4C,ABCC9,SERPINB8,PJA2,SLC7A5,ELF1,DDIT3,DDIT4,MALAT1,HECA,ZNF554,ATF3,ZNF674,DDR2,ZNF397,PPP1R15A,SLFN5,ZNF396,XIAP,FTX,PTGS2,DNAJB4,MXI1,LRIG1,DNAJB9,PMAIP1,FYN,N4BP2,EVC2,ZNF383,JUND,KLHL24,FBXO30,VEGFA,NR4A2,ZNF70,XKR9,TMEM116,BHLHE40,JMY,CREBRF,HBP1,YP…
gene_set_query	471	ZNF805	551.7	ARCHS4 Coexpression,974;Enrichr Queries,57;GTEx Coexpression,624	ZNF770,CDKN1A,PYROXD1,ZBTB20,JMJD1C,IRS2,SLC7A11,BACH1,HERPUD1,SYNE1,SESN2,NAMPT,TCP11L2,JUNB,SLC30A7,KDM6B,GABARAPL1,SLC38A1,NCOA3,TSC22D3,PDE4D,ARRDC3,ARAP2,RRAS2,TENT5A,GPCPD1,SERPINB8,HEATR5A,NPC1,DDIT3,DDIT4,SMCR8,TRIB3,HECA,BCAT1,ATF3,KDM7A,MCPH1,PPP1R15A,USP53,SLC16A1-AS1,XIAP,HSPA13,MTDH,ARHGAP12,ATXN1,DNAJB4,HIVEP1,LRIG1,DNAJB9,PMAIP1,N4BP2,TBC1D15,ZNF383,ZNF460,SGTB,GDF15,RHBDD1,GFPT1,E…
gene_set_query	472	ETV6	552	ARCHS4 Coexpression,678;Enrichr Queries,429;ReMap ChIP-seq,195;GTEx Coexpression,906	NCF2,ZFAND3,ZBTB20,IRS2,CBLB,SAT1,HDDC3,ETS2,BEST1,MILR1,ZFP36,FTH1,NAMPT,JUNB,PSPH,SLC30A7,FNDC3B,NEAT1,GTPBP2,OSCAR,DLGAP1-AS2,BCAN,DLGAP1-AS1,DDIT4,HECA,MALAT1,ALPK1,ATF6,ATF3,CD274,AKNA,LINC01094,ITPR2,SLC1A4,SLC1A5,NDRG1,ATXN1,UBC,HIVEP1,PMAIP1,SDF2L1,JUND,CBX4,EDEM1,TNFRSF10B,NMI,BHLHE40,MIR3189,TNFSF9,MXD1,CDKN1A,BTG1,BBC3,HERPUD1,FCRLA,ZCWPW1,DUSP10,CASP4,PGPEP1,SMIM14,KDM6B,TGIF1,DUSP5,Z…
gene_set_query	473	ISL1	552	ARCHS4 Coexpression,35;Enrichr Queries,1077;GTEx Coexpression,544	GABRB3,ERO1B,CPNE8,CEP126,CDKN1A,ICA1,RND3,EDNRA,HEY1,RASSF6,FOXD1,SSR4,NCOA3,TENT5A,SERPINB8,DNAJC3,EML5,ADAM17,PLPP5,SELENOM,THAP5,DDIT4,RRAGD,ATF3,DDR2,BEX4,DLX2,DDC,BEX2,PARM1,SEMA3A,SLC41A2,HSD17B14,C2CD4A,PTGS2,ZNF827,FLRT2,PLAGL1,MICALL1,LRIG1,SLITRK6,ARSD,KIAA0319,RAI2,KCNJ2,SEC11C,SYT1,ABCA5,DNAJC12,KLF4,TTC39A,SYT7,NR4A2,COL5A1,BHLHE40,NEURL1,CYSTM1,MKX
gene_set_query	474	MBD4	552	ARCHS4 Coexpression,1459;ENCODE ChIP-seq,115;Enrichr Queries,916;ReMap ChIP-seq,156;GTEx Coexpression,114	CPNE8,ERRFI1,FCMR,NCF2,CEP120,KLHL35,CLDN1,SAT1,BEST1,MILR1,RAB43,EPB41L4A-AS1,FTH1,NAMPT,FBXO4,SMG7-AS1,HOXA1,NEK3,CCDC163,AZI2,SEPHS2,ZNF165,PRKAB2,SLC38A1,SPINK1,FNDC3B,NEAT1,ERN1,DLGAP1-AS2,MYL5,DLGAP1-AS1,ADAM17,ACAP1,THAP5,MTHFD2,DDIT3,DDIT4,MALAT1,GSAP,HECA,UGDH-AS1,ALPK1,ATF6,EIF1B,ATF4,FTL,ZCCHC7,AKNA,ABHD4,USP53,ZNF391,ITPR2,NDRG1,HSP90B1,EPB41L5,ATXN1,UBC,ST8SIA4,ZSCAN12,NRBF2,N4BP2,TB…
gene_set_query	475	NFYB	552	ARCHS4 Coexpression,1195;ENCODE ChIP-seq,18;Enrichr Queries,617;ReMap ChIP-seq,145;GTEx Coexpression,785	ERRFI1,FBXO25,NRL,SAT2,IRS2,IL1RAP,FGF2,SAT1,ETS2,PTPDC1,ZFP36,MPC1,SESN2,NAMPT,SMG7-AS1,HOXA1,CHAC1,CCDC163,SEPHS2,JUNB,PSPH,TSPYL2,PDIA3,ARRDC3,SYTL1,ENTPD7,KCNK15,COX6B2,CGRRF1,CCNB1IP1,LZTFL1,CYP39A1,SELENOM,THAP5,SLFN11,SELENOS,MTHFD2,DDIT3,DDIT4,PFN4,MALAT1,HECA,FLYWCH1,HOXB8,PPIB,EIF1B,ATF3,CCNO,ATF4,FTL,ZNF397,ZCCHC7,INTU,IL20RB,ITPR2,UAP1,SLC1A5,HSP90B1,UBE2J1,XRRA1,PCK2,XBP1,SDF2L1,JUND…
gene_set_query	476	TBXT	552.3	ARCHS4 Coexpression,42;Enrichr Queries,1328;ReMap ChIP-seq,276;GTEx Coexpression,563	CDKN1A,SRXN1,SH3KBP1,HSPB8,SAT2,SLC7A11,CHD2,ETS2,FCRLA,CTSL,GMPPA,ME1,FBXL19-AS1,HOXA1,DACT1,HES7,DUSP5,FOXD3,PRKAB2,STARD4,TMEM150A,ABCC2,NCOA3,PDE4D,TRAF1,GTPBP2,SERPINB8,ETV5,PARP8,KCTD8,DLGAP1-AS2,IQCN,DLGAP1-AS1,CEBPB-AS1,MTHFD2,ADGRF4,DDIT4,CANX,LINC01733,TLCD1,TRIM16,ATF3,DDR2,CD274,ZCCHC7,WDR25,CEBPB,CTF1,TRIM16L,LAMA1,KCNE4,SLC43A1,ZBTB41,ARHGAP12,ASIC4,ERICH2,TIFA,ZNF747,PRDM16,LRIG1,S…
gene_set_query	477	ZFPM1	554.7	ARCHS4 Coexpression,1056;Enrichr Queries,582;GTEx Coexpression,26	ERO1B,ERRFI1,CDKN1A,ICA1,IRS2,ERFE,LARP1B,BBC3,RAB43,SEC61A1,ZFP36,SERP1,GMPPA,SEC61B,JUNB,KDM6B,DUSP5,SPINK1,KLF13,SSR4,UNC5B,NCOA3,ALG5,ALG2,PRSS16,BHLHA15,SERPINB8,ERN1,SLC7A5,PLPP5,DDIT4,BLVRB,HECA,CCNO,ATF3,DDR2,CEBPB,HM13,SLC43A1,SEL1L,DERL2,PDGFA,NDRG1,EGFR,CBS,PRDM16,LRIG1,STX5,DNAJB9,ARSD,SEC23B,IL32,XBP1,JUND,CBX4,GADD45A,GDF15,MID1IP1,SLC33A1,SYVN1,CTNS,PYCR1,KLF4,VEGFA,NR4A2,SPSB2,SPS…
gene_set_query	478	TBX19	555.3	ARCHS4 Coexpression,646;Enrichr Queries,175;GTEx Coexpression,845	CEP126,CCDC122,CDKN1A,NCF2,IRS2,SLC7A11,MILR1,DUSP10,KYNU,EFCAB2,CHAC1,JUNB,TSPYL2,DUSP5,SSR4,FBXW10,FBXO16,NCOA3,TSC22D3,PLA2G4C,TRAF1,ATG13,SERPINB8,GEM,ETV5,SLC7A5,DDIT3,IRF1,DDIT4,CANX,TRIB3,HECA,NUPR1,ALPK1,ATF3,ZNF674,DDR2,CEBPB,C2CD4A,PTGS2,NDRG1,ASIC4,NFIL3,PLAGL1,LRIG1,S1PR1,SLAMF7,HMOX1,PMAIP1,FYN,NLRP1,GADD45A,GDF15,FMO4,KLF4,VEGFA,ISG20,NR4A2,AHI1,IL6,SLC6A9,TMEM116,VEPH1,BHLHE40,MAFF…
gene_set_query	479	PRDM8	556	ARCHS4 Coexpression,766;Enrichr Queries,378;GTEx Coexpression,524	CDKN1A,PID1,CXCL8,LMOD1,RNF19B,IRS2,SLC7A11,THBD,PANX2,TMEM268,HEY1,JUNB,KDM6B,DUSP5,KLF13,NCOA3,PDE4D,TRAF1,SERPINB8,PJA2,GEM,ETV5,BTC,SELENOM,DNAJC6,HECW1,DDIT4,CDC42EP3,HECA,ARHGEF2,ATF3,SHANK2,DDR2,HBEGF,SEMA3A,PTGS2,HDAC9,NDRG1,NFIL3,FLRT2,PLAGL1,ST8SIA4,LRIG1,S1PR1,NLRP1,SCN3B,NTNG2,L1CAM,KLF4,FBXO30,BMP6,VEGFA,NR4A2,COL5A1,GNAQ,BHLHE40,PTX3,MKX,BCL2L2
gene_set_query	480	ERG	556.2	Literature ChIP-seq,95;ARCHS4 Coexpression,744;Enrichr Queries,886;ReMap ChIP-seq,265;GTEx Coexpression,791	CPNE8,MT1M,NRL,ZBTB20,IRS2,GCC1,FGF2,HDDC3,ETS2,ZFP36,EDNRA,NAMPT,PXDC1,ZFPL1,JUNB,HES7,FBXO16,SYTL1,KCNK15,NEAT1,SLFN11,SELENOS,DDIT4,TRIB3,MALAT1,RBCK1,HOXB8,SQSTM1,ATF3,ATF4,SLC1A5,NDRG1,STC2,UBC,ZBED3,SDF2L1,JUND,CBX4,PDE2A,EAF2,PYCR1,NMI,BMP6,GULP1,NR4A2,BMP3,COL5A1,MAFG,BHLHE40,MIR3189,HYOU1,ULBP1,ROBO4,CDKN1A,ECM2,ITGB3,AKR1B1,PEAR1,BBC3,SYNE1,ZCWPW1,THBD,HEY1,CTSL,FBXL19-AS1,UPP1,KDM6B,PL…
gene_set_query	481	ZNF524	557.3	ARCHS4 Coexpression,905;Enrichr Queries,671;GTEx Coexpression,96	CDKN1A,BTG1,PLEKHF1,NCF2,WDR45,HDDC3,BBC3,RAB43,LGALS3,ZFP36,FTH1,CASP4,TOM1,IKBKG,ZFPL1,JUNB,SPINK1,NCOA3,TSC22D3,SYTL1,BHLHA15,OSCAR,RAB32,VMAC,DDIT3,DDIT4,BLVRB,NUPR1,RBCK1,ST6GALNAC4,SQSTM1,ATF3,DDR2,PPP1R15A,CEBPB,AKNA,SLC43A1,CAMSAP2,RELB,RNF113A,RAB24,EIF4EBP1,LRIG1,STX5,DYM,NQO2,SDF2L1,JUND,GADD45A,GDF15,EDEM2,KLHL24,HSPBAP1,BHLHE40,NEURL1
gene_set_query	482	ZNF699	557.7	ARCHS4 Coexpression,1235;Enrichr Queries,98;GTEx Coexpression,340	ERRFI1,CCDC122,CDKN1A,CXCL8,BTG1,IRS2,CBLB,IL1RAP,SLC7A11,VLDLR,RND3,SYNE1,ZXDA,ZFP36,DSE,TCP11L2,AZI2,TSPYL2,DUSP5,NCOA3,HEG1,TSC22D3,PDE4D,ARRDC3,FNDC3B,FRMD4B,SERPINB8,PJA2,ERN1,ADAM17,DDIT4,SMCR8,HECA,SOS2,ATF3,KDM7A,ZNF674,NSMAF,DDR2,HBEGF,PPP1R15A,ZCCHC7,SLFN5,ATP10D,SLC16A1-AS1,SLC1A4,PTGS2,NDRG1,EGFR,MTDH,STC2,NCR3LG1,HIVEP1,LRIG1,ZSCAN12,PMAIP1,FYN,N4BP2,ZNF383,GADD45A,GDF15,RHBDD1,KLHL2…
gene_set_query	483	TIGD3	558	ARCHS4 Coexpression,410;Enrichr Queries,581;GTEx Coexpression,683	ARHGAP9,CDKN1A,NCF2,TREML3P,IRS2,CXCL3,RND1,RAB43,PANX2,ZFP36,CASP5,UPP1,JUNB,DUSP5,RSAD2,UNC5B,ANXA3,NCOA3,NEAT1,OSCAR,ACAP1,MTHFD2,DDIT4,TRIB3,HECA,TLR6,ATF3,DDR2,AKNA,LIN37,NLRC4,PTGS2,NFIL3,RAB24,LRIG1,HMOX1,PIP5K1B,NLRP1,KCNJ2,E2F7,NTNG2,SLC31A2,GADD45A,GDF15,MAP1LC3B2,FMO4,KLF4,TMEM154,NR4A2,BHLHE40,MAFF,NEURL1,MXD1,INKA2
gene_set_query	484	KLF12	558.3	ARCHS4 Coexpression,159;Enrichr Queries,701;GTEx Coexpression,815	CDKN1A,FCMR,LMOD1,ZBTB20,IRS2,CBLB,SLC7A11,FRY,SYNE1,GRB10,SLC38A1,KLF13,TIGD7,BTN3A1,NCOA3,HEG1,PDE4D,ARRDC3,ARAP2,ANK2,SERPINB8,ETV5,PJA2,PARP8,ACAP1,DDIT4,CDC42EP3,HECA,ARHGEF5,KDM7A,DDR2,FTL,SLFN5,AKNA,SEMA3A,ITPR2,HDAC9,EGFR,FAM83F,ATXN1,FLRT2,MAP2,RAB23,LRIG1,S1PR1,FYN,NLRP1,ZBTB10,DCLK2,KLF4,NR4A2,MYO5B,BHLHE40,CCSER2,FERMT2,CRB3
gene_set_query	485	ZNF443	558.7	ARCHS4 Coexpression,866;Enrichr Queries,483;GTEx Coexpression,327	ERRFI1,ZNF770,CDKN1A,MIA2,IRS2,SLC7A11,ETS2,LGALS3,JUNB,TGIF1,DUSP5,ZHX2,ANXA3,NCOA3,LRRC49,ARRDC3,ENTPD7,SERPINB8,SLC7A5,BBS12,DDIT4,TRIB3,HECA,TLR6,ALPK1,ZNF674,ATF3,DDR2,HBEGF,ZNF396,SLC1A4,NLRC4,PTGS2,NDRG1,IFI16,TIFA,LRIG1,NRBF2,N4BP2,KCNJ2,OLAH,SLC31A2,GADD45A,GDF15,TPBG,IDH1,BCDIN3D,ASNS,TUBE1,NMI,KLHL24,FMO4,KLF4,FER,PSAT1,BHLHE40,IL18R1,NFE2L1
gene_set_query	486	ZNF669	559.3	ARCHS4 Coexpression,1167;Enrichr Queries,225;GTEx Coexpression,286	CDKN1A,BTG1,CXCL8,FKBP14,IRS2,GCC1,RND3,DTWD2,ZFP36,SESN2,EFCAB2,CHAC1,AZI2,JUNB,TSPYL2,DUSP5,SLC38A1,NCOA3,LRRC49,ARRDC3,TFE3,ZFP69B,FNDC3B,SLC30A1,SERPINB8,SLC7A5,ADAM17,DDIT3,IRF1,DDIT4,SMCR8,TRIB3,HECA,ATF3,ZNF674,NSMAF,HBEGF,PPP1R15A,ZCCHC7,GDPD1,PTGS2,ADCY7,UBE2J1,MTDH,RNF113A,LRIG1,PMAIP1,ZNF468,NRBF2,N4BP2,ZNF383,GADD45A,GDF15,BCDIN3D,ASNS,NMI,KLHL24,KLF4,NR4A2,ZNF70,BHLHE40,MAFF,GCLM,MXD…
gene_set_query	487	ZNF558	560.3	ARCHS4 Coexpression,548;Enrichr Queries,101;GTEx Coexpression,1032	ERRFI1,CCDC122,CALCOCO1,CDKN1A,ZFAND1,SLC7A11,ZFP36,DUSP10,GRB10,ZNF841,JUNB,TGIF1,DUSP5,SLC38A1,NCOA3,TSC22D3,PDE4D,LRRC49,ARRDC3,PLA2G4C,NEAT1,SERPINB8,SLC7A5,MTHFD2,DDIT3,DDIT4,RRAGD,TRIB3,HECA,NUPR1,ZNF554,ATF3,KDM7A,ZNF674,ATF4,DDR2,ZNF397,PPP1R15A,SLFN5,ZNF396,CEBPB,TULP3,SLC1A4,PTGS2,NDRG1,FAM83F,IFI16,NFIL3,STC2,MXI1,LRIG1,HMOX1,PMAIP1,FYN,CD55,PCK2,EVC2,ZNF383,GDF15,WDR19,ASNS,TRPV3,KLHL…
gene_set_query	488	TIGD6	561	ARCHS4 Coexpression,1262;Enrichr Queries,259;GTEx Coexpression,162	TAF1A-AS1,CCDC122,ERRFI1,TRAM1,CDKN1A,CXCL8,IRS2,IL1RAP,SLC7A11,DUSP10,HEY1,FBXO4,UPP1,SEC61B,AZI2,TGIF1,DUSP5,NCOA3,PDE4D,FNDC3B,RRAS2,FRMD4B,FAM86EP,SERPINB8,SLC7A5,RCN1,BBS12,DDIT4,ZNF516,PTRH1,SOS2,EIF1B,ATF3,DDR2,HBEGF,PPP1R15A,FAM114A2,ITPR2,AKAP6,UAP1,SLC1A5,KRCC1,NDRG1,EGFR,MTDH,DNAJB4,STC2,LRIG1,FYN,SRGAP1,CTHRC1,SEC11C,CBX4,GADD45A,GDF15,RHBDD1,MOCOS,BCDIN3D,KLF4,VEGFA,RAD50,XPOT,OSTC,B…
gene_set_query	489	NFE2L1	561	ARCHS4 Coexpression,949;Enrichr Queries,139;ReMap ChIP-seq,26;GTEx Coexpression,1130	ERRFI1,SAMD9L,ZFAND3,BACH1,HDDC3,SLC4A5,ETS2,BEST1,LGALS3,ZFP36,ZSCAN31,FTH1,SCN9A,SMG7-AS1,JUNB,SLC12A8,GABARAPL1,SLC38A1,FNDC3B,NEAT1,DLGAP1-AS2,DLGAP1-AS1,TXLNB,MTHFD2,DDIT3,RRAGD,HECW1,DDIT4,LUCAT1,TRIB3,FLYWCH1,NUPR1,LINC00520,SQSTM1,EIF1B,OPTN,ATF3,FTL,NSMAF,ATF4,ABHD4,KCNE4,SLC1A5,NDRG1,SEL1L3,HSP90B1,UBC,HMOX1,NRBF2,NLRP1,IFITM10,JUND,ABCA5,HSPA5,GADD45A,EDEM1,IDH1,EDEM2,PYCR1,ASNS,FBXO30…
gene_set_query	490	CDX2	561.2	Literature ChIP-seq,35;ARCHS4 Coexpression,701;Enrichr Queries,939;ReMap ChIP-seq,115;GTEx Coexpression,1016	ERRFI1,FCGBP,FCMR,NCF2,RNF19B,CBLB,BACH1,FGF2,ETS2,LGALS3,BAIAP2L2,ZFP36,EDNRA,LIPH,FTH1,RASSF6,SMG7-AS1,HOXA1,CUBN,SPINK1,NEAT1,ERN1,DLGAP1-AS2,DLGAP1-AS1,HOXB9,DDIT4,MALAT1,ADTRP,HOXB8,ATF3,ATF4,NDRG1,HSP90B1,ATXN1,UBC,PRDM16,CEP70,EXPH5,PCK2,XBP1,JUND,ABCA5,GADD45A,SIAH2,ZBTB10,DNAJC12,B3GALT5,GULP1,NR4A2,BHMT,MYO5B,BHLHE40,MAFF,MIR3189,HYOU1,HOXD4,HOXD8,CDKN1A,BTG1,ITGB3,HSPB8,CHD2,CXCL3,CXCL…
gene_set_query	491	ELK4	561.4	ARCHS4 Coexpression,1052;ENCODE ChIP-seq,111;Enrichr Queries,575;ReMap ChIP-seq,139;GTEx Coexpression,930	ERRFI1,CEP126,CEP120,NRL,ZBTB20,IRS2,KLHDC7B,SAT1,ETS2,ZFP36,LIPH,FTH1,SESN2,ZFPL1,ACAD11,CCDC163,JUNB,PSPH,SLC30A7,HES7,ZNF165,SLC38A1,HARBI1,ALG5,FNDC3B,ENTPD7,NEAT1,ROCK1P1,ATG13,THAP2,DLGAP1-AS2,ARC,ADAM17,SELENOS,DDIT3,DDIT4,MALAT1,HECA,ALPK1,PPIB,ATF6,EIF1B,ATF3,ATF4,BEX4,ZNF397,ZCCHC7,BEX2,AKNA,FAM114A2,SEL1L,ITPR2,CAMSAP2,ATXN1,ATG101,ZSCAN10,UBC,HIVEP1,ZSCAN12,ARSD,KIAA0319,DLG1-AS1,TBC1…
gene_set_query	492	TFE3	562	ARCHS4 Coexpression,1215;Enrichr Queries,60;GTEx Coexpression,411	CDKN1A,NCF2,SH3KBP1,ZFAND3,TREML3P,IRS2,SLC7A11,WDR45,ETS2,MILR1,RAB43,LGALS3,ZFP36,FTH1,NAMPT,PEA15,C3AR1,TOM1,JUNB,TGIF1,KDM6B,DUSP5,GABARAPL1,SLC38A1,NCOA3,TSC22D3,CSGALNACT2,SERPINB8,ETV5,OSCAR,RAB32,SLC7A5,DDIT3,IRF1,DDIT4,LUCAT1,ARHGEF2,ALPK1,SQSTM1,JDP2,ATF3,OPTN,FTL,ATF4,DDR2,HBEGF,PPP1R15A,CEBPB,LIN37,ABHD4,SLC3A2,SLC1A5,NDRG1,RELB,NFIL3,UBC,LRIG1,HMOX1,PMAIP1,JUND,HSPA5,GADD45A,GDF15,KL…
gene_set_query	493	ZNF275	563	ARCHS4 Coexpression,1291;Enrichr Queries,189;GTEx Coexpression,209	ERRFI1,CDKN1A,ZFAND3,AKR1B1,SAT2,IRS2,SLC7A11,RND3,HERPUD1,ZFP36,CHAC1,JUNB,SMIM14,TSPYL2,DUSP5,SLC38A1,KLF13,ANXA3,NCOA3,TSC22D3,FNDC3B,MYO7A,TENT5A,SERPINB8,ERN1,ARMCX3,SLC7A5,BCAN,IRF1,DDIT4,CDC42EP3,TRIB3,HECA,BCAT1,RBKS,ATF3,DDR2,HBEGF,CEBPB,SLC1A4,SLC7A1,SEL1L3,NFIL3,STC2,LRIG1,HMOX1,DNAJB9,FYN,APOD,IFITM10,WHRN,GADD45A,GDF15,IDH1,MOCOS,SYVN1,DNAJC12,ASNS,KLHL4,KLHL24,MERTK,TPD52L1,KLF4,VEG…
gene_set_query	494	DMRT2	563.7	ARCHS4 Coexpression,564;Enrichr Queries,847;GTEx Coexpression,280	ROBO4,CDKN1A,ECM2,IRS2,RND3,ADAMTS5,CALB1,AIFM2,IL13RA2,CUBN,UNC5B,NCOA3,PRSS16,SHISA4,SERPINB8,TXLNB,CDH15,ATP6V0D2,CRYAB,TRIM54,ATF3,DDR2,DDC,DLX2,PTGER1,PTGS2,EGFR,CKMT2,NFIL3,FLRT2,FAM241A,LRIG1,APOD,SH3BGR,LVRN,GDF15,STAC3,FMO4,KLF4,BMP6,NR4A2,CLCN5,IL6,NEURL2,COL5A1,BHLHE40,LINC01239,PTX3,HOXD3,FGF13,HOXD8,NFE2L1
gene_set_query	495	KCMF1	564	ARCHS4 Coexpression,484;Enrichr Queries,425;GTEx Coexpression,783	ERRFI1,CDKN1A,SRXN1,ZFAND3,IRS2,CHD2,HERPUD1,FTH1,NAMPT,SLC38A1,NCOA3,SSR3,TFE3,RRAS2,SERPINB8,SLC7A5,MTHFD2,RRAGD,DDIT4,CANX,TRIM54,SQSTM1,OPTN,MCPH1,ATF4,DDR2,POPDC3,CEBPB,GLRX,SLC3A2,SLC7A1,NDRG1,MTDH,MXI1,UBC,LRIG1,DYM,SH3BGR,USP25,HSPA5,GADD45A,MID1IP1,STAC3,ASNS,KLF4,EIF1,VEGFA,MANF,XPOT,PSAT1,NEDD4,MAFG,BHLHE40,GCLM,NFE2L1,NFE2L2
gene_set_query	496	AKNA	564.3	ARCHS4 Coexpression,500;Enrichr Queries,282;GTEx Coexpression,911	ARHGAP9,FCMR,SAMD9L,CDKN1A,BTG1,NCF2,SH3KBP1,IL24,SLC7A11,HERPUD1,RAB43,ZFP36,JUNB,DUSP5,SLC38A1,KLF13,BTN3A1,NCOA3,TSC22D3,LINC02273,TRAF1,SERPINB8,PARP8,OSCAR,SLC7A5,ACAP1,MTHFD2,IRF1,DDIT4,RUBCNL,TRIB3,HECA,ARHGEF2,TLR6,ATF3,DDR2,PPP1R15A,SLFN5,CEBPB,SLC1A5,ADCY7,NDRG1,ST8SIA4,LRIG1,HMOX1,PMAIP1,FYN,NLRP1,GDF15,KLF4,VEGFA,TMEM154,ISG20,PSAT1,BHLHE40,MXD1
gene_set_query	497	FOXC1	564.3	ARCHS4 Coexpression,972;Enrichr Queries,292;GTEx Coexpression,429	ERRFI1,CDKN1A,ECM2,HSPB8,LMOD1,IRS2,FRY,RND3,ETS2,LGALS3,THBD,ZFP36,EDNRA,HEY1,PXDC1,JUNB,DUSP5,SLC38A1,FOXD1,ANXA3,NCOA3,BGN,KCNK15,TENT5A,NGF,SERPINB8,GEM,SLC7A5,SELENOM,HOXB9,DDIT4,COL21A1,ATF3,DDR2,ATF4,CEBPB,PDGFA,FTX,SLC1A5,PTGS2,NDRG1,SLC7A1,EGFR,NFIL3,FLRT2,STC2,PRDM16,MICALL1,ZNF703,LRIG1,PMAIP1,CBX4,GADD45A,GDF15,ZBTB10,KLF4,GULP1,VEGFA,NR4A2,COL5A1,BHLHE40,MAFF
gene_set_query	498	ASCL1	564.5	ARCHS4 Coexpression,586;Enrichr Queries,1109;ReMap ChIP-seq,289;GTEx Coexpression,274	GABRB3,CDKN1A,MEI1,CATSPER2P1,SCX,KLHL35,IL1RAP,NKPD1,ETS2,MAP1LC3B,LRRTM3,HEY1,CHAC1,PGPEP1,JUNB,KDM6B,FBXO16,NCOA3,AKR1A1,SYTL1,MYO7A,COX6B2,ATG13,SERPINB8,KLF15,BCAN,MYL5,DLGAP1-AS2,IQCN,DLGAP1-AS1,ARC,DDIT4,PTRH1,MALAT1,TLCD1,CDH15,ATF3,ATF4,DDR2,BEX4,BEX2,DDC,DLX2,NDUFA4L2,C2CD4A,PDGFA,ATP1A2,EGFR,IL1RL1,ASIC4,ATG101,MAP2,ZSCAN10,PRDM16,LRIG1,NLRP1,SCN3B,PCK2,PRPH,WDR17,JUND,ANKRD24,SYT1,GDF…
gene_set_query	499	SOX17	564.8	Literature ChIP-seq,111;ARCHS4 Coexpression,1159;Enrichr Queries,854;GTEx Coexpression,135	CPNE8,ZBTB20,CBLB,ZFP36,EDNRA,RPS6KA2,LIPH,FTH1,SESN2,C3AR1,THSD7A,JUNB,TSPYL2,SLC38A1,UNC5B,CSGALNACT2,ARRDC3,GOLPH3L,THAP2,BTC,ABCA10,SLFN11,DDIT4,TSSK6,ATF3,NSMAF,ABHD4,INTU,SEL1L,SLCO5A1,UAP1,ARHGAP12,FLRT2,RAI2,ZBED3,LVRN,GADD45A,EDEM1,TNFRSF9,IDH1,PDE2A,BMP6,EIF1,NR4A2,IL6,COL5A1,TMEM116,MAFF,BHLHE40,HBP1,MXD1,CPEB3,FERMT2,NFE2L1,HOXD8,ROBO4,CDKN1A,SH3KBP1,ICA1,PEAR1,CXCL5,RND1,FCRLA,THBD,Z…
gene_set_query	500	ZNF844	566	ARCHS4 Coexpression,374;GTEx Coexpression,758	ZNF397,CCDC122,ZNF396,WDSUB1,INTU,KCNE4,TMEM182,ZXDA,EFCAB2,ZSCAN12,KANSL1L,ZNF383,TIGD7,PLA2G4C,ZBTB10,ABCC9,KLHL24,CCNB1IP1,ZNF70,XKR9,NEDD4,JMY,ZNF558,HBP1,ZNF554,ZNF674
gene_set_query	501	ZNF483	566.3	ARCHS4 Coexpression,138;Enrichr Queries,662;GTEx Coexpression,899	GABRB3,CEP126,TENM1,CCDC122,CDKN1A,DOCK3,FKBP14,ZBTB20,IRS2,SYNE1,SEC61A1,TSPYL2,DUSP5,GRID2,NCOA3,TSC22D3,ANK2,SERPINB8,LZTFL1,PJA2,EML5,DNAJC6,DDIT4,RRAGD,HECW1,HECA,ATF3,SHANK2,ZNF674,DDR2,INTU,ATP1A2,AKAP6,NDRG1,MAP2,LRIG1,SCN3B,N4BP2,WDR17,SYT1,WDR19,TUBE1,LRP1B,GULP1,NR4A2,TTLL7,AHI1,FRAS1,ZNF70,BHLHE40,CREBRF,FGF13,YPEL2
gene_set_query	502	WT1	567.3	Literature ChIP-seq,19;ARCHS4 Coexpression,935;Enrichr Queries,602;GTEx Coexpression,713	ROBO3,DYRK3,CDKN1A,PID1,BNC1,FKBP14,RTL9,AKR1B1,IRS2,RND3,LGALS3,HEY1,JUNB,DACT1,DUSP5,CUBN,GABARAPL1,STARD4,ANXA3,NCOA3,FBXO16,TSC22D3,RRAS2,TENT5A,SERPINB8,ETV5,ARMCX3,HOXB9,DDIT3,ZNF516,DDIT4,ARHGEF2,ATF3,DDR2,CTAGE15,CEBPB,SHMT2,SLC3A2,PTGS2,NDRG1,EGFR,FLRT2,PLAGL1,LRIG1,ST8SIA4,MOV10L1,HMOX1,CCDC73,LINGO2,GADD45A,GDF15,FMO4,KLF4,VEGFA,NR4A2,IL6,CLCN5,COL5A1,BHLHE40,MAFF,HOXD4,PTX3,HOXD3,SEC2…
gene_set_query	503	PRRX1	567.7	ARCHS4 Coexpression,58;Enrichr Queries,992;GTEx Coexpression,653	ECM2,NNMT,USP53,PEAR1,PTGS2,RND3,FGF2,EGFR,ADAMTS5,SEC61A1,EDNRA,FLRT2,ABI3BP,RAB23,RPS6KA2,DSE,LRIG1,S1PR1,ZNF469,PXDC1,CTHRC1,EVC2,NCOA3,HEG1,FNDC3B,BGN,KLF4,SERPINB8,GEM,RCN1,COL5A1,MFAP2,BHLHE40,PRR16,PTX3,MKX,CRYAB,ATF3,FERMT2,NFE2L1,RHOQ,DDR2
gene_set_query	504	ZNF518B	569	ARCHS4 Coexpression,749;Enrichr Queries,422;GTEx Coexpression,536	ZBTB20,IRS2,RND3,SYNE1,ZFP36,PGM3,SLC30A7,SLC38A1,TIGD7,NCOA3,HEG1,TSC22D3,PDE4D,ARRDC3,TENT5A,CGRRF1,SERPINB8,DNAJC3,SLC7A5,CDC42EP3,DDIT4,RRAGD,SMCR8,HECA,BCAT1,ZSCAN29,DDR2,SLFN5,PARM1,LAMA1,SEMA3A,NDRG1,HDAC9,SEL1L3,FLRT2,MAP2,STC2,LRIG1,ST8SIA4,ZSCAN12,PMAIP1,N4BP2,PMS1,CD55,GADD45A,GDF15,RHBDD1,ZBTB10,KLHL24,FBXO30,VEGFA,FER,BHLHE40,LINC00662,FSIP1,MXD1,ULBP1
gene_set_query	505	ZBTB14	569	ARCHS4 Coexpression,267;GTEx Coexpression,871	OSCP1,DYRK3,PXK,FCMR,AKNA,ITGB3,CEP120,PEAR1,CLGN,ARHGAP12,SH3BGRL2,SPX,MFAP3L,KLF13,BTN3A1,BTN3A3,ELOVL7,TTC39A,BMP6,LACC1,IFT43,TCEA1,UGDH-AS1,LAT,KDM7A,YPEL2
gene_set_query	506	CDX4	569.7	ARCHS4 Coexpression,560;Enrichr Queries,949;GTEx Coexpression,200	GABRB3,AKR1B1,SLC7A11,CLDN1,NKPD1,DTWD2,LGALS3,HOXA1,FOXD3,GRID2,NCOA3,TSC22D3,SERPINB8,MYCL,HOXB9,ADGRF4,HOXB8,BCAT1,ARHGEF5,ATF3,TMEM45A,DDR2,IL20RB,MOSPD1,PTGS2,EGFR,ZSCAN10,LRIG1,EIF4EBP1,LONRF1,RAI2,EXPH5,GDF15,IDH1,MOCOS,TRPV3,TINCR,KRT10,KLHL4,KLF4,TMEM154,NR4A2,SLC6A9,PSAT1,OSTC,GJB5,BHLHE40,MFAP2,KYAT3,HOXD4,HOXD3,FGF13,HOXD8
gene_set_query	507	ZNF419	570	ARCHS4 Coexpression,451;Enrichr Queries,11;GTEx Coexpression,1248	CCDC122,CDKN1A,DOCK3,BTG1,CXCL8,RPLP0P2,ZBTB20,IRS2,SLC7A11,RND3,SYNE1,BBC3,HERPUD1,SEC61A1,MAP1LC3B,ZFP36,SESN2,UPP1,CHAC1,JUNB,TGIF1,KDM6B,DUSP5,GABARAPL1,SLC38A1,TIGD7,NCOA3,TSC22D3,PDE4D,ARRDC3,PLA2G4C,SERPINB8,SLC7A5,SPATA17,MTHFD2,DDIT3,IRF1,DDIT4,TRIB3,HECA,SQSTM1,ZNF554,ZNF528-AS1,ATF3,JDP2,ZNF674,ATF4,DDR2,HBEGF,PPP1R15A,SLFN5,CEBPB,INTU,CEBPG,SLC3A2,SLC1A5,HDAC9,ZBTB41,NFIL3,STC2,MXI1,L…
gene_set_query	508	SIX5	570	ARCHS4 Coexpression,1506;ENCODE ChIP-seq,99;Enrichr Queries,786;ReMap ChIP-seq,200;GTEx Coexpression,259	ERO1B,IRS2,ZFAND1,LGALS3,ZFP36,FTH1,SESN2,CCDC163,ZFPL1,AZI2,JUNB,SEC63,ZNF165,GPT2,KCNK15,NEAT1,COX6B2,GTPBP2,THAP2,OSCAR,CYP39A1,SELENOM,EID3,HOXB9,DDIT4,ZNF558,MALAT1,HOXB8,PPIB,EIF1B,ZNF554,ATF3,ATF4,PPIC,FTL,SHMT2,SEL1L,SLC1A5,NDRG1,XRRA1,UBC,SLC38A7,DYM,KIAA0319,RAI2,ZNF383,JUND,EDEM2,SLC33A1,RAB39B,DNAJC12,NFXL1,PYCR1,KLHL24,GULP1,INHBE,COL5A1,CCPG1,MAFG,BHLHE40,MAFF,NIT1,CPEB3,FERMT2,ZNF7…
gene_set_query	509	ZNF727	570	ARCHS4 Coexpression,433;GTEx Coexpression,707	ERO1B,INTU,GCC1,ZFAND1,LARP1B,SYNE1,ASIC4,APOD,KANSL1L,TIGD7,SLC31A1,WDR19,ZBTB10,LCA5,ARAP2,NFXL1,SHISA4,LRP1B,EML5,BCAN,SELENOM,JMY,IDNK,TMEM39A,GSDME
gene_set_query	510	ZNF385A	570.3	ARCHS4 Coexpression,937;Enrichr Queries,470;GTEx Coexpression,304	CDKN1A,BTG1,NCF2,RNF19B,NRL,CLDN1,NKPD1,LGALS3,ZFP36,FTH1,JUNB,KDM6B,DUSP5,GABARAPL1,SLC38A1,NCOA3,TSC22D3,TFE3,ARAP2,ELOVL7,NEAT1,SERPINB8,OSCAR,MYCL,SLC7A5,ADGRF4,DDIT4,BLVRB,NUPR1,ARHGEF2,SQSTM1,ARHGEF5,ATF3,TMEM45A,FTL,DDR2,CEBPB,IL20RB,NLRC4,NDRG1,ADCY7,MXI1,LRIG1,HMOX1,FYN,EXPH5,JUND,GDF15,TINCR,KRT10,KLF4,TMEM154,VEGFA,ISG20,SLC6A9,GJB5,BHLHE40,NEURL1
gene_set_query	511	NFATC4	570.7	ARCHS4 Coexpression,372;Enrichr Queries,753;GTEx Coexpression,587	CDKN1A,LMOD1,TULP3,PDGFA,SLC1A4,PTGS2,NDRG1,EGFR,ZFP36,EDNRA,RPS6KA2,STC2,LRIG1,HMOX1,PMAIP1,FYN,ZNF469,QSOX1,JUNB,RAI2,EVC2,UNC5B,GADD45A,GDF15,NCOA3,TSC22D3,HEG1,WDR19,BGN,KLF4,SERPINB8,VEGFA,SELENOM,RCN1,COL5A1,MFAP2,DDIT4,BHLHE40,ZNF558,HOXD4,TRIB3,HOXD3,MKX,FERMT2,NFE2L1,DDR2,PPIC
gene_set_query	512	ZNF436	571	ARCHS4 Coexpression,717;Enrichr Queries,408;GTEx Coexpression,588	ERRFI1,CDKN1A,CRYBG1,SOWAHC,IRS2,SLC7A11,RND3,LGALS3,ZFP36,HEY1,SESN2,HOXA1,JUNB,DUSP5,PLEKHG1,NCOA3,TSC22D3,PDE4D,ARRDC3,ANK2,SERPINB8,PJA2,ARMCX3,ADGRF4,IRF1,DDIT4,CDC42EP3,CANX,HECA,TRIM16,CRYAB,ARHGEF5,ATF3,DDR2,CEBPB,IL20RB,PTGS2,NDRG1,EGFR,CAMSAP2,SCEL,FAM83F,ATXN1,MAP2,MXI1,LRIG1,CTNNA1,GADD45A,DCLK2,KLHL24,KLF4,VEGFA,NR4A2,COL5A1,GJB5,BHLHE40,NFE2L1,NFE2L2,YPEL2
gene_set_query	513	PROX1	571	ARCHS4 Coexpression,473;Enrichr Queries,561;ReMap ChIP-seq,208;GTEx Coexpression,1042	DMGDH,CDKN1A,NRL,ZBTB20,IRS2,MIA3,CLDN1,RND3,ETS2,TMEM220,SYNE1,GYS2,LGALS3,MAP1LC3B,ZFP36,RASSF6,HOXA1,SEPHS2,LINC01269,HES7,DUSP5,GABARAPL1,ABCC2,ANXA3,UNC5B,NCOA3,LINC02273,ANK2,FRMD4B,KMO,NEAT1,COX6B2,SERPINB8,SLC39A14,ETV5,DLGAP1-AS2,DLGAP1-AS1,HOXB9,DMRTA1,IRF1,HKDC1,DDIT4,CLIP4,RBM20,IDNK,MALAT1,ARHGEF2,HOXB8,METTL27,KIZ,RHOQ,ATF3,SHANK2,FTL,HBEGF,DDR2,ITIH4,SLFN5,WDR25,DDC,PARM1,SEMA3A,PD…
gene_set_query	514	ZKSCAN3	571	ARCHS4 Coexpression,347;Enrichr Queries,345;GTEx Coexpression,1021	CCDC122,CDKN1A,BTG1,ZBTB20,JMJD1C,IRS2,TMEM182,ETS2,SYNE1,ZXDA,ZFP36,GDAP1L1,EFCAB2,JUNB,TGIF1,KDM6B,KLF13,NCOA3,TSC22D3,ARRDC3,ABCC9,TENT5A,SERPINB8,KLF15,ETV5,VMAC,IRF1,DDIT4,ZNF558,HECA,ZNF554,ATF3,KDM7A,ZNF674,DDR2,ZNF397,ZNF396,INTU,KCNE4,ITPR2,NDRG1,PLAGL1,MXI1,LRIG1,ZSCAN12,KIAA0319,JUND,ZNF383,HSPA5,KLHL24,KLF4,VEGFA,NR4A2,RAD50,ZNF70,XKR9,NEDD4,BHLHE40,PDCD4,HBP1,FGF13,NFE2L2
gene_set_query	515	ZFP28	571.7	ARCHS4 Coexpression,124;Enrichr Queries,391;GTEx Coexpression,1200	GABRB3,CEP126,TENM1,SAMD9L,CDKN1A,IRS2,SLC7A11,VLDLR,SYNE1,LGALS3,CASP4,GDAP1L1,CHAC1,NCOA3,TSC22D3,PDE4D,LRRC49,ARRDC3,ANK2,SERPINB8,PJA2,GEM,SLC7A5,DNAJC6,HECA,BCAT1,ATF3,DDR2,HBEGF,BEX4,BEX2,INTU,ZNF391,GDPD1,AKAP6,PTGS2,NDRG1,HDAC9,CAMSAP2,FLRT2,MAP2,STC2,LRIG1,S1PR1,SCN3B,WDR17,ZNF460,SYT1,SLC31A1,GADD45A,GDF15,LCA5,DCLK2,KLHL24,L1CAM,KLF4,VEGFA,TTLL7,COL5A1,PSAT1,BHLHE40,MAFF,CREBRF,TRIM36
gene_set_query	516	ZNF256	571.7	ARCHS4 Coexpression,1004;Enrichr Queries,229;GTEx Coexpression,482	ZNF770,ERRFI1,CDKN1A,BTG1,CXCL8,ZFAND2A,ZBTB20,IRS2,SLC7A11,VLDLR,GCC1,CLDN1,RND3,NKPD1,ZXDA,JUNB,ZNF587B,PSPH,DUSP5,ZNF165,SLC38A1,NCOA3,TSC22D3,ARRDC3,SERPINB8,SUPV3L1,SLC7A5,DDIT3,DDIT4,EIF1B,ATF3,TMEM45A,DDR2,HBEGF,PPP1R15A,BEX4,BEX2,SLC16A1-AS1,NDRG1,NFIL3,LRIG1,HMOX1,PMAIP1,LONRF1,E2F7,ZNF383,GADD45A,GDF15,IDH1,ASNS,RAB39B,KRT10,KLF4,NR4A2,PSAT1,GNAQ,BHLHE40,JMY,NEURL1,CREBRF,S100P,MXD1,ZNF…
gene_set_query	517	ZNF516	571.7	ARCHS4 Coexpression,762;Enrichr Queries,392;GTEx Coexpression,561	CDKN1A,MEI1,NCF2,DNHD1,RNF19B,ZBTB20,IRS2,SYNE1,ZCWPW1,RPS6KA2,FAM110B,GRB10,DUS4L,JUNB,LINC00174,KDM6B,DUSP5,ZHX2,NCOA3,PDE4D,ARRDC3,FNDC3B,TEX14,TENT5A,SERPINB8,OSCAR,IQCN,SLC7A5,EID3,DDIT4,HECA,ZNF674,DDR2,CLEC12B,NLRC4,NDRG1,HDAC9,EGFR,ATXN1,STC2,MXI1,LRIG1,MOV10L1,PMAIP1,FYN,GADD45A,GDF15,SWT1,TRPV3,TUBE1,KLF4,VEGFA,TMEM154,NR4A2,TBL2,COL5A1,BHLHE40,MXD1,CPEB2,CCDC171,YPEL2
gene_set_query	518	AR	572.2	Literature ChIP-seq,15;ARCHS4 Coexpression,1016;Enrichr Queries,891;ReMap ChIP-seq,140;GTEx Coexpression,799	DMGDH,ERRFI1,ERO1B,ZFAND3,ZBTB20,IRS2,CBLB,IL1RAP,CLDN1,PTPDC1,LGALS3,EDNRA,ZFP36,TMEM268,FAM110B,RASSF6,GRB10,HOXA1,CHAC1,THSD7A,ROS1,JUNB,SLC38A1,STARD4,GPT2,FNDC3B,ANK2,FRMD4B,NEAT1,GABRG1,CYP39A1,ERN1,BTC,EML5,PLPP5,DDIT4,TRIB3,MALAT1,CKMT2-AS1,ATF6,ATF3,NSMAF,ZCCHC7,RWDD2A,NNMT,KCNE4,SLC41A2,SEL1L,ITPR2,UAP1,ADRB1,NDRG1,CAMSAP2,ATXN1,UBC,HMOX1,PMAIP1,APOD,LONRF1,RAI2,EXPH5,NTNG2,XBP1,CBX4,ED…
gene_set_query	519	ZFP82	575	ARCHS4 Coexpression,757;Enrichr Queries,449;GTEx Coexpression,519	CCDC122,CDKN1A,CEP120,SLC7A11,SEC61A1,TGIF1,DUSP5,SLC38A1,TIGD7,NCOA3,PDE4D,LRRC49,ARRDC3,TFE3,ZFP69B,SERPINB8,SLC7A5,MTHFD2,DDIT4,TRIB3,HECA,ARHGEF2,BCAT1,ZNF554,ZNF674,KDM7A,ATF3,DDR2,INTU,ZNF391,CEBPG,SLC1A5,PTGS2,HSPA13,ZBTB41,CAMSAP2,RELB,FAM83F,NFIL3,LRIG1,ZSCAN12,PMAIP1,E2F7,GADD45A,GDF15,MOCOS,ZNF804A,ASNS,KLHL24,FMO4,KLF4,PSAT1,MYO5B,BHLHE40,MAFF,FGF13,NFE2L1,CRB3
gene_set_query	520	MYOD1	575.4	ARCHS4 Coexpression,668;ENCODE ChIP-seq,8;Enrichr Queries,721;ReMap ChIP-seq,211;GTEx Coexpression,1269	WDSUB1,RAPH1,SCX,JMJD1C,CBLB,ERFE,BACH1,MILR1,LGALS3,LURAP1L,RPS6KA2,NAMPT,CHAC1,THSD7A,ACAD11,JUNB,PRKAB2,RSAD2,ALG5,GOLPH3L,FNDC3B,SYTL1,AP1AR,MYO7A,GTPBP2,ATG13,BCAN,ARC,RRAGC,DDIT4,RRAGD,GSAP,TRIM16,EIF1B,OPTN,ATF3,CCNO,ATF4,SHMT2,PDGFA,UBE2J1,STC2,ZSCAN10,CEP70,DYM,HMOX1,NRBF2,N4BP2,NGFR,XBP1,JUND,GADD45A,SIAH2,EDEM2,PYCR1,SNHG5,MANF,TBL2,CCSER2,CYSTM1,CPEB3,CPEB2,INKA2,CDKN1A,TRAM1,AKR1B1,T…
gene_set_query	521	ZNF404	575.7	ARCHS4 Coexpression,536;Enrichr Queries,112;GTEx Coexpression,1079	SLC46A3,ERRFI1,SAMD9L,CDKN1A,CXCL8,MT1X,SLC7A11,VLDLR,CLDN1,CLGN,LURAP1L,LAMP3,FAM110B,ZNF600,JUNB,DUSP5,STARD4,LRRC49,NCOA3,ARRDC3,ANK2,ELOVL7,TENT5A,NEAT1,SERPINB8,GEM,SLC7A5,ELF1,DDIT4,HECA,ARHGEF2,EIF1B,ATF3,DDR2,TMEM45A,HBEGF,BEX4,SLFN5,INTU,PTGS2,NDRG1,ZBTB41,ATP6AP1L,MAP2,LRIG1,S1PR1,HMOX1,PMAIP1,SCN3B,N4BP2,CD55,IL32,WDR17,GDF15,WDR19,AKR1C3,DCLK2,ASNS,KLHL24,FMO4,KLF4,VEGFA,NR4A2,FER,COL…
gene_set_query	522	ZNF704	576	ARCHS4 Coexpression,848;Enrichr Queries,406;GTEx Coexpression,474	ERRFI1,CDKN1A,ECM2,ZBTB20,IRS2,ZFAND1,SLC7A11,VLDLR,FRY,SYNE1,HEY1,DACT1,GABARAPL1,PLEKHG1,UNC5B,NCOA3,HEG1,PDE4D,ANK2,FRMD4B,SERPINB8,ETV5,SLC7A5,EML5,DDIT4,COL21A1,HECA,DDR2,INTU,PDGFA,AKAP6,NDRG1,HDAC9,EGFR,CAMSAP2,ATXN1,MAP2,PRDM16,ST8SIA4,LRIG1,KANSL1L,SRGAP1,SYT1,GDF15,ZBTB10,LCA5,DCLK2,KLHL24,KLF4,GULP1,TTLL7,FRAS1,BHLHE40,CREBRF,SPIRE1,EEF1AKMT3,YPEL2
gene_set_query	523	ZBTB4	576	ARCHS4 Coexpression,747;Enrichr Queries,249;GTEx Coexpression,732	CDKN1A,CALCOCO1,BTG1,ZFAND3,LMOD1,ZBTB20,IRS2,GCC1,ETS2,SYNE1,LGALS3,ZFP36,FTH1,RPS6KA2,JUNB,ZNF587B,KDM6B,GABARAPL1,KLF13,NCOA3,HEG1,TSC22D3,ARRDC3,TFE3,FNDC3B,PPP2R5B,SERPINB8,SELENOM,DDIT4,HECA,SQSTM1,ATF3,OPTN,DDR2,INTU,SHMT2,NDRG1,ATXN1,MXI1,LRIG1,S1PR1,NRBF2,JUND,SLC31A1,WDR19,LCA5,KLHL24,KLF4,PNRC1,SYT7,VEGFA,FER,BHLHE40,NEURL1,PDCD4,CREBRF,YPEL5,CPEB2,BCL2L2,NFE2L1,YPEL2
gene_set_query	524	HOXD10	577	ARCHS4 Coexpression,272;Enrichr Queries,902;GTEx Coexpression,557	PLEKHH2,DLX2,CDKN1A,CEBPG,TULP3,PTGS2,SLC7A1,EGFR,LGALS3,EDNRA,HEY1,RAB23,PLAGL1,NCR3LG1,ZNF703,LRIG1,HOXA1,RAI2,LINGO2,FOXD1,GDF15,UNC5B,NCOA3,KLF4,SERPINB8,NR4A2,IL6,HOXB9,SLFN11,COL5A1,XPOT,ZNF516,BHLHE40,ZNF558,HOXD4,PTX3,HOXD3,HOXB8,KIZ,HOXD8,ATF3,DDR2,ATF4
gene_set_query	525	ZNF280B	577	ARCHS4 Coexpression,727;Enrichr Queries,427	ERRFI1,CDKN1A,CXCL8,SEMA3A,PDGFA,IRS2,SLC7A11,SLC1A5,VLDLR,SPATA4,PTGS2,NDRG1,HDAC9,EGFR,SEC61A1,ATXN1,STC2,LRIG1,PMAIP1,UPP1,CHAC1,SLC30A7,KLF13,SYT1,GDF15,NCOA3,ARRDC3,ASNS,BCDIN3D,KLF4,SERPINB8,VEGFA,NR4A2,SLC7A5,SPATA17,THAP5,PSAT1,DDIT4,BHLHE40,RRAGD,HECA,ARHGEF2,BCAT1,ATF3,NFE2L1,DDR2,HBEGF
gene_set_query	526	GABPA	577.2	Literature ChIP-seq,5;ARCHS4 Coexpression,1177;ENCODE ChIP-seq,26;Enrichr Queries,1220;ReMap ChIP-seq,256;GTEx Coexpression,779	CPNE8,WDSUB1,CEP120,NRL,JMJD1C,ZBTB20,IRS2,BACH1,HDDC3,ETS2,ZXDA,ZFP36,FTH1,NAMPT,RASSF6,TOM1,GRB10,ZFPL1,JUNB,SEC63,HES7,GABARAPL1,UNC5B,GPT2,ARRDC3,FNDC3B,GOLPH3L,SLC30A1,NEAT1,CGRRF1,OSCAR,BTC,CYP39A1,RAB32,SLFN11,TXLNB,TRIB3,MALAT1,HECA,GSAP,RBCK1,SQSTM1,ATF3,ATF4,FTL,ZNF397,LINC01012,DLX2,SLC41A2,ITPR2,SLC1A4,KRCC1,MTDH,STC2,ZSCAN10,UBC,CEP70,ST8SIA4,HMOX1,ZSCAN12,SDF2L1,JUND,CBX4,IDH1,OSGIN…
gene_set_query	527	SHOX	577.3	ARCHS4 Coexpression,299;Enrichr Queries,1214;GTEx Coexpression,219	PLEKHF1,CXCL8,RPLP0P2,AKR1B1,ZBTB20,ZXDA,ADAMTS5,SEC61A1,AIFM2,LIPH,DSE,FOXD3,GRID2,FOXD1,NCOA3,ABCC9,SLC7A5,SPATA17,RRAGC,DDIT4,PPARA,OPTN,KDM7A,SHANK2,MCPH1,DDR2,ZNF397,DLX2,PDGFA,SPATA4,FAM241A,PRDM16,LRIG1,TBC1D15,KCNJ2,ANGPT4,ZNF383,LVRN,GDF15,MOCOS,BCDIN3D,SNX22,KLF4,BMP6,NR4A2,IL6,ZNF70,BHLHE40,MAFF,LINC01239,PPIL6
gene_set_query	528	SP140	577.3	ARCHS4 Coexpression,135;Enrichr Queries,981;GTEx Coexpression,616	ARHGAP9,CD274,SLFN5,FCMR,SAMD9L,AKNA,SH3KBP1,NCF2,IL24,KLHDC7B,PTGS2,FCRLA,IFI16,KYNU,CCRL2,CASP4,ST8SIA4,C3AR1,SLAMF7,HMOX1,PMAIP1,DUSP5,BTN3A1,RSAD2,TNFRSF9,NCOA3,EAF2,BTN3A3,TRAF1,NMI,TMEM154,ISG20,IL6,ELF1,ACAP1,IRF1,RUBCNL,HECA,TLR6,ATF3,LAT,DDR2
gene_set_query	529	REST	577.5	Literature ChIP-seq,119;ARCHS4 Coexpression,1001;ENCODE ChIP-seq,70;Enrichr Queries,1087;ReMap ChIP-seq,267;GTEx Coexpression,921	SLC46A3,ERRFI1,JMJD1C,CBLB,FTH1,RASSF6,FBXO4,JUNB,SEC63,HES7,STARD4,UNC5B,ARRDC3,ALG5,FNDC3B,ALG2,GOLPH3L,ANK2,MYO7A,ROCK1P1,THAP2,GABRG1,BTC,BCAN,THAP5,MTHFD2,DDIT3,DDIT4,HOXB8,ATF3,ATF4,ZSCAN29,BEX4,ZNF397,BEX2,UBE2J1,SCN3B,N4BP2,SPRR2D,JUND,EDEM1,SIAH2,PDE2A,SLC33A1,OSGIN1,RAB39B,PYCR1,L1CAM,SNHG5,SOX30,XKR9,MYO5B,TNFSF9,CPEB2,INKA2,GABRB3,HRK,CDKN1A,ECM2,CATSPER2P1,FKBP14,NCAN,ZFAS1,SLC7A11,B…
gene_set_query	530	CREB1	579.5	Literature ChIP-seq,64;ARCHS4 Coexpression,876;ENCODE ChIP-seq,44;Enrichr Queries,960;ReMap ChIP-seq,116;GTEx Coexpression,1417	CPNE8,ERRFI1,JMJD1C,SCX,CBLB,KLHDC7B,GCC1,PTPDC1,FTH1,FBXO4,CHAC1,ZFPL1,DUS4L,JUNB,HES7,TSPYL2,GABARAPL1,UNC5B,PHYKPL,ALG5,ALG2,FNDC3B,DDX10,AP1AR,GTPBP2,ATG13,THAP5,HOXB9,MTHFD2,DDIT3,DDIT4,PRR16,TRIB3,HECA,PREB,RBCK1,FLYWCH1,ATF6,EIF1B,ATF3,ATF4,BEX4,FICD,SLCO5A1,UBE2J1,XRRA1,ZSCAN10,ST8SIA4,MOV10L1,NRBF2,N4BP2,XBP1,JUND,GADD45A,SIAH2,SLC33A1,EIF2AK3,PYCR1,L1CAM,SNHG5,EIF1,MANF,CREBRF,TNFSF9,CC…
gene_set_query	531	ZNF214	580	ARCHS4 Coexpression,1011;Enrichr Queries,558;GTEx Coexpression,171	OSCP1,CCDC122,CEP126,CXCL8,CEP120,AKR1B1,FRY,CLGN,SYNE1,THSD7A,PLEKHG1,KLF13,TIGD7,SLC2A10,LRRC49,NCOA3,PDE4D,CCDC113,SERPINB8,RCN1,BBS12,DDIT4,ZNF516,HECA,CKMT2-AS1,UGDH-AS1,SHANK2,DDR2,BEX4,INTU,ZNF391,SEMA3A,PTGS2,HDAC9,MAP2,LRIG1,ZSCAN12,KANSL1L,SRGAP1,EVC2,SYT1,GDF15,TPBG,WDR19,LCA5,KLHL24,FMO4,GULP1,FRAS1,COL5A1,BHLHE40,NEURL1,MFAP2,TRIM36,GSDME
gene_set_query	532	ZZZ3	580.4	ARCHS4 Coexpression,1000;ENCODE ChIP-seq,75;Enrichr Queries,1344;ReMap ChIP-seq,39;GTEx Coexpression,444	CCDC122,TRAM1,ZFAND3,LMOD1,ZBTB20,JMJD1C,CHD2,SAT1,FCRLA,ZXDA,BAIAP2L2,AIFM2,DSE,WWC3,SMG7-AS1,ZFPL1,ZNF165,STARD4,SLC38A1,ABCC2,TIGD6,TSC22D3,NCOA3,PDE4D,ARRDC3,TFE3,FNDC3B,CGRRF1,NEAT1,ROCK1P1,THAP2,OSCAR,RCN1,ADGRF4,DDIT4,CANX,MALAT1,UGDH-AS1,ATF6,DDR2,CEBPB,LINC01094,SEMA3A,GDPD1,IL20RB,C2CD4A,PTHLH,MTDH,ARHGAP12,HMBOX1,ZNF827,CEP70,LRIG1,FYN,EVC2,CDKN2B,ZNF383,ZNF460,GADD45A,RHBDD1,SYVN1,CEA…
gene_set_query	533	NRF1	581.2	ARCHS4 Coexpression,294;ENCODE ChIP-seq,84;Enrichr Queries,1080;ReMap ChIP-seq,239;GTEx Coexpression,1209	SLC46A3,ERO1B,FCMR,NCF2,CEP120,NRL,JMJD1C,IRS2,SAT2,GCC1,SAT1,HDDC3,ETS2,CLGN,RAB43,ZFP36,FBXO4,ZNF600,DUS4L,JUNB,SEC63,HES7,TSPYL2,PDIA3,HARBI1,AP1AR,ATG13,MYL5,SELENOM,EID3,ACAP1,MTHFD2,CTAGE4,DDIT3,DDIT4,CLIP4,ZNF438,TRIB3,MALAT1,PREB,FLYWCH1,PPIB,SQSTM1,EIF1B,ZNF554,ATF3,ATF4,FTL,ZNF397,CD274,AKNA,SHMT2,FAM114A2,ZNF391,PDGFA,SLCO5A1,FTX,SPATA4,ATXN1,SLC38A7,DYM,NRBF2,NLRP1,N4BP2,KIAA0319,XBP1…
gene_set_query	534	TGIF2	581.3	ARCHS4 Coexpression,1234;Enrichr Queries,516;ReMap ChIP-seq,63;GTEx Coexpression,512	ERRFI1,SAMD9L,FCMR,NRL,IRS2,ZFAND1,ZFP36,MPC1,TOM1,PXDC1,ACAD11,CCDC163,ZFPL1,JUNB,SEPHS2,SLC38A1,GPT2,ANK2,AP1AR,NEAT1,GTPBP2,CCNB1IP1,ERN1,DLGAP1-AS2,DLGAP1-AS1,CEBPB-AS1,RRAGC,MTHFD2,DDIT4,TRIB3,MALAT1,RBCK1,ATF3,OPTN,ATF4,FTL,ZCCHC7,SLC16A1-AS1,SLC1A5,NDRG1,UBE2J1,ATXN1,STC2,UBC,ZSCAN10,EIF4EBP1,SLAMF7,PMAIP1,PCK2,XBP1,JUND,EDEM1,IDH1,OSGIN1,PYCR1,HSPBAP1,EIF1,INHBE,ISG20,NR4A2,MAFG,BHLHE40,M…
gene_set_query	535	RFX5	581.6	ARCHS4 Coexpression,1510;ENCODE ChIP-seq,13;Enrichr Queries,260;ReMap ChIP-seq,56;GTEx Coexpression,1069	ERRFI1,SAMD9L,FCMR,CEP120,NRL,ETS2,PTPDC1,BEST1,ZFP36,ZSCAN31,SESN2,CHAC1,IL13RA2,JUNB,CA13,HES7,TSPYL2,SLC38A1,STARD4,ARRDC3,GOLPH3L,DDX10,SLC30A1,NEAT1,COX6B2,CEBPB-AS1,SELENOS,MTHFD2,DDIT4,DNAJB11,TRIB3,MALAT1,FLYWCH1,SQSTM1,ATF3,OPTN,ATF4,FTL,ZCCHC7,DLX2,FICD,SHMT2,NDRG1,UBE2J1,HSP90B1,UBC,SLAMF7,HMOX1,PMAIP1,SOCS7,N4BP2,PCK2,XBP1,SDF2L1,JUND,SYT1,GADD45A,EAF2,EIF2AK3,BCDIN3D,PYCR1,RAB39B,KLH…
gene_set_query	536	ZNF503	582.7	ARCHS4 Coexpression,830;Enrichr Queries,563;GTEx Coexpression,355	ERRFI1,CDKN1A,BTG1,LMOD1,IRS2,RND3,LGALS3,THBD,ZFP36,HEY1,JUNB,DUSP5,SLC38A1,FOXD1,NCOA3,TSC22D3,TENT5A,SERPINB8,BTC,SELENOM,HOXB9,DDIT4,ZNF558,HOXB8,ATF3,ATF4,DDR2,HBEGF,CEBPB,CTF1,SEMA3A,NDRG1,SLC7A1,FLRT2,STC2,ZNF703,MICALL1,LRIG1,HMOX1,RAI2,EVC2,CBX4,GADD45A,GDF15,TPBG,KLF4,FBXO30,GULP1,VEGFA,COL5A1,BHLHE40,FERMT2
gene_set_query	537	ASCL2	583	ARCHS4 Coexpression,811;Enrichr Queries,663;GTEx Coexpression,275	CDKN1A,NCF2,RNF19B,CLDN1,NKPD1,ETS2,RAB43,LGALS3,ZFP36,ZFPL1,JUNB,DUSP5,RSAD2,NCOA3,TSC22D3,SYTL1,SERPINB8,OSCAR,MYCL,SLC7A5,ADGRF4,IRF1,DDIT4,TRIB3,HECA,NUPR1,CDH15,ARHGEF5,ATF3,TMEM45A,DDR2,CEBPB,AKNA,IL20RB,PTGS2,NDRG1,ADCY7,RNF113A,STC2,LRIG1,PMAIP1,EXPH5,CBX4,GDF15,TINCR,KRT10,KLF4,TMEM154,ISG20,NR4A2,GJB5,BHLHE40,NEURL1
gene_set_query	538	ZNF365	583	ARCHS4 Coexpression,682;Enrichr Queries,616;GTEx Coexpression,451	GABRB3,ERRFI1,CDKN1A,CXCL8,DOCK3,CXCL2,SYNE1,LRRTM3,RPS6KA2,GDAP1L1,DUSP5,NCOA3,PDE4D,ANK2,SERPINB8,GEM,ETV5,DNAJC6,HECW1,DDIT4,CDC42EP3,NUPR1,DDR2,HBEGF,BEX4,CEBPB,NNMT,SEMA3A,GDPD1,ATP1A2,PTGS2,HDAC9,PTHLH,ATXN1,NFIL3,FLRT2,MAP2,FYN,KIAA0319,SYT1,SGTB,ANKRD24,PDE2A,RAB39B,SYT7,NR4A2,TTLL7,COL5A1,BHLHE40,SERPINI1,MDGA2,BCL2L2
gene_set_query	539	SOX18	583.3	ARCHS4 Coexpression,335;Enrichr Queries,965;GTEx Coexpression,450	CPNE8,ROBO4,CDKN1A,CEBPB,ECM2,NTN4,PEAR1,THSD1,LGALS3,THBD,ZFP36,HEY1,AIFM2,RPS6KA2,FAM241A,S1PR1,PXDC1,PCDH1,JUNB,RAI2,PLEKHG1,SLC38A1,ANXA3,GDF15,UNC5B,HEG1,NCOA3,PDE2A,BGN,KLF4,SERPINB8,BMP6,SLFN11,COL5A1,DDIT4,BHLHE40,HECA,CRYAB,RHOQ,ATF3,NFE2L1,HOXD8,DDR2
gene_set_query	540	SP1	585	ARCHS4 Coexpression,1228;ENCODE ChIP-seq,54;Enrichr Queries,806;ReMap ChIP-seq,97;GTEx Coexpression,740	SLC46A3,NCF2,NRL,ZBTB20,IRS2,KLHDC7B,BACH1,SAT1,ETS2,EPB41L4A-AS1,ZFP36,FTH1,SESN2,TOM1,ZFPL1,JUNB,SEPHS2,HES7,GABARAPL1,FBXO16,SYTL1,GOLPH3L,ANK2,SLC30A1,NEAT1,GTPBP2,DLGAP1-AS2,DLGAP1-AS1,EID3,ACAP1,HOXB9,RRAGC,DDIT3,DDIT4,DNAJB11,TRIB3,MALAT1,HECA,FLYWCH1,HOXB8,SQSTM1,ATF6,ATF3,ATF4,FTL,BEX4,BEX2,PXK,AKNA,FICD,SEL1L,IL20RB,SLC1A5,HSP90B1,EPB41L5,UBC,EXPH5,MFAP3L,SDF2L1,JUND,CBX4,HSPA5,SLC33A1,…
gene_set_query	541	GFI1B	587.4	Literature ChIP-seq,144;ARCHS4 Coexpression,875;Enrichr Queries,925;ReMap ChIP-seq,104;GTEx Coexpression,889	NCF2,TREML3P,ETS2,BEST1,RAB43,LGALS3,ZFP36,MPC1,FTH1,SESN2,AZI2,JUNB,HES7,RSAD2,UNC5B,LINC02273,SYTL1,ENTPD7,SLC30A1,NEAT1,GEM,OSCAR,RAB32,DLGAP1-AS2,DLGAP1-AS1,PLPP5,ACAP1,HOXB9,CEBPB-AS1,DDIT3,DDIT4,TSSK6,TRIB3,MALAT1,HECA,RBCK1,TRIM16,HOXB8,PPIB,EIF1B,RHCE,ATF3,ATF4,FTL,CD274,PARM1,RWDD2A,LINC01094,SLC1A5,KRCC1,MTDH,ASIC4,XRRA1,UBC,ZSCAN10,EIF4EBP1,PIP5K1B,MFAP3L,XBP1,SDF2L1,JUND,CBX4,HSPA5,GA…
gene_set_query	542	ZNF8	589.5	ARCHS4 Coexpression,470;Enrichr Queries,709	CCDC122,CDKN1A,CEBPB,INTU,ZBTB20,JMJD1C,IRS2,TMEM182,SLC1A5,SYNE1,SEC61A1,ATXN1,LRIG1,JUNB,KDM6B,JUND,ZNF383,GDF15,NCOA3,TSC22D3,PLA2G4C,ZBTB10,ABCC9,KLHL24,KLF4,SERPINB8,VEGFA,SLC7A5,ZNF70,XKR9,DDIT3,NEDD4,DDIT4,BHLHE40,NEURL1,PDCD4,HECA,MXD1,FGF13,ZNF554,ATF3,ZNF674,DDR2
gene_set_query	543	ZBTB10	589.7	ARCHS4 Coexpression,1292;Enrichr Queries,25;GTEx Coexpression,452	ERRFI1,CDKN1A,CRYBG1,ECM2,BTG1,CEP120,ZBTB20,JMJD1C,IRS2,CBLB,SLC7A11,FRY,CHD2,RND3,ETS2,EDNRA,ZFP36,DUSP10,HEY1,FTH1,NAMPT,GRB10,JUNB,DACT1,TGIF1,KDM6B,DUSP5,SLC38A1,NCOA3,TSC22D3,PDE4D,ARRDC3,FNDC3B,TENT5A,SERPINB8,GEM,IRF1,DDIT4,CDC42EP3,HECA,ATF3,KDM7A,DDR2,HBEGF,PPP1R15A,FTX,PTGS2,NDRG1,ATXN1,NFIL3,DNAJB4,MXI1,LRIG1,PMAIP1,KANSL1L,LONRF1,CD55,JUND,CBX4,GADD45A,GDF15,LCA5,KLHL24,KLF4,PNRC1,GU…
gene_set_query	544	GATA2	590	Literature ChIP-seq,27;ARCHS4 Coexpression,1586;ENCODE ChIP-seq,14;Enrichr Queries,463;ReMap ChIP-seq,31;GTEx Coexpression,1419	ERRFI1,RAPH1,BACH1,LGALS3,EDNRA,LIPH,FTH1,RPS6KA2,RASSF6,C3AR1,FBXO4,CHAC1,ACAD11,DUS4L,JUNB,SEPHS2,HES7,CUBN,PRKAB2,RSAD2,ALG5,SYTL1,ROCK1P1,THAP2,DDIT4,TRIB3,HECA,ATF6,LINC00520,ATF3,LINC01094,PDGFA,FLRT2,CEP70,HIVEP1,HMOX1,DYM,N4BP2,PCK2,NTNG2,NGFR,SLC10A5,XBP1,JUND,GADD45A,EDEM1,PDE2A,EIF2AK3,SNHG8,SNHG5,TBL2,CCSER2,HYOU1,HBP1,CPEB3,HOXD8,INKA2,ROBO4,CDKN1A,TRAM1,BTG1,ICA1,MIA3,SLC7A11,PEAR1,…
gene_set_query	545	PAX6	590.6	Literature ChIP-seq,148;ARCHS4 Coexpression,55;Enrichr Queries,1036;ReMap ChIP-seq,241;GTEx Coexpression,1473	ERO1B,CPNE8,CEP126,MT1M,ZBTB20,NRL,RASSF6,GRB10,FBXO4,ARRDC3,ALG5,ANK2,NEAT1,GEM,KCTD8,ARMCX3,DLGAP1-AS2,DLGAP1-AS1,THAP5,SPATA17,DDIT4,RRAGD,LUCAT1,MALAT1,SQSTM1,ATF3,ATF4,FTL,BEX4,DLX2,BEX2,PARM1,RWDD2A,FICD,SLC41A2,C2CD4A,UBC,PRDM16,CEP70,KIAA0319,IFITM10,XBP1,JUND,HSPA5,SYT1,ABCA5,GADD45A,RHBDD1,EDEM2,SNHG8,DNAJC12,L1CAM,SNHG5,SYT7,EIF1,MANF,GFAP,NR4A2,TMIE,OSTC,BHLHE40,MIR3189,CYSTM1,HOXD3,H…
gene_set_query	546	ZNF565	593	ARCHS4 Coexpression,901;Enrichr Queries,487;GTEx Coexpression,391	ERRFI1,CATSPER2P1,PYROXD1,ZBTB20,IRS2,SLC7A11,ZCWPW2,ZFP36,DUSP10,UPP1,JUNB,TGIF1,DUSP5,ZHX2,TIGD7,HARBI1,NCOA3,LRRC49,ARRDC3,ANK2,CGRRF1,SERPINB8,SLC7A5,THAP5,DDIT4,HECW1,HECA,ARHGEF2,EIF1B,ATF3,SHANK2,ZNF674,MCPH1,DDR2,PPP1R15A,PXK,FAM114A2,PTGS2,NFIL3,DNAJB4,LRIG1,FYN,PMS1,USP25,ZNF383,FMO4,KLF4,EIF1,SOX30,NR4A2,ZNF70,BHLHE40,MAFF,NEURL1,SPIRE1,HBP1,LINC00662,CPEB2,NFE2L1
gene_set_query	547	CUX1	594	Literature ChIP-seq,57;ARCHS4 Coexpression,1098;ENCODE ChIP-seq,69;Enrichr Queries,966;ReMap ChIP-seq,69;GTEx Coexpression,1305	SLC46A3,WDSUB1,RAPH1,JMJD1C,MT1X,ZXDA,EDNRA,ZSCAN31,FTH1,RPS6KA2,LIPH,FBXO4,ZFPL1,JUNB,HES7,GABARAPL1,PRKAB2,ARRDC3,FNDC3B,GOLPH3L,ANK2,ROCK1P1,THAP2,MYL5,PLPP5,RRAGC,DDIT3,DDIT4,PREB,TRIB3,RBCK1,TRIM16,EIF1B,ATF6,OPTN,ATF4,MTDH,EPB41L5,XRRA1,PRDM16,CEP70,ZNF703,SLAMF7,HMOX1,PCK2,EXPH5,JUND,SLC33A1,OSGIN1,SNHG8,EIF2AK3,PYCR1,RAB39B,HSPBAP1,L1CAM,EIF1,SOX30,MANF,LACC1,OCLN,TBL2,TNFSF9,CCSER2,HBP1,…
gene_set_query	548	SPDEF	594	ARCHS4 Coexpression,818;Enrichr Queries,418;GTEx Coexpression,546	FCGBP,CDKN1A,RPLP0P2,MIA3,CXCL2,HERPUD1,LGALS3,ZFP36,CHAC1,JUNB,SMIM14,SLC38A1,SLC2A10,NCOA3,TSC22D3,SYTL1,TENT5A,SERPINB8,SLC7A5,PLPP5,MTHFD2,DDIT4,TRIB3,NUPR1,CDH15,ATF3,DDR2,SLC1A4,GLRX,SLC1A5,NDRG1,ZNF827,STC2,ZNF703,AGR2,SLITRK6,LRIG1,HMOX1,PMAIP1,ARSD,XBP1,CBX4,GADD45A,GDF15,STYK1,PYCR1,KLF4,SYT7,TTC39A,ISG20,BHLHE40,NEURL1,S100P,NUCB2
gene_set_query	549	LMX1B	594.3	ARCHS4 Coexpression,401;Enrichr Queries,1071;GTEx Coexpression,311	GABRB3,DLX2,CDKN1A,CLDN1,EGFR,NKPD1,FAM83F,STC2,PRDM16,ZNF703,LRIG1,PCDH1,ARSD,SCN3B,EXPH5,SMIM14,NGFR,FOXD3,XBP1,FOXD1,KLF13,UNC5B,GDF15,NCOA3,TINCR,KRT10,KLF4,TPD52L1,SYT7,NR4A2,HOXB9,ZNF70,KRT17,COL5A1,TMEM116,ADGRF4,BHLHE40,ARHGEF2,HOXB8,LINC01235,ZNF554,ARHGEF5,ATF3,SHANK2,ZNF674,TMEM45A,DDR2
gene_set_query	550	ZBTB37	594.3	ARCHS4 Coexpression,450;Enrichr Queries,619;GTEx Coexpression,714	CCDC122,CDKN1A,NCF2,ZBTB20,JMJD1C,IRS2,TMEM182,SLC7A11,FRY,CHD2,BEST1,SYNE1,JUNB,NCOA3,CSGALNACT2,ARRDC3,ABCC9,SERPINB8,PARP8,ABCA10,ZNF516,DDIT4,MALAT1,HECA,TLR6,ALPK1,PPIB,ATF3,KDM7A,DDR2,TMEM45A,ZNF397,INTU,ZBTB41,TMEM71,CAMSAP2,HMBOX1,ATXN1,ST8SIA4,HIVEP1,LRIG1,KANSL1L,N4BP2,CD55,ZBTB10,KLHL24,FMO4,VEGFA,TMEM154,NEDD4,BHLHE40,JMY,DNAJC10,CREBRF,FGF13
gene_set_query	551	LBX2	594.7	ARCHS4 Coexpression,207;Enrichr Queries,654;GTEx Coexpression,923	DMGDH,CDKN1A,CXCL8,CXCL3,HDDC3,TMEM220,GYS2,GMPPB,LGALS3,THBD,HEY1,AIFM2,CCRL2,CHAC1,UPP1,SEPHS2,JUNB,ABCC2,FOXD1,NCOA3,KMO,SERPINB8,HOXB9,DMRTA1,DDIT4,HECA,HOXB8,ATF3,DDR2,HBEGF,FTL,ITIH4,DLX2,CEBPB,HM13,ATG101,STC2,PRDM16,LRIG1,PCK2,NGFR,GDF15,MOCOS,OSGIN1,FMO4,KLF4,ISG20,NR4A2,SPSB2,BHMT,COL5A1,BHLHE40,HOXD8
gene_set_query	552	ZNF548	594.7	ARCHS4 Coexpression,930;Enrichr Queries,390;GTEx Coexpression,464	ROBO4,BTG1,JMJD1C,CBLB,IRS2,PEAR1,SYNE1,ZFP36,NAMPT,ZNF841,JUNB,DUSP5,PLEKHG1,NCOA3,LRRC49,ARRDC3,BTN3A3,SERPINB8,ELF1,SLFN11,DDIT4,HECA,ATF3,ZNF674,DDR2,PPP1R15A,CEBPG,XRRA1,FAM241A,MXI1,LRIG1,PMAIP1,ZNF468,ZNF460,JUND,GADD45A,MID1IP1,ZBTB10,KLHL24,KLF4,VEGFA,NR4A2,ZNF70,CCPG1,TMEM116,MAFF,BHLHE40,JMY,CREBRF,HBP1,MXD1,FGF13,ZNF773
gene_set_query	553	TIGD4	595	ARCHS4 Coexpression,732;Enrichr Queries,407;GTEx Coexpression,646	OSCP1,TENM1,ZNF770,SAMD9L,ZBTB20,SLC7A11,FRY,SYNE1,BSN-DT,SMG7-AS1,CHAC1,RSAD2,NCOA3,PDE4D,LRRC49,CCDC113,ARRDC3,ANK2,SERPINB8,GEM,LCA5L,KCNU1,SPATA17,TXLNB,DMRTA1,RRAGD,PFN4,HECA,CFAP53,ATF3,DDR2,BEX4,CD274,ITPR2,SLCO5A1,SLC1A4,SPATA4,PTGS2,HDAC9,SEL1L3,ERICH2,PLAGL1,LRIG1,S1PR1,N4BP2,KCNJ2,WDR17,GDF15,IDH1,FMO4,SOX30,TMEM154,NR4A2,FRAS1,PSAT1,VEPH1,BHLHE40,TRIM36
gene_set_query	554	TET3	596	ARCHS4 Coexpression,1078;ReMap ChIP-seq,296;GTEx Coexpression,414	KDM6B,CRYBG1,KLF13,IL20RB,TINCR,KRT10,KLF4,CLDN1,SERPINB8,SLC7A1,BACH1,ADCY7,NKPD1,TMEM154,SCEL,MYCL,ADGRF4,GJB5,SMCR8,ARHGEF2,ARHGEF5,EXPH5,TMEM45A
gene_set_query	555	ZNF786	596.7	ARCHS4 Coexpression,713;Enrichr Queries,474;GTEx Coexpression,603	CCDC122,SAMD9L,CDKN1A,FKBP14,IRS2,NKPD1,DTWD2,SEC61A1,ZFP36,ACP7,NEK3,JUNB,DUSP5,NCOA3,GPT2,TSC22D3,SYTL1,TENT5A,SERPINB8,SLC7A5,THAP5,ADGRF4,IRF1,DDIT4,HECA,ARHGEF2,SQSTM1,ZNF554,ATF3,ZNF674,TMEM45A,DDR2,ZNF396,CEBPB,IL20RB,NDRG1,RNF113A,LRIG1,HMOX1,PMAIP1,ZNF425,N4BP2,EXPH5,JUND,ZNF383,GDF15,TINCR,KLF4,TMEM154,ISG20,ZNF70,XKR9,GJB5,BHLHE40,NEURL1,PDCD4,NFE2L1,BCL2L2
gene_set_query	556	ZKSCAN5	597	ARCHS4 Coexpression,752;Enrichr Queries,205;GTEx Coexpression,834	ERRFI1,CCDC122,CDKN1A,BTG1,IL24,IRS2,GCC1,CHD2,ETS2,DUSP10,SESN2,GRB10,JUNB,TGIF1,KDM6B,DUSP5,GABARAPL1,SLC38A1,HARBI1,NCOA3,TSC22D3,ARRDC3,TENT5A,CGRRF1,SERPINB8,THAP5,SPATA17,DDIT3,IRF1,DDIT4,HECA,ZNF554,ATF3,ZNF674,ZSCAN29,DDR2,PPP1R15A,INTU,KCNE4,AMN1,IL1RL1,ATXN1,NFIL3,MXI1,UBC,ZNF747,CTNNA1,LRIG1,PMS1,HSPA5,GADD45A,GDF15,KLHL24,KLF4,VEGFA,NR4A2,BHLHE40,MAFF,NEURL1,HBP1,LINC00662,FSIP1,YPEL5…
gene_set_query	557	ZHX3	597.3	ARCHS4 Coexpression,359;Enrichr Queries,865;GTEx Coexpression,568	ERRFI1,CDKN1A,LMOD1,ZBTB20,ITPR2,IRS2,ATP1A2,FRY,HDAC9,NDRG1,EGFR,CAMSAP2,SYNE1,ATXN1,RPS6KA2,MXI1,CASP4,LRIG1,FYN,SRGAP1,KLF13,NCOA3,HEG1,TSC22D3,LCA5,FNDC3B,DCLK2,SHISA4,ANK2,KLF4,SERPINB8,FBXO30,PJA2,LRP1B,VEGFA,GFAP,TTLL7,SELENOM,COL5A1,DDIT4,BHLHE40,SPIRE1,HECA,CRYAB,FERMT2,BCL2L2,NFE2L1,DDR2
gene_set_query	558	THAP6	598	ARCHS4 Coexpression,924;Enrichr Queries,361;GTEx Coexpression,509	CCDC122,CDKN1A,BTG1,PYROXD1,ZBTB20,JMJD1C,IRS2,SLC7A11,SYNE1,ZCWPW2,SEC61A1,TGIF1,DUSP5,PRKAB2,TIGD7,NCOA3,TSC22D3,ARRDC3,SERPINB8,DDIT4,MALAT1,ZNF554,ATF3,ZNF674,ZSCAN29,MCPH1,DDR2,ZNF397,FAM114A2,HSPA13,ARHGAP12,CAMSAP2,DNAJB4,MXI1,LRIG1,DYM,PMAIP1,PMS1,USP25,ZNF383,GADD45A,GDF15,ZBTB10,KLHL24,VEGFA,NR4A2,AHI1,RAD50,ZNF70,XKR9,CCPG1,TMEM116,BHLHE40,JMY,PDCD4,CREBRF,HBP1,NFE2L1
gene_set_query	559	POU3F1	599.3	Literature ChIP-seq,158;ARCHS4 Coexpression,1249;Enrichr Queries,586;GTEx Coexpression,404	WDSUB1,FBXO25,IRS2,CBLB,KLHL35,ZFAND1,CLDN1,HDDC3,AMMECR1L,JUNB,FBXW4,UNC5B,ARRDC3,DDX10,SHISA4,ANK2,NEAT1,KMO,CCNB1IP1,MYCL,EML5,SPATA17,DDIT4,TRIM16,ATF3,DLX2,INTU,IL20RB,UAP1,NDRG1,ARHGAP12,FLRT2,MAP2,EIF4EBP1,ST8SIA4,PMAIP1,LONRF1,EXPH5,NGFR,GADD45A,PDE2A,TRPV3,TINCR,SYT7,NR4A2,ISG20,AHI1,SLC6A9,COL5A1,GNAQ,GJB5,BHLHE40,GCLM,NFE2L1,NFE2L2,GABRB3,ROBO3,CCDC122,CDKN1A,TRAM1,CALCOCO1,CRYBG1,BTG1…
gene_set_query	560	ZNF763	600	ARCHS4 Coexpression,588;Enrichr Queries,369;GTEx Coexpression,843	ERRFI1,SAMD9L,CDKN1A,CXCL8,NCF2,ZSCAN12P1,IRS2,SLC7A11,FRY,SEC61A1,ZSCAN31,ZNF600,JUNB,DUSP5,NCOA3,TSC22D3,LRRC49,ARRDC3,SERPINB8,THAP2,VMAC,DDIT4,MALAT1,HECA,TLR6,ALPK1,ATF3,ZNF674,DDR2,PPP1R15A,ZNF396,SLFN5,NLRC4,PTGS2,KRCC1,NDRG1,SLC7A1,AMN1,LRIG1,HMOX1,PMAIP1,ZSCAN12,STX3,SRGAP1,OLAH,SLC31A2,GDF15,NMI,KLHL24,FMO4,KLF4,ISG20,NR4A2,BHLHE40,NEURL1,CREBRF,TRIM36,HYOU1,IL18R1,NFE2L1,YPEL2
gene_set_query	561	KDM5B	600.8	Literature ChIP-seq,151;ARCHS4 Coexpression,1348;ENCODE ChIP-seq,77;ReMap ChIP-seq,279;GTEx Coexpression,1149	RAPH1,SCX,JMJD1C,MT1X,NAMPT,HOXA1,THSD7A,JUNB,SLC12A8,SEC63,HES7,STARD4,RSAD2,PHYKPL,ARRDC3,ALG2,GOLPH3L,DDX10,AP1AR,ROCK1P1,THAP2,GABRG1,MYL5,EML5,PLPP5,EID3,HOXB9,RRAGC,DDIT3,DDIT4,HECW1,MT1F,PFN4,TRIB3,GSAP,RBCK1,HOXB8,ATF4,SHMT2,PDGFA,MTDH,EPB41L5,MAP2,STC2,ZSCAN10,PRDM16,MOV10L1,HMOX1,NGFR,XBP1,JUND,ABCA5,EIF2AK3,EAF2,PYCR1,HSPBAP1,SNHG5,SOX30,TBL2,HBP1,MKX,HOXD3,SERPINI1,CPEB3,FERMT2,HOXD8,…
gene_set_query	562	SP4	601.2	ARCHS4 Coexpression,1204;ENCODE ChIP-seq,114;Enrichr Queries,702;ReMap ChIP-seq,226;GTEx Coexpression,760	CEP120,ZBTB20,JMJD1C,IRS2,GCC1,ZFAND1,ZXDA,ZFP36,MPC1,FTH1,ZFPL1,ACAD11,ZNF841,JUNB,HES7,PRKAB2,PHYKPL,HARBI1,ARRDC3,ALG5,SYTL1,GOLPH3L,AP1AR,NEAT1,ATG13,GEM,SELENOM,THAP5,ACAP1,TXLNB,DDIT3,RRAGD,DDIT4,MALAT1,HECA,PREB,FLYWCH1,SQSTM1,EIF1B,ZNF674,ATF3,ATF4,FTL,SHMT2,ZNF391,HSP90B1,EPB41L5,ATXN1,ZSCAN10,UBC,HIVEP1,ST8SIA4,SLC38A7,NRBF2,N4BP2,ZNF383,SDF2L1,JUND,ZBTB10,KLHL24,HSPBAP1,SNHG5,INHBE,NR4…
gene_set_query	563	ZNF462	601.7	ARCHS4 Coexpression,903;Enrichr Queries,799;GTEx Coexpression,103	ARHGAP9,GABRB3,CDKN1A,SH3KBP1,ZBTB20,IRS2,CBLB,VLDLR,FRY,RND3,SYNE1,RAB43,KYNU,CASP4,FAM110B,GRB10,SLC38A1,KLF13,UNC5B,NCOA3,PDE4D,FNDC3B,ANK2,SERPINB8,ETV5,OSCAR,RAB32,BCAN,ACAP1,SPATA17,CLIP4,DDIT4,RUBCNL,TLR6,ATF6,ST6GALNAC4,DDR2,AKNA,SLC41A2,NDRG1,EGFR,RNF113A,FLRT2,MAP2,ST8SIA4,LRIG1,APOD,SRGAP1,GK,EDEM2,KLF4,ISG20,ERP44,FRAS1,COL5A1,BHLHE40
gene_set_query	564	FOXO4	601.7	ARCHS4 Coexpression,790;Enrichr Queries,61;GTEx Coexpression,954	CDKN1A,CALCOCO1,BTG1,NCF2,AKR1B1,IRS2,CBLB,ETS2,HERPUD1,RAB43,ZFP36,ZFHX4-AS1,TCP11L2,JUNB,FBXW4,GABARAPL1,SLC38A1,KLF13,NCOA3,TSC22D3,TFE3,SHISA4,SERPINB8,BCAN,DDIT3,IRF1,DDIT4,HECA,NUPR1,ARHGEF2,TLR6,PPARA,SOS2,SQSTM1,ATF3,OPTN,DDR2,PPP1R15A,CEBPB,AKNA,ABHD4,OSER1-DT,ATP1A2,GLRX,NLRC4,PTGS2,NDRG1,EGFR,NFIL3,MXI1,LRIG1,HMOX1,PMAIP1,FYN,CD55,PCK2,JUND,GADD45A,GDF15,MID1IP1,KLHL24,KLF4,PNRC1,VEGFA…
gene_set_query	565	SOX2	602	Literature ChIP-seq,2;ARCHS4 Coexpression,1255;Enrichr Queries,901;ReMap ChIP-seq,71;GTEx Coexpression,781	CPNE8,ERRFI1,CBLB,MT1X,CLDN1,BAIAP2L2,ZFHX4-AS1,RPS6KA2,RASSF6,NAMPT,CHAC1,ACAD11,GABARAPL1,ARRDC3,FNDC3B,THAP2,GABRG1,BTC,BCAN,MYL5,HOXB9,DDIT3,DDIT4,RRAGD,PRR16,MT1F,TRIB3,GSAP,TRIM16,ATF6,EIF1B,ATF3,ATF4,BEX4,BEX2,INTU,SHMT2,SLC16A1-AS1,PDGFA,MAP2,STC2,ZNF703,ZSCAN10,PIP5K1B,NRBF2,ARSD,EXPH5,PCK2,NGFR,GADD45A,DCLK2,NMI,L1CAM,LARP6,EIF1,AKR1B10,MYO5B,CCSER2,HBP1,SERPINI1,MKX,CPEB2,FERMT2,GSDME,…
gene_set_query	566	ETV1	602	ARCHS4 Coexpression,274;Enrichr Queries,750;ReMap ChIP-seq,106;GTEx Coexpression,1278	NRL,HDDC3,ZFP36,EDNRA,HOXA1,JUNB,SEPHS2,HES7,SLC38A1,SYTL1,ANK2,NEAT1,GEM,KCTD8,BCAN,HOXB9,DDIT4,TRIB3,MALAT1,RBCK1,HOXB8,SQSTM1,ATF3,ATF4,FTL,PDGFA,SLC1A5,CAMSAP2,FLRT2,ATG101,MAP2,UBC,HMOX1,PMAIP1,DLG1-AS1,N4BP2,SDF2L1,JUND,CBX4,SYT1,GADD45A,EDEM1,PYCR1,DCLK2,L1CAM,GFAP,NR4A2,MAFG,BHLHE40,MIR3189,HYOU1,CYSTM1,ACTL10,SERPINI1,NIT1,GABRB3,TENM1,CDKN1A,DOCK3,NCAN,SLC7A11,RND3,SYNE1,BBC3,ZCWPW1,MAP…
gene_set_query	567	ZNF121	602.7	ARCHS4 Coexpression,509;Enrichr Queries,993;GTEx Coexpression,306	ERRFI1,CCDC122,CDKN1A,CRYBG1,JMJD1C,CLDN1,ETS2,SEC61A1,ZNF600,UPP1,CA13,SLC30A7,DUSP5,SLC38A1,NCOA3,TFE3,SYTL1,CGRRF1,SERPINB8,ITPKC,SLC7A5,MTHFD2,ADGRF4,DDIT4,BCAT1,ARHGEF5,DDR2,PPP1R15A,INTU,IL20RB,SLC1A5,SLC7A1,FAM83F,STC2,LRIG1,PMAIP1,E2F7,KCNJ2,ARHGEF35,ZNF460,ZNF383,GDF15,BCDIN3D,VEGFA,GULP1,XPOT,GJB5,BHLHE40,MAFF,FGF13,NFE2L1,CRB3
gene_set_query	568	THAP1	604.2	ARCHS4 Coexpression,1127;ENCODE ChIP-seq,107;Enrichr Queries,192;ReMap ChIP-seq,292;GTEx Coexpression,1303	WDSUB1,SCX,IRS2,ETS2,PTPDC1,EPB41L4A-AS1,ZFP36,FTH1,CCRL2,FBXO4,CHAC1,ZNF600,ZFPL1,DUS4L,JUNB,HES7,ARRDC3,CSGALNACT2,SYTL1,CGRRF1,NEAT1,KMO,FAM86EP,MYL5,THAP5,CEBPB-AS1,RRAGC,MTHFD2,DDIT3,DDIT4,DNAJB11,MALAT1,PREB,RBCK1,SQSTM1,EIF1B,ZNF674,ATF3,ATF4,FTL,DLX2,FAM114A2,PDGFA,KRCC1,MTDH,ARHGAP12,ASIC4,UBC,ST8SIA4,SLC38A7,PMAIP1,ZNF425,XBP1,SDF2L1,JUND,HSPA5,GADD45A,SLC33A1,ZBTB10,BCDIN3D,PYCR1,ASNS,…
gene_set_query	569	ZNF583	604.7	ARCHS4 Coexpression,1090;Enrichr Queries,243;GTEx Coexpression,481	CCDC122,SAMD9L,CDKN1A,BTG1,ZBTB20,SLC7A11,RND3,DUSP10,CHAC1,DUSP5,ZHX2,TIGD7,FBXW10,NCOA3,TSC22D3,PDE4D,ARRDC3,SYTL1,TENT5A,CGRRF1,SERPINB8,GEM,ETV5,THAP5,DDIT3,DDIT4,CDC42EP3,HECA,BCAT1,ZNF554,ARHGEF5,ATF3,ZNF674,DDR2,HBEGF,SLFN5,HSPA13,NDRG1,HDAC9,ZBTB41,CAMSAP2,STC2,LRIG1,S1PR1,ZNF383,GDF15,ZBTB10,ASNS,KLF4,TMEM154,VEGFA,NR4A2,ZNF70,XKR9,COL5A1,SLC6A9,MYO5B,BHLHE40,NEURL1,SPIRE1,LINC00662,MXD1…
gene_set_query	570	ZXDC	605	ARCHS4 Coexpression,997;Enrichr Queries,110;GTEx Coexpression,708	ERRFI1,CDKN1A,BTG1,NCF2,ZFAND3,ZBTB20,JMJD1C,IRS2,CBLB,CHD2,FRY,BACH1,ETS2,RAB43,FLCN,ZFP36,PEA15,TOM1,GRB10,JUNB,ZNF587B,TGIF1,KDM6B,DUSP5,TMEM150A,KLF13,NCOA3,TSC22D3,PDE4D,ARRDC3,FNDC3B,SERPINB8,KLF15,DDIT3,IRF1,DDIT4,HECA,SMCR8,ARHGEF2,SQSTM1,KDM7A,ATF3,DDR2,BEX4,CEBPB,AKNA,NDRG1,ADCY7,CAMSAP2,ATXN1,NFIL3,STC2,MXI1,LRIG1,DYM,LONRF1,ABCA5,GADD45A,GDF15,ZBTB10,DCLK2,KLHL24,HSPBAP1,KLF4,EIF1,VEG…
gene_set_query	571	ZNF239	606	ARCHS4 Coexpression,1503;Enrichr Queries,254;GTEx Coexpression,61	ERRFI1,CDKN1A,CXCL8,FKBP14,IRS2,SLC7A11,VLDLR,CLDN1,RND3,CHAC1,AZI2,JUNB,TGIF1,DUSP5,TIGD6,ANXA3,NCOA3,SSR3,DDX10,RRAS2,FRMD4B,SERPINB8,ETV5,CREB3,SLC7A5,RCN1,MTHFD2,DDIT4,HECA,TRIB3,UGDH-AS1,BCAT1,ATF3,ZSCAN29,DDR2,NBAS,CEBPB,FAM114A2,ZNF391,SLC1A5,SLC7A1,NDRG1,STC2,MXI1,LRIG1,HMOX1,PMAIP1,PMS1,GADD45A,GDF15,RHBDD1,IDH1,ASNS,KLF4,VEGFA,ISG20,RAD50,ZNF70,XPOT,COL5A1,PSAT1,DNAJC10,BHLHE40,NEURL1,S…
gene_set_query	572	HOXC5	606.3	ARCHS4 Coexpression,710;Enrichr Queries,681;GTEx Coexpression,428	DLX2,PARM1,SEMA3A,TULP3,SLC1A5,PEAR1,EGFR,ZXDA,ADAMTS5,THBD,HEY1,FLRT2,ABI3BP,PLAGL1,STC2,DSE,PRDM16,ZNF703,LRIG1,HOXA1,CTHRC1,EVC2,NGFR,FOXD1,UNC5B,GDF15,NCOA3,PYCR1,KLF4,L1CAM,SERPINB8,NR4A2,ZNF70,HOXB9,COL5A1,XPOT,DDIT4,BHLHE40,PRR16,HOXD4,HOXD3,HOXB8,HOXD8,ATF3,DDR2
gene_set_query	573	HOXB13	606.5	ARCHS4 Coexpression,954;Enrichr Queries,773;ReMap ChIP-seq,47;GTEx Coexpression,652	TAF1A-AS1,RPLP0P2,CEP120,SLC4A5,LGALS3,THAP9-AS1,EDNRA,LIPH,FAM110B,RASSF6,GRB10,SLC16A8,HOXA1,SEPHS2,JUNB,HES7,SLC30A7,SYTL1,GOLPH3L,ERN1,EML5,DLGAP1-AS2,PLPP5,DLGAP1-AS1,ABCA10,SPATA17,HOXB9,DDIT4,NUPR1,HOXB8,ALPK1,LINC00520,CCNO,ATF3,ATF4,NSMAF,DLX2,RWDD2A,SEL1L,UAP1,NDRG1,ATE1-AS1,CAMSAP2,ATXN1,ZNF827,UBC,HIVEP1,DYM,LONRF1,EXPH5,XBP1,SIAH2,EAF2,SNHG8,HSPBAP1,SYT7,GULP1,ISG20,NR4A2,CCPG1,TMEM1…
gene_set_query	574	PBX2	606.8	ARCHS4 Coexpression,1225;Enrichr Queries,706;ReMap ChIP-seq,51;GTEx Coexpression,445	FCMR,NCF2,ZFAND3,IRS2,ETS2,BEST1,RAB43,ZFP36,FTH1,SESN2,CCRL2,JUNB,UNC5B,ARRDC3,SYTL1,SLC30A1,NEAT1,VMAC,DLGAP1-AS2,MYCL,DLGAP1-AS1,ACAP1,HOXB9,DDIT4,GSAP,TRIB3,MALAT1,RBCK1,ALPK1,HOXB8,SQSTM1,ATF4,FTL,AKNA,LINC01094,SHMT2,SLC1A5,NDRG1,ASIC4,UBC,SDF2L1,JUND,CBX4,GADD45A,OSGIN1,PYCR1,EIF1,INHBE,MAFG,BHLHE40,MIR3189,MXD1,LAT,NFE2L1,ARHGAP9,CDKN1A,CALCOCO1,BTG1,SRXN1,ITGB3,PEAR1,NKPD1,BBC3,GMPPA,PGP…
gene_set_query	575	MEIS1	607	Literature ChIP-seq,80;ARCHS4 Coexpression,651;Enrichr Queries,1031;ReMap ChIP-seq,238;GTEx Coexpression,1035	ERO1B,CPNE8,WDSUB1,RNF19B,ZBTB20,IRS2,ZFAND1,KLHL35,SAT1,CLDN1,MILR1,CCRL2,RASSF6,SCN9A,GRB10,THSD7A,STK32A,AZI2,SEC63,TSPYL2,PHYKPL,HGF,GOLPH3L,MYO7A,FRMD4B,NEAT1,GEM,BTC,ERN1,SELENOM,ADAM17,TXLNB,RRAGD,DDIT4,ZNF558,LUCAT1,GSAP,HECA,HOXB8,ALPK1,ATF6,ATF3,ATF4,CD274,PXK,PARM1,RWDD2A,ABHD4,LINC01094,KCNE4,PDGFA,ADRB1,NDRG1,UBE2J1,ARHGAP12,HMBOX1,FAM83F,ATXN1,FLRT2,ZNF703,UBC,PMAIP1,RAI2,MFAP3L,XBP…
gene_set_query	576	MKX	607.3	ARCHS4 Coexpression,151;Enrichr Queries,732;GTEx Coexpression,939	CDKN1A,TRAM1,PID1,LMOD1,SLC7A11,VLDLR,RND3,FGF2,ADAMTS5,SEC61A1,EDNRA,PXDC1,CHAC1,UNC5B,NCOA3,HEG1,KRT34,SERPINB8,SELENOM,RCN1,DDIT4,NUPR1,ATF3,DDR2,CTF1,USP53,SEMA3A,NTN4,PTGS2,HDAC9,SEL1L3,FLRT2,MTHFD1L,RAB23,STC2,LRIG1,ZNF469,CTHRC1,EVC2,GDF15,KLF4,NR4A2,PDP1,FRAS1,COL5A1,MFAP2,BHLHE40,PTX3,FERMT2
gene_set_query	577	CTCFL	608.6	ARCHS4 Coexpression,902;ENCODE ChIP-seq,61;Enrichr Queries,725;ReMap ChIP-seq,222;GTEx Coexpression,1133	SCX,KLHDC7B,CLDN1,EPB41L4A-AS1,FBXO4,ZFPL1,JUNB,SEPHS2,HES7,PRKAB2,ALG5,SYTL1,ENTPD7,ROCK1P1,ATG13,THAP2,MYL5,BCAN,EID3,HOXB9,DDIT4,HECA,TRIB3,HOXB8,EIF1B,ATF3,ATF4,INTU,SHMT2,PDGFA,UBE2J1,MTDH,EPB41L5,MAP2,MOV10L1,ZSCAN12,NRBF2,N4BP2,PCK2,NGFR,JUND,SIAH2,PDE2A,PYCR1,SOX30,TBL2,XKR9,MYO5B,CCSER2,HOXD4,HOXD3,HOXD8,INKA2,HRK,CCDC122,CDKN1A,TRAM1,SH3KBP1,ZFAS1,BBC3,ZCWPW1,PANX2,EFCAB2,QSOX1,FOXD3,FO…
gene_set_query	578	ZNF391	608.7	ARCHS4 Coexpression,1299;Enrichr Queries,56;GTEx Coexpression,471	GABRB3,CEP126,ERRFI1,CXCL8,ICA1,SLC7A11,CLGN,SYNE1,SESN2,ACP7,TOM1,SH3BGRL2,TCP11L2,CHAC1,DACT1,GABARAPL1,PLEKHG1,KLF13,NCOA3,TSC22D3,PDE4D,ZFP69B,PRSS16,ANK2,BTN3A3,SERPINB8,PJA2,LZTFL1,ETV5,SLC7A5,DDIT3,DDIT4,HECA,TRIB3,KDM7A,ATF3,RHOQ,DDR2,PPP1R15A,BEX4,SLFN5,PLEKHH2,CEBPB,RWDD2A,PARM1,USP53,SEMA3A,GDPD1,AKAP6,PTGS2,HDAC9,ZBTB41,CAMSAP2,FLRT2,STC2,NCR3LG1,LRIG1,ZSCAN12,PMAIP1,FYN,PMS1,WDR17,GD…
gene_set_query	579	PPARA	609.3	ARCHS4 Coexpression,156;Enrichr Queries,412;GTEx Coexpression,1260	DMGDH,ERRFI1,CCDC122,CDKN1A,RPLP0P2,ZBTB20,AKR1B1,MIA2,IRS2,VLDLR,ETS2,TMEM220,LGALS3,MCEE,MPC1,LIPH,NAMPT,GRB10,SEPHS2,JUNB,ABCC2,NCOA3,GPT2,TSC22D3,PLA2G4C,ABCC9,SERPINB8,KLF15,SPATA17,DMRTA1,IRF1,DDIT4,HECA,ATF3,DDR2,ZNF397,ITIH4,CEBPB,PDGFA,ADRB1,SPATA4,NDRG1,EGFR,ATXN1,LRIG1,S1PR1,HMOX1,SRGAP1,KCNJ2,JUND,GADD45A,GDF15,BCDIN3D,KLHL24,FMO4,KLF4,VEGFA,ZNF70,BHLHE40,MAFF,NFE2L2,PPIL6
gene_set_query	580	ZBTB22	611	ARCHS4 Coexpression,1192;Enrichr Queries,336;GTEx Coexpression,305	CDKN1A,CALCOCO1,BTG1,ZFAND3,IRS2,NKPD1,BBC3,RAB43,ZFP36,FTH1,JUNB,TGIF1,GABARAPL1,SLC38A1,KLF13,NCOA3,TSC22D3,TFE3,SYTL1,SERPINB8,VMAC,MYCL,SLC7A5,ADGRF4,DDIT3,DDIT4,TRIB3,HECA,SMCR8,ARHGEF2,SQSTM1,ARHGEF5,ATF3,TMEM45A,DDR2,PPP1R15A,CEBPB,IL20RB,NDRG1,LRIG1,HMOX1,PMS1,JUND,CBX4,GADD45A,GDF15,TINCR,KRT10,KLHL24,KLF4,PNRC1,TMEM154,VEGFA,SPSB2,MAFG,GJB5,BHLHE40,NEURL1,PDCD4,NFE2L1
gene_set_query	581	TSHZ2	611	ARCHS4 Coexpression,654;Enrichr Queries,1047;GTEx Coexpression,132	ROBO3,CCDC122,ROBO4,PLEKHH2,ECM2,PID1,PARM1,INTU,KCNE4,TULP3,ZBTB20,TMEM182,PEAR1,EGFR,SYNE1,ADAMTS5,ATXN1,HEY1,FLRT2,ABI3BP,FAM241A,LRIG1,THSD7A,RAI2,EVC2,PLEKHG1,LVRN,NCOA3,PDE4D,ARRDC3,ANK2,ABCC9,FMO4,KLF4,SERPINB8,BMP6,NR4A2,ABCA10,SLFN11,COL5A1,NEDD4,BHLHE40,HOXD4,HOXD3,FGF13,HOXD8,DDR2,TMEM45A
gene_set_query	582	HOXB9	611.3	ARCHS4 Coexpression,699;Enrichr Queries,121;GTEx Coexpression,1014	ERRFI1,CDKN1A,SLC7A11,VLDLR,CLDN1,LGALS3,BAIAP2L2,SESN2,GRB10,UPP1,CHAC1,JUNB,DUSP5,FOXD1,UNC5B,ANXA3,NCOA3,GTPBP2,SERPINB8,UGDH,SLC7A5,DDIT3,DDIT4,TRIB3,ADTRP,NUPR1,CDH15,BCAT1,HOXB8,ATF3,DDR2,HBEGF,ATF4,DDC,SEMA3A,SLC1A4,SLC1A5,PTGS2,NDRG1,SLC7A1,NFIL3,CBS,STC2,NCR3LG1,ZNF703,LRIG1,GCNT3,PMAIP1,CTHRC1,NGFR,CDKN2B,GADD45A,GDF15,STYK1,MOCOS,AKR1C3,ASNS,PYCR1,B3GALT5,KLF4,VEGFA,NR4A2,COL5A1,PSAT1,…
gene_set_query	583	ISL2	611.7	ARCHS4 Coexpression,368;Enrichr Queries,264;GTEx Coexpression,1203	CDKN1A,NCF2,IRS2,SLC7A11,BBC3,HEY1,SESN2,GRB10,CHAC1,JUNB,PSPH,DUSP5,FOXD3,FOXD1,UNC5B,NCOA3,SERPINB8,SLC7A5,HOXB9,DNAJC6,IRF1,DDIT4,DNAJB11,TRIB3,TLR6,ALPK1,ATF3,DDR2,DLX2,CEBPB,SHMT2,SLC43A1,NLRC4,SLC1A5,TMEM71,NFIL3,STC2,PRDM16,ZNF703,PDIA3P1,ST8SIA4,LRIG1,EIF4EBP1,PMAIP1,PRPH,NGFR,CDKN2B,SDF2L1,SLC31A2,CBX4,GADD45A,GDF15,TNFRSF9,MOCOS,PYCR1,NMI,KLF4,VEGFA,NR4A2,BHLHE40,NEURL1,CDK2AP2,TRIM36,H…
gene_set_query	584	TFAP4	612.8	ARCHS4 Coexpression,292;Enrichr Queries,512;ReMap ChIP-seq,135;GTEx Coexpression,1512	RPLP0P2,NRL,IRS2,HDDC3,BEST1,ZFP36,FTH1,LIPH,CCDC163,JUNB,SYTL1,NEAT1,MYCL,DLGAP1-AS2,DLGAP1-AS1,SPATA17,CEBPB-AS1,MTHFD2,DDIT4,TRIB3,MALAT1,SQSTM1,ZNF554,ATF3,ZNF674,ATF4,INTU,SHMT2,SLC1A4,SLC1A5,SPATA4,NDRG1,ATXN1,ATG101,STC2,ZSCAN10,UBC,EIF4EBP1,HMOX1,EXPH5,XBP1,JUND,ZNF383,ABCA5,CBX4,OSGIN1,PYCR1,ASNS,BCDIN3D,EIF1,ISG20,TMEM116,MAFG,BHLHE40,MAFF,MIR3189,NIT1,CCDC122,CDKN1A,ZCWPW1,MAP1LC3B,FBX…
gene_set_query	585	ZNF101	613	ARCHS4 Coexpression,531;Enrichr Queries,435;GTEx Coexpression,873	ARHGAP9,CCDC122,FCMR,SAMD9L,BTG1,CXCL8,NCF2,IL24,MT1X,IRS2,SEC61A1,ZFP36,LAMP3,JUNB,TGIF1,DUSP5,NCOA3,TSC22D3,ARRDC3,PLA2G4C,SERPINB8,ACAP1,IRF1,DDIT4,RUBCNL,HECA,TLR6,ZNF554,ATF3,ZNF674,DDR2,SLFN5,AKNA,IFI16,ST8SIA4,LRIG1,CTNNA1,HMOX1,PMAIP1,FYN,IL32,ZNF383,GDF15,NMI,KLF4,ISG20,NR4A2,ZNF70,TMEM116,BHLHE40,MXD1,NFE2L1,LAT
gene_set_query	586	MAFA	613.3	ARCHS4 Coexpression,203;Enrichr Queries,490;GTEx Coexpression,1147	HRK,ERO1B,CDKN1A,IRS2,ZFP36,HEY1,JUNB,KLF13,SSR4,UNC5B,NCOA3,SHISA4,SERPINB8,KLF15,TXLNB,RRAGD,DDIT4,TRIB3,TRIM54,OPTN,ATF3,POPDC3,DLX2,CEBPB,PARM1,PDGFA,NDRG1,CKMT2,PLAGL1,STC2,PRDM16,LRIG1,PCDH1,SH3BGR,SEC11C,NGFR,JUND,CBX4,ABCA5,GDF15,STAC3,DNAJC12,KLF4,SYT7,VEGFA,NR4A2,COL5A1,NEDD4,MYO5B,BHLHE40,NEURL1,NFE2L1
gene_set_query	587	ZNF83	614.5	ARCHS4 Coexpression,555;Enrichr Queries,348;ReMap ChIP-seq,59;GTEx Coexpression,1496	TAF1A-AS1,DMGDH,ZBTB20,JMJD1C,IRS2,CBLB,SAT1,BEST1,ZSCAN31,FTH1,NAMPT,ZNF600,ZNF841,CCDC163,SEPHS2,ZNF165,SLC38A1,RSAD2,ARRDC3,FNDC3B,NEAT1,GTPBP2,DLGAP1-AS2,MYCL,DLGAP1-AS1,SPATA17,DDIT4,ZNF558,MALAT1,TRIB3,HECA,RBCK1,FLYWCH1,NUPR1,ALPK1,SQSTM1,ATF3,ZNF674,AKNA,INTU,KCNE4,SEL1L,KRCC1,NDRG1,HSP90B1,HMBOX1,PCBP3,HMOX1,ZSCAN12,ZNF383,ABCA5,HSPA5,KLHL24,L1CAM,SNHG5,FBXO30,INHBE,COL5A1,CCPG1,JMY,BHLH…
gene_set_query	588	ZBTB7A	615.4	ARCHS4 Coexpression,868;ENCODE ChIP-seq,33;Enrichr Queries,615;ReMap ChIP-seq,253;GTEx Coexpression,1308	PID1,SCX,IRS2,CLDN1,ETS2,PTPDC1,RAB43,LGALS3,ZFP36,BSN-DT,FTH1,LAMP3,SCN9A,FBXO4,SMG7-AS1,CHAC1,THSD7A,JUNB,SLC12A8,SEC63,HES7,TSPYL2,PDIA3,UNC5B,ENTPD7,SYTL1,NEAT1,COX6B2,GEM,MYL5,HOXB9,CEBPB-AS1,DDIT4,MALAT1,FLYWCH1,HOXB8,SQSTM1,ATF3,OPTN,ATF4,DLX2,RWDD2A,SHMT2,ZNF391,PDGFA,ITPR2,UAP1,SLC1A5,NDRG1,UBE2J1,CAMSAP2,ASIC4,ATXN1,MAP2,UBC,CEP70,ZNF425,SOCS7,N4BP2,KIAA0319,MFAP3L,NGFR,SDF2L1,JUND,CBX4…
gene_set_query	589	SOX10	617	ARCHS4 Coexpression,622;Enrichr Queries,726;ReMap ChIP-seq,165;GTEx Coexpression,955	HRK,ERRFI1,CDKN1A,BTG1,CXCL8,CYYR1-AS1,ITGB3,IRS2,IL1RAP,PTPDC1,BEST1,FCRLA,THAP9-AS1,LINC01909,HEY1,ACP7,THSD7A,CCDC163,IL13RA2,STK32A,JUNB,TGIF1,FOXD3,ANXA3,UNC5B,PDE4D,NCOA3,ARRDC3,AKR1A1,BGN,SHISA4,WIPI1,MIR635,SERPINB8,ETV5,SLC7A5,DLGAP1-AS2,BCAN,ABCA10,DLGAP1-AS1,EID3,PIGA,DDIT4,ZNF438,COL21A1,TLR6,LINC00520,CRYAB,RHOQ,ATF3,DDR2,PXK,CEBPB,USP53,SLC1A4,SPATA41,ATP1A2,NDRG1,KRCC1,EGFR,ATE1-AS…
gene_set_query	590	OLIG2	617.5	Literature ChIP-seq,23;ARCHS4 Coexpression,341;Enrichr Queries,774;GTEx Coexpression,1332	ERRFI1,PID1,WDSUB1,ZFAND3,ZBTB20,CBLB,IL1RAP,SAT1,BACH1,RPS6KA2,THSD7A,CHAC1,STK32A,AZI2,JUNB,ROS1,SLC30A7,CUBN,GABARAPL1,SLC38A1,GPT2,ENTPD7,FNDC3B,SHISA4,DDX10,SLC30A1,GABRG1,RAB32,BCAN,ADAM17,DDIT4,CLIP4,GSAP,ATF6,EIF1B,ATF3,PPIC,BEX4,DLX2,NNMT,AKNA,KCNE4,SLC41A2,SLC1A4,NDRG1,ASIC4,FLRT2,MAP2,XRRA1,ST8SIA4,PMAIP1,APOD,NRBF2,KLHL29,NGFR,ABCA5,SYT1,HSPA5,GADD45A,SIAH2,GFPT1,ZBTB10,DCLK2,DNAJC12,…
gene_set_query	591	ZUP1	618	ARCHS4 Coexpression,1274;Enrichr Queries,185;GTEx Coexpression,395	SAMD9L,CDKN1A,BTG1,ZFAND3,JMJD1C,SLC7A11,RND3,ZFP36,NAMPT,CASP4,UPP1,JUNB,SLC30A7,DUSP5,SLC38A1,RSAD2,NCOA3,ARRDC3,TENT5A,GPCPD1,SERPINB8,PARP8,ADAM17,ELF1,MTHFD2,DDIT3,IRF1,DDIT4,HECA,EIF1B,ATF3,BIRC2,DDR2,PPP1R15A,ZCCHC7,CD274,SLFN5,SLC16A1-AS1,PTGS2,UBE2J1,RNF113A,NFIL3,TIFA,LRIG1,SLAMF7,PMAIP1,HMOX1,DNAJB9,ZNF468,N4BP2,E2F7,USP25,GADD45A,EDEM1,IDH1,ZBTB10,KLHL24,NMI,FBXO30,VEGFA,ISG20,OSTC,BH…
gene_set_query	592	PBX3	618.2	ARCHS4 Coexpression,814;ENCODE ChIP-seq,21;Enrichr Queries,730;ReMap ChIP-seq,264;GTEx Coexpression,1262	SLC46A3,RAPH1,ZBTB20,JMJD1C,SAT2,IRS2,KLHDC7B,KLHL35,ZFP36,SESN2,NAMPT,GRB10,CHAC1,THSD7A,JUNB,SEPHS2,PSPH,HES7,TSPYL2,SLC38A1,PRKAB2,ENTPD7,GOLPH3L,FNDC3B,ANK2,NEAT1,CGRRF1,BTC,ERN1,DLGAP1-AS2,DLGAP1-AS1,ACAP1,RRAGC,MTHFD2,DDIT3,DDIT4,MALAT1,SQSTM1,ATF6,ATF3,OPTN,ZNF674,ATF4,FTL,BEX4,PXK,FICD,SEL1L,UAP1,SLC1A5,NDRG1,KRCC1,EPB41L5,HMBOX1,ATXN1,MAP2,STC2,UBC,ZNF703,ST8SIA4,PMAIP1,SCN3B,JUND,CBX4,H…
gene_set_query	593	ARID2	618.8	ARCHS4 Coexpression,510;Enrichr Queries,1141;ReMap ChIP-seq,36;GTEx Coexpression,788	ZBTB20,RNF19B,NRL,JMJD1C,IRS2,BEST1,THAP9-AS1,ZFP36,FTH1,SESN2,CCDC163,JUNB,SEPHS2,HES7,SLC30A7,SLC38A1,ARRDC3,FNDC3B,NEAT1,VMAC,DLGAP1-AS2,DLGAP1-AS1,EID3,THAP5,CEBPB-AS1,DDIT4,PFN4,TRIB3,MALAT1,GSAP,RBCK1,SQSTM1,FTL,DLX2,LINC01012,INTU,ATXN1,ATG101,STC2,XRRA1,ZSCAN10,UBC,HIVEP1,MOV10L1,HMOX1,N4BP2,XBP1,JUND,CBX4,SIAH2,PYCR1,KLHL24,SOX30,OCLN,TBL2,MAFG,GNAQ,MAFF,BHLHE40,MIR3189,HYOU1,NFE2L1,NFE2…
gene_set_query	594	ZNF233	619.7	ARCHS4 Coexpression,794;Enrichr Queries,858;GTEx Coexpression,207	OSCP1,GABRB3,CCDC122,CXCL8,ICA1,ZBTB20,TMEM182,SLC7A11,FRY,CLGN,SYNE1,SEC61A1,CCDC91,HEY1,BSN-DT,SCN9A,FBXW10,NCOA3,PDE4D,PLA2G4C,ROCK1P1,SERPINB8,ETV5,LCA5L,KCNU1,SPATA17,DDIT4,PFN4,BCAT1,ALPK1,CFAP53,ZNF674,INTU,KCNE4,SEMA3A,PRKAR2A-AS1,SPATA4,LRIG1,GDF15,ZNF804A,WDR97,FMO4,KLF4,LRP1B,SOX30,VEPH1,BHLHE40,NEURL1,SARM1,TRIM36,FGF13,NFE2L1
gene_set_query	595	HDX	620	ARCHS4 Coexpression,865;Enrichr Queries,325;GTEx Coexpression,670	TENM1,SAMD9L,ECM2,CEP120,LMOD1,CHM,ZBTB20,AKR1B1,SLC7A11,FRY,RND3,EDNRA,LAMP3,FAM110B,PXDC1,THSD7A,DUSP5,STARD4,RSAD2,NCOA3,HEG1,PDE4D,LRRC49,ARRDC3,ANK2,TENT5A,SERPINB8,GEM,SELENOM,IRF1,EIF1B,ATF3,DDR2,BEX4,CD274,SLFN5,SEMA3A,PTGS2,HDAC9,MTHFD1L,FLRT2,MAP2,RAB23,ST8SIA4,LRIG1,HMOX1,PMAIP1,SYT1,GDF15,ZBTB10,LCA5,KLF4,TTLL7,ISG20,NR4A2,IL6,FER,BHLHE40,FGF13,FERMT2,NFE2L1
gene_set_query	596	ELK1	620.4	Literature ChIP-seq,150;ARCHS4 Coexpression,1203;ENCODE ChIP-seq,97;ReMap ChIP-seq,274;GTEx Coexpression,1378	ERO1B,ERRFI1,CEP120,JMJD1C,SAT2,CBLB,GCC1,SAT1,HDDC3,ETS2,RAB43,ZFP36,SESN2,NAMPT,FBXO4,SMG7-AS1,ZFPL1,ACAD11,ZNF841,JUNB,SEPHS2,SLC30A7,FBXW4,ZNF165,PHYKPL,FBXO16,SYTL1,ANK2,AP1AR,GTPBP2,ERN1,ADAM17,ARC,DLGAP1-AS1,SLFN11,THAP5,SELENOS,ZNF438,ZNF558,TRIB3,MALAT1,EIF1B,ZNF674,ATF4,FTL,ZNF396,RWDD2A,SLC1A4,SLC1A5,KRCC1,MTDH,ARHGAP12,EPB41L5,HMBOX1,ATG101,XRRA1,ZSCAN10,SLC38A7,DYM,PMAIP1,NLRP1,KIAA0…
gene_set_query	597	HIF3A	621	ARCHS4 Coexpression,600;Enrichr Queries,564;GTEx Coexpression,699	ERRFI1,CALCOCO1,CDKN1A,HSPB8,LMOD1,IRS2,SLC7A11,VLDLR,CXCL2,ZFP36,RPS6KA2,LIPH,WWC3,JUNB,DUSP1,TSC22D3,NCOA3,KLF15,SERPINB8,BTC,SELENOM,SPATA17,DDIT4,NUPR1,CDH15,CRYAB,ATF3,DDR2,PPP1R15A,CEBPB,CTF1,SEMA3A,ATP1A2,SPATA4,EGFR,NFIL3,PRDM16,LRIG1,RAI2,KCNJ2,PDE2A,BCDIN3D,MERTK,FMO4,KLF4,VEGFA,BMP3,COL5A1,BHLHE40,MAFF,PDCD4,FERMT2,NFE2L1
gene_set_query	598	ZNF234	621	ARCHS4 Coexpression,532;Enrichr Queries,1012;GTEx Coexpression,319	ZNF397,CCDC122,SLFN5,SAMD9L,INTU,GDPD1,SLC7A11,KRCC1,MTDH,ZXDA,SEC61A1,IFI16,LAMP3,LRIG1,KIAA0319,DUSP5,ZNF383,TIGD7,FBXW10,GDF15,NCOA3,RHBDD1,PDE4D,ARRDC3,RRAS2,TNFRSF10B,LYSMD3,KLHL24,TENT5A,SERPINB8,VEGFA,RAD50,ADAM17,ZNF70,XKR9,TMEM116,DDIT3,DDIT4,BHLHE40,ZNF554,ZNF773,ZNF674,NFE2L1,DDR2
gene_set_query	599	TCF23	621.7	ARCHS4 Coexpression,746;Enrichr Queries,594;GTEx Coexpression,525	FCGBP,CCDC122,CDKN1A,RPLP0P2,SLC7A11,LGALS3,EDNRA,QSOX1,CHAC1,JUNB,NCOA3,PLA2G4C,SERPINB8,KLF15,GEM,MTHFD2,ZNF516,DDIT4,ZNF558,HECA,NUPR1,BCAT1,ZNF554,ATF3,ZNF674,DDR2,HBEGF,ZNF396,PLEKHH2,DDC,CTF1,KCNE4,LAMA1,PTGS2,RAB23,ST8SIA4,LRIG1,HMOX1,RAI2,LINGO2,CDKN2B,ZNF383,GDF15,FMO4,SPSB1,ZNF70,XKR9,COL5A1,MYO5B,BHLHE40,MAFF,HOXD4,HOXD3,HOXD8,NFE2L1
gene_set_query	600	HMGN3	621.8	ARCHS4 Coexpression,1350;ENCODE ChIP-seq,62;ReMap ChIP-seq,281;GTEx Coexpression,794	WDSUB1,ZFAND3,GCC1,BACH1,SAT1,PTPDC1,ZFP36,MPC1,C3AR1,ZNF600,DUS4L,ZNF841,JUNB,PDIA3,GPT2,HARBI1,SYTL1,DDX10,SLC30A1,NEAT1,CGRRF1,GEM,MYL5,VMAC,EML5,ADAM17,SELENOM,HOXB9,DDIT4,CLIP4,PRR16,TSSK6,TRIB3,MALAT1,RBCK1,HOXB8,PPIB,EIF1B,SQSTM1,ZNF554,OPTN,ATF4,PPIC,CD274,ZCCHC7,DLX2,FICD,FAM114A2,ASIC4,ST8SIA4,KIAA0319,ZBED3,MFAP3L,NGFR,XBP1,SDF2L1,CBX4,ABCA5,GFPT1,SLC33A1,SNHG8,PYCR1,NR4A2,AHI1,IBTK,TB…
gene_set_query	601	ZMAT1	622.7	ARCHS4 Coexpression,249;Enrichr Queries,179;GTEx Coexpression,1440	SLC46A3,CEP126,CCDC122,SAMD9L,CDKN1A,BTG1,ZBTB20,AKR1B1,IRS2,SLC7A11,VLDLR,FRY,SLC4A5,SYNE1,SEC61A1,TCP11L2,PDIA3,SLC38A1,NCOA3,TSC22D3,PDE4D,ARRDC3,ARAP2,NEAT1,GPCPD1,SERPINB8,GEM,MTHFD2,DDIT4,ZNF558,MALAT1,GSAP,HECA,PPIB,ATF3,KDM7A,ZNF674,DDR2,HBEGF,SLFN5,PARM1,INTU,SHMT2,SLC1A5,NDRG1,HDAC9,ST8SIA4,LRIG1,S1PR1,KANSL1L,WDR17,ABCA5,GDF15,WDR19,PYCR1,KLHL24,FMO4,KLF4,VEGFA,NR4A2,BHLHE40,CREBRF,HYO…
gene_set_query	602	HOXD3	623	ARCHS4 Coexpression,453;Enrichr Queries,1075;GTEx Coexpression,341	PLEKHH2,DLX2,CEP120,TULP3,AKAP6,PEAR1,EGFR,CAMSAP2,LAMP5,ADAMTS5,AMMECR1L,STC2,PRDM16,ZNF703,LRIG1,HOXA1,RAI2,PRPH,EVC2,ANGPT4,NGFR,FOXD3,FOXD1,UNC5B,GDF15,NCOA3,KLF4,L1CAM,SERPINB8,NR4A2,ARC,HOXB9,COL5A1,ZNF516,BHLHE40,ZNF558,HOXD4,HOXB8,HOXD8,ATF3,DDR2
gene_set_query	603	NCOA2	623.8	ARCHS4 Coexpression,288;Enrichr Queries,1185;ReMap ChIP-seq,271;GTEx Coexpression,751	CDKN1A,CRYBG1,SOWAHC,NCF2,IL24,ZBTB20,JMJD1C,IRS2,CBLB,CHD2,FRY,BACH1,SYNE1,MILR1,TMEM268,SLC22A15,CTSL,NAMPT,TCP11L2,PGPEP1,JUNB,KDM6B,TMEM150A,KLF13,NCOA3,FNDC3B,TEX14,WIPI1,NEAT1,MIR635,ERN1,CREB3,DLGAP1-AS2,BCAN,UGDH,ELF1,DLGAP1-AS1,DDIT4,LINC00963,SMCR8,FLYWCH1,ARHGEF2,TLCD1,UGDH-AS1,TLR6,SOS2,KDM7A,DDR2,AKNA,GDPD1,ITPR2,PDGFA,SLC1A5,EGFR,RNFT1,SCEL,ATXN1,UBC,HIVEP1,LRIG1,FYN,TM4SF19-AS1,SRG…
gene_set_query	604	ATF2	625.6	ARCHS4 Coexpression,918;ENCODE ChIP-seq,103;Enrichr Queries,1146;ReMap ChIP-seq,225;GTEx Coexpression,736	CEP120,JMJD1C,GCC1,FGF2,BEST1,ZFP36,FTH1,SMG7-AS1,JUNB,PSPH,HES7,PRKAB2,ARRDC3,ANK2,NEAT1,CCNB1IP1,GEM,LZTFL1,ARMCX3,DLGAP1-AS2,DLGAP1-AS1,THAP5,MTHFD2,DDIT4,ZNF438,MALAT1,HECA,ATF6,ATF3,ATF4,FTL,BEX4,CD274,LINC01012,ZNF391,C2CD4A,SLC1A5,CAMSAP2,HSP90B1,HMBOX1,ATXN1,MAP2,ZSCAN10,UBC,SLAMF7,PMAIP1,ZSCAN12,NRBF2,TBC1D15,ZBED3,XBP1,JUND,HSPA5,SLC33A1,SNHG8,KLHL24,HSPBAP1,EIF1,ISG20,NR4A2,GCLC,FER,GN…
gene_set_query	605	ZNF18	625.7	ARCHS4 Coexpression,1183;Enrichr Queries,52;GTEx Coexpression,642	ARHGAP9,ERRFI1,CDKN1A,BTG1,NCF2,JMJD1C,TREML3P,IRS2,GCC1,ETS2,HERPUD1,SYNE1,SEC61A1,ZFP36,RPS6KA2,SESN2,JUNB,TGIF1,KDM6B,DUSP5,GABARAPL1,SLC38A1,ZHX2,NCOA3,TSC22D3,ARRDC3,TENT5A,SERPINB8,ETV5,OSCAR,DDIT3,IRF1,DDIT4,CANX,ZNF438,ZNF558,HECA,TLR6,SQSTM1,ATF3,DDR2,PPP1R15A,CEBPB,NLRC4,NDRG1,TMEM71,NFIL3,STC2,MXI1,HIVEP1,LRIG1,CTNNA1,HMOX1,PMAIP1,FYN,NRBF2,STX3,LONRF1,JUND,SLC31A2,CBX4,GADD45A,NMI,KLH…
gene_set_query	606	ZNF557	626	ARCHS4 Coexpression,634;Enrichr Queries,544;GTEx Coexpression,700	CCDC122,CDKN1A,FKBP14,GCC1,SLC7A11,SEC61A1,MAP1LC3B,SESN2,PGPEP1,JUNB,KDM6B,DUSP5,NCOA3,PDE4D,ARRDC3,PLA2G4C,ZFP69B,SERPINB8,SPATA17,IRF1,DDIT4,SMCR8,HECA,TLR6,ZNF554,ZNF674,ATF3,NSMAF,DDR2,ZCCHC7,SEL1L,SPATA4,UBE2J1,MXI1,LRIG1,HMOX1,PMAIP1,ZNF468,NRBF2,N4BP2,ZNF460,ZNF383,CBX4,GDF15,ZBTB10,BCDIN3D,TNFRSF10B,NMI,VEGFA,ZNF70,BHLHE40,MAFF,MXD1,ZNF773,NFE2L1
gene_set_query	607	IRF5	626.7	ARCHS4 Coexpression,703;Enrichr Queries,929;GTEx Coexpression,248	ARHGAP9,CD274,FCMR,SAMD9L,CDKN1A,CEBPB,AKNA,SH3KBP1,NCF2,RNF19B,KLHDC7B,NLRC4,PTGS2,ADCY7,CXCL2,UBE2J1,FCRLA,LGALS3,ZFP36,NFIL3,TIFA,CASP4,ST8SIA4,C3AR1,LRIG1,SLAMF7,PMAIP1,HMOX1,JUNB,CCR2,KLF13,RSAD2,GDF15,EDEM1,NCOA3,EAF2,TRAF1,NMI,KLF4,OSCAR,ISG20,ACAP1,IRF1,BHLHE40,TNFSF9,TLR6,ATF3,DDR2
gene_set_query	608	ZBTB47	627.7	ARCHS4 Coexpression,767;Enrichr Queries,904;GTEx Coexpression,212	POPDC3,CDKN1A,CEBPB,HSPB8,ZBTB20,AKAP6,ATP1A2,IRS2,SYNE1,CKMT2,ATXN1,RPS6KA2,PEA15,LRIG1,JUNB,SH3BGR,FBXW4,SLC30A7,KDM6B,UNC5B,GDF15,NCOA3,HEG1,PLA2G4C,PDE2A,STAC3,SHISA4,KLF4,SERPINB8,LARP6,COL5A1,TXLNB,DDIT4,CDC42EP3,BHLHE40,NEURL1,SPIRE1,FILIP1,HECA,CRYAB,TRIM54,NFE2L1,RHOQ,BCL2L2,ASB1,DDR2
gene_set_query	609	ZNF385C	627.7	ARCHS4 Coexpression,527;Enrichr Queries,876;GTEx Coexpression,480	CCDC122,CDKN1A,CXCL8,RPLP0P2,ZBTB20,SEC61A1,BSN-DT,CHAC1,DUSP5,GRID2,FBXW10,NCOA3,PLA2G4C,SYTL1,ROCK1P1,SERPINB8,IQCN,MYCL,DDIT4,PFN4,CDH15,CFAP53,ZNF554,ATF3,SHANK2,ZNF674,DDR2,ZNF396,PRKAR2A-AS1,ATP1A2,NDRG1,EGFR,ERICH2,ZNF703,LRIG1,MOV10L1,PCDH1,IL32,NGFR,ZNF383,ANKRD24,GDF15,WDR97,SYT7,SOX30,NR4A2,ZNF70,TMEM116,BHLHE40,NEURL1,NFE2L1,CCDC171
gene_set_query	610	ZNF2	628	ARCHS4 Coexpression,1075;Enrichr Queries,181	ERRFI1,CDKN1A,CALCOCO1,RPLP0P2,RND3,ETS2,ZFP36,DUSP10,HEY1,CHAC1,JUNB,KDM6B,ZHX2,KLF13,NCOA3,GPT2,TSC22D3,PDE4D,ARRDC3,PLA2G4C,SERPINB8,ETV5,THAP5,IRF1,DDIT4,HECA,ZNF554,ATF3,JDP2,ZNF674,DDR2,HBEGF,CEBPB,GDPD1,KRCC1,NDRG1,ARHGAP12,ATXN1,NFIL3,MXI1,UBC,LRIG1,E2F7,ZNF383,GADD45A,GDF15,KLHL24,FMO4,KLF4,VEGFA,NR4A2,ZNF70,BHLHE40,CREBRF,NFE2L1,YPEL2
gene_set_query	611	NFIB	628.3	Literature ChIP-seq,124;ARCHS4 Coexpression,192;Enrichr Queries,843;GTEx Coexpression,1354	ERRFI1,CDKN1A,ECM2,BTG1,ZBTB20,IRS2,PEAR1,CHD2,RND3,BBC3,FAM110B,GRB10,THSD7A,HARBI1,NCOA3,PDE4D,LRRC49,ARRDC3,FNDC3B,ANK2,AP1AR,FRMD4B,SERPINB8,ETV5,DDIT4,HECW1,CLDN12,PREB,MALAT1,CRYAB,SHANK2,JDP2,DDR2,PPP1R15A,ITIH4,POPDC3,INTU,SEMA3A,SLCO5A1,ADRB1,THSD1,NDRG1,EGFR,AMN1,ATXN1,TMEM125,FLRT2,NFIL3,MAP2,FAM241A,LRIG1,SRGAP1,RAI2,KLF4,PNRC1,VEGFA,NR4A2,FER,COL5A1,NEURL2,PSAT1,BHLHE40,PDCD4,TRIM36,…
gene_set_query	612	ZNF836	628.7	ARCHS4 Coexpression,856;Enrichr Queries,359;GTEx Coexpression,671	GABRB3,SLC46A3,SAMD9L,CALCOCO1,WDSUB1,AKR1B1,ZBTB20,IRS2,CBLB,VLDLR,FRY,CLDN1,SEC61A1,WWC3,TCP11L2,ZNF600,ZNF841,TGIF1,BTN3A1,NCOA3,TSC22D3,PDE4D,ARRDC3,BTN3A3,SERPINB8,ERN1,SPATA17,NPC1,HECA,PPARA,ZNF674,DDR2,SLFN5,ZNF396,ITPR2,SPATA4,NDRG1,IFI16,PLAGL1,LRIG1,HMOX1,IFITM10,ZNF460,WHRN,GDF15,SIAH2,AKR1C3,BCDIN3D,KLHL24,PNRC1,ZNF70,COL5A1,BHLHE40,JMY,NEURL1,CREBRF,NIT1,NFE2L1,YPEL2
gene_set_query	613	PRDM6	629.3	ARCHS4 Coexpression,271;Enrichr Queries,1339;GTEx Coexpression,278	CCDC122,PLEKHH2,PID1,ECM2,PARM1,INTU,KCNE4,ITGB3,LMOD1,PDGFA,FTX,BEST1,ADAMTS5,EDNRA,FLRT2,RAB23,NMRK1,ABI3BP,PRDM16,ZNF703,LRIG1,PXDC1,CCDC73,NCOA3,BGN,KCNK15,KLF4,SERPINB8,GEM,BMP6,GULP1,NR4A2,SELENOM,COL5A1,NEDD4,DNAJC10,COL21A1,SPIRE1,FERMT2,ATF3,DDR2,PPIC
gene_set_query	614	DLX3	629.3	ARCHS4 Coexpression,804;Enrichr Queries,800;GTEx Coexpression,284	DLX2,CDKN1A,HSPB8,IL20RB,SLC3A2,SLC7A11,VLDLR,PTGS2,CLDN1,EGFR,NKPD1,HEY1,STC2,MICALL1,LONRF1,PCDH1,JUNB,EXPH5,NGFR,DUSP5,ANGPT4,FOXD1,UNC5B,GDF15,NCOA3,TRPV3,TINCR,KRT10,KLF4,SERPINB8,NR4A2,MYCL,COL5A1,KRT16,ADGRF4,GJB5,DDIT4,BHLHE40,NUPR1,CDH15,CRYAB,ARHGEF5,ATF3,TMEM45A,DDR2,CRB3
gene_set_query	615	ZBED1	630.3	ARCHS4 Coexpression,952;Enrichr Queries,262;ReMap ChIP-seq,197;GTEx Coexpression,1110	MT1X,IRS2,KLHDC7B,ETS2,RAB43,LGALS3,THAP9-AS1,ZFP36,FTH1,NAMPT,SMG7-AS1,ZFPL1,JUNB,SLC38A1,ARRDC3,NEAT1,LZTFL1,DLGAP1-AS2,TXLNB,MTHFD2,DDIT3,DDIT4,MT1F,MALAT1,ALPK1,SQSTM1,OPTN,ATF3,ATF4,FTL,NDRG1,HSP90B1,UBC,SLAMF7,PMAIP1,SDF2L1,JUND,CBX4,HSPA5,SNHG8,MIR616,SNHG5,EIF1,ISG20,MAFG,BHLHE40,MIR3189,TNFSF9,NFE2L1,NFE2L2,CDKN1A,BTG1,CXCL8,ZFAS1,SLC7A11,BBC3,HERPUD1,ZCWPW1,CTSL,KYNU,PGPEP1,SMIM14,TGIF1…
gene_set_query	616	RBPJ	630.4	Literature ChIP-seq,137;ARCHS4 Coexpression,1372;Enrichr Queries,319;ReMap ChIP-seq,216;GTEx Coexpression,1108	ERRFI1,NCF2,NRL,JMJD1C,IRS2,ETS2,LGALS3,THAP9-AS1,ZFP36,TMEM268,FTH1,SESN2,NAMPT,JUNB,SEPHS2,HES7,SLC38A1,CSGALNACT2,ARRDC3,ALG2,FNDC3B,NEAT1,DDIT4,MALAT1,ALPK1,ATF6,ATF3,FTL,PDGFA,NDRG1,ATXN1,UBC,SLAMF7,PMAIP1,HMOX1,JUND,HSPA5,GADD45A,ISG20,BHLHE40,MAFF,CREBRF,TNFSF9,CPEB3,NFE2L1,NFE2L2,ZNF770,CDKN1A,BTG1,SH3KBP1,CHD2,RND3,HERPUD1,FCRLA,ZCWPW1,SEC61A1,MAP1LC3B,HEY1,DSE,FBXL19-AS1,SEC61B,KDM6B,TG…
gene_set_query	617	MYB	630.5	Literature ChIP-seq,12;ARCHS4 Coexpression,1318;ENCODE ChIP-seq,104;Enrichr Queries,958;ReMap ChIP-seq,203;GTEx Coexpression,1188	SAMD9L,NCF2,KLHDC7B,IL1RAP,BACH1,ETS2,MILR1,LGALS3,BAIAP2L2,ZFP36,AMMECR1L,LIPH,FBXO4,CCDC163,JUNB,SEPHS2,HES7,RSAD2,GPT2,CSGALNACT2,FNDC3B,AP1AR,NEAT1,LZTFL1,DLGAP1-AS2,DLGAP1-AS1,SELENOM,PLPP5,HOXB9,ACAP1,SLFN11,RRAGC,MTHFD2,DDIT3,DDIT4,MALAT1,HECA,ADTRP,ALPK1,SQSTM1,ATF3,ATF4,FTL,CD274,AKNA,SHMT2,NDRG1,MTDH,ATG101,STC2,UBC,CEP70,ST8SIA4,SLAMF7,PMAIP1,PIP5K1B,TBC1D15,ZBED3,MFAP3L,XBP1,SDF2L1,JU…
gene_set_query	618	GFI1	631	ARCHS4 Coexpression,570;Enrichr Queries,549;GTEx Coexpression,774	ARHGAP9,FCMR,CDKN1A,SH3KBP1,IL24,IRS2,SLC7A11,ETS2,LGALS3,UPP1,JUNB,KDM6B,DUSP5,KLF13,RSAD2,NCOA3,TENT5A,TRAF1,SERPINB8,PARP8,SLC7A5,ELF1,ACAP1,IRF1,DDIT4,RUBCNL,HECA,SMCR8,ARHGEF2,ST6GALNAC4,ATF3,CD274,CEBPB,AKNA,PTGS2,NDRG1,ADCY7,TMEM71,RNF113A,NFIL3,ST8SIA4,LRIG1,SLAMF7,GADD45A,GDF15,TNFRSF9,EDEM1,KLF4,ISG20,NR4A2,BHLHE40,IL18R1
gene_set_query	619	FOXA3	632	ARCHS4 Coexpression,1109;Enrichr Queries,765;GTEx Coexpression,22	ERO1B,CDKN1A,MIA2,CXCL2,LARP1B,ETS2,HERPUD1,TMEM220,GYS2,SEC61A1,LGALS3,ZFP36,BAIAP2L2,ODR4,SERP1,RASSF6,SEC61B,CHAC1,SEPHS2,JUNB,SPINK1,SSR4,GPT2,NCOA3,ALG5,ALG2,AKR1A1,PRSS16,BHLHA15,SLC39A14,SERPINB8,ETV5,PLPP5,DMRTA1,DDIT4,TRIB3,ATF3,DDR2,ITIH4,CEBPB,DDC,PARM1,SLC41A2,SLC43A1,SEL1L,SEL1L3,TMEM125,CBS,AGR2,LRIG1,HMOX1,ARSD,PCK2,XBP1,GDF15,SLC33A1,EIF2AK3,SYVN1,PYCR1,FMO4,KLF4,NR4A2,OCLN,BHMT,B…
gene_set_query	620	PITX1	632.3	ARCHS4 Coexpression,254;Enrichr Queries,749;GTEx Coexpression,894	CDKN1A,CRYBG1,SOWAHC,IRS2,SLC7A11,LIPH,JUNB,LINC01269,FOXD1,NCOA3,SERPINB8,SLC7A5,IRF1,DDIT4,TRIM16,NUPR1,CDH15,PPARA,ATF3,DDR2,AVPI1,CEBPB,NNMT,IL20RB,PDGFA,ADRB1,SPATA4,PTGS2,SLC7A1,NDRG1,EGFR,SCEL,NFIL3,STC2,LRIG1,KCNJ2,SPRR2D,CTHRC1,CDKN2B,GDF15,BCDIN3D,PYCR1,KLF4,TTC9,EPGN,COL5A1,BHLHE40,NEURL1,GJB5,S100P,NFE2L2,PPIL6
gene_set_query	621	LIN28A	632.5	ARCHS4 Coexpression,562;GTEx Coexpression,703	GABRB3,FOXD3,GRID2,RRAS2,SPATA4,COX6B2,CCNB1IP1,SOX30,LCA5L,GULP1,KCNU1,TBL2,SPATA17,FRAS1,ERICH2,CBS,PSAT1,ZSCAN10,SMG7-AS1,PFN4,ACTL10,BCAT1,PCDH1,CFAP53
gene_set_query	622	NR5A1	632.7	ARCHS4 Coexpression,1043;Enrichr Queries,519;GTEx Coexpression,336	CDKN1A,AKR1B1,SAT2,IRS2,ETS2,ZFP36,FTH1,JUNB,TGIF1,PRKAB2,ABCC2,NCOA3,GPT2,BTN3A3,MYO7A,SLC39A14,ERN1,SLC7A5,NPC1,DDIT3,IRF1,DDIT4,SQSTM1,RBKS,ATF3,ATF4,DDR2,CEBPB,NDRG1,EGFR,NFIL3,UBC,EIF4EBP1,LRIG1,HMOX1,FYN,SLC22A31,PCK2,IFITM10,JUND,HSPA5,WHRN,GDF15,IDH1,PDE2A,KLHL4,MERTK,KLF4,VEGFA,NR4A2,FRAS1,VEPH1,BHLHE40,NEURL1,NIT1,NFE2L2
gene_set_query	623	ZNF665	632.7	ARCHS4 Coexpression,933;Enrichr Queries,306;GTEx Coexpression,659	CCDC122,ERRFI1,SAMD9L,CDKN1A,BTG1,CEP120,ZBTB20,IRS2,SLC7A11,RND3,CXCL2,ZXDA,LGALS3,ZFP36,CHAC1,JUNB,RSAD2,ANXA3,NCOA3,TSC22D3,PDE4D,PLA2G4C,SERPINB8,SLC7A5,IRF1,DDIT4,ZNF558,HECA,UGDH-AS1,ZNF554,ATF3,ZNF674,DDR2,ZNF397,PPP1R15A,ZNF396,CEBPB,TULP3,GLRX,NDRG1,STC2,MXI1,LRIG1,ZSCAN12,EVC2,ZNF383,GADD45A,GDF15,FMO4,KLF4,NR4A2,FER,ZNF70,XKR9,COL5A1,BHLHE40,MFAP2,NEURL1,NFE2L1
gene_set_query	624	SRY	633.5	Literature ChIP-seq,113;ARCHS4 Coexpression,828;Enrichr Queries,1208;GTEx Coexpression,385	ARHGAP9,ZNF770,CDKN1A,MEI1,CATSPER2P1,FBXO25,AKR1B1,SCX,CLDN1,NKPD1,FAM110B,HOXA1,PGPEP1,JUNB,FOXD3,FOXD1,NCOA3,NGF,SERPINB8,KLF15,CCNB1IP1,ADGRF4,IRF1,DMRTA1,BLVRB,TLCD1,PPARA,ATF3,TMEM45A,CEBPB,IL20RB,EGFR,NFIL3,FLRT2,PRDM16,EXPH5,JUND,TINCR,KRT10,KLHL24,KLF4,NR4A2,IL6,GJB5,BHLHE40,MFAP2,NEURL1,FGF13,IL18R1,F2RL2,NFE2L2
gene_set_query	625	HOXB2	634.3	ARCHS4 Coexpression,592;Enrichr Queries,686;GTEx Coexpression,625	GABRB3,ERRFI1,CDKN1A,LMOD1,RND3,HEY1,JUNB,DUSP5,FOXD1,NCOA3,TSC22D3,BGN,SERPINB8,GEM,BTC,SELENOM,HOXB9,ACAP1,DDIT4,HOXB8,ATF3,ATF4,DDR2,BEX2,CEBPB,NNMT,SEMA3A,PTGS2,NDRG1,RNFT1,ATE1-AS1,FLRT2,RAB23,STC2,ZNF703,LRIG1,PMAIP1,CTHRC1,IL32,GDF15,TPBG,KLF4,FBXO30,VEGFA,NR4A2,IL6,COL5A1,BHLHE40,FERMT2,F2RL2,LAT
gene_set_query	626	SIX2	635	ARCHS4 Coexpression,914;Enrichr Queries,910;ReMap ChIP-seq,152;GTEx Coexpression,564	GABRB3,FCMR,CDKN1A,PLEKHF1,ZFAND3,IL24,LMOD1,SCX,JMJD1C,TMEM182,IRS2,THBD,SEC61A1,DUSP10,HEY1,GRB10,HOXA1,CHAC1,FBXW4,DUSP5,SLC38A1,PLEKHG1,FOXD1,UNC5B,ANXA3,PDE4D,NCOA3,LINC02273,ANK2,TRAF1,SERPINB8,ETV5,LCA5L,ERN1,VMAC,BCAN,RCN1,IFT43,HOXB9,ZNF516,DDIT4,RBM20,GSAP,HECA,HOXB8,TRIM54,OPTN,ATF3,MCPH1,TPT1-AS1,DDR2,POPDC3,NBAS,DLX2,PARM1,NDUFA4L2,C2CD4A,GLRX,SLC1A5,EGFR,ATXN1,IFI16,FLRT2,LINC01607,…
gene_set_query	627	ZNF441	636.3	ARCHS4 Coexpression,835;Enrichr Queries,146;GTEx Coexpression,928	TENM1,ERRFI1,CEP126,CCDC122,SAMD9L,CDKN1A,CXCL8,CHM,ZBTB20,TMEM182,IL1RAP,SLC7A11,FRY,SYNE1,HERPUD1,ZNF600,JUNB,TSPYL2,FBXO16,NCOA3,TSC22D3,ARRDC3,NEAT1,GPCPD1,SERPINB8,ERN1,EML5,SLC7A5,DDIT3,DDIT4,CDC42EP3,ZNF558,TRIB3,MALAT1,HECA,ZNF554,ATF3,DDR2,PPP1R15A,SLFN5,USP53,INTU,SLC1A4,HDAC9,ZBTB41,AMN1,HIVEP1,LRIG1,KANSL1L,SLC10A5,WDR17,ABCA5,GADD45A,GDF15,ZNF804A,ASNS,TUBE1,KLHL24,VEGFA,AHI1,FER,CCP…
gene_set_query	628	NFATC3	636.3	ARCHS4 Coexpression,224;Enrichr Queries,864;GTEx Coexpression,821	CDKN1A,FCMR,PLEKHF1,PYROXD1,ZFAND3,ZBTB20,CBLB,ZCWPW2,ZFP36,JUNB,SLC38A1,KLF13,BTN3A1,HARBI1,NCOA3,TSC22D3,FNDC3B,PARP8,ERN1,ELF1,ACAP1,IRF1,DDIT4,SMCR8,ATF6,SQSTM1,OPTN,KDM7A,MCPH1,DDR2,SLFN5,AKNA,SLC1A4,ADCY7,ATXN1,NFIL3,LRIG1,DYM,HMOX1,FYN,IL32,USP25,GADD45A,EDEM1,STAC3,KLHL24,VEGFA,NEDD4,BHLHE40,PARGP1,LAT,NFE2L2
gene_set_query	629	TBX2	637.3	ARCHS4 Coexpression,700;Enrichr Queries,852;GTEx Coexpression,360	ROBO4,CDKN1A,ECM2,MT1M,PEAR1,THBD,EDNRA,ZFP36,LURAP1L,HEY1,WWC3,ME1,JUNB,OVCH1,HGF,NCOA3,TSC22D3,BGN,SERPINB8,SLFN11,DDIT4,ARHGEF2,CRYAB,ST6GALNAC4,ATP6V0D2,ATF3,DDR2,PPIC,PLEKHH2,LTK,CEBPB,PDGFA,THSD1,NDRG1,EGFR,IFI16,CBS,ABI3BP,LRIG1,EIF4EBP1,HMOX1,TARID,NGFR,CBX4,GDF15,KLF4,VEGFA,NR4A2,COL5A1,BHLHE40,PTX3
gene_set_query	630	NR2E3	637.5	ARCHS4 Coexpression,434;Enrichr Queries,841	CDKN1A,CEBPB,TRIM16L,FKBP14,AKR1B1,NRL,TMEM182,SLC7A11,NDRG1,EGFR,ZBTB41,SLC4A5,HEY1,STC2,PRDM16,LRIG1,KCNJ2,FOXD3,FOXD1,ABCC2,GDF15,NCOA3,FMO4,KLF4,COX6B2,SERPINB8,ROCK1P1,NR4A2,ABCA10,FER,DDIT4,BHLHE40,PPARA,ALPK1,FGF13,ATF3,SHANK2,ZNF674,DDR2
gene_set_query	631	FOXI3	638	ARCHS4 Coexpression,798;GTEx Coexpression,478	KLF13,IL20RB,TRPV3,TINCR,KRT10,KLF4,CLDN1,NKPD1,SEC61A1,FAM83F,ZNF70,KRT17,ADGRF4,GJB5,EFCAB2,ZSCAN10,SLC38A7,ARHGEF2,ZNF554,ARHGEF5,ZNF674,NFE2L1,EXPH5,TMEM45A
gene_set_query	632	ZSCAN16	638	ARCHS4 Coexpression,1165;Enrichr Queries,106;GTEx Coexpression,643	ARHGAP9,BTG1,CXCL8,MEI1,NCF2,MT1X,IRS2,SLC7A11,VLDLR,RND3,ETS2,RAB43,DUSP10,HEY1,ZSCAN31,JUNB,CCR2,TGIF1,DUSP5,ZNF165,SLC38A1,NCOA3,TSC22D3,ARRDC3,SERPINB8,ETV5,OSCAR,SLC7A5,ACAP1,MTHFD2,DDIT3,IRF1,DDIT4,TRIB3,TLR6,EIF1B,ATF3,DDR2,PPP1R15A,BEX2,NLRC4,PTGS2,KRCC1,NDRG1,RELB,RNF113A,NFIL3,STC2,ST8SIA4,LRIG1,HMOX1,ZSCAN12,PMAIP1,CD55,SLC31A2,GADD45A,GDF15,IDH1,EDEM2,AKR1C3,ASNS,BCDIN3D,NMI,KLHL24,KL…
gene_set_query	633	IKZF3	638.3	ARCHS4 Coexpression,283;Enrichr Queries,1164;GTEx Coexpression,468	ZCCHC7,SLFN5,FCMR,SAMD9L,CDKN1A,AKNA,MEI1,SH3KBP1,UBE2J1,FCRLA,IFI16,TIFA,ST8SIA4,LRIG1,S1PR1,CTNNA1,SLAMF7,PMAIP1,FYN,E2F7,CCR2,KLF13,BTN3A1,EDEM1,NCOA3,TNFRSF9,EAF2,TRAF1,TMEM154,PARP8,ACAP1,IRF1,BHLHE40,TNFSF9,HECA,IL18R1,LAT,DDR2
gene_set_query	634	ZNF599	638.7	ARCHS4 Coexpression,1111;Enrichr Queries,368;GTEx Coexpression,437	OSCP1,GABRB3,SLC46A3,CCDC122,CALCOCO1,ZBTB20,N4BP2L1,CFAP300,FRY,SYNE1,SEC61A1,DUSP10,LINC00174,UNC5B,NCOA3,TSC22D3,PDE4D,TENT5A,FRMD4B,SERPINB8,LZTFL1,GEM,LCA5L,IQCN,DDIT4,BCAT1,ZNF554,ATF3,SHANK2,ZNF674,ZSCAN29,DDR2,SLFN5,GDPD1,STC2,ZNF703,MXI1,LRIG1,MOV10L1,ZSCAN12,PMS1,WDR17,ZNF383,WDR19,ZBTB10,KLHL24,FMO4,NR4A2,TBL2,FRAS1,ZNF70,COL5A1,PSAT1,DNAJC10,BHLHE40,NEURL1,TRIM36,SEC24D,NFE2L1,CCDC171
gene_set_query	635	ZNF572	639	ARCHS4 Coexpression,1360;Enrichr Queries,300;GTEx Coexpression,257	CCDC122,CDKN1A,CEP120,IRS2,SLC7A11,VLDLR,CLDN1,TOM1,FBXO4,SEC63,ZHX2,SLC38A1,TIGD6,NCOA3,TSC22D3,ARRDC3,ZFP69B,TENT5A,GEM,DDIT3,DDIT4,CANX,HECA,MTFR1,UGDH-AS1,CDH15,ATF3,DDR2,ZNF397,SLFN5,CEBPB,SLCO5A1,KRCC1,NDRG1,MTDH,MXI1,LRIG1,ZSCAN12,PMAIP1,PMS1,CTHRC1,XBP1,GDF15,RHBDD1,MOCOS,AKR1C3,KLHL24,FMO4,KLF4,TTC39A,VEGFA,RAD50,COL5A1,PSAT1,DNAJC10,BHLHE40,JMY,NEURL1,STT3A,TCEA1,SERPINI1,YPEL2
gene_set_query	636	SIM2	639.3	ARCHS4 Coexpression,542;Enrichr Queries,607;GTEx Coexpression,769	CCDC122,CDKN1A,CRYBG1,SOWAHC,IRS2,TMEM182,SLC7A11,LINC01269,DUSP5,FOXD1,UNC5B,NCOA3,PLA2G4C,GOLPH3L,SERPINB8,HOXB9,DDIT4,TRIB3,TRIM16,CDH15,ARHGEF2,ZNF554,ATF3,SHANK2,ZNF674,DDR2,DLX2,INTU,PTGS2,SLC7A1,NDRG1,EGFR,SCEL,FAM83F,PCBP3,STC2,PRDM16,LRIG1,APOD,SPRR2D,CTHRC1,KLHL29,USP25,CDKN2B,ZNF383,GDF15,KLF4,NR4A2,TTC9,EPGN,ZNF70,COL5A1,BHLHE40,PTX3,FGF13,NFE2L2
gene_set_query	637	NR1H4	640.7	ARCHS4 Coexpression,490;Enrichr Queries,527;GTEx Coexpression,905	DMGDH,SLC46A3,ERRFI1,CDKN1A,AKR1B1,TMEM220,GYS2,LGALS3,KYNU,SEPHS2,JUNB,PSPH,CUBN,ABCC2,SPINK1,NCOA3,KMO,SERPINB8,CYP39A1,IRF1,DDIT4,DNAJB11,HECA,TRIB3,NUPR1,PPARA,ATF3,DDR2,FTL,ITIH4,CEBPB,DDC,NNMT,SLC43A1,PTGS2,NDRG1,EGFR,LRIG1,EIF4EBP1,HMOX1,PCK2,CDKN2B,GDF15,MOCOS,CYP4F11,FMO4,KLF4,INHBE,NR4A2,BHMT,BHLHE40,CDK2AP2
gene_set_query	638	HOXB5	640.7	ARCHS4 Coexpression,236;Enrichr Queries,642;GTEx Coexpression,1044	DDC,CDKN1A,PTGS2,NDRG1,LGALS3,BAIAP2L2,EDNRA,HEY1,STC2,ZNF703,SCN9A,LRIG1,GCNT3,HOXA1,ZNF469,QSOX1,JUNB,CD55,CTHRC1,PRPH,FOXD1,UNC5B,GDF15,NCOA3,BGN,B3GALT5,KLF4,SERPINB8,ETV5,LARP6,VEGFA,NR4A2,BMP3,IL6,RCN1,HOXB9,COL5A1,DDIT4,BHLHE40,LINC02405,HECA,HOXD4,ADTRP,HOXD3,HOXB8,ATF3,HOXD8,DDR2
gene_set_query	639	HOXA6	640.7	ARCHS4 Coexpression,1186;Enrichr Queries,588;GTEx Coexpression,148	BEX4,ERRFI1,ROBO3,BEX2,DLX2,CDKN1A,CEBPB,LTK,DOCK3,LMOD1,CXCL2,EGFR,ETS2,PANX2,LGALS3,ZXDA,ZFP36,HEY1,RAB23,DSE,ZNF703,PRDM16,LRIG1,HOXA1,JUNB,FOXD1,TIGD6,GDF15,NCOA3,RAB39B,KLF4,SERPINB8,NR4A2,HOXB9,COL5A1,IRF1,DDIT4,BHLHE40,PRR16,HOXD4,HOXD3,CDH15,HOXB8,HOXD8,ATF3,DDR2
gene_set_query	640	ZBTB8A	641	ARCHS4 Coexpression,621;GTEx Coexpression,661	EVC2,CCDC122,ZNF383,CBX4,RPLP0P2,PLA2G4C,ZBTB10,TULP3,ABCC9,PEAR1,ZXDA,FER,ZNF70,SPATA17,XKR9,ABI3BP,NEDD4,KANSL1L,ZNF554,FERMT2,RAI2,ZNF674,DDR2
gene_set_query	641	ZNF70	642	ARCHS4 Coexpression,618;Enrichr Queries,579;GTEx Coexpression,729	CCDC122,CDKN1A,RAPH1,IRS2,SLC7A11,ETS2,ZXDA,TCP11L2,PGPEP1,JUNB,TIGD7,NCOA3,HEG1,TSC22D3,PLA2G4C,ARAP2,FNDC3B,ABCC9,SERPINB8,ERN1,SLC7A5,SPATA17,DDIT4,HECA,PPARA,ZNF554,ZNF674,MCPH1,DDR2,ZNF397,SLFN5,CTF1,SEL1L,NDRG1,EGFR,MTDH,MICALL1,LRIG1,DYM,SRGAP1,ZNF383,GDF15,BCDIN3D,LYSMD3,KLHL24,XKR9,COL5A1,NEDD4,BHLHE40,NEURL1,MXD1,NFE2L1,YPEL2,PPIL6
gene_set_query	642	ZNF569	642.7	ARCHS4 Coexpression,871;Enrichr Queries,835;GTEx Coexpression,222	OSCP1,ZNF770,CDKN1A,ZBTB20,RND3,CCDC91,BSN-DT,JUNB,DUSP5,FBXW10,NCOA3,TSC22D3,LRRC49,TFE3,CGRRF1,ROCK1P1,SERPINB8,LCA5L,SLC7A5,THAP5,MTHFD2,DDIT4,CDC42EP3,HECA,ATF3,DDR2,CEBPB,PRKAR2A-AS1,HDAC9,HSPA13,ZBTB41,AMN1,STC2,LRIG1,HMOX1,ZSCAN12,N4BP2,PMS1,ZNF383,GDF15,ASNS,KLHL24,BHLHE40,CREBRF,CCSER2,TRIM36,LINC00662,FSIP1,FGF13,NFE2L1,CCDC171,PPIL6
gene_set_query	643	NR1D2	643	ARCHS4 Coexpression,424;Enrichr Queries,37;GTEx Coexpression,1468	ERRFI1,CDKN1A,BTG1,ZBTB20,IRS2,SLC7A11,VLDLR,RND3,ETS2,SYNE1,HERPUD1,LGALS3,ZFP36,FTH1,NAMPT,TCP11L2,JUNB,TGIF1,DUSP5,GABARAPL1,SLC38A1,NCOA3,TSC22D3,ARRDC3,ANK2,GPCPD1,SERPINB8,KCTD8,SLC7A5,TXLNB,DDIT3,IRF1,DDIT4,CDC42EP3,CANX,CLIP4,HECA,CDH15,NUPR1,ZNF554,SQSTM1,SOS2,ATF3,OPTN,KDM7A,DDR2,PPP1R15A,CEBPB,SLC3A2,ATP1A2,NDRG1,ZBTB41,CAMSAP2,NFIL3,MXI1,LRIG1,HMOX1,DNAJB9,CD55,HSPA5,GADD45A,GDF15,KLH…
gene_set_query	644	LEF1	643.5	ARCHS4 Coexpression,389;Enrichr Queries,677;ReMap ChIP-seq,163;GTEx Coexpression,1345	ARHGAP9,CDKN1A,FCMR,MEI1,NCF2,FKBP14,SH3KBP1,IRS2,IL1RAP,SLC7A11,CHD2,FGF2,CXCL5,ETS2,RAB43,ZFP36,DUSP10,HEY1,PEA15,HOXA1,PXDC1,JUNB,DACT1,FBXW4,DUSP5,FOXD1,KLF13,BTN3A1,NCOA3,LINC02273,ENTPD7,BTN3A3,SERPINB8,ETV5,VMAC,DLGAP1-AS2,MYCL,SLC7A5,DLGAP1-AS1,RCN1,ELF1,ACAP1,THAP5,DMRTA1,IRF1,DDIT4,RUBCNL,GSAP,TRIM54,ATF3,DDR2,SLFN5,CEBPB,AKNA,INTU,FTX,PTGS2,NDRG1,EGFR,AMN1,ZNF703,MXI1,LRIG1,S1PR1,DNAJB…
gene_set_query	645	HOXC8	645.3	ARCHS4 Coexpression,842;Enrichr Queries,836;GTEx Coexpression,258	TRAM1,CDKN1A,NNMT,HSPB8,PTGS2,MTDH,THBD,FLRT2,PLAGL1,STC2,DSE,LRIG1,HMOX1,HOXA1,AZI2,SRGAP1,CTHRC1,ARHGEF35,FOXD1,ZNF383,CBX4,GDF15,RHBDD1,NCOA3,BGN,RRAS2,WIPI1,KLF4,SERPINB8,SLC7A5,RCN1,RAD50,HOXB9,COL5A1,NEDD4,CDC42EP3,DDIT4,BHLHE40,PRR16,PTX3,NUPR1,HOXB8,ULBP1,ATF3,HOXD8,DDR2,TMEM45A
gene_set_query	646	ZNF649	645.7	ARCHS4 Coexpression,435;Enrichr Queries,784;GTEx Coexpression,718	GABRB3,ZNF770,LMOD1,MT1X,IRS2,SLC7A11,ZXDA,ZFP36,ZNF587B,DUSP5,SLC38A1,GRID2,NCOA3,GPT2,ARRDC3,RRAS2,SERPINB8,ETV5,DDIT4,TRIB3,BCAT1,ATF3,MCPH1,DDR2,BEX2,SEL1L3,TMEM125,CBS,RAB23,STC2,ZNF703,ZSCAN10,LRIG1,PMAIP1,N4BP2,EVC2,ZNF383,GDF15,RHBDD1,IDH1,ASNS,GULP1,FRAS1,PSAT1,BHLHE40,JMY,TCEA1,FGF13,RNF185,FERMT2,ZNF773
gene_set_query	647	TBX10	646	ARCHS4 Coexpression,692;Enrichr Queries,684;GTEx Coexpression,562	SLC46A3,FCGBP,LINC01133,DDC,DLX2,CDKN1A,PARM1,NDRG1,EGFR,LGALS3,BAIAP2L2,CBS,PRDM16,AGR2,LRIG1,GCNT3,JUNB,PCK2,NGFR,DUSP5,CUBN,GDF15,NCOA3,STYK1,MOCOS,AKR1C3,PYCR1,B3GALT5,FMO4,SERPINB8,SYT7,SLC7A5,HOXB9,COL5A1,HKDC1,MYO5B,DDIT4,BHLHE40,MAFF,NEURL1,CDK2AP2,HECA,ADTRP,ATF3,DDR2
gene_set_query	648	ZNF416	648.3	ARCHS4 Coexpression,1194;Enrichr Queries,196;GTEx Coexpression,555	ZNF770,CDKN1A,IRS2,CBLB,SLC7A11,RND3,NKPD1,HERPUD1,ZFP36,DUSP10,SESN2,CHAC1,JUNB,PSPH,TGIF1,DUSP5,SLC38A1,ANXA3,NCOA3,TSC22D3,ALG2,SERPINB8,KLF15,GEM,GCNA,SLC7A5,ADGRF4,DDIT3,IRF1,DDIT4,TRIB3,HECA,ATF3,TMEM45A,HBEGF,PPP1R15A,DLX2,CEBPB,IL20RB,SLC1A4,PTGS2,RELB,NFIL3,ATG101,LRIG1,HMOX1,DNAJB9,PMAIP1,ZNF468,EXPH5,ZNF383,GADD45A,GDF15,ASNS,NFXL1,TINCR,KRT10,NMI,KLF4,TMEM154,NR4A2,GJB5,BHLHE40,ZNF773
gene_set_query	649	ZNF407	650	ARCHS4 Coexpression,219;Enrichr Queries,1140;GTEx Coexpression,591	SLFN5,INTU,PYROXD1,ZBTB20,JMJD1C,ITPR2,CBLB,CHD2,FRY,HDAC9,BACH1,EGFR,SYNE1,ZCWPW2,ATXN1,RPS6KA2,KYNU,ZNF747,LRIG1,HIVEP1,DYM,TCP11L2,SRGAP1,USP25,ZNF383,ZNF460,NCOA3,PDE4D,FNDC3B,ANK2,SERPINB8,FBXO30,PARP8,FER,ZNF70,ZNF516,ZNF438,SMCR8,HBP1,FILIP1,SOS2,KDM7A,MCPH1,DDR2
gene_set_query	650	CPEB1	650	ARCHS4 Coexpression,139;GTEx Coexpression,1161	ZNF397,CEP126,RPLP0P2,GDPD1,PDGFA,ZBTB20,MIA2,ADRB1,SPATA4,SEC61A1,LIPH,SRGAP1,KCNJ2,TSPYL2,SLC30A7,WDR17,PLA2G4C,BCDIN3D,ATG13,LZTFL1,GFAP,AHI1,ZNF70,SPATA17,THAP5,DNAJC6,PPARA,PPIL6
gene_set_query	651	SOX5	650	ARCHS4 Coexpression,162;Enrichr Queries,848;GTEx Coexpression,940	DOCK3,ZBTB20,IRS2,SLC7A11,SYNE1,FAM110B,GRB10,NCOA3,PDE4D,LRRC49,ARRDC3,ANK2,SERPINB8,KCNU1,SPATA17,DMRTA1,HECW1,PFN4,CFAP53,SHANK2,DDR2,INTU,SEMA3A,ITPR2,AKAP6,SLCO5A1,SPATA4,HDAC9,EGFR,CAMSAP2,ATXN1,FLRT2,ERICH2,MAP2,PLAGL1,LRIG1,SRGAP1,MFAP3L,SYT1,KLF4,LRP1B,SOX30,VEGFA,NR4A2,FER,COL5A1,BHLHE40,TRIM36,SPIRE1,FGF13,CCDC171
gene_set_query	652	HOXB4	650	Literature ChIP-seq,153;ARCHS4 Coexpression,1211;Enrichr Queries,613;GTEx Coexpression,623	IRS2,LGALS3,SESN2,FBXO4,HOXA1,NEK3,DUS4L,JUNB,HES7,PRKAB2,UNC5B,ARRDC3,GOLPH3L,GTPBP2,GEM,LZTFL1,BTC,SELENOM,ADAM17,HOXB9,RRAGC,DDIT4,HECA,PREB,TRIM16,HOXB8,ATF3,ATF4,ZCCHC7,DLX2,RWDD2A,NDRG1,UBE2J1,MTDH,ARHGAP12,ATXN1,PIP5K1B,TBC1D15,PRPH,ZBED3,NGFR,IDH1,EIF2AK3,KLHL24,FBXO30,NR4A2,BMP3,IL6,TBL2,COL5A1,CCPG1,BHLHE40,DNAJC10,SRPRB,HOXD4,HYOU1,HBP1,HOXD3,MXD1,FERMT2,HOXD8,CDKN1A,DYRK3,ZFAND2A,LMOD…
gene_set_query	653	PRDM9	651	ARCHS4 Coexpression,543;Enrichr Queries,281;GTEx Coexpression,1129	CDKN1A,DNHD1,IRS2,CBLB,SLC7A11,CHD2,ZCWPW1,DUSP10,HEY1,SESN2,ACAD11,JUNB,TGIF1,DUSP5,UNC5B,NCOA3,ARRDC3,TEX14,COX6B2,SERPINB8,EID3,HOXB9,MTHFD2,DDIT3,DDIT4,PFN4,HECA,ATF3,DDR2,ATF4,LAMA1,AKAP6,PTGS2,NDRG1,HDAC9,SLC7A1,EGFR,CBS,ZNF703,ST8SIA4,LRIG1,MOV10L1,KCNJ2,CD55,CCDC73,CBX4,GDF15,MOCOS,ZBTB10,ASNS,FMO4,KLF4,LRP1B,VEGFA,NR4A2,IL6,TBL2,COL5A1,PSAT1,BHLHE40,MAFF,NEURL1
gene_set_query	654	ZNF620	651.3	ARCHS4 Coexpression,941;Enrichr Queries,870;GTEx Coexpression,143	CCDC122,CDKN1A,CXCL8,WDSUB1,CEP120,UMAD1,CHM,ZFAND1,SLC7A11,VLDLR,CLGN,ZXDA,SEC61A1,TMEM268,SH3BGRL2,DUSP5,ZHX2,TIGD7,NCOA3,TFE3,ZFP69B,MTHFD2,DNAJC6,DDIT4,RRAGD,UGDH-AS1,ARHGEF2,ZNF554,ZNF674,MCPH1,DDR2,ZNF397,ZCCHC7,MTDH,ZNF827,STC2,LRIG1,ZSCAN12,PMAIP1,E2F7,ZNF383,GDF15,TPBG,AKR1C3,LYSMD3,KLHL24,VEGFA,ZNF70,PSAT1,BHLHE40,SARM1,NFE2L1
gene_set_query	655	TBX15	651.3	ARCHS4 Coexpression,408;Enrichr Queries,840;GTEx Coexpression,706	POPDC3,ERRFI1,CDKN1A,PLEKHF1,PID1,NNMT,HSPB8,GLRX,PTGS2,EGFR,CKMT2,ADAMTS5,THBD,FLRT2,PRDM16,GRB10,LRIG1,S1PR1,SH3BGR,KCNJ2,PRKAB2,FOXD1,PDE4D,NCOA3,STAC3,BGN,SHISA4,KLF4,SERPINB8,NR4A2,COL5A1,TXLNB,NEDD4,BHLHE40,PTX3,FILIP1,TRIM54,CRYAB,OPTN,NFE2L1,ATF3,MCPH1,DDR2
gene_set_query	656	ZNF490	651.7	ARCHS4 Coexpression,740;Enrichr Queries,705;GTEx Coexpression,510	GABRB3,CCDC122,BTG1,NCF2,GCC1,CHD2,MILR1,PGPEP1,JUNB,KDM6B,GABARAPL1,SLC38A1,NCOA3,PLA2G4C,KRT34,ANK2,ACAP1,DDIT4,SMCR8,HECA,TLR6,ZNF554,ZNF674,DDR2,ZNF396,GDPD1,NLRC4,ADCY7,NDRG1,HDAC9,RNF113A,ST8SIA4,LRIG1,NRBF2,SRGAP1,ZNF383,SYT1,GDF15,TNFRSF9,BCDIN3D,NMI,KLHL24,MERTK,FMO4,ZNF70,XKR9,TMEM116,BHLHE40,NEURL1,SARM1,CREBRF,HBP1,NFE2L1,YPEL2
gene_set_query	657	ZNF385B	652	ARCHS4 Coexpression,506;Enrichr Queries,658;GTEx Coexpression,792	GABRB3,TENM1,PARM1,DOCK3,SEMA3A,HSPB8,ATP10D,GDPD1,ZBTB20,AKAP6,ATP1A2,SLC7A11,FRY,HDAC9,EGFR,SYNE1,FLRT2,STC2,LAMP3,LRIG1,PIP5K1B,ROS1,SLC22A31,SLC10A5,NTNG2,SYT1,ANKRD24,NCOA3,PDE4D,ANK2,FMO4,KLF4,SERPINB8,LRP1B,SYT7,KCTD8,AHI1,DNAJC6,NEURL1,BHLHE40,HECW1,CDH15,CPEB3,FGF13,ATF3,SHANK2,BCL2L2,DDR2
gene_set_query	658	TBX18	654.7	ARCHS4 Coexpression,46;Enrichr Queries,1116;GTEx Coexpression,802	ECM2,PID1,USP53,SEMA3A,NTN4,UAP1,FTX,FRY,PTGS2,FGF2,EGFR,ADAMTS5,THBD,EDNRA,MTHFD1L,FLRT2,ABI3BP,PLAGL1,RAB23,RPS6KA2,STC2,PRDM16,LRIG1,PXDC1,QSOX1,EVC2,FOXD1,NCOA3,HEG1,BGN,AKR1C3,FNDC3B,AKR1C2,KLF4,SERPINB8,BMP6,GULP1,NR4A2,AKR1B10,COL5A1,MFAP2,BHLHE40,CANX,PRR16,PTX3,FERMT2,NFE2L1,DDR2
gene_set_query	659	ZNF561	655.3	ARCHS4 Coexpression,1058;Enrichr Queries,639;GTEx Coexpression,269	ZNF770,CCDC122,CDKN1A,CRYBG1,SOWAHC,CEP120,RND3,BBC3,SERP1,SESN2,HOXA1,PGPEP1,DUSP5,PRKAB2,SLC38A1,NCOA3,ARRDC3,TFE3,GOLPH3L,GPCPD1,SERPINB8,DDIT3,DDIT4,TRIM16,ARHGEF2,ARHGEF5,ATF3,DDR2,INTU,ATP10D,IL20RB,SCEL,FAM83F,MICALL1,MXI1,LRIG1,PMAIP1,ZNF468,GADD45A,GDF15,TNFRSF10B,LYSMD3,KLHL24,TMEM154,VEGFA,GULP1,NR4A2,OCLN,XPOT,GJB5,BHLHE40,PDCD4,MXD1,CPEB2,NFE2L2
gene_set_query	660	RORB	656.3	ARCHS4 Coexpression,326;Enrichr Queries,853;GTEx Coexpression,790	GABRB3,TENM1,CDKN1A,DOCK3,NCAN,SEMA3A,ZBTB20,AKR1B1,NRL,ATP1A2,AKAP6,SLC7A11,PTGS2,RND3,HDAC9,FLRT2,MAP2,GDAP1L1,LRIG1,S1PR1,SCN3B,KIAA0319,WDR17,SYT1,ANKRD24,SGTB,NCOA3,PDE4D,ARAP2,DCLK2,ANK2,KLF4,SERPINB8,GEM,ETV5,PJA2,LRP1B,GABRG1,VEGFA,NR4A2,TTLL7,DNAJC6,HECW1,BHLHE40,SERPINI1,DDR2
gene_set_query	661	NEUROD1	656.5	ARCHS4 Coexpression,56;Enrichr Queries,1357;ReMap ChIP-seq,191;GTEx Coexpression,1022	ERO1B,CEP126,ZBTB20,HDDC3,BEST1,ZFP36,LIPH,SESN2,JUNB,HES7,SYTL1,NEAT1,KCTD8,DLGAP1-AS2,DLGAP1-AS1,HOXB9,SPATA17,THAP5,CEBPB-AS1,DDIT4,RRAGD,TRIB3,MALAT1,HOXB8,SQSTM1,ATF3,FTL,BEX2,PARM1,SHMT2,PDGFA,C2CD4A,SLC1A5,SPATA4,ASIC4,PCBP3,UBC,SCN3B,SDF2L1,JUND,CBX4,SYT1,ABCA5,PYCR1,BCDIN3D,DNAJC12,L1CAM,SYT7,INHBE,NR4A2,MAFG,BHLHE40,MIR3189,CYSTM1,ACTL10,SERPINI1,GABRB3,TENM1,ICA1,PEAR1,NKPD1,SYNE1,BBC3…
gene_set_query	662	ZNF658	656.5	ARCHS4 Coexpression,999;Enrichr Queries,314	SLC46A3,CCDC122,SAMD9L,CXCL8,INTU,ZBTB20,MT1X,TMEM182,SLC7A11,VLDLR,PTGS2,CLDN1,EGFR,CLGN,SLITRK6,LRIG1,HMOX1,PGPEP1,KANSL1L,JUNB,KCNJ2,DUSP5,ABCA5,NCOA3,GPT2,TSC22D3,CCDC113,MOCOS,ARRDC3,TFE3,AKR1C3,KLHL24,FMO4,KLF4,SERPINB8,LRP1B,NR4A2,DDIT4,BHLHE40,NEURL1,CREBRF,PTX3,HECA,SERPINI1,FGF13,ATF3,TMEM45A,CCDC171
gene_set_query	663	ZBTB17	657.7	ARCHS4 Coexpression,426;Enrichr Queries,585;GTEx Coexpression,962	ARHGAP9,ERRFI1,CDKN1A,BTG1,MEI1,NCF2,RNF19B,IRS2,ETS2,RAB43,ZFP36,TOM1,JUNB,KDM6B,DUSP5,KLF13,NCOA3,TFE3,TRAF1,OSCAR,ACAP1,DDIT3,IRF1,DDIT4,ARHGEF2,RBCK1,SQSTM1,ATF3,DDR2,PPP1R15A,CD274,CEBPB,AKNA,NDRG1,RELB,RAB24,LRIG1,STX5,SLAMF7,JUND,CBX4,GADD45A,GDF15,HSPBAP1,KLF4,VEGFA,ISG20,NR4A2,SPSB1,CCDC9,MAFG,BHLHE40,MAFF,NEURL1,LAT
gene_set_query	664	ZNF880	658	ARCHS4 Coexpression,1189;GTEx Coexpression,127	CCDC122,CTF1,FKBP14,ZFAND3,CEP120,SLC16A1-AS1,DERL2,FGF2,ZXDA,SEC61A1,ZSCAN12,EVC2,ZNF383,KLF13,TIGD7,RHBDD1,TFE3,CCNB1IP1,PRR16,TCEA1,UGDH-AS1,ARHGEF2,FERMT2,ZNF528-AS1,ZNF773,NFE2L1
gene_set_query	665	ZNF230	658.3	ARCHS4 Coexpression,1244;Enrichr Queries,580;GTEx Coexpression,151	ARHGAP9,SAMD9L,CDKN1A,CXCL8,NCF2,TREML3P,SLC7A11,MILR1,RAB43,SEC61A1,KYNU,NAMPT,ZNF600,JUNB,CCR2,SLC38A1,NCOA3,TSC22D3,CSGALNACT2,ARRDC3,PLA2G4C,FNDC3B,SERPINB8,OSCAR,DDIT4,LUCAT1,HECA,TLR6,ALPK1,SOS2,ZNF674,DDR2,PPP1R15A,SLFN5,NLRC4,KRCC1,TMEM71,IFI16,DNAJB4,ST8SIA4,LRIG1,CTNNA1,PMAIP1,NRBF2,ZNF468,FCGR1A,ZNF383,SLC31A2,GDF15,NMI,NR4A2,BHLHE40,HYOU1,MXD1,CPEB3,IL18R1,NFE2L1
gene_set_query	666	HOXB6	658.3	ARCHS4 Coexpression,829;Enrichr Queries,729;GTEx Coexpression,417	DDC,CDKN1A,SLC7A11,SLC1A5,PTGS2,NDRG1,SLC7A1,LGALS3,THBD,SEC61A1,BAIAP2L2,ZNF703,LRIG1,GCNT3,HMOX1,HOXA1,JUNB,DUSP5,FOXD1,ANXA3,GDF15,NCOA3,AKR1C3,B3GALT5,KLF4,SERPINB8,NR4A2,BMP3,UGDH,RCN1,HOXB9,COL5A1,IRF1,DDIT4,BHLHE40,LINC02405,HECA,HOXD4,HOXD3,ADTRP,HOXB8,HOXD8,ATF3,PAPPA2,DDR2
gene_set_query	667	THAP12	658.5	ARCHS4 Coexpression,1304;GTEx Coexpression,13	ERO1B,TRAM1,FAM114A2,SLC43A1,SEL1L,MIA3,HERPUD1,SEC61A1,ERLEC1,ODR4,FLRT2,EIF4EBP1,PGM3,FBXO4,GRB10,SEC61B,N4BP2,SEC63,SLC38A1,SPINK1,ALG5,SSR3,SLC33A1,ALG2,FNDC3B,PYCR1,BHLHA15,DNAJC3,SPCS3,IBTK,UFM1,PLPP5,XPOT,ADM2,CANX,STT3A,SRPRB,TCEA1,TMEM39A,SMCR8,BCAT1,EEF1AKMT3,BIRC2
gene_set_query	668	SREBF2	659	Literature ChIP-seq,128;ARCHS4 Coexpression,1446;ENCODE ChIP-seq,110;Enrichr Queries,395;ReMap ChIP-seq,295;GTEx Coexpression,1580	FBXO25,SCX,RNF19B,IRS2,ERFE,FGF2,ETS2,ZFP36,FTH1,FAM110B,CHAC1,JUNB,HES7,STARD4,FNDC3B,MYO7A,NEAT1,COX6B2,GEM,DDIT4,ZNF438,MALAT1,TRIM16,SQSTM1,ATF3,ATF4,NSMAF,LINC01012,SLC1A5,NDRG1,ARHGAP12,UBC,SLAMF7,XBP1,JUND,HSPA5,ANKRD24,CBX4,IDH1,PDE2A,SLC33A1,HSPA6,PYCR1,COL5A1,MAFG,BHLHE40,HYOU1,HOXD4,ACTL10,RNF185,NFE2L1,ARHGAP9,CDKN1A,BTG1,ZFAND2A,ICA1,MAP1LC3B,AIFM2,GDAP1L1,KDM6B,ZHX2,KLF13,NCOA3,TSC2…
gene_set_query	669	ZNF582	660.3	ARCHS4 Coexpression,498;Enrichr Queries,661;GTEx Coexpression,822	SAMD9L,WDSUB1,CEP120,IRS2,SLC7A11,VLDLR,LIPH,SCN9A,ZNF600,GGACT,PSPH,DUSP5,TIGD7,NCOA3,PDE4D,ARRDC3,SYTL1,CGRRF1,SERPINB8,DNAJC1,EID3,BBS12,DDIT3,DDIT4,HECA,BCAT1,EIF1B,ZNF528-AS1,ATF3,DDR2,CEBPG,PTGS2,NDRG1,HDAC9,KRCC1,EGFR,RNFT1,HMBOX1,STC2,LRIG1,S1PR1,ZSCAN12,ZNF468,PCDH1,GDF15,TUBE1,FMO4,KLF4,NR4A2,MYO5B,BHLHE40,NEURL1,CDK2AP2,NFE2L1,CRB3
gene_set_query	670	NFAT5	660.7	ARCHS4 Coexpression,246;Enrichr Queries,496;GTEx Coexpression,1240	ERRFI1,CDKN1A,BTG1,RAPH1,ZBTB20,JMJD1C,CHD2,ETS2,SYNE1,ZFP36,KYNU,JUNB,SLC30A7,KDM6B,ABCC2,NCOA3,PDE4D,ARRDC3,FNDC3B,NEAT1,ELF1,IRF1,DDIT4,MALAT1,ATF3,KDM7A,DDR2,TMEM45A,INTU,USP53,ATP10D,OSER1-DT,ITPR2,PTGS2,NDRG1,EGFR,ATXN1,FLRT2,HIVEP1,LRIG1,KLHL24,ATP2B1,KLF4,VEGFA,NR4A2,RAD50,NEDD4,BHLHE40,DNAJC10,CREBRF
gene_set_query	671	ZNF619	660.7	ARCHS4 Coexpression,788;Enrichr Queries,699;GTEx Coexpression,495	CCDC122,PYROXD1,IRS2,SLC7A11,HDDC3,ZXDA,EFCAB2,TCP11L2,DUSP5,ZHX2,BTN3A1,FBXW10,NCOA3,HEG1,PDE4D,PLA2G4C,SERPINB8,DDIT3,IRF1,DDIT4,SMCR8,PPARA,ZNF554,ZNF674,NSMAF,MCPH1,DDR2,PPP1R15A,ZCCHC7,SLFN5,PXK,USP53,ITPR2,MTDH,LRIG1,HMOX1,ZSCAN12,PMAIP1,CD55,ZNF383,GDF15,BCDIN3D,KLHL24,RAD50,ZNF70,XKR9,BHLHE40,JMY,CREBRF,NFE2L1
gene_set_query	672	PRDM14	661.6	Literature ChIP-seq,109;ARCHS4 Coexpression,462;Enrichr Queries,1204;ReMap ChIP-seq,263;GTEx Coexpression,1270	NCF2,RTL9,JMJD1C,HDDC3,PTPDC1,TOM1,GRB10,PXDC1,HOXA1,CHAC1,JUNB,HES7,CUBN,PHYKPL,UNC5B,GPT2,HARBI1,HGF,CSGALNACT2,ARRDC3,SYTL1,KCNK15,SLC30A1,BHLHA15,FRMD4B,NEAT1,BCAN,MYCL,EID3,HOXB9,RRAGC,DDIT4,HECW1,RRAGD,HOXB8,SQSTM1,ATF3,ATF4,DLX2,INTU,SHMT2,PDGFA,SLCO5A1,SLC1A4,SLC1A5,KRCC1,CAMSAP2,ASIC4,PCBP3,PRDM16,ZSCAN10,MOV10L1,PMAIP1,APOD,NGFR,XBP1,JUND,CBX4,GADD45A,IDH1,PYCR1,DCLK2,NFXL1,ASNS,L1CAM,S…
gene_set_query	673	ZNF425	661.7	ARCHS4 Coexpression,521;Enrichr Queries,3;GTEx Coexpression,1461	ERRFI1,IRS2,CBLB,FRY,SAT1,ZFP36,LURAP1L,FTH1,RPS6KA2,SESN2,CHAC1,JUNB,SLC38A1,RSAD2,FBXW10,PHYKPL,UNC5B,ARRDC3,DDIT3,DDIT4,TRIB3,HECA,NUPR1,ZNF554,SQSTM1,ZNF674,ATF3,OPTN,ATF4,ZNF396,BEX2,ABHD4,INTU,KRCC1,NDRG1,STC2,HMOX1,PMAIP1,PCK2,JUND,GADD45A,ASNS,KLHL24,INHBE,ISG20,BHLHE40,MAFF,JMY,CREBRF,HBP1,SERPINI1,MXD1,FGF13,INKA2,NFE2L1,CCDC122,CDKN1A,CALCOCO1,BTG1,CXCL8,ICA1,CHM,SLC7A11,RND3,BBC3,HERP…
gene_set_query	674	FOXD4L5	662	ARCHS4 Coexpression,312;Enrichr Queries,1024;GTEx Coexpression,650	CCDC122,CDKN1A,CXCL8,MT1M,IRS2,TMEM182,IL1RAP,ZXDA,HEY1,AIFM2,FAM86B2,KYNU,THSD7A,FOXD1,NCOA3,PDE4D,ABCC9,ROCK1P1,ALPK1,ATF3,SHANK2,TMEM45A,FAM27B,INTU,KCNE4,SLCO5A1,ADRB1,NFIL3,FAM241A,PRDM16,S1PR1,ZBED3,ARHGEF35,ANKRD30B,LVRN,GDF15,PDE2A,MOCOS,AKR1C2,KLF4,BMP6,LRP1B,NR4A2,FER,XKR9,NEDD4,BHLHE40,DNAJC10,HOXD3,FGF13
gene_set_query	675	HOXC10	662	ARCHS4 Coexpression,501;Enrichr Queries,452;GTEx Coexpression,1033	CDKN1A,HSPB8,IRS2,HEY1,LURAP1L,JUNB,PRKAB2,FOXD1,UNC5B,NCOA3,BGN,SHISA4,SERPINB8,SLC7A5,HOXB9,TXLNB,DDIT4,NUPR1,HOXB8,TRIM54,CRYAB,OPTN,ATF3,MCPH1,DDR2,POPDC3,DLX2,PTGS2,EGFR,CKMT2,STC2,ZNF703,LRIG1,HMOX1,APOD,SH3BGR,CTHRC1,GDF15,STAC3,FMO4,KLF4,NR4A2,IL6,COL5A1,NEDD4,BHLHE40,MFAP2,PTX3,HOXD4,HOXD3,NFE2L1,HOXD8
gene_set_query	676	CASZ1	662.7	ARCHS4 Coexpression,975;Enrichr Queries,714;GTEx Coexpression,299	CDKN1A,BTG1,ARHGEF34P,ZBTB20,IRS2,FRY,CLDN1,NKPD1,ETS2,DUSP10,DUSP5,UNC5B,NCOA3,PDE4D,SERPINB8,MYCL,SLC7A5,TXLNB,ADGRF4,DDIT4,TRIM54,ARHGEF5,ATF3,SHANK2,TMEM45A,DDR2,IL20RB,NDRG1,EGFR,CKMT2,FAM83F,MICALL1,PRDM16,LRIG1,PMAIP1,LONRF1,PCDH1,EXPH5,GADD45A,STAC3,TINCR,KRT10,KLF4,SYT7,VEGFA,NR4A2,COL5A1,MYO5B,GJB5,BHLHE40,NFE2L1,CAPS
gene_set_query	677	ZNF468	663.3	ARCHS4 Coexpression,1150;Enrichr Queries,242;GTEx Coexpression,598	CDKN1A,CXCL8,ZFAND3,HSPB8,MT1X,IRS2,GCC1,IL1RAP,SLC7A11,CLDN1,LAMP3,ZNF600,UPP1,DUSP5,SLC38A1,ANXA3,NCOA3,TSC22D3,ARRDC3,TFE3,ALG2,ENTPD7,GOLPH3L,TENT5A,SERPINB8,GEM,DNAJC3,SLC7A5,ELF1,MTHFD2,DDIT3,IRF1,DDIT4,SMCR8,ARHGEF2,ATF3,NSMAF,DDR2,MOSPD1,PTGS2,NDRG1,UBE2J1,SEL1L3,DNAJB4,TIFA,LRIG1,HMOX1,PMAIP1,N4BP2,GADD45A,GDF15,BCDIN3D,ASNS,ATP2B1,ISG20,NR4A2,ERP44,OCLN,BHLHE40,MAFF,NEURL1,NFE2L1,BCL2L2
gene_set_query	678	ZNF766	665.3	ARCHS4 Coexpression,776;Enrichr Queries,583;ReMap ChIP-seq,118;GTEx Coexpression,1184	ERRFI1,CCDC122,PLEKHF1,FBXO25,ZBTB20,RTL9,RNF19B,JMJD1C,CXCL3,CHD2,CXCL2,BEST1,HERPUD1,SEC61A1,AMMECR1L,ZSCAN31,FTH1,NAMPT,JUNB,IQCB1,DUSP5,PRKAB2,SLC38A1,OVCH1,PHYKPL,HARBI1,NCOA3,ARRDC3,PLA2G4C,ZFP69B,PRSS16,ABCC9,SERPINB8,CCNB1IP1,LCA5L,IQCN,DLGAP1-AS2,MYCL,DLGAP1-AS1,HOXB9,MTHFD2,IRF1,DDIT4,TRIB3,HECA,RBCK1,HOXB8,ZNF554,BIRC2,KDM7A,ZNF674,NSMAF,DDR2,ZCCHC7,SLFN5,LIN37,FICD,SLC16A1-AS1,HSD17B1…
gene_set_query	679	ANKZF1	665.7	ARCHS4 Coexpression,436;Enrichr Queries,36;GTEx Coexpression,1525	ERRFI1,CDKN1A,CALCOCO1,FCMR,BTG1,DNHD1,IRS2,VLDLR,CHD2,HERPUD1,ZFP36,SESN2,NAMPT,TCP11L2,ZNF600,ZNF841,JUNB,TGIF1,KDM6B,GABARAPL1,SLC38A1,BTN3A1,NCOA3,TSC22D3,ARRDC3,SYTL1,BTN3A3,NEAT1,SERPINB8,SLC7A5,ACAP1,DDIT3,DDIT4,TRIB3,MALAT1,HECA,RBCK1,SQSTM1,ATF3,KDM7A,ATF4,DDR2,PPP1R15A,CEBPB,AKNA,ABHD4,NDRG1,ADCY7,ATXN1,NFIL3,STC2,MXI1,EIF4EBP1,LRIG1,HMOX1,DNAJB9,FYN,NLRP1,PCK2,JUND,HSPA5,GDF15,ASNS,BCD…
gene_set_query	680	ZBTB11	665.8	ARCHS4 Coexpression,463;Enrichr Queries,877;ReMap ChIP-seq,287;GTEx Coexpression,1036	ZNF770,CRYBG1,NCAN,JMJD1C,IRS2,ZFAND1,CHD2,HDDC3,BBC3,ZCWPW1,ZFP36,NAMPT,FBXL19-AS1,ACAD11,PGPEP1,ZFPL1,JUNB,SLC38A1,NCOA3,ARRDC3,ZFP69B,SYTL1,PPP2R5B,FNDC3B,AP1AR,GTPBP2,PJA2,DLGAP1-AS2,CREB3,ADAM17,DLGAP1-AS1,ELF1,SMCR8,TRIB3,HECA,SOS2,ZNF674,ATF3,KDM7A,MCPH1,FTL,DDR2,PPP1R15A,ZCCHC7,CTF1,LIN37,MIS12,DERL2,HSPA13,ZBTB41,HSP90B1,MTDH,HMBOX1,ASIC4,DNAJB4,ZSCAN10,ZNF747,UBC,LRIG1,FYN,ZNF468,TBC1D1…
gene_set_query	681	NKX12	666	ARCHS4 Coexpression,422;GTEx Coexpression,910	GABRB3,CRYBG1,SOWAHC,IL20RB,SLC7A1,SCEL,ZSCAN10,PCDH1,LINC01269,SPRR2D,FOXD3,IDH1,RRAS2,ASNS,GULP1,TTC9,EPGN,FRAS1,PSAT1,OSTC,GJB5,TCEA1,TRIM16,BCAT1,FGF13
gene_set_query	682	ZSCAN1	666.3	ARCHS4 Coexpression,398;Enrichr Queries,1322;GTEx Coexpression,279	GABRB3,BEX4,CEP126,ROBO3,BEX2,DOCK3,KLHL35,EGFR,ASIC4,LRRTM3,FLRT2,GDAP1L1,PRDM16,NLRP1,SCN3B,KIAA0319,SEC11C,WDR17,SSR4,GDF15,FBXO16,NCOA3,PRAF2,RAB39B,DNAJC12,KLF4,ATG13,SERPINB8,LRP1B,AHI1,SLC7A5,IFT43,BHLHE40,NEURL1,HECW1,CYSTM1,SHANK2,CCNO,DDR2
gene_set_query	683	HINFP	666.3	ARCHS4 Coexpression,391;ReMap ChIP-seq,66;GTEx Coexpression,1542	ZNF770,CCDC122,CALCOCO1,PLEKHF1,LMOD1,SAT2,CBLB,TMEM182,CXCL2,PTPDC1,ETS2,SYNE1,BBC3,BEST1,RAB43,GMPPB,FLCN,MAP1LC3B,TMEM268,DUSP10,SLC22A15,HEY1,ZSCAN31,CTSL,FTH1,C3AR1,IKBKG,CHAC1,PGPEP1,HES7,TGIF1,DUSP5,ZHX2,TIGD6,GPT2,TSC22D3,CSGALNACT2,PLA2G4C,PPP2R5B,ABCC9,GTPBP2,OSCAR,HOXB9,DDIT4,TSSK6,TRIB3,RBCK1,SQSTM1,ZNF554,ZNF528-AS1,ZNF674,PPP1R15A,INTU,PTGER1,KCNE4,CEBPG,PRKAR2A-AS1,EPB41L5,AMN1,ATG…
gene_set_query	684	KLF13	666.8	ARCHS4 Coexpression,1039;Enrichr Queries,215;ReMap ChIP-seq,117;GTEx Coexpression,1296	ERRFI1,NCF2,IRS2,HDDC3,ETS2,BEST1,RAB43,LGALS3,ZFP36,FTH1,NAMPT,CCDC163,JUNB,HES7,SLC38A1,ARRDC3,SYTL1,FNDC3B,NEAT1,GTPBP2,MYL5,DLGAP1-AS2,DLGAP1-AS1,DDIT3,DDIT4,TRIB3,MALAT1,HECA,FLYWCH1,SQSTM1,ATF3,ATF4,AKNA,NDRG1,SEL1L3,ASIC4,ATXN1,UBC,NLRP1,SDF2L1,JUND,HSPA5,GADD45A,PYCR1,MIR616,EIF1,INHBE,NR4A2,OCLN,TBL2,MAFG,BHLHE40,MIR3189,HYOU1,BCL2L2,NFE2L2,ARHGAP9,CDKN1A,BTG1,ZFAND2A,PEAR1,BBC3,HERPUD1,…
gene_set_query	685	SNAI3	667.7	ARCHS4 Coexpression,557;Enrichr Queries,419;GTEx Coexpression,1027	ARHGAP9,CDKN1A,PLEKHF1,NCF2,TREML3P,BBC3,RAB43,LGALS3,ZFP36,CHAC1,JUNB,DUSP5,BTN3A1,NCOA3,GPT2,LINC02273,SYTL1,MYO7A,SERPINB8,OSCAR,SLC7A5,ACAP1,IRF1,DDIT4,LUCAT1,TRIB3,HECA,TLR6,ATF3,DDR2,HBEGF,CEBPB,AKNA,NLRC4,PTGS2,NDRG1,ADCY7,TMEM71,RELB,RNF113A,NFIL3,LRIG1,HMOX1,NGFR,GADD45A,GDF15,HSPBAP1,KLF4,VEGFA,ISG20,BHLHE40,MAFF,NEURL1,MXD1
gene_set_query	686	SATB2	668.7	ARCHS4 Coexpression,132;Enrichr Queries,679;GTEx Coexpression,1195	GABRB3,ERRFI1,CDKN1A,DOCK3,ZBTB20,IRS2,RND3,SYNE1,LGALS3,BAIAP2L2,GRB10,DACT1,NCOA3,PDE4D,ANK2,SERPINB8,ETV5,UGDH,HOXB9,DNAJC6,DDIT4,CDC42EP3,HECW1,ADTRP,BCAT1,SHANK2,DDR2,INTU,SEMA3A,PTGS2,NDRG1,EGFR,CAMSAP2,ATXN1,FLRT2,MAP2,LRIG1,GCNT3,SCN3B,SRGAP1,KIAA0319,SYT1,STYK1,AKR1C3,B3GALT5,KLF4,FBXO30,LRP1B,NR4A2,TTLL7,FER,COL5A1,BHLHE40,SPIRE1,FGF13
gene_set_query	687	HAND2	670.3	ARCHS4 Coexpression,406;Enrichr Queries,1241;GTEx Coexpression,364	NBAS,DDC,CTF1,PARM1,SEMA3A,HSPB8,LMOD1,ICA1,ADAMTS5,EDNRA,HEY1,FLRT2,RAB23,STC2,LRIG1,S1PR1,PRPH,UNC5B,NCOA3,PYCR1,KLF4,L1CAM,SERPINB8,FBXO30,GEM,BTC,NR4A2,BMP3,EML5,SELENOM,COL5A1,BHLHE40,SARM1,RBM20,CRYAB,FERMT2,F2RL2,ATF3,NFE2L1,HOXD8,ATF4,DDR2
gene_set_query	688	HOXA1	670.7	ARCHS4 Coexpression,961;Enrichr Queries,454;GTEx Coexpression,597	CDKN1A,CRYBG1,SOWAHC,BNC1,SLC7A11,VLDLR,CXCL2,HEY1,DUSP5,FOXD1,ANXA3,NCOA3,GOLPH3L,SERPINB8,ETV5,SLC7A5,HOXB9,IRF1,DDIT4,TRIM16,BCAT1,HOXB8,LINC00960,ATF3,DDR2,DLX2,CEBPB,SHMT2,SLC1A5,PTGS2,SLC7A1,EGFR,SCEL,NFIL3,PLAGL1,MICALL1,ZNF703,LRIG1,HMOX1,PMAIP1,FYN,CDKN2B,GDF15,KLF4,TMEM154,NR4A2,COL5A1,GJB5,BHLHE40,MAFF,HOXD3,HOXD8,NFE2L2
gene_set_query	689	SOX15	671.3	ARCHS4 Coexpression,712;Enrichr Queries,531;GTEx Coexpression,771	CDKN1A,CRYBG1,SOWAHC,BNC1,HSPB8,IRS2,RND3,LGALS3,ZFP36,UPP1,JUNB,TGIF1,DUSP5,SLC38A1,NCOA3,SERPINB8,ETV5,SLC7A5,ADGRF4,DDIT4,TRIM16,CDH15,ARHGEF5,ATF3,DDR2,HBEGF,CEBPB,LAMA1,IL20RB,HSD17B14,SLC3A2,NDRG1,PTHLH,SCEL,STC2,MICALL1,LRIG1,PMAIP1,GADD45A,GDF15,TINCR,KLF4,TMEM154,TTC9,IL6,TMIE,KRT17,KRT16,GJB5,BHLHE40,NEURL1,NFE2L2
gene_set_query	690	CREB3L4	672	ARCHS4 Coexpression,823;Enrichr Queries,252;GTEx Coexpression,941	CDKN1A,ICA1,MIA3,IRS2,SLC7A11,HERPUD1,ZFP36,LURAP1L,GMPPA,JUNB,SMIM14,DUSP5,GABARAPL1,KLF13,ANXA3,SLC2A10,NCOA3,GPT2,TSC22D3,SYTL1,SERPINB8,VMAC,SLC7A5,PLPP5,MTHFD2,DDIT4,TRIB3,NUPR1,ATF3,DDR2,SLC1A5,NDRG1,ZNF827,MXI1,AGR2,LRIG1,APOD,ARSD,CD55,XBP1,GDF15,STYK1,ASNS,PYCR1,KLHL24,TPD52L1,FMO4,KLF4,TTC39A,VEGFA,ISG20,PSAT1,BHLHE40,NEURL1,PDCD4
gene_set_query	691	PLAGL2	672	ARCHS4 Coexpression,1095;Enrichr Queries,184;GTEx Coexpression,737	ERRFI1,CDKN1A,BTG1,MEI1,RNF19B,IRS2,GCC1,SLC7A11,CXCL2,ETS2,ZFP36,FTH1,SESN2,NAMPT,SMG7-AS1,JUNB,KDM6B,ZNF165,DUSP5,KLF13,NCOA3,FNDC3B,TRAF1,COX6B2,SERPINB8,IQCN,SLC7A5,MTHFD2,IRF1,DDIT4,HECA,SMCR8,ARHGEF2,NUPR1,SQSTM1,ATF3,JDP2,ATF4,DDR2,HBEGF,PPP1R15A,CD274,CEBPB,SLC1A5,PTGS2,SLC7A1,ATXN1,NFIL3,LRIG1,HMOX1,PMAIP1,DLG1-AS1,GDF15,KLF4,TTC39A,SOX30,VEGFA,NR4A2,TBL2,BHLHE40,ACTL10,MXD1
gene_set_query	692	ZNF701	672.3	ARCHS4 Coexpression,860;Enrichr Queries,808;GTEx Coexpression,349	CCDC122,CDKN1A,BTG1,NCF2,ZBTB20,IRS2,SLC7A11,KLHL35,MILR1,SEC61A1,CASP4,ZNF600,ZNF841,DUSP5,SLC38A1,NCOA3,PDE4D,ARRDC3,SERPINB8,VMAC,SLC7A5,ELF1,DDIT3,DDIT4,CDC42EP3,SMCR8,TLR6,ALPK1,ATF3,ZNF674,ZNF396,SLFN5,NLRC4,PTGS2,XRRA1,LRIG1,ZNF468,NRBF2,ZNF383,SLC31A2,GDF15,BCDIN3D,NMI,KLHL24,KLF4,BHLHE40,NEURL1,ZNF773,NFE2L1,BCL2L2
gene_set_query	693	ZNF212	672.3	ARCHS4 Coexpression,1347;Enrichr Queries,187;GTEx Coexpression,483	CDKN1A,CRYBG1,PLEKHF1,SOWAHC,ZFAND2A,IRS2,ETS2,ZFP36,CYP2R1,SESN2,SH3BGRL2,UPP1,JUNB,TGIF1,DUSP5,SLC38A1,ZHX2,KLF13,NCOA3,TSC22D3,SYTL1,SERPINB8,ARMCX3,SLC7A5,DDIT3,IRF1,DDIT4,TRIB3,TRIM16,SQSTM1,ARHGEF5,ATF3,DDR2,PPP1R15A,CEBPB,IL20RB,SLC3A2,SLC7A1,NDRG1,TBRG1,SCEL,FAM83F,NFIL3,UBC,LRIG1,HMOX1,PMAIP1,CD55,JUND,GADD45A,GDF15,SYVN1,ASNS,KLHL24,KLF4,TMEM154,VEGFA,TTC9,GJB5,BHLHE40,MAFF,NEURL1,HBP1,…
gene_set_query	694	ZNF280A	673.7	ARCHS4 Coexpression,1455;Enrichr Queries,305;GTEx Coexpression,261	CDKN1A,CXCL8,AKR1B1,SAT2,SLC7A11,CLGN,HEY1,ME1,UPP1,CHAC1,SMIM14,DUSP5,SLC38A1,ABCC2,NCOA3,ANK2,MYO7A,SERPINB8,MMP10,EID3,DDIT4,HECA,PREB,RBKS,ATF3,DDR2,POPDC3,SEMA3A,NDRG1,STC2,LRIG1,HMOX1,PMAIP1,FYN,NRBF2,IL32,NGFR,IFITM10,WHRN,GDF15,IDH1,MOCOS,AKR1C3,ASNS,KLHL4,MERTK,TPD52L1,L1CAM,KLF4,AKR1B10,VEPH1,BHLHE40,NEURL1,TNFSF9,S100P,SERPINI1,NIT1,YPEL2
gene_set_query	695	SP5	675	ARCHS4 Coexpression,656;Enrichr Queries,1129;GTEx Coexpression,240	DLX2,CDKN1A,IL20RB,ATP1A2,SLC1A5,CLDN1,EGFR,NKPD1,SEL1L3,HEY1,STC2,MICALL1,LRIG1,LONRF1,SLC22A31,EXPH5,PCK2,NGFR,PRKAB2,ABCC2,GDF15,NCOA3,GPT2,IDH1,PYCR1,TINCR,KRT10,KLF4,FMO4,SERPINB8,SLC39A14,ETV5,NR4A2,MYCL,FRAS1,ADGRF4,GJB5,DDIT4,BHLHE40,PABPC1L,ARHGEF5,KDM7A,ATF3,TMEM45A,DDR2
gene_set_query	696	ASCL3	678.7	ARCHS4 Coexpression,803;Enrichr Queries,850;GTEx Coexpression,383	CDKN1A,MIA3,CXCL2,LURAP1L,ZSCAN31,SH3BGRL2,DUSP5,ABCC2,SSR4,DUSP1,NCOA3,ARRDC3,CCDC113,TENT5A,SLC7A5,DDIT4,TRIB3,HECA,BBOF1,ATF3,CCNO,JDP2,DDR2,ADRB1,SLC1A5,PTGS2,SEL1L3,NFIL3,ZNF747,AGR2,SLITRK6,LRIG1,GCNT3,HMOX1,APOD,NGFR,XBP1,SLC31A1,GDF15,GFPT1,MOCOS,PYCR1,FMO4,NR4A2,IL6,AKR1B10,COL5A1,BHLHE40,OTUD1,CAPS
gene_set_query	697	ZNF181	678.7	ARCHS4 Coexpression,1145;Enrichr Queries,137;GTEx Coexpression,754	DMGDH,ZNF770,BTG1,ZBTB20,TMEM182,SLC7A11,DTWD2,TCP11L2,SMIM14,PRKAB2,SLC38A1,ZHX2,TIGD7,NCOA3,TSC22D3,PLA2G4C,ARRDC3,TFE3,CGRRF1,SERPINB8,PJA2,THAP5,TXLNB,DDIT3,DDIT4,ZNF558,MALAT1,HECA,TRIM54,ATF3,KDM7A,DDR2,PPP1R15A,POPDC3,SLFN5,PTGS2,KRCC1,ZBTB41,ARHGAP12,DNAJB4,MXI1,LRIG1,KANSL1L,SH3BGR,PNPLA8,GADD45A,GDF15,WDR19,ZBTB10,TUBE1,KLHL24,GCLC,BHLHE40,JMY,NEURL1,PDCD4,CREBRF,TRIM36,FILIP1,HBP1,YPEL…
gene_set_query	698	ZBTB20	679	ARCHS4 Coexpression,193;Enrichr Queries,525;GTEx Coexpression,1319	CCDC122,CDKN1A,BTG1,JMJD1C,IRS2,SYNE1,ZFP36,LIPH,SMG7-AS1,GABARAPL1,SLC38A1,NCOA3,TSC22D3,PDE4D,ARRDC3,FNDC3B,ANK2,ABCC9,SERPINB8,LCA5L,KCNU1,SPATA17,DDIT4,MALAT1,HECA,PPARA,ATF3,DDR2,INTU,KCNE4,ITPR2,PDGFA,ADRB1,SPATA4,NDRG1,HDAC9,EGFR,ATXN1,ERICH2,LRIG1,FYN,SRGAP1,KCNJ2,BCDIN3D,KLHL24,KLF4,SOX30,VEGFA,NR4A2,ZNF70,NEDD4,BHLHE40,PDCD4,CREBRF,PPIL6
gene_set_query	699	ASCL5	679.5	ARCHS4 Coexpression,1258;GTEx Coexpression,101	ERO1B,RWDD2A,SLC43A1,SEL1L,UMAD1,SLC1A4,GMPPB,ZXDA,ATG101,LINC01607,EIF4EBP1,GRB10,DYM,DNAJB9,HES7,PRKAB2,SPINK1,STAC3,PRSS16,PYCR1,BHLHA15,PARP8,PLPP5,ADM2,NEURL1,APLF,SRPRB,BCAT1
gene_set_query	700	E2F4	680	Literature ChIP-seq,143;ARCHS4 Coexpression,1404;ENCODE ChIP-seq,86;Enrichr Queries,1059;ReMap ChIP-seq,285;GTEx Coexpression,1103	SLC46A3,CPNE8,ERRFI1,JMJD1C,LGALS3,FTH1,CHAC1,ZFPL1,ZNF841,JUNB,SEPHS2,HES7,ZNF165,PRKAB2,ARRDC3,ALG5,ENTPD7,DDX10,ANK2,GTPBP2,ATG13,BTC,EML5,EID3,RRAGC,MTHFD2,DDIT3,DDIT4,HECA,FLYWCH1,ALPK1,ATF6,ATF3,OPTN,ATF4,ZSCAN29,BEX4,ZNF397,ZNF396,FICD,SHMT2,IL20RB,FLRT2,PRDM16,ST8SIA4,DYM,NRBF2,EXPH5,PCK2,JUND,GADD45A,EDEM2,DCLK2,PYCR1,EIF1,SLC6A9,MYO5B,KYAT3,TNFSF9,CCSER2,HYOU1,CPEB3,HRK,CCDC122,CDKN1A,T…
gene_set_query	701	ZNF827	680	ARCHS4 Coexpression,265;Enrichr Queries,524;GTEx Coexpression,1251	GABRB3,CDKN1A,NCF2,ZBTB20,IRS2,CBLB,IL1RAP,SLC7A11,SYNE1,RPS6KA2,FTH1,CASP4,GRB10,IKBKG,JUNB,KDM6B,DUSP5,SLC38A1,ZHX2,TIGD7,NCOA3,PDE4D,LRRC49,ARRDC3,FNDC3B,SERPINB8,OSCAR,EML5,SLC7A5,DDIT4,CDC42EP3,DDR2,FTL,SLFN5,CEBPB,BEX2,INTU,NDRG1,HDAC9,CAMSAP2,ATXN1,FLRT2,MAP2,LRIG1,FYN,SRGAP1,GDF15,DCLK2,KLHL24,SYT7,VEGFA,FER,BHLHE40,SARM1,CREBRF
gene_set_query	702	OVOL2	680	ARCHS4 Coexpression,1555;Enrichr Queries,897;ReMap ChIP-seq,147;GTEx Coexpression,121	CDKN1A,CEBPB,IL20RB,SEL1L3,FAM83F,TMEM125,HEY1,LIPH,STC2,MICALL1,CYP2R1,LRIG1,AGR2,PCDH1,EXPH5,CA13,ARHGEF35,ANXA3,GDF15,NCOA3,SYTL1,PRSS16,TINCR,KLF4,SERPINB8,ETV5,NR4A2,MYCL,OCLN,FRAS1,SLC6A9,MYO5B,ADGRF4,GJB5,DDIT4,BHLHE40,PDCD4,LUCAT1,TRIB3,CDH15,ARHGEF5,ATF3,CRB3,DDR2
gene_set_query	703	ZNF260	680.3	ARCHS4 Coexpression,1008;Enrichr Queries,499;GTEx Coexpression,534	ZNF770,SAMD9L,CDKN1A,BTG1,ZBTB20,JMJD1C,RND3,ZFP36,NAMPT,DUS4L,PSPH,SLC38A1,KLF13,NCOA3,TSC22D3,LRRC49,ARRDC3,TFE3,SERPINB8,PJA2,DDIT4,MALAT1,UGDH-AS1,ZNF674,ZNF528-AS1,ATF3,DDR2,DLX2,CEBPB,XIAP,KRCC1,ZBTB41,CAMSAP2,ARHGAP12,MAP2,DNAJB4,LRIG1,CD55,HSPA5,PNPLA8,IDH1,LCA5,KLHL24,KLF4,VEGFA,UFM1,XPOT,CCDC9,PSAT1,BHLHE40,PDCD4,CREBRF,TCEA1,TRIM36,HBP1
gene_set_query	704	EBF3	680.7	ARCHS4 Coexpression,820;Enrichr Queries,1086;GTEx Coexpression,136	CPNE8,ROBO3,ROBO4,ECM2,CBLB,AKAP6,KLHL35,PEAR1,THSD1,RND3,ADAMTS5,THBD,HEY1,FLRT2,AIFM2,MAP2,PLAGL1,FAM241A,PRDM16,GDAP1L1,S1PR1,GRB10,LRIG1,THSD7A,DACT1,PRPH,ANGPT4,LVRN,UNC5B,NCOA3,PDE2A,BGN,DCLK2,ABCC9,ANK2,KLF4,L1CAM,SERPINB8,BMP6,NR4A2,ABCA10,SLFN11,COL5A1,BHLHE40,LINC01239,PTX3,RHOQ,DDR2
gene_set_query	705	ZNF595	681.5	ARCHS4 Coexpression,926;Enrichr Queries,437	CDKN1A,CXCL8,FAM114A2,IRS2,SLC7A11,HDAC9,EGFR,SEC61A1,IFI16,LAMP3,LRIG1,PMAIP1,UPP1,IL32,TGIF1,DUSP5,ZHX2,KLF13,RSAD2,GDF15,NCOA3,PDE4D,ARRDC3,TFE3,KLHL24,FMO4,KLF4,SERPINB8,VEGFA,SLC7A5,HOXB9,PSAT1,TMEM116,IRF1,DDIT4,BHLHE40,NEURL1,MALAT1,HECA,BCAT1,ZNF554,ATF3,ZNF674,NFE2L1,DDR2
gene_set_query	706	EMX2	681.7	ARCHS4 Coexpression,199;Enrichr Queries,1006;GTEx Coexpression,840	NCAN,RPLP0P2,ZBTB20,AKR1B1,MIA2,ADAMTS5,ZFHX4-AS1,HEY1,LIPH,HES7,FOXD1,NCOA3,FBXO16,SERPINB8,GEM,GABRG1,BCAN,SPATA17,DDIT4,PPARA,CRYAB,ATF3,DDR2,DLX2,PDGFA,ATP1A2,ADRB1,SPATA4,PTGS2,FLRT2,PRDM16,LRIG1,S1PR1,RGS20,FYN,SRGAP1,KCNJ2,LINGO2,DCLK2,BCDIN3D,FMO4,KLF4,NR4A2,ZNF70,COL5A1,BHLHE40,MAFF,HOXD4,HOXD3,PPIL6
gene_set_query	707	DBP	681.7	ARCHS4 Coexpression,504;Enrichr Queries,246;GTEx Coexpression,1295	ERRFI1,CDKN1A,BTG1,IRS2,HERPUD1,BEST1,LGALS3,THBD,SEC61A1,ZFP36,FTH1,GDAP1L1,JUNB,HES7,GABARAPL1,SLC38A1,NCOA3,TSC22D3,ARRDC3,FNDC3B,PPP2R5B,SERPINB8,KLF15,KCTD8,DDIT3,IRF1,DDIT4,CANX,HECA,NUPR1,CRYAB,ZNF554,ATF3,DDR2,PPP1R15A,BEX2,CEBPB,FAM114A2,NDRG1,NFIL3,MXI1,LRIG1,CTNNA1,HMOX1,KIAA0319,KCNJ2,EXPH5,JUND,ZNF383,GADD45A,GDF15,MID1IP1,BCDIN3D,KLHL24,SNX22,FMO4,KLF4,VEGFA,NR4A2,SPSB2,ZNF70,BHLHE4…
gene_set_query	708	ZFP90	682.7	ARCHS4 Coexpression,904;Enrichr Queries,296;GTEx Coexpression,848	ERRFI1,CDKN1A,BTG1,CBLB,KLHL35,RND3,CXCL2,LGALS3,RPS6KA2,PEA15,GDAP1L1,JUNB,TGIF1,NCOA3,TSC22D3,LRRC49,ARRDC3,ANK2,SERPINB8,DNAJC6,MTHFD2,IRF1,DDIT4,HECA,NUPR1,CDH15,PPIB,ATF3,JDP2,DDR2,BEX4,PPP1R15A,CEBPB,PDGFA,AKAP6,NDRG1,ADCY7,NFIL3,MAP2,MXI1,LRIG1,FYN,CD55,WDR17,GDF15,PRAF2,LCA5,DCLK2,RAB39B,ASNS,KLHL24,KLF4,TTLL7,COL5A1,GNAQ,BHLHE40,PDCD4,TRIM36,YPEL5,YPEL2
gene_set_query	709	DPF3	682.7	ARCHS4 Coexpression,485;Enrichr Queries,846;GTEx Coexpression,717	POPDC3,CDKN1A,ZBTB20,PDGFA,TMEM182,IRS2,AKAP6,ATP1A2,FRY,NDRG1,HDAC9,EGFR,SYNE1,CKMT2,DTWD2,DUSP10,HEY1,LRIG1,SH3BGR,DUSP5,ZHX2,OVCH1,UNC5B,GADD45A,NCOA3,PDE4D,PLA2G4C,STAC3,BCDIN3D,SHISA4,ANK2,FRMD4B,SERPINB8,NR4A2,TXLNB,COL5A1,RRAGD,DDIT4,BHLHE40,HECA,FILIP1,CDH15,PPARA,TRIM54,OPTN,ATF3,DDR2
gene_set_query	710	ATF7	684.3	ARCHS4 Coexpression,943;Enrichr Queries,875;ReMap ChIP-seq,68;GTEx Coexpression,851	ZFAND3,ZBTB20,JMJD1C,IRS2,HDDC3,BEST1,ZFP36,FTH1,SESN2,CCRL2,JUNB,HES7,FNDC3B,NEAT1,DLGAP1-AS2,DLGAP1-AS1,HOXB9,DDIT3,DDIT4,TRIB3,MALAT1,HECA,RBCK1,FLYWCH1,HOXB8,ATF3,ATF4,FTL,BEX2,LINC01094,ITPR2,FTX,NDRG1,ASIC4,FAM83F,HMBOX1,ATXN1,ZSCAN10,UBC,HIVEP1,PMAIP1,SRGAP1,PRPH,ZBED3,SDF2L1,JUND,CBX4,GADD45A,RAB39B,TNFRSF10B,PYCR1,MIR616,KLHL24,INHBE,NR4A2,FER,IL6,MAFG,BHLHE40,MIR3189,ACTL10,CALCOCO1,CDK…
gene_set_query	711	ZNF324	685	ARCHS4 Coexpression,923;Enrichr Queries,219;GTEx Coexpression,913	CDKN1A,IRS2,GCC1,BEST1,GMPPB,ZFP36,SESN2,NEK3,UPP1,CHAC1,JUNB,ZNF587B,KDM6B,DUSP5,KLF13,NCOA3,TSC22D3,ARRDC3,SERPINB8,SLC7A5,ACAP1,DDIT3,IRF1,DDIT4,SMCR8,TRIB3,HECA,ARHGEF2,TLCD1,ZNF554,ATF3,DDR2,PPP1R15A,CEBPB,LIN37,SLC1A4,SLC1A5,PTGS2,RELB,RNF113A,UBC,LRIG1,HMOX1,ZNF425,JUND,CBX4,GADD45A,GDF15,MID1IP1,OSGIN1,KLF4,TMEM154,ISG20,NR4A2,SPSB2,MAFG,BHLHE40,MAFF,NEURL1,SARM1,ZNF213
gene_set_query	712	ZNF14	685.3	ARCHS4 Coexpression,1287;Enrichr Queries,238;GTEx Coexpression,531	CDKN1A,BTG1,CXCL8,WDSUB1,FKBP14,CEP120,JMJD1C,IRS2,RND3,DTWD2,ZXDA,ZFP36,FAM110B,JUNB,DUSP5,SLC38A1,NCOA3,TSC22D3,ARRDC3,TFE3,TENT5A,SERPINB8,SLC7A5,IRF1,DDIT4,HECA,ZNF674,ATF3,NSMAF,ATF4,DDR2,ZNF397,PPP1R15A,ZCCHC7,CEBPB,PTGS2,NDRG1,AMN1,LRIG1,ZSCAN12,HMOX1,DNAJB9,PMAIP1,ZNF468,N4BP2,CD55,JUND,GADD45A,GDF15,MAP1LC3B2,AKR1C3,BCDIN3D,KLHL24,KLF4,CEACAM19,NR4A2,BHLHE40,JMY,PDCD4,CREBRF,ZNF773,NFE2L1
gene_set_query	713	ELF2	685.3	ARCHS4 Coexpression,392;Enrichr Queries,504;GTEx Coexpression,1160	CCDC122,CDKN1A,BTG1,NCAN,ZBTB20,JMJD1C,IRS2,CBLB,TMEM182,CHD2,ETS2,SEC61A1,GDAP1L1,EFCAB2,TCP11L2,JUNB,PSPH,TGIF1,SLC38A1,ZHX2,KLF13,NCOA3,PDE4D,ARRDC3,FNDC3B,IRF1,DDIT4,HECA,ALPK1,DDR2,INTU,FTX,ARHGAP12,ATXN1,NFIL3,MAP2,MXI1,LRIG1,FYN,PYCR1,ATP2B1,KLF4,TMEM154,NR4A2,PSAT1,GNAQ,NEDD4,BHLHE40,CREBRF,HBP1,CPEB2,NFE2L1,NFE2L2
gene_set_query	714	USF2	685.6	ARCHS4 Coexpression,1458;ENCODE ChIP-seq,36;Enrichr Queries,694;ReMap ChIP-seq,23;GTEx Coexpression,1217	WDSUB1,BACH1,PTPDC1,FTH1,RPS6KA2,HOXA1,CHAC1,JUNB,SEPHS2,HES7,STARD4,PHYKPL,KCNK15,BHLHA15,GABRG1,BCAN,MYL5,RRAGC,DDIT3,DDIT4,TRIB3,RBCK1,TRIM16,HOXB8,EIF1B,ATF3,ATF4,INTU,MTDH,STC2,XRRA1,HIVEP1,DYM,HMOX1,NRBF2,PCK2,SLC10A5,JUND,SIAH2,EDEM1,SLC33A1,EAF2,DCLK2,PYCR1,HSPBAP1,EIF1,MANF,TBL2,XKR9,CREBRF,TNFSF9,HYOU1,HBP1,CPEB2,HRK,CDKN1A,BTG1,PYROXD1,MIA2,CHM,BBC3,HERPUD1,ZCWPW1,MAP1LC3B,CTSL,TMEM150…
gene_set_query	715	EOMES	686.6	Literature ChIP-seq,106;ARCHS4 Coexpression,849;Enrichr Queries,1002;ReMap ChIP-seq,280;GTEx Coexpression,1196	KLHL35,ZFAND1,ETS2,LGALS3,ZFP36,EDNRA,CCDC91,ZFHX4-AS1,LIPH,FTH1,RPS6KA2,CCRL2,SESN2,THSD7A,JUNB,HES7,GABARAPL1,SLC38A1,UNC5B,HGF,FBXO16,LINC02273,ANK2,BHLHA15,CGRRF1,LZTFL1,DLGAP1-AS2,DLGAP1-AS1,ACAP1,HOXB9,DDIT4,RUBCNL,HECA,ATP6V0D2,ATF3,CCNO,ATF4,NSMAF,ZNF396,ZCCHC7,AKNA,USP53,ABHD4,SEL1L,HSP90B1,ARHGAP12,ASIC4,STC2,UBC,ST8SIA4,EIF4EBP1,SLAMF7,HMOX1,PMAIP1,KIAA0319,N4BP2,EXPH5,XBP1,CBX4,GADD45…
gene_set_query	716	PEG3	687.5	ARCHS4 Coexpression,229;GTEx Coexpression,1146	GABRB3,BEX4,WDR17,BEX2,DOCK3,SYT1,GDPD1,ANK2,AKAP6,ATP2B1,SYT7,PJA2,LRP1B,GABRG1,SYNE1,CAMSAP2,TTLL7,EML5,LRRTM3,DNAJC6,MAP2,SHANK2,BCL2L2
gene_set_query	717	ATMIN	688	ARCHS4 Coexpression,1197;Enrichr Queries,497;GTEx Coexpression,370	OSCP1,ERRFI1,CDKN1A,BTG1,IRS2,HERPUD1,ZFP36,CCDC91,BSN-DT,FTH1,GRB10,JUNB,SLC38A1,NCOA3,TSC22D3,CCDC113,ROCK1P1,ATG13,SERPINB8,LZTFL1,LCA5L,SPATA17,MTHFD2,DDIT4,CANX,SQSTM1,DDR2,SLC7A1,NDRG1,CAMSAP2,ATXN1,LRIG1,CTNNA1,HMOX1,PMAIP1,MFAP3L,GADD45A,GDF15,IDH1,GFPT1,ASNS,KLF4,EIF1,VEGFA,XPOT,BHLHE40,TRIM36,HYOU1,CPEB3,FSIP1,ZNF213,NFE2L1,PPIL6,NFE2L2
gene_set_query	718	NR3C2	688	ARCHS4 Coexpression,563;Enrichr Queries,777;GTEx Coexpression,724	GABRB3,FCGBP,CDKN1A,PARM1,ZBTB20,AKR1B1,IRS2,ATP1A2,GCC1,SLC1A5,VLDLR,PTGS2,FRY,ADCY7,NDRG1,HDAC9,EGFR,SYNE1,BAIAP2L2,ATXN1,IFI16,CASP4,LRIG1,GCNT3,SYT1,ABCA5,NCOA3,PDE4D,KRT34,ANK2,B3GALT5,FMO4,KLF4,SERPINB8,LRP1B,TMEM154,NR4A2,ADAM17,HOXB9,TXLNB,MYO5B,DDIT4,BHLHE40,HECA,ATF3,KDM7A,DDR2
gene_set_query	719	TERF1	688	ARCHS4 Coexpression,576;Enrichr Queries,1170;ReMap ChIP-seq,149;GTEx Coexpression,857	FCMR,CEP120,IRS2,LGALS3,THAP9-AS1,ZFP36,GRB10,SMG7-AS1,CCDC163,SEPHS2,FBXW4,BHLHA15,EID3,ACAP1,TXLNB,RRAGC,DDIT4,TRIB3,MALAT1,RBCK1,PPIB,FICD,ABHD4,ADRB1,CAMSAP2,SEL1L3,UBC,ZSCAN10,SLAMF7,PMAIP1,HSPA5,EDEM1,SIAH2,IDH1,ASNS,EIF1,GULP1,ISG20,FER,MAFF,BHLHE40,STT3A,CREBRF,TNFSF9,SERPINI1,NIT1,NFE2L2,ARHGAP9,GABRB3,ZNF770,CDKN1A,CHM,RND3,ZCWPW1,TCP11L2,DACT1,CCR2,SMIM14,TGIF1,DUSP5,FOXD3,ZHX2,GRID2,N…
gene_set_query	720	HIC1	688.3	ARCHS4 Coexpression,458;Enrichr Queries,643;GTEx Coexpression,964	ROBO3,ERRFI1,ROBO4,CDKN1A,CEBPB,ITGB3,PDGFA,IRS2,PEAR1,PTGS2,NDRG1,EGFR,THBD,EDNRA,ZFP36,GRB10,LRIG1,ZNF469,JUNB,RAI2,EVC2,DUSP5,KLF13,UNC5B,GDF15,NCOA3,HEG1,BGN,TNFRSF10B,TRAF1,NGF,KLF4,SERPINB8,GEM,VEGFA,NR4A2,ABCA10,SLFN11,COL5A1,DDIT4,BHLHE40,MAFF,TNFSF9,ARHGEF2,ATF3,NFE2L1,DDR2,HBEGF
gene_set_query	721	ZNF608	688.7	ARCHS4 Coexpression,1489;Enrichr Queries,376;GTEx Coexpression,201	ERRFI1,CDKN1A,ZBTB20,IRS2,CBLB,SLC7A11,VLDLR,FRY,RND3,SYNE1,DUSP10,RPS6KA2,EFCAB2,ZFPL1,DACT1,DUSP5,ZHX2,HEG1,NCOA3,PDE4D,ARRDC3,ANK2,SERPINB8,SLC7A5,ADGRF4,DDIT4,CDC42EP3,ATF3,DDR2,ZNF397,PXK,SEMA3A,NDUFA4L2,IL20RB,NDRG1,HDAC9,ARHGAP12,HMBOX1,ATXN1,MAP2,ZNF703,LRIG1,PMAIP1,FYN,SRGAP1,GDF15,LCA5,DCLK2,TINCR,KLHL24,KLF4,NR4A2,FRAS1,COL5A1,GJB5,BHLHE40,TRIM36,ULBP1,YPEL2
gene_set_query	722	HLF	688.7	ARCHS4 Coexpression,919;Enrichr Queries,593;GTEx Coexpression,554	ERRFI1,CDKN1A,DOCK3,ZBTB20,AKR1B1,IRS2,SYNE1,ZFP36,HEY1,JUNB,ABCC2,NCOA3,TSC22D3,GPT2,ANK2,SERPINB8,KLF15,SLC39A14,PJA2,ETV5,BTC,SELENOS,DNAJC6,DDIT4,HECA,SHANK2,ATF3,DDR2,PARM1,SEMA3A,ATP1A2,HDAC9,NDRG1,NFIL3,ABI3BP,MXI1,LRIG1,S1PR1,SLC22A31,SYT1,PDE2A,FMO4,KLF4,FBXO30,SYT7,VEGFA,NR4A2,ERP44,JMY,BHLHE40,BCL2L2
gene_set_query	723	TERB1	691	ARCHS4 Coexpression,625;GTEx Coexpression,757	CCDC122,ZNF396,ZNF383,FBXW10,PLA2G4C,TEX14,SPATA4,COX6B2,SOX30,LCA5L,ZCWPW1,EID3,TBL2,SPATA17,ZNF70,XKR9,TMEM116,MOV10L1,PFN4,CFAP53,ZNF554,ZNF674,NFE2L1
gene_set_query	724	ZNF280D	691	ARCHS4 Coexpression,446;Enrichr Queries,1089;GTEx Coexpression,538	ZNF397,CCDC122,CDKN1A,INTU,KCNE4,CEP120,TULP3,ZBTB20,JMJD1C,TMEM182,SLC7A11,CHD2,KRCC1,SYNE1,ARHGAP12,ATXN1,ATG101,KYNU,LRIG1,KANSL1L,SLC38A1,CBX4,NCOA3,ZBTB10,LCA5,FNDC3B,ABCC9,KLHL24,SERPINB8,GULP1,VEGFA,ABCA10,FER,XKR9,CCPG1,NEDD4,DDIT4,BHLHE40,DNAJC10,PDCD4,ZNF558,HECA,ALPK1,FGF13,DDR2,TMEM45A
gene_set_query	725	YY1	691.3	Literature ChIP-seq,140;ARCHS4 Coexpression,1608;ENCODE ChIP-seq,101;Enrichr Queries,979;ReMap ChIP-seq,185;GTEx Coexpression,1135	ZFAND3,NRL,ZBTB20,MT1X,SAT2,KLHDC7B,ZFAND1,FAM86FP,CLDN1,SLC4A5,HDDC3,ZFP36,ZSCAN31,FTH1,ZFPL1,CCDC163,JUNB,SEPHS2,SLC12A8,HES7,SLC38A1,STARD4,SYTL1,NEAT1,GTPBP2,THAP2,DLGAP1-AS2,DLGAP1-AS1,ADAM17,ARC,ACAP1,HOXB9,EID3,CEBPB-AS1,TXLNB,DDIT3,DDIT4,CLIP4,ZNF438,TRIB3,MALAT1,NUPR1,RBCK1,HOXB8,PPIB,SQSTM1,ZNF554,ATF4,FTL,ZNF397,CD274,ZNF396,INTU,SEL1L,FTX,HSP90B1,MTDH,FAM83F,ZSCAN10,UBC,HIVEP1,SLC38A7…
gene_set_query	726	SALL1	691.5	Literature ChIP-seq,101;ARCHS4 Coexpression,979;Enrichr Queries,953;GTEx Coexpression,733	PXK,CDKN1A,LAMA1,BNC1,SEMA3A,NCAN,HSD17B14,IRS2,FGF2,EGFR,ZBTB41,HSP90B1,EPB41L5,FLRT2,ZSCAN10,LRIG1,SLC12A8,DACT1,TGIF1,UNC5B,GDF15,NCOA3,GPT2,IDH1,ARAP2,DCLK2,PRSS16,ANK2,SNX22,KLF4,SERPINB8,LRP1B,ETV5,VEGFA,GFAP,NR4A2,SPSB2,FRAS1,COL5A1,PSAT1,CANX,DDIT4,BHLHE40,MT1F,BCAT1,ATF3,FERMT2,DDR2
gene_set_query	727	ZNF846	692	ARCHS4 Coexpression,1072;Enrichr Queries,130;GTEx Coexpression,874	SLC46A3,CEP126,SAMD9L,CDKN1A,CALCOCO1,ZBTB20,SLC7A11,VLDLR,CFAP300,RND3,BBC3,SYNE1,LGALS3,THBD,SEC61A1,CCDC91,DUSP10,LURAP1L,EFCAB2,SMG7-AS1,TCP11L2,CHAC1,JUNB,DUSP5,SLC38A1,ZHX2,FBXW10,UNC5B,NCOA3,TSC22D3,ARRDC3,PLA2G4C,SERPINB8,LCA5L,EID3,DDIT3,DDIT4,PFN4,HECA,ATF3,ZNF674,DDR2,SLFN5,SPATA4,KRCC1,NDRG1,ARHGAP12,ATXN1,NFIL3,ERICH2,LRIG1,MOV10L1,HMOX1,ZNF383,ABCA5,GADD45A,GDF15,KLHL24,FMO4,KLF4,SO…
gene_set_query	728	ZNF691	693	ARCHS4 Coexpression,1341;Enrichr Queries,342;GTEx Coexpression,396	ERRFI1,CDKN1A,SAT2,IRS2,HERPUD1,ZFP36,DUSP10,GMPPA,SESN2,SEPHS2,JUNB,TGIF1,DUSP5,PHYKPL,NCOA3,TSC22D3,ARRDC3,AKR1A1,SLC39A14,SERPINB8,SLC7A5,DDIT3,IRF1,DDIT4,HECA,RBCK1,CKMT2-AS1,ZNF674,ATF3,ATF4,DDR2,PPP1R15A,CEBPB,MIS12,CAMSAP2,LINC00638,ZNF747,MXI1,EIF4EBP1,LRIG1,S1PR1,HMOX1,TMEM208,GADD45A,GDF15,IDH1,BCDIN3D,NMI,FMO4,KLF4,VEGFA,NBR2,NR4A2,SPSB1,PSAT1,OSTC,BHLHE40,MAFF,NEURL1,MFAP2,NIT1
gene_set_query	729	ZFHX2	694	ARCHS4 Coexpression,1093;Enrichr Queries,540;GTEx Coexpression,449	OSCP1,GABRB3,CDKN1A,ZBTB20,IRS2,KLHL35,FRY,SYNE1,BSN-DT,GDAP1L1,CHAC1,JUNB,KDM6B,DUSP5,ZHX2,UNC5B,NCOA3,ANK2,ROCK1P1,SERPINB8,ETV5,LCA5L,SPATA17,DDIT4,HECW1,PFN4,HECA,CFAP53,ATF3,SHANK2,BEX2,ITPR2,SPATA4,NDRG1,ERICH2,MAP2,LRIG1,MOV10L1,PCDH1,SCN3B,SRGAP1,GADD45A,GDF15,PDE2A,WDR97,KLF4,SYT7,SOX30,VEGFA,NR4A2,FRAS1,NEDD4,BHLHE40,NEURL1,TRIM36,PPIL6
gene_set_query	730	ZNF354B	694.7	ARCHS4 Coexpression,660;Enrichr Queries,150;GTEx Coexpression,1274	ERO1B,ERRFI1,SAMD9L,CDKN1A,DOCK3,ZBTB20,JMJD1C,CBLB,ZFAND1,SLC7A11,PEAR1,ETS2,SYNE1,ZFP36,CHAC1,ZNF841,JUNB,KDM6B,DUSP5,STARD4,RSAD2,NCOA3,PDE4D,ARRDC3,ANK2,TENT5A,SERPINB8,GEM,SLC7A5,MTHFD2,DDIT4,ZNF558,HECA,BCAT1,ATF3,ATF4,DDR2,HBEGF,PPP1R15A,NBAS,INTU,PTGS2,NFIL3,MAP2,STC2,FAM241A,LRIG1,HMOX1,DNAJB9,PMAIP1,N4BP2,EVC2,ZNF460,GADD45A,GDF15,ZBTB10,ASNS,FMO4,KLF4,LRP1B,VEGFA,NR4A2,NEDD4,BHLHE40,DN…
gene_set_query	731	ZNF177	695	ARCHS4 Coexpression,553;Enrichr Queries,556;GTEx Coexpression,976	CEP126,CDKN1A,CXCL8,ZBTB20,IRS2,SYNE1,SEC61A1,HEY1,LAMP3,TSPYL2,DUSP5,GABARAPL1,SLC38A1,LRRC49,NCOA3,PDE4D,ARRDC3,SERPINB8,GEM,EML5,SLC7A5,ELF1,DDIT4,SMCR8,CRYAB,EIF1B,ATF3,SHANK2,ZNF674,DDR2,BEX4,INTU,ZNF391,GDPD1,PTGS2,ATP6AP1L,IFI16,FLRT2,MAP2,PRDM16,LRIG1,HMOX1,FYN,WDR17,GDF15,AKR1C3,TUBE1,KLF4,NR4A2,BHLHE40,TRIM36,SERPINI1,NFE2L1
gene_set_query	732	ZNF34	695	ARCHS4 Coexpression,1101;Enrichr Queries,128;GTEx Coexpression,856	CALCOCO1,CDKN1A,BTG1,CXCL8,CEP120,LMOD1,ZBTB20,IRS2,FRY,ZFP36,DUSP10,HEY1,FAM110B,JUNB,TGIF1,TSPYL2,DUSP5,GABARAPL1,ZHX2,NCOA3,TSC22D3,ARRDC3,NEAT1,SERPINB8,GEM,SELENOM,DDIT3,IRF1,DDIT4,CDC42EP3,HECA,EIF1B,ATF3,OPTN,DDR2,PPP1R15A,BEX4,CEBPB,BEX2,TULP3,FTX,NDRG1,RELB,NFIL3,ZNF827,MXI1,LRIG1,PMAIP1,FYN,KANSL1L,JUND,GADD45A,GDF15,ZBTB10,KLHL24,KLF4,VEGFA,EIF1,NR4A2,BHLHE40,MAFF,NEURL1,CREBRF,HBP1,CY…
gene_set_query	733	PKNOX1	695.3	ARCHS4 Coexpression,720;Enrichr Queries,538;ReMap ChIP-seq,52;GTEx Coexpression,1471	IRS2,SLC4A5,HDDC3,ETS2,BEST1,ZFP36,ZSCAN31,FTH1,SESN2,SCN9A,GRB10,JUNB,FNDC3B,SLC30A1,NEAT1,DLGAP1-AS2,DLGAP1-AS1,MTHFD2,DDIT3,DDIT4,TRIB3,MALAT1,HECA,BBOF1,RBCK1,SQSTM1,ZNF554,ATF3,ZNF674,LINC01094,SLC1A5,EPB41L5,ASIC4,ATXN1,PCBP3,ZNF703,UBC,HIVEP1,PRPH,SDF2L1,JUND,ZNF383,CBX4,GADD45A,MIR616,INHBE,NR4A2,SLC6A9,BHLHE40,TNFSF9,HBP1,SERPINI1,NFE2L1,NFE2L2,ARHGAP9,CCDC122,CDKN1A,BTG1,SRXN1,ITGB3,LMO…
gene_set_query	734	ZNF674	697.3	ARCHS4 Coexpression,867;Enrichr Queries,45;GTEx Coexpression,1180	ERRFI1,CCDC122,CDKN1A,BTG1,CXCL8,WDSUB1,FKBP14,SH3KBP1,CHM,IRS2,SLC7A11,CHD2,DTWD2,SEC61A1,SESN2,UPP1,CHAC1,SMIM14,DUSP5,GABARAPL1,SLC38A1,TIGD7,NCOA3,GPT2,TSC22D3,PLA2G4C,ZFP69B,TENT5A,SERPINB8,SLC7A5,MTHFD2,DDIT3,DDIT4,SMCR8,TRIB3,ARHGEF2,SQSTM1,ZNF554,ATF3,ATF4,FTL,DDR2,ZNF397,PPP1R15A,ZNF396,CEBPB,BEX2,SHMT2,CEBPG,XIAP,SLC3A2,NFIL3,STC2,UBC,LRIG1,PMAIP1,N4BP2,ZNF383,JUND,GADD45A,GDF15,BCDIN3D…
gene_set_query	735	CAMTA1	697.7	ARCHS4 Coexpression,357;Enrichr Queries,968;GTEx Coexpression,768	GABRB3,BEX4,ERRFI1,CDKN1A,BEX2,DOCK3,GDPD1,ZBTB20,IRS2,AKAP6,FRY,SYNE1,SEC61A1,ATXN1,LRRTM3,MAP2,RPS6KA2,GDAP1L1,PRDM16,LRIG1,SH3BGRL2,FYN,SPX,SCN3B,KIAA0319,MFAP3L,SLC38A1,SYT1,NCOA3,PDE4D,PPP2R5B,RAB39B,ANK2,ATP2B1,SERPINB8,LRP1B,KCTD8,TTLL7,DNAJC6,BHLHE40,SHANK2,DDR2
gene_set_query	736	RFX4	698	ARCHS4 Coexpression,568;Enrichr Queries,1038;GTEx Coexpression,488	OSCP1,GABRB3,CDKN1A,DDC,NCAN,ZBTB20,ATP1A2,SPATA4,SLC7A11,EGFR,HEY1,BSN-DT,MAP2,PRDM16,LRIG1,S1PR1,MOV10L1,RGS20,SRGAP1,PLEKHG1,SYT1,NCOA3,DCLK2,TEX14,COX6B2,KLF4,SERPINB8,KLF15,SOX30,LCA5L,GFAP,NR4A2,BCAN,EID3,TBL2,SPATA17,VEPH1,DDIT4,BHLHE40,TRIM36,PFN4,CFAP53,DDR2
gene_set_query	737	JRKL	698	ARCHS4 Coexpression,1562;Enrichr Queries,372;GTEx Coexpression,160	ERRFI1,TRAM1,CDKN1A,BTG1,CXCL8,CATSPER2P1,JMJD1C,IRS2,SLC7A11,CFAP300,RND3,SYNE1,NCOA3,ARRDC3,FNDC3B,SERPINB8,RCN1,DDIT4,PRR16,TSSK6,MTFR1,HECA,NUPR1,OPTN,KDM7A,ZSCAN29,DDR2,PPP1R15A,SLFN5,CEBPB,LAMA1,FAM114A2,PTGS2,KRCC1,NDRG1,EGFR,MTDH,ARHGAP12,CAMSAP2,NFIL3,XRRA1,DNAJB4,LRIG1,ZSCAN12,FYN,PMS1,RHBDD1,KLHL24,VEGFA,SOX30,RAD50,NEDD4,DNAJC10,BHLHE40,STT3A,PDCD4,CREBRF,SEC24D,FSIP1
gene_set_query	738	ZNF382	699	ARCHS4 Coexpression,243;Enrichr Queries,557;GTEx Coexpression,1297	TENM1,CCDC122,SAMD9L,CDKN1A,ZBTB20,TMEM182,SLC7A11,SYNE1,SEC61A1,SESN2,EFCAB2,GRID2,NCOA3,PLA2G4C,PPP2R5B,ANK2,BTN3A3,ABCC9,SERPINB8,KCTD8,DNAJC6,DDIT4,HECA,BCAT1,ZNF554,ATF3,ZNF674,DDR2,PPP1R15A,SLFN5,ZNF396,PARM1,INTU,KCNE4,HDAC9,FLRT2,NCR3LG1,DNAJB4,LRIG1,HMOX1,PMAIP1,FYN,ZNF383,GDF15,ZBTB10,DCLK2,L1CAM,TTLL7,NR4A2,ZNF70,XKR9,NEDD4,BHLHE40,SARM1,CREBRF,FGF13
gene_set_query	739	LCOR	699	ARCHS4 Coexpression,1034;Enrichr Queries,710;GTEx Coexpression,353	CDKN1A,MIA2,ZBTB20,JMJD1C,IRS2,SLC7A11,CHD2,BAIAP2L2,NMRK1,ZNF600,SLC38A1,NCOA3,PDE4D,ARRDC3,GOLPH3L,FNDC3B,PRSS16,SERPINB8,THAP5,HKDC1,DDIT4,HECA,BIRC2,KDM7A,DDR2,ZNF397,INTU,SLCO5A1,ZBTB41,SEL1L3,ARHGAP12,ATXN1,MAP2,LRIG1,GCNT3,FYN,ZNF468,KANSL1L,N4BP2,B3GALT5,KLHL24,ATP2B1,KLF4,VEGFA,BHLHE40,PDCD4,CREBRF,CCSER2,FGF13,CPEB2
gene_set_query	740	ZNF804B	699.7	ARCHS4 Coexpression,670;Enrichr Queries,1039;GTEx Coexpression,390	GABRB3,TENM1,PARM1,DOCK3,INTU,SEMA3A,ZBTB20,AKAP6,TMEM182,FRY,HDAC9,SLC4A5,EGFR,HSP90B1,SYNE1,EPB41L5,MAP2,PRDM16,THSD7A,SLC12A8,PDIA3,LINGO2,NTNG2,GRID2,SYT1,PDE4D,ZNF804A,ANK2,SNX22,NEAT1,LRP1B,VEGFA,AHI1,OCLN,FRAS1,CANX,HECW1,MT1F,PABPC1L,NUPR1,MDGA2,FGF13,SHANK2,ZNF773
gene_set_query	741	HOXC12	700	ARCHS4 Coexpression,471;Enrichr Queries,1307;GTEx Coexpression,322	ROBO3,DLX2,ARHGEF34P,IL20RB,MIA3,PTGS2,CLDN1,EGFR,NKPD1,SEC61A1,ME1,GRB10,APOD,LONRF1,EXPH5,FOXD3,FOXD1,CBX4,UNC5B,PYCR1,TINCR,KRT10,KLF4,SERPINB8,NR4A2,MYCL,HOXB9,RRAGC,ADGRF4,GJB5,NEURL1,HOXD4,MTFR1,HOXB8,ATF3,HOXD8,NFE2L1,TMEM45A,AVPI1
gene_set_query	742	FOXK1	700	ARCHS4 Coexpression,1137;Enrichr Queries,1018;ReMap ChIP-seq,17;GTEx Coexpression,628	DMGDH,CEP126,ZFAND3,UMAD1,NRL,CBLB,IRS2,SAT1,ETS2,ZFP36,GRB10,HOXA1,CCDC163,ZFPL1,SEPHS2,JUNB,TSPYL2,HES7,FBXO16,ARRDC3,FNDC3B,COX6B2,THAP2,THAP5,HOXB9,CEBPB-AS1,DDIT4,MALAT1,HECA,FLYWCH1,PPIB,HOXB8,ATF6,ZNF554,SQSTM1,ATF3,ATF4,BEX4,ZCCHC7,FAM114A2,SPATA4,SLC1A5,NDRG1,HSP90B1,ASIC4,HMBOX1,ATXN1,HMOX1,NLRP1,NRBF2,TBC1D15,EXPH5,KLHL29,ZNF383,JUND,EDEM2,HSPA6,EIF2AK3,SNHG8,DNAJC12,KLHL24,HSPBAP1,AHI…
gene_set_query	743	ZNF618	700.3	ARCHS4 Coexpression,1552;Enrichr Queries,477;GTEx Coexpression,72	SAMD9L,ECM2,FKBP14,CEP120,ZBTB20,ZFAND1,SLC7A11,KLHL35,FRY,SYNE1,RPS6KA2,GDAP1L1,GRB10,PXDC1,SEC63,DUSP5,RSAD2,SLC2A10,NCOA3,HEG1,PDE4D,FNDC3B,TENT5A,SERPINB8,SLC7A5,RCN1,DDIT4,UGDH-AS1,PPIB,BCAT1,ATF3,SHANK2,DDR2,SLFN5,SEMA3A,NDRG1,HDAC9,EGFR,ATXN1,ZNF827,PRDM16,LRIG1,PMAIP1,KANSL1L,EVC2,GDF15,WDR19,DCLK2,KLF4,GULP1,NR4A2,FRAS1,COL5A1,MFAP2,DNAJC10,BHLHE40,STT3A,TMEM39A,SEC24D,EEF1AKMT3
gene_set_query	744	MYCN	702	Literature ChIP-seq,91;ARCHS4 Coexpression,855;Enrichr Queries,782;ReMap ChIP-seq,234;GTEx Coexpression,1548	ERO1B,ZFAND3,NRL,IRS2,SAT1,PTPDC1,ZFP36,AMMECR1L,FTH1,CHAC1,ACAD11,AZI2,JUNB,SEPHS2,SLC12A8,PSPH,HES7,SLC30A7,UNC5B,GPT2,ALG5,FNDC3B,SLC30A1,NEAT1,CCNB1IP1,THAP2,CYP39A1,MYCL,EML5,ADAM17,HOXB9,RRAGC,DDIT3,DDIT4,DNAJB11,TSSK6,PFN4,TRIB3,MALAT1,FLYWCH1,NUPR1,HOXB8,SQSTM1,EIF1B,ATF3,ATF4,FTL,ZCCHC7,DLX2,PXK,ABHD4,SLC1A4,SLC1A5,NDRG1,ARHGAP12,MTDH,ASIC4,UBC,HMOX1,NRBF2,PRPH,PCK2,ZBED3,MFAP3L,XBP1,SDF…
gene_set_query	745	IRX3	702	ARCHS4 Coexpression,1232;Enrichr Queries,468;GTEx Coexpression,406	ERRFI1,CDKN1A,BTG1,HSPB8,IRS2,CLDN1,RND3,NKPD1,LGALS3,THBD,ZFP36,HEY1,PEA15,JUNB,DUSP5,UNC5B,NCOA3,BGN,TENT5A,SERPINB8,MYCL,SLC7A5,ADGRF4,DDIT4,NUPR1,CRYAB,ARHGEF5,ATF3,TMEM45A,DDR2,CEBPB,NNMT,IL20RB,NDRG1,EGFR,FAM83F,STC2,ZNF703,LRIG1,EXPH5,ARHGEF35,XBP1,CBX4,GADD45A,GDF15,TINCR,KRT10,KLF4,VEGFA,NR4A2,COL5A1,PSAT1,GJB5,BHLHE40,NFE2L1,CAPS
gene_set_query	746	HESX1	702.3	ARCHS4 Coexpression,1358;Enrichr Queries,428;GTEx Coexpression,321	TAF1A-AS1,SAMD9L,CDKN1A,SLC7A11,HEY1,LAMP3,NAMPT,UPP1,DUS4L,DUSP5,FOXD3,RSAD2,NCOA3,ZFP69B,TENT5A,IRF1,DDIT4,RRAGD,HECA,NUPR1,BCAT1,ATF3,DDR2,ZCCHC7,CD274,SHMT2,SLC16A1-AS1,PTGS2,MTDH,NFIL3,PLAGL1,ZSCAN10,LRIG1,SLAMF7,PMAIP1,HMOX1,E2F7,LINC00471,GDF15,EDEM1,IDH1,MOCOS,NMI,KLF4,GULP1,ISG20,NR4A2,RAD50,IL6,OSTC,BHLHE40,MFAP2,TCEA1,TNFSF9,PTX3,FGF13,GSDME
gene_set_query	747	ZBTB5	703.3	ARCHS4 Coexpression,1447;Enrichr Queries,167;GTEx Coexpression,496	ERRFI1,CDKN1A,CRYBG1,BTG1,SOWAHC,IRS2,RND3,HERPUD1,ZFP36,SESN2,NAMPT,JUNB,TGIF1,KDM6B,DUSP5,SLC38A1,KLF13,NCOA3,TSC22D3,ARRDC3,TENT5A,SERPINB8,SLC7A5,ADGRF4,IRF1,DDIT4,CANX,HECA,SMCR8,TRIM16,ARHGEF5,ATF3,DDR2,ATF4,CD274,CEBPB,IL20RB,NDRG1,SCEL,FAM83F,ATXN1,NFIL3,MXI1,LRIG1,HMOX1,PMAIP1,ARHGEF35,CBX4,GADD45A,GDF15,KLHL24,KLF4,PNRC1,TMEM154,VEGFA,NR4A2,MYO5B,GJB5,BHLHE40,PDCD4,CREBRF,HBP1,HYOU1,MXD…
gene_set_query	748	ZNF486	703.7	ARCHS4 Coexpression,800;Enrichr Queries,820;GTEx Coexpression,491	CCDC122,CDKN1A,BTG1,CXCL8,FKBP14,MT1X,CLDN1,SLC4A5,DTWD2,SEC61A1,ZFP36,EFCAB2,SLC12A8,PDIA3,SLC38A1,NCOA3,NEAT1,SERPINB8,PARP8,SLC7A5,CANX,DDIT4,MT1F,ZNF554,ZNF674,DDR2,PPP1R15A,ZNF396,PARM1,INTU,NDRG1,HSP90B1,FAM83F,IFI16,LRIG1,PMAIP1,N4BP2,JUND,ZNF383,GDF15,AKR1C3,SNX22,VEGFA,ISG20,FRAS1,ZNF70,BHLHE40,PABPC1L,NFE2L1
gene_set_query	749	ADNP2	703.7	ARCHS4 Coexpression,1417;Enrichr Queries,118;GTEx Coexpression,576	ERRFI1,CDKN1A,BTG1,JMJD1C,IRS2,SLC7A11,CHD2,CLDN1,ETS2,ZFP36,AMMECR1L,DUSP10,CYP2R1,SESN2,NAMPT,JUNB,TGIF1,KDM6B,DUSP5,GABARAPL1,ZHX2,NCOA3,PDE4D,PLA2G4C,ARRDC3,SHISA4,SERPINB8,SLC7A5,MTHFD2,DDIT4,HECA,ARHGEF5,ATF3,TMEM45A,ATF4,DDR2,HBEGF,PPP1R15A,CEBPB,SLC3A2,SLC7A1,EGFR,FAM83F,NFIL3,UBC,ZSCAN10,HIVEP1,LRIG1,PMAIP1,LONRF1,CCDC73,JUND,HSPA5,GADD45A,GDF15,ZBTB10,ATP2B1,KLF4,FMO4,EIF1,VEGFA,NR4A2,F…
gene_set_query	750	CSRNP2	704	ARCHS4 Coexpression,802;GTEx Coexpression,606	TSPYL2,OSCP1,GRID2,DOCK3,GDPD1,PPP2R5B,WDR97,DCLK2,ANK2,L1CAM,ATG13,LZTFL1,CAMSAP2,TTLL7,AHI1,ELF1,BSN-DT,DNAJC6,MAP2,CPEB3,SCN3B,NFE2L1,PPIL6
gene_set_query	751	EGR4	704	ARCHS4 Coexpression,144;Enrichr Queries,414;GTEx Coexpression,1554	HRK,ERRFI1,ERO1B,CPNE8,CEP126,CDKN1A,ICA1,IRS2,RND3,ZFP36,DUSP10,GDAP1L1,JUNB,KDM6B,DUSP5,SSR4,NCOA3,TSC22D3,PPP2R5B,TENT5A,SERPINB8,GEM,ETV5,KCTD8,DDIT3,DDIT4,RRAGD,ATF3,HBEGF,PPP1R15A,BEX4,DLX2,CEBPB,BEX2,PARM1,HSD17B14,C2CD4A,PTGS2,PTHLH,NFIL3,HMOX1,PMAIP1,PCDH1,KIAA0319,RAI2,SEC11C,JUND,GADD45A,GDF15,DNAJC12,KLF4,TTC39A,SYT7,VEGFA,NR4A2,IL6,BHLHE40,MAFF,NEURL1,CYSTM1
gene_set_query	752	DLX2	705.3	ARCHS4 Coexpression,529;Enrichr Queries,293;GTEx Coexpression,1294	ERRFI1,CDKN1A,HSPB8,IRS2,SLC7A11,RND3,ZFP36,HEY1,FAM110B,GDAP1L1,CHAC1,JUNB,DUSP5,FOXD1,UNC5B,NCOA3,TSC22D3,LRRC49,ZFP69B,SERPINB8,GEM,ETV5,SLC7A5,DDIT4,ATF3,DDR2,HBEGF,BEX4,CEBPB,SEMA3A,PTGS2,HSPA13,NDRG1,HDAC9,PTHLH,FLRT2,MAP2,STC2,ZNF703,LRIG1,HMOX1,PMAIP1,ZSCAN12,ZNF469,CDKN2B,SGTB,GADD45A,GDF15,ZNF804A,DCLK2,KLF4,VEGFA,NR4A2,PSAT1,BHLHE40,MAFF,TRIM36,PTX3
gene_set_query	753	E2F5	706.8	ARCHS4 Coexpression,1061;Enrichr Queries,442;ReMap ChIP-seq,174;GTEx Coexpression,1150	IRS2,SAT1,ETS2,THAP9-AS1,TMEM268,ZSCAN31,ZNF841,CCDC163,JUNB,ARRDC3,SLC30A1,GTPBP2,DLGAP1-AS2,DLGAP1-AS1,MTHFD2,DDIT4,ZNF558,MALAT1,TRIB3,RBCK1,FLYWCH1,ATF3,FTL,ZCCHC7,LINC01094,INTU,NDRG1,HMBOX1,ASIC4,XRRA1,SLAMF7,PMAIP1,NRBF2,ARSD,MFAP3L,ABCA5,HSPA5,ASNS,L1CAM,SNHG5,SYT7,NR4A2,TMEM116,BHLHE40,DNAJC10,MIR3189,HYOU1,FGF13,BCL2L2,CCDC122,CDKN1A,BTG1,SLC7A11,CXCL3,CXCL2,RND3,BBC3,ZCWPW1,SEC61A1,HEY…
gene_set_query	754	FOXF2	707.7	ARCHS4 Coexpression,1097;Enrichr Queries,526;GTEx Coexpression,500	CDKN1A,HSPB8,LMOD1,RND3,THBD,EDNRA,HEY1,SESN2,QSOX1,FOXD1,ANXA3,NCOA3,ABCC9,SERPINB8,KLF15,GEM,BTC,SELENOM,DDIT4,CRYAB,ATF3,ATF4,DDR2,DLX2,NNMT,SEMA3A,PTGS2,HDAC9,NFIL3,FLRT2,STC2,MICALL1,ZNF703,LRIG1,S1PR1,PMAIP1,GDF15,TPBG,KLF4,FBXO30,BMP6,VEGFA,NR4A2,BMP3,IL6,COL5A1,JMY,BHLHE40,MAFF,PTX3,FGF13,FERMT2,BCL2L2,F2RL2
gene_set_query	755	MSANTD3	708.5	ARCHS4 Coexpression,184;GTEx Coexpression,1233	CXCL8,FKBP14,ITGB3,ZFAND1,PEAR1,CXCL3,DNAJB4,FTH1,CCRL2,SH3BGRL2,SPX,AZI2,MFAP3L,RRAS2,LYSMD3,ELOVL7,KMO,BMP6,RAB32,RCN1,VEPH1,PRR16,GCLM,ZNF697,BET1
gene_set_query	756	TERF2	708.8	ARCHS4 Coexpression,774;Enrichr Queries,1176;ReMap ChIP-seq,143;GTEx Coexpression,742	FCMR,NCF2,NRL,IRS2,TMEM268,LIPH,C3AR1,CCDC163,SEPHS2,JUNB,PDIA3,ALG2,ANK2,LZTFL1,KCTD8,MTHFD2,HECW1,DDIT4,MALAT1,PPIB,ZNF554,ATF6,SQSTM1,ATF3,ZNF674,FTL,ZNF396,LINC01012,FICD,SLC1A5,NDRG1,MTDH,SEL1L3,ATXN1,ZSCAN10,UBC,SLAMF7,ZNF425,PIP5K1B,KIAA0319,JUND,ZNF383,HSPA5,EDEM1,RAB39B,TNFRSF10B,XKR9,CCPG1,MAFF,BHLHE40,CREBRF,TNFSF9,HYOU1,BCL2L2,NFE2L2,CCDC122,CALCOCO1,CDKN1A,ITGB3,MIA3,FCRLA,SEC61A1,MA…
gene_set_query	757	TEAD2	708.8	ARCHS4 Coexpression,684;Enrichr Queries,1048;ReMap ChIP-seq,53;GTEx Coexpression,1050	SLC46A3,ERRFI1,SAMD9L,SAT1,ETS2,BEST1,LGALS3,ZFP36,ZSCAN31,FTH1,GRB10,JUNB,SEC63,SLC38A1,SLC30A1,GTPBP2,DLGAP1-AS2,SELENOM,DLGAP1-AS1,THAP5,CEBPB-AS1,DDIT3,DDIT4,LUCAT1,MALAT1,NUPR1,SQSTM1,EIF1B,ATF3,ATF4,NSMAF,PPIC,ITPR2,ARHGAP12,ASIC4,UBC,ZSCAN10,NRBF2,KIAA0319,RAI2,JUND,CBX4,HSPA5,SLC33A1,RAB39B,PYCR1,MIR616,SYT7,TBL2,COL5A1,BHLHE40,MIR3189,HYOU1,FGF13,FERMT2,NFE2L1,ZNF770,CDKN1A,PLEKHF1,MEI1,…
gene_set_query	758	ZNF671	710.3	ARCHS4 Coexpression,419;Enrichr Queries,255;GTEx Coexpression,1457	TENM1,CDKN1A,CALCOCO1,BTG1,CXCL8,IRS2,SLC7A11,SYNE1,LAMP3,CHAC1,ZNF841,JUNB,TSPYL2,DUSP5,RSAD2,NCOA3,TSC22D3,PDE4D,ARRDC3,PPP2R5B,BTN3A3,SERPINB8,LZTFL1,SLC7A5,ACAP1,DDIT3,IRF1,DDIT4,HECA,CDH15,KIZ,ATF3,DDR2,SLFN5,AKNA,ZNF391,PCBP3,IFI16,NFIL3,STC2,CTNNA1,LRIG1,HMOX1,PMAIP1,FYN,PCK2,GDF15,WDR19,ASNS,PYCR1,TINCR,FMO4,KLF4,ISG20,NR4A2,BHLHE40,NEURL1,SERPINI1,MXD1,ZNF773,NFE2L1,YPEL2
gene_set_query	759	ZNF790	710.7	ARCHS4 Coexpression,716;Enrichr Queries,815;GTEx Coexpression,601	SLFN5,ZNF396,SAMD9L,CDKN1A,MIS12,GDPD1,CHM,KRCC1,NDRG1,MTDH,ZXDA,SEC61A1,LRIG1,ZSCAN12,DUS4L,JUNB,LINC00471,TGIF1,DUSP5,ZNF383,TIGD7,GADD45A,NCOA3,ARRDC3,PLA2G4C,TFE3,FMO4,KLF4,SERPINB8,GEM,VEGFA,NR4A2,RAD50,ZNF70,XKR9,TMEM116,DDIT4,CDC42EP3,BHLHE40,HECA,LINC00662,CPEB2,ZNF554,ZNF674,ATF3,NFE2L1,MCPH1,DDR2
gene_set_query	760	SETBP1	711	ARCHS4 Coexpression,695;Enrichr Queries,759;GTEx Coexpression,679	CDKN1A,LMOD1,ZBTB20,IRS2,CBLB,VLDLR,FRY,SYNE1,EDNRA,FAM110B,GDAP1L1,DUSP5,NCOA3,HEG1,PDE4D,LRRC49,FNDC3B,ANK2,SERPINB8,SELENOM,DDIT4,DDR2,DLX2,CTF1,INTU,ITPR2,SLCO5A1,AKAP6,FTX,PTGS2,NDRG1,HDAC9,EGFR,ATXN1,FLRT2,MAP2,RAB23,LRIG1,FYN,KANSL1L,RAI2,EVC2,ZBTB10,DCLK2,KLF4,NR4A2,COL5A1,BHLHE40,TRIM36,FERMT2
gene_set_query	761	ONECUT2	712	ARCHS4 Coexpression,324;Enrichr Queries,783;GTEx Coexpression,1029	DMGDH,GABRB3,CDKN1A,ZBTB20,SLC7A11,KLHL35,GYS2,SCN9A,GDAP1L1,THSD7A,SEPHS2,ABCC2,NCOA3,LRRC49,ANK2,KMO,SERPINB8,DMRTA1,DDIT4,IDNK,ATF3,SHANK2,DDR2,ITIH4,DLX2,DDC,BEX2,AKAP6,EGFR,ATXN1,FLRT2,CBS,MAP2,PRDM16,LRIG1,PMAIP1,PCDH1,SCN3B,SRGAP1,PRPH,SYT1,GDF15,CYP4F11,KLF4,L1CAM,SYT7,VEGFA,NR4A2,FRAS1,BHLHE40,TRIM36,HOXD3
gene_set_query	762	ZNF431	712.3	ARCHS4 Coexpression,232;Enrichr Queries,1274;GTEx Coexpression,631	ZNF397,CCDC122,CRYBG1,INTU,SOWAHC,KCNE4,MOSPD1,ZBTB20,JMJD1C,XIAP,ITPR2,TMEM182,SCEL,SEC61A1,LRIG1,PMAIP1,N4BP2,LINC01269,DUSP5,SLC38A1,ZNF383,NCOA3,ARRDC3,GOLPH3L,ABCC9,KLHL24,SERPINB8,TMEM154,TTC9,EPGN,ZNF70,XKR9,TMEM116,NEDD4,GJB5,BHLHE40,JMY,CREBRF,TRIM16,FGF13,ZNF554,ZNF674,NFE2L1,NFE2L2,DDR2,TMEM45A
gene_set_query	763	ZNF337	712.3	ARCHS4 Coexpression,689;Enrichr Queries,403;GTEx Coexpression,1045	TENM1,CDKN1A,CALCOCO1,LMOD1,JMJD1C,IRS2,CHD2,SYNE1,BBC3,SESN2,JUNB,TSPYL2,PRKAB2,SLC38A1,SLC2A10,NCOA3,TSC22D3,PDE4D,ANK2,TENT5A,NEAT1,SERPINB8,EML5,DDIT3,DDIT4,MALAT1,HECA,CDH15,KIZ,ATF3,DDR2,PPP1R15A,NDRG1,ZBTB41,PCBP3,MAP2,NCR3LG1,MXI1,LRIG1,PMAIP1,NLRP1,SLC22A31,KIAA0319,ABCA5,GADD45A,GDF15,TNFRSF10B,ASNS,KLHL24,L1CAM,FBXO30,VEGFA,BHLHE40,NEURL1,PDCD4,PARGP1,SPIRE1,YPEL5,CCDC171
gene_set_query	764	AEBP2	712.3	ARCHS4 Coexpression,431;Enrichr Queries,592;GTEx Coexpression,1114	CPNE8,CDKN1A,ECM2,BTG1,ZBTB20,JMJD1C,IRS2,CHD2,ETS2,SEC61A1,PXDC1,JUNB,TGIF1,SLC30A7,SLC38A1,NCOA3,PDE4D,ARRDC3,FNDC3B,DNAJC3,THAP5,DDIT4,CDC42EP3,HECA,BCAT1,DDR2,SLC41A2,ATP10D,TULP3,FTX,EGFR,MTDH,ARHGAP12,ATXN1,XRRA1,LRIG1,EVC2,USP25,GADD45A,IDH1,ZBTB10,KLF4,GULP1,EIF1,VEGFA,FER,OCLN,PSAT1,OSTC,BHLHE40,SRPRB,EEF1AKMT3,CPEB2,NFE2L2
gene_set_query	765	LYL1	712.6	Literature ChIP-seq,100;ARCHS4 Coexpression,1314;Enrichr Queries,1190;ReMap ChIP-seq,220;GTEx Coexpression,739	NCF2,RNF19B,TREML3P,MILR1,LGALS3,ZFP36,RPS6KA2,CCRL2,RASSF6,C3AR1,CHAC1,JUNB,SEPHS2,FBXW4,PHYKPL,LINC02273,SYTL1,NEAT1,KMO,GEM,OSCAR,RAB32,BTC,MYCL,ACAP1,TXLNB,MTHFD2,DDIT4,LUCAT1,NUPR1,SQSTM1,EIF1B,RHCE,ATF3,PXK,AKNA,LINC01094,UBE2J1,ASIC4,ZSCAN10,ST8SIA4,MOV10L1,HMOX1,SLC10A5,XBP1,GADD45A,SIAH2,PDE2A,TBL2,COL5A1,CCPG1,GNAQ,BHLHE40,MIR3189,NIT1,LAT,ARHGAP9,OSCP1,CDKN1A,DYRK3,CXCL8,SRXN1,ITGB3,IC…
gene_set_query	766	DBX2	713.7	ARCHS4 Coexpression,150;Enrichr Queries,1319;GTEx Coexpression,672	BEX4,TENM1,ABHD4,LAMA1,NCAN,ATP1A2,SLC7A11,EGFR,HEY1,LRRTM3,PEA15,PRDM16,FAM110B,LRIG1,S1PR1,RGS20,SPX,STK32A,SRGAP1,GADD45A,PRAF2,DCLK2,SHISA4,SERPINB8,LRP1B,GABRG1,GFAP,NR4A2,BCAN,SLC6A9,HECA,MDGA2,DDR2,GSDME
gene_set_query	767	DLX5	715.3	ARCHS4 Coexpression,796;Enrichr Queries,1037;GTEx Coexpression,313	BEX4,DLX2,CDKN1A,IL20RB,PTGS2,CLDN1,NDRG1,RND3,HDAC9,EGFR,NKPD1,PTHLH,HEY1,FLRT2,MAP2,FAM110B,GDAP1L1,LONRF1,EXPH5,CTHRC1,DACT1,NGFR,FOXD1,GDF15,NCOA3,LRRC49,TRPV3,DCLK2,TINCR,KRT10,KLF4,SERPINB8,NR4A2,MYCL,COL5A1,ADGRF4,GJB5,DDIT4,BHLHE40,TRIM36,CRYAB,ARHGEF5,ATF3,TMEM45A,DDR2
gene_set_query	768	ZNF784	716	ARCHS4 Coexpression,650;Enrichr Queries,327;GTEx Coexpression,1171	ERRFI1,CDKN1A,PLEKHF1,ZFAND3,ZBTB20,IRS2,BBC3,DTWD2,ZFP36,SESN2,JUNB,KDM6B,DUSP5,PRKAB2,KLF13,NCOA3,SHISA4,SERPINB8,SLC7A5,TXLNB,IRF1,DDIT4,ZNF516,BLVRB,TRIB3,HECA,TRIM54,SQSTM1,ATF3,DDR2,HBEGF,AVPI1,PPP1R15A,POPDC3,CEBPB,NDRG1,RELB,CKMT2,LRIG1,HMOX1,SH3BGR,JUND,GADD45A,GDF15,MID1IP1,STAC3,OSGIN1,KLF4,NR4A2,BHLHE40,MAFF,NEURL1,FILIP1,YPEL5,NFE2L1
gene_set_query	769	ZNF300	716	ARCHS4 Coexpression,783;Enrichr Queries,689;GTEx Coexpression,676	ERRFI1,CDKN1A,CXCL8,CEP120,SLC7A11,RND3,HEY1,FAM110B,GDAP1L1,ZNF841,NCOA3,LRRC49,ARRDC3,NEAT1,SERPINB8,ETV5,ZNF558,NUPR1,GAS5,DDR2,TMEM45A,PPP1R15A,BEX4,CEBPB,PLEKHH2,BEX2,DLX2,SEMA3A,TULP3,PTGS2,IFI16,FLRT2,MAP2,STC2,LRIG1,ZSCAN12,FYN,SRGAP1,EVC2,SYT1,GDF15,WDR19,DCLK2,KLF4,NR4A2,LACC1,FER,DNAJC10,BHLHE40,TRIM36,EEF1AKMT3
gene_set_query	770	ZNF707	716.3	ARCHS4 Coexpression,970;Enrichr Queries,370;GTEx Coexpression,809	CDKN1A,MEI1,DNHD1,RNF19B,IRS2,GCC1,ETS2,BBC3,ZCWPW1,ZFP36,SESN2,CHAC1,JUNB,LINC00174,KDM6B,GABARAPL1,ZHX2,FBXW10,NCOA3,ARRDC3,PLA2G4C,SYTL1,COX6B2,IQCN,SLC7A5,VMAC,EID3,ACAP1,DDIT3,IRF1,DDIT4,ZNF554,ATF3,ZNF674,DDR2,PPP1R15A,CEBPB,CLEC12B,SLC1A4,NDRG1,EGFR,LRIG1,HMOX1,JUND,ZNF383,CBX4,GADD45A,GDF15,SWT1,ASNS,KLF4,VEGFA,ISG20,ZNF70,COL5A1,BHLHE40,NEURL1,ZNF213
gene_set_query	771	ZNF311	718.3	ARCHS4 Coexpression,1362;Enrichr Queries,669;GTEx Coexpression,124	CCDC122,ERRFI1,TRAM1,CDKN1A,IRS2,SLC7A11,AMMECR1L,RPS6KA2,GRB10,SEC63,DUSP5,FOXD1,KLF13,SLC2A10,TIGD6,NCOA3,ARRDC3,SERPINB8,CCNB1IP1,SLC7A5,RCN1,RRAGD,DDIT4,UGDH-AS1,ATF3,SHANK2,DDR2,CEBPB,INTU,LAMA1,TULP3,EGFR,IFI16,STC2,PRDM16,LRIG1,ZSCAN12,SRGAP1,PMS1,EVC2,GDF15,MOCOS,FMO4,KLF4,ISG20,NR4A2,FER,COL5A1,DNAJC10,BHLHE40,NEURL1,STT3A,FGF13
gene_set_query	772	ZNF283	718.3	ARCHS4 Coexpression,874;Enrichr Queries,1004;GTEx Coexpression,277	CCDC122,ZNF396,CDKN1A,FKBP14,ATP10D,SLC16A1-AS1,CHM,ITPR2,SLC7A11,ZBTB41,MTDH,ZXDA,LRIG1,ZNF468,ZNF600,KCNJ2,LINC00471,DUSP5,ZNF383,TIGD7,ANXA3,GDF15,NCOA3,TSC22D3,ARRDC3,PLA2G4C,ZFP69B,ABCC9,LYSMD3,FMO4,SERPINB8,VEGFA,NR4A2,SLC7A5,RAD50,ZNF70,XKR9,DDIT4,BHLHE40,UGDH-AS1,ZNF554,ZNF674,ZNF773,DDR2
gene_set_query	773	ZFP92	719	ARCHS4 Coexpression,911;Enrichr Queries,542;GTEx Coexpression,704	TENM1,CDKN1A,SH3KBP1,FKBP14,JMJD1C,ZBTB20,IRS2,SLC7A11,BEST1,LGALS3,HEY1,NMRK1,SCN9A,GRB10,THSD7A,CHAC1,JUNB,CA13,HES7,STARD4,RSAD2,NCOA3,ZFP69B,SERPINB8,ETV5,EML5,KCNU1,CTAGE8,PTRH1,HECA,NUPR1,ATF3,DDR2,CD274,PTGS2,FAM83F,NCR3LG1,STC2,PRDM16,LRIG1,SRGAP1,KCNJ2,CDKN2B,L1CAM,FMO4,SYT7,NR4A2,FRAS1,XKR9,MYO5B,BHLHE40,SARM1,CPEB2
gene_set_query	774	ZNF644	720.5	ARCHS4 Coexpression,1166;Enrichr Queries,1354;ReMap ChIP-seq,28;GTEx Coexpression,334	ZFAND3,CEP120,JMJD1C,HDDC3,BEST1,ZXDA,LGALS3,ZSCAN31,FTH1,SLC38A1,RSAD2,KCNK15,NEAT1,GTPBP2,DLGAP1-AS2,MYCL,DLGAP1-AS1,HOXB9,DDIT4,TRIB3,MALAT1,UGDH-AS1,RBCK1,HOXB8,LINC00520,SQSTM1,EIF1B,FTL,NSMAF,ZNF397,KCNE4,KRCC1,MTDH,ARHGAP12,CAMSAP2,ASIC4,FAM83F,PCBP3,ZSCAN12,PMAIP1,NRBF2,N4BP2,XBP1,ZNF383,CBX4,HSPA5,KLHL24,L1CAM,INHBE,FER,CCPG1,BHLHE40,MIR3189,CREBRF,ACTL10,CPEB2,ARHGAP9,ZNF770,DYRK3,PLEKH…
gene_set_query	775	ZNF284	721.3	ARCHS4 Coexpression,614;Enrichr Queries,360;GTEx Coexpression,1190	CCDC122,SAMD9L,CDKN1A,BTG1,ZBTB20,IRS2,SLC7A11,VLDLR,SEC61A1,LAMP3,TCP11L2,ZNF600,CHAC1,TSPYL2,SLC30A7,DUSP5,NCOA3,TSC22D3,ARRDC3,SERPINB8,SPATA17,THAP5,DDIT4,ZNF674,ATF3,NSMAF,DDR2,ZCCHC7,SLFN5,ITPR2,PDGFA,KRCC1,MXI1,LRIG1,HMOX1,PMAIP1,ZNF468,SRGAP1,ZNF383,GDF15,BCDIN3D,KLHL24,FMO4,KLF4,VEGFA,NBR2,TTLL7,ZNF70,COL5A1,BHLHE40,PDCD4,CREBRF,ZNF773,NFE2L1,PPIL6
gene_set_query	776	CRX	722.3	Literature ChIP-seq,46;ARCHS4 Coexpression,1157;Enrichr Queries,778;GTEx Coexpression,908	DMGDH,CCDC122,CDKN1A,FKBP14,CEP120,NRL,SLC7A11,BACH1,ETS2,TMEM220,GYS2,DTWD2,CALB1,IKBKG,SEPHS2,JUNB,CCR2,HES7,KDM6B,PRKAB2,ABCC2,SSR4,NCOA3,PLA2G4C,GOLPH3L,ABCC9,TEX14,KMO,NGF,GEM,SLC7A5,DMRTA1,IRF1,PRR16,ARHGEF2,PPARA,CRYAB,ZNF554,ATF3,ZNF674,ATF4,DDR2,ITIH4,CEBPB,FAM114A2,GDPD1,DERL2,SLC1A4,PTGS2,EGFR,RNFT1,NFIL3,LRIG1,CTNNA1,HMOX1,LINC01564,PCDH1,SRGAP1,RAI2,WDR17,CDKN2B,XBP1,JUND,ZNF383,GDF1…
gene_set_query	777	ZNF292	723	ARCHS4 Coexpression,697;Enrichr Queries,1011;GTEx Coexpression,461	ZCCHC7,CCDC122,CDKN1A,BTG1,INTU,SLC16A1-AS1,ZBTB20,JMJD1C,IRS2,SLCO5A1,CHD2,NDRG1,SEC61A1,MAP2,TIFA,NAMPT,HIVEP1,LRIG1,SLAMF7,ZSCAN12,PMAIP1,E2F7,IQCB1,ZNF460,EDEM1,NCOA3,LRRC49,ARRDC3,TFE3,ZBTB10,FNDC3B,TRAF1,KLHL24,ATP2B1,VEGFA,RAD50,FER,DDIT4,BHLHE40,JMY,CREBRF,TNFSF9,MALAT1,HECA,FGF13,KDM7A,NFE2L1,DDR2
gene_set_query	778	ZNF678	723.7	ARCHS4 Coexpression,885;Enrichr Queries,1144;GTEx Coexpression,142	ZNF397,ZNF770,CEBPB,INTU,CEP120,JMJD1C,ZFAND1,SLC7A11,HDAC9,ZBTB41,ODR4,DUSP10,LRIG1,PMAIP1,ZNF841,KANSL1L,N4BP2,SLC38A1,TIGD7,NCOA3,PDE4D,SLC33A1,ARRDC3,TFE3,ZBTB10,KLHL24,SERPINB8,GULP1,UFM1,ABCA10,ZNF70,DDIT4,BHLHE40,JMY,CREBRF,ZNF558,TMEM39A,UGDH-AS1,EEF1AKMT3,BCAT1,FGF13,BIRC2,DDR2
gene_set_query	779	ZBTB42	724.5	ARCHS4 Coexpression,1416;GTEx Coexpression,33	ERO1B,HM13,SLC43A1,SEL1L,SLC1A5,HERPUD1,CAMSAP2,SEC61A1,MCEE,EIF4EBP1,DYM,FYN,ARSD,XBP1,TMEM150A,SPINK1,CBX4,PRAF2,NCOA3,ALG5,EIF2AK3,ALG2,SYVN1,PRSS16,BHLHA15,SLC39A14,TTC39A,DNAJC1,OCLN,SELENOS,PDCD4,SRPRB,PREB
gene_set_query	780	ATOH7	725	ARCHS4 Coexpression,201;Enrichr Queries,893;GTEx Coexpression,1081	GABRB3,MT1M,SAT2,SLC7A11,RND1,GYS2,PANX2,MCEE,ZFP36,CALB1,LRRTM3,GDAP1L1,DUS4L,JUNB,DACT1,DUSP5,NCOA3,ANK2,SERPINB8,ETV5,GEM,HECW1,DDIT4,TLCD1,ATF3,RBKS,DDR2,DLX2,GDPD1,PTGS2,PLAGL1,PIP5K1B,SCN3B,KIAA0319,PRPH,SLC10A5,NTNG2,IFITM10,SYT1,GADD45A,MOCOS,FMO4,KLF4,SYT7,GFAP,NR4A2,BHLHE40,NEURL1,SERPINI1
gene_set_query	781	ZNF250	725	ARCHS4 Coexpression,468;Enrichr Queries,291;GTEx Coexpression,1416	CCDC122,CALCOCO1,CDKN1A,BTG1,ZBTB20,IRS2,CBLB,RND3,SYNE1,SEC61A1,HEY1,ACP7,UPP1,JUNB,TGIF1,KDM6B,SLC38A1,KLF13,NCOA3,TSC22D3,LRRC49,ARRDC3,PLA2G4C,TFE3,FNDC3B,SERPINB8,ETV5,MTHFD2,IRF1,DDIT4,TRIB3,HECA,ZNF554,ATF3,ZNF674,DDR2,PPP1R15A,INTU,TULP3,SLC1A4,NDRG1,NFIL3,LRIG1,EXPH5,ZNF383,GADD45A,GDF15,ZBTB10,ASNS,KLHL24,TTC39B,VEGFA,NR4A2,ZNF70,TMEM116,BHLHE40,PDCD4,MXD1,FGF13,NFE2L1,YPEL2
gene_set_query	782	ZNF605	725.3	ARCHS4 Coexpression,464;Enrichr Queries,383;GTEx Coexpression,1329	GABRB3,CEP126,CCDC122,CDKN1A,ZBTB20,JMJD1C,SLC7A11,VLDLR,SYNE1,SEC61A1,SMIM14,SLC38A1,TIGD7,NCOA3,PLA2G4C,ABCC9,SERPINB8,EML5,DDIT3,CLDN12,DDIT4,TRIB3,BCAT1,ZNF554,ATF3,ZNF674,DDR2,ZNF397,SLFN5,INTU,KCNE4,SEMA3A,GDPD1,ITPR2,SLC7A1,ZBTB41,ZNF827,LRIG1,PMAIP1,SRGAP1,PCK2,SLC10A5,ZNF383,GDF15,KLHL24,VEGFA,AHI1,ZNF70,XKR9,SLC6A9,CCPG1,PSAT1,NEDD4,BHLHE40,JMY,CREBRF,FGF13
gene_set_query	783	MYF5	725.7	ARCHS4 Coexpression,79;Enrichr Queries,833;GTEx Coexpression,1265	CDKN1A,SLC7A11,CXCL3,LGALS3,ADAMTS5,DUSP10,JUNB,TGIF1,FOXD3,PRKAB2,NCOA3,SSR3,RRAS2,SERPINB8,DNAJC3,TXLNB,CDC42EP3,PRR16,HECA,CDH15,TRIM54,OPTN,ATF3,DDR2,POPDC3,NNMT,ATP10D,PTGS2,THSD1,CKMT2,ABI3BP,DNAJB4,STC2,LRIG1,SH3BGR,KCNJ2,GADD45A,MOCOS,C1GALT1,STAC3,ATP2B1,FMO4,KLF4,NR4A2,IL6,OSTC,BHLHE40,MAFF,SRPRB,PTX3,FGF13,ULBP1,NFE2L1,HOXD8
gene_set_query	784	ZNF75A	725.7	ARCHS4 Coexpression,478;Enrichr Queries,209;GTEx Coexpression,1490	ERRFI1,CDKN1A,CXCL8,IRS2,SLC7A11,CHD2,JUNB,TGIF1,HES7,DUSP5,TIGD7,NCOA3,TSC22D3,PDE4D,ARRDC3,FNDC3B,SERPINB8,EML5,HEATR5A,DDIT3,DDIT4,CDC42EP3,RBM20,MALAT1,HECA,PPARA,ZNF554,ZNF528-AS1,ATF3,DDR2,PPP1R15A,ZNF397,SLFN5,CEBPB,PDGFA,ADRB1,KRCC1,RELB,ZNF827,STC2,LRIG1,ZSCAN12,PMAIP1,FYN,KCNJ2,IL32,SLC31A2,GDF15,PDE2A,ASNS,BCDIN3D,KLHL24,KLF4,VEGFA,MANF,ISG20,BHLHE40,JMY,NEURL1,CREBRF,MXD1,CPEB2,YPEL2
gene_set_query	785	ZNF517	726.3	ARCHS4 Coexpression,763;Enrichr Queries,572;GTEx Coexpression,844	CCDC122,CDKN1A,DOCK3,ZBTB20,IRS2,BBC3,RPS6KA2,GDAP1L1,SESN2,ACP7,CHAC1,JUNB,KDM6B,DUSP5,FBXW10,NCOA3,ARRDC3,PLA2G4C,PPP2R5B,SYTL1,EML5,ELF1,SELENOS,DDIT4,TRIB3,FLYWCH1,ZNF554,ZNF674,DDR2,SLFN5,ZNF396,GDPD1,NDRG1,MXI1,LRIG1,ZNF425,NTNG2,JUND,ANKRD24,GDF15,OSGIN1,TRPV3,KLHL24,PNRC1,CEACAM19,ERP44,ZNF70,COL5A1,NEURL1,BHLHE40,ZNF213,CPEB2,YPEL2
gene_set_query	786	VENTX	726.3	ARCHS4 Coexpression,642;Enrichr Queries,1338;GTEx Coexpression,199	ARHGAP9,CCDC122,ZNF396,CEBPB,CXCL8,NCF2,TREML3P,NLRC4,TMEM71,MILR1,RAB43,THBD,SEC61A1,FLRT2,CASP4,PRDM16,C3AR1,ST8SIA4,HMOX1,FCGR1A,CCR2,PRPH,FOXD3,ZNF383,CSGALNACT2,PLA2G4C,NMI,KLF4,OSCAR,RAB32,IL6,ZNF70,XKR9,DDIT4,BHLHE40,CANX,MT1F,TLR6,ALPK1,ZNF554,ZNF674,NFE2L1
gene_set_query	787	ZNF329	726.7	ARCHS4 Coexpression,626;Enrichr Queries,160;GTEx Coexpression,1394	CCDC122,CDKN1A,DOCK3,BTG1,CXCL8,IRS2,SLC7A11,RND3,SYNE1,TMEM268,LAMP3,UPP1,CHAC1,JUNB,SMIM14,DUSP5,SLC38A1,ANXA3,NCOA3,TSC22D3,PDE4D,PLA2G4C,ABCC9,TENT5A,SERPINB8,LZTFL1,SLC7A5,IRF1,DDIT4,CDC42EP3,HECA,ZNF554,ATF3,ZNF674,DDR2,PPP1R15A,ZNF396,BEX2,INTU,ZNF391,GDPD1,NDRG1,HDAC9,CAMSAP2,FAM83F,NFIL3,STC2,LRIG1,HMOX1,PMAIP1,CD55,WDR17,ZNF383,GADD45A,GDF15,AKR1C3,ASNS,KLHL24,KLF4,VEGFA,ZNF70,XKR9,COL5…
gene_set_query	788	NPAS3	730	ARCHS4 Coexpression,423;Enrichr Queries,1092;GTEx Coexpression,675	BEX4,GABRB3,INTU,NCAN,SEMA3A,ZBTB20,ITPR2,ATP1A2,AKAP6,HDAC9,EGFR,SYNE1,ATXN1,HEY1,MAP2,PEA15,PRDM16,LRIG1,RGS20,THSD7A,KIAA0319,WDR17,SYT1,NCOA3,PDE4D,LRRC49,DCLK2,ANK2,SERPINB8,LRP1B,GABRG1,NR4A2,BCAN,BHLHE40,MDGA2,SHANK2,DDR2
gene_set_query	789	HSF2	730.3	ARCHS4 Coexpression,1200;Enrichr Queries,318;GTEx Coexpression,673	CDKN1A,BTG1,IRS2,SLC7A11,RND3,ETS2,ZCWPW2,NAMPT,JUNB,TGIF1,SLC38A1,NCOA3,TSC22D3,LRRC49,ARRDC3,TFE3,SERPINB8,SUPV3L1,TXLNB,DDIT3,IRF1,RRAGD,DDIT4,HECA,TRIM54,EIF1B,OPTN,ATF3,DDR2,BEX4,POPDC3,CEBPB,DLX2,CEBPG,PTGS2,NFIL3,MAP2,LRIG1,SH3BGR,USP25,HSPA5,GADD45A,STAC3,ZBTB10,ASNS,KLHL24,KLF4,VEGFA,NR4A2,AHI1,PSAT1,BHLHE40,MAFF,PDCD4,TRIM36,FILIP1,HBP1,YPEL5,NFE2L1,NFE2L2
gene_set_query	790	ZNF266	731.3	ARCHS4 Coexpression,276;Enrichr Queries,404;GTEx Coexpression,1514	CCDC122,CDKN1A,FCMR,BTG1,CHD2,LGALS3,ZFP36,NAMPT,ZNF600,ZNF841,JUNB,PSPH,DUSP5,SLC38A1,FBXW10,BTN3A1,ANXA3,NCOA3,TSC22D3,ARRDC3,FNDC3B,NEAT1,SERPINB8,SLC7A5,ACAP1,IRF1,DDIT4,PFN4,GSAP,MALAT1,HECA,ATF3,DDR2,PPP1R15A,AKNA,NDRG1,TBRG1,IFI16,LRIG1,CTNNA1,PMAIP1,FYN,CD55,TRPV3,KLHL24,KLF4,PNRC1,VEGFA,NR4A2,BHLHE40,NEURL1,PDCD4,HBP1,NFE2L1
gene_set_query	791	ZNF383	732.7	ARCHS4 Coexpression,772;Enrichr Queries,162;GTEx Coexpression,1264	CCDC122,CDKN1A,PYROXD1,ZBTB20,IRS2,TMEM182,SLC7A11,CHD2,CLDN1,HERPUD1,ZXDA,ZFP36,DUSP10,SESN2,TCP11L2,JUNB,DUSP5,SLC38A1,NCOA3,TSC22D3,ARRDC3,PLA2G4C,ABCC9,SERPINB8,DDIT3,DDIT4,SMCR8,HECA,ZNF554,ATF3,ZNF674,MCPH1,DDR2,PPP1R15A,SLFN5,CEBPB,INTU,KCNE4,SLC16A1-AS1,NDRG1,LRIG1,S1PR1,DYM,HMOX1,PMAIP1,ZNF468,GADD45A,GDF15,ASNS,KLHL24,FMO4,KLF4,VEGFA,ISG20,ZNF70,XKR9,BHLHE40,JMY,NEURL1,PDCD4,CREBRF,MXD1…
gene_set_query	792	TEF	733.3	ARCHS4 Coexpression,872;Enrichr Queries,287;GTEx Coexpression,1041	GABRB3,ERRFI1,CDKN1A,DOCK3,BTG1,ZBTB20,IRS2,ETS2,HERPUD1,LGALS3,ZFP36,GDAP1L1,JUNB,GABARAPL1,KLF13,NCOA3,TSC22D3,ARRDC3,PPP2R5B,SHISA4,ANK2,SERPINB8,KLF15,ETV5,KCTD8,SLC7A5,DNAJC6,IRF1,DDIT4,HECA,PPARA,SQSTM1,ATF3,DDR2,CEBPB,ATP1A2,NDRG1,NFIL3,MXI1,LRIG1,HMOX1,KIAA0319,WDR17,JUND,GADD45A,GDF15,PDE2A,L1CAM,FMO4,KLF4,SYT7,VEGFA,NR4A2,NEURL1,BHLHE40,MAFF,NFE2L1,BCL2L2,YPEL2
gene_set_query	793	TRERF1	733.7	ARCHS4 Coexpression,573;Enrichr Queries,624;GTEx Coexpression,1004	CDKN1A,CRYBG1,NCF2,IRS2,SLC7A11,FRY,ETS2,SYNE1,RAB43,DUSP10,RPS6KA2,HOXA1,KDM6B,DUSP5,SLC38A1,KLF13,BTN3A1,NCOA3,HEG1,PDE4D,SYTL1,KLF15,SERPINB8,SLC7A5,ACAP1,ZNF516,DDIT4,SMCR8,ARHGEF2,BCAT1,RHOQ,ATF3,DDR2,AKNA,ADCY7,NDRG1,HDAC9,EGFR,SCEL,ATXN1,LRIG1,PMAIP1,FYN,NLRP1,GDF15,KLF4,TMEM154,VEGFA,COL5A1,GJB5,BHLHE40,MXD1
gene_set_query	794	THAP11	734.6	Literature ChIP-seq,114;ARCHS4 Coexpression,1171;Enrichr Queries,932;ReMap ChIP-seq,219;GTEx Coexpression,1237	FCMR,IRS2,ZFP36,CCDC163,AZI2,JUNB,PRKAB2,GPT2,COX6B2,GTPBP2,THAP2,RAB32,MTHFD2,DDIT3,DDIT4,TRIB3,EIF1B,SQSTM1,ATF4,ZCCHC7,SHMT2,SEL1L,KRCC1,HSP90B1,HMBOX1,ZNF703,UBC,HIVEP1,EIF4EBP1,DYM,MFAP3L,JUND,GADD45A,NFXL1,MIR616,BMP6,INHBE,EIF1,CCPG1,BHLHE40,SRPRB,SERPINI1,CPEB3,RNF185,LAT,ARHGAP9,CALCOCO1,CDKN1A,PLEKHF1,BTG1,HSPB8,ZFAS1,WDR45,RND1,HERPUD1,SEC61A1,ZCWPW1,GMPPA,SH3BGRL2,FBXL19-AS1,SPX,IKBKG…
gene_set_query	795	CTCF	735	Literature ChIP-seq,142;ARCHS4 Coexpression,1626;ENCODE ChIP-seq,19;Enrichr Queries,1388;ReMap ChIP-seq,162;GTEx Coexpression,1073	SLC46A3,CPNE8,SCX,GCC1,CLDN1,EPB41L4A-AS1,ZXDA,FAM110B,FBXO4,PXDC1,CHAC1,ZNF600,ACAD11,JUNB,HES7,GABARAPL1,PRKAB2,UNC5B,ALG5,SYTL1,ENTPD7,GOLPH3L,DDX10,MYO7A,THAP2,BTC,BCAN,EML5,ARC,HOXB9,PRR16,PFN4,TRIB3,FLYWCH1,HOXB8,EIF1B,ATF4,SHMT2,C2CD4A,MTDH,EPB41L5,MAP2,ZNF703,ZSCAN10,HMOX1,ZSCAN12,N4BP2,EXPH5,ZNF383,JUND,EAF2,EIF1,XKR9,SLC6A9,MYO5B,HYOU1,CPEB3,HOXD8,INKA2,ROBO3,CCDC122,TRAM1,CATSPER2P1,PY…
gene_set_query	796	ZNF81	735.3	ARCHS4 Coexpression,353;Enrichr Queries,1221;GTEx Coexpression,632	ZNF397,INTU,JMJD1C,XIAP,CHM,ITPR2,CHD2,BACH1,ZBTB41,CAMSAP2,SYNE1,GABRR2,HMBOX1,LRIG1,TCP11L2,KANSL1L,N4BP2,ZNF383,ZNF460,NCOA3,BCDIN3D,ANK2,LYSMD3,KLHL24,SERPINB8,ADAM17,FER,ZNF70,CREBRF,CCSER2,SMCR8,TLR6,PPARA,ALPK1,FGF13,ZNF674,ZNF773,KDM7A,NSMAF
gene_set_query	797	MSANTD1	736	ARCHS4 Coexpression,336;GTEx Coexpression,1136	GABRB3,SMIM14,ATP2B1-AS1,BEX2,NQO2,TNFRSF9,GPT2,PLA2G4C,KLHL35,SNX22,LAMP5,TTLL7,GMPPB,AMN1,SEC61A1,XKR9,LRRTM3,MAP2,CTH,NEURL1,PMS1,NFE2L1,CA13
gene_set_query	798	ZNF132	736	ARCHS4 Coexpression,231;Enrichr Queries,664;GTEx Coexpression,1313	CDKN1A,PID1,CXCL8,SYNE1,ADAMTS5,DUSP10,FAM110B,ZNF600,DUSP5,PLEKHG1,TIGD7,RSAD2,NCOA3,PDE4D,HARBI1,ALG2,GOLPH3L,ANK2,SERPINB8,GCNA,DDIT4,PPARA,BCAT1,ATF3,RBKS,DDR2,NSMAF,NBAS,PTGS2,ZBTB41,FLRT2,MAP2,STC2,PRDM16,LRIG1,ZSCAN12,KANSL1L,SEC23B,PMS1,LINC00471,GDF15,MOCOS,FMO4,KLF4,LRP1B,NBR2,TTC9,RAD50,BHLHE40,NEURL1,PTX3,LINC00662,ZNF773,CCDC171
gene_set_query	799	GLIS2	736.7	ARCHS4 Coexpression,1164;Enrichr Queries,912;GTEx Coexpression,134	ERRFI1,CDKN1A,ECM2,ZFAND3,ITGB3,PDGFA,NDRG1,ZFP36,ABI3BP,PRDM16,WWC3,LRIG1,HMOX1,PXDC1,ZNF469,JUNB,DACT1,JUND,UNC5B,GADD45A,GDF15,NCOA3,HEG1,TFE3,BGN,ZBTB10,KCNK15,NGF,KLF4,SERPINB8,GEM,GULP1,VEGFA,SELENOM,COL5A1,IRF1,MFAP2,DDIT4,BHLHE40,MAFF,COL21A1,FERMT2,ATF3,NFE2L1,PPIC,DDR2
gene_set_query	800	ZNF556	738	ARCHS4 Coexpression,735;Enrichr Queries,559;GTEx Coexpression,920	CCDC122,SAMD9L,CDKN1A,BTG1,CXCL8,FKBP14,ZBTB20,SLC7A11,CXCL2,DTWD2,ADAMTS5,DUSP5,NCOA3,PLA2G4C,SHISA4,ABCC9,SERPINB8,MMP10,ERN1,TXLNB,RRAGD,DDIT4,CDH15,TRIM54,ZNF554,ZNF674,HBEGF,POPDC3,ZNF396,SLCO5A1,HDAC9,DNAJB4,PRDM16,LRIG1,PMAIP1,SH3BGR,ZNF383,CBX4,GDF15,MOCOS,STAC3,AKR1C3,TNFRSF10B,FMO4,CYP4F11,NR4A2,IL6,AKR1B10,ZNF70,XKR9,TMEM116,BHLHE40,NEURL1
gene_set_query	801	ZNF596	738.3	ARCHS4 Coexpression,1229;Enrichr Queries,82;GTEx Coexpression,904	CDKN1A,CALCOCO1,CXCL8,ZBTB20,IRS2,CBLB,SLC7A11,VLDLR,FRY,BBC3,SYNE1,DUSP10,LURAP1L,BSN-DT,SESN2,EFCAB2,TCP11L2,CHAC1,TSPYL2,SMIM14,GRID2,PLEKHG1,UNC5B,NCOA3,HEG1,TSC22D3,PDE4D,LRRC49,ARRDC3,PLA2G4C,SERPINB8,GCNA,PARP8,EML5,DDIT3,DDIT4,HECA,ATF3,ZNF674,DDR2,PPP1R15A,SLFN5,KRCC1,NDRG1,HDAC9,PCBP3,LRIG1,ZSCAN12,HMOX1,PMAIP1,ZNF425,KANSL1L,PMS1,WDR17,ZNF383,GDF15,WDR97,ASNS,TUBE1,KLHL24,KLF4,PNRC1,VE…
gene_set_query	802	ZNF10	739.7	ARCHS4 Coexpression,899;Enrichr Queries,86;GTEx Coexpression,1234	CEP126,ERRFI1,ERO1B,CDKN1A,BTG1,ZBTB20,JMJD1C,IRS2,SLC7A11,VLDLR,FRY,ZFP36,SH3BGRL2,JUNB,TSPYL2,TGIF1,DUSP5,GABARAPL1,SLC38A1,FBXO16,NCOA3,TSC22D3,PDE4D,LRRC49,ARRDC3,TFE3,TENT5A,SERPINB8,ETV5,DDIT3,DDIT4,MALAT1,HECA,ATF3,DDR2,BEX4,BEX2,USP53,HDAC9,ASIC4,NFIL3,MAP2,PLAGL1,DNAJB4,LRIG1,PMAIP1,DNAJB9,FYN,NLRP1,N4BP2,TBC1D15,ABCA5,GADD45A,GDF15,WDR19,ZBTB10,ASNS,KLHL24,KLF4,VEGFA,NR4A2,AHI1,BHLHE40,…
gene_set_query	803	RAX2	740	ARCHS4 Coexpression,1260;Enrichr Queries,518;GTEx Coexpression,442	CEP126,CCDC122,CDKN1A,FKBP14,ZBTB20,NRL,MT1X,DTWD2,ZFP36,FTH1,JUNB,TSPYL2,SMIM14,SLC38A1,SSR4,FBXO16,NCOA3,GPT2,PLA2G4C,ATG13,IQCJ,ETV5,IRF1,DDIT4,CRYAB,ZNF674,DDR2,PPP1R15A,CEBPB,SLC1A5,PTGS2,TBRG1,ASIC4,FAM86B3P,NFIL3,PCBP3,PLAGL1,LRIG1,NLRP1,N4BP2,WDR17,JUND,ANKRD30B,GDF15,KLF4,ISG20,NR4A2,AHI1,VEPH1,BHLHE40,NEURL1,PDCD4,HBP1,YPEL5,NFE2L1
gene_set_query	804	HOXD12	740.3	ARCHS4 Coexpression,513;Enrichr Queries,1197;GTEx Coexpression,511	DLX2,SEMA3A,RTL9,ADRB1,CBLB,EDNRA,RAB23,MICALL1,PRDM16,LRIG1,WWC3,HOXA1,RAI2,PRPH,FOXD3,PLEKHG1,FOXD1,GDF15,NCOA3,MOCOS,KLF4,BTC,NR4A2,BMP3,HOXB9,COL5A1,ADM2,JMY,BHLHE40,HOXD4,HOXD3,HOXB8,KIZ,FERMT2,ATF3,HOXD8,DDR2
gene_set_query	805	SMAD9	740.7	ARCHS4 Coexpression,1053;Enrichr Queries,676;GTEx Coexpression,493	ERRFI1,CCDC122,CDKN1A,ITGB3,LMOD1,ZBTB20,IRS2,SLC7A11,VLDLR,SYNE1,HEY1,DACT1,NCOA3,LRRC49,ANK2,SERPINB8,ETV5,EML5,SELENOM,THAP5,DDIT4,RRAGD,HECA,ATF3,DDR2,CTF1,PARM1,INTU,FTX,PTGS2,NDRG1,EGFR,MAP2,RAB23,PLAGL1,MXI1,PRDM16,LRIG1,S1PR1,HMOX1,KANSL1L,GDF15,WDR19,ZBTB10,LCA5,FMO4,KLF4,VEGFA,COL5A1,BHLHE40,FERMT2
gene_set_query	806	ESRRA	741	ARCHS4 Coexpression,1389;ENCODE ChIP-seq,83;Enrichr Queries,627;ReMap ChIP-seq,199;GTEx Coexpression,1407	ERRFI1,CDKN1A,SRXN1,IL24,TMEM182,CHD2,ETS2,BBC3,HERPUD1,DTWD2,ZFP36,BAIAP2L2,TMEM268,AIFM2,MPC1,FTH1,RPS6KA2,QSOX1,PGPEP1,JUNB,SEPHS2,KDM6B,DUSP5,GABARAPL1,SLC38A1,DUSP1,NCOA3,KCNK15,NEAT1,GPCPD1,DLGAP1-AS2,BCAN,DLGAP1-AS1,CEBPB-AS1,HEATR5A,DDIT3,IRF1,RRAGD,DDIT4,LINC00963,PTRH1,TRIB3,MALAT1,RBCK1,TLCD1,ARHGEF2,PPARA,METTL27,TRIM54,ST6GALNAC4,SQSTM1,JDP2,ATF3,ATF4,DDR2,POPDC3,CEBPB,DLX2,UAP1,SLC1…
gene_set_query	807	DLX4	741	Literature ChIP-seq,129;ARCHS4 Coexpression,1408;Enrichr Queries,1027;GTEx Coexpression,400	DLX2,CDKN1A,SHMT2,IL20RB,SLC1A5,PTGS2,CLDN1,NKPD1,EGFR,HEY1,STC2,ZNF703,LRIG1,PCDH1,EXPH5,NGFR,FOXD3,FOXD1,UNC5B,GDF15,NCOA3,KRT34,TRPV3,PYCR1,TINCR,KRT10,KLF4,SERPINB8,VEGFA,NR4A2,MYCL,SLC7A5,HOXB9,ADGRF4,GJB5,DDIT4,BHLHE40,HECA,HOXB8,ARHGEF5,ATF3,TMEM45A
gene_set_query	808	ZBED9	742	ARCHS4 Coexpression,846;GTEx Coexpression,638	HES7,PDGFA,BCDIN3D,TEX14,TMEM182,SPATA4,BHLHA15,COX6B2,SOX30,LCA5L,MANF,GMPPB,ZCWPW1,EID3,TBL2,SPATA17,ERICH2,NEDD4,MOV10L1,PFN4,RBM20,CFAP53,KCNJ2
gene_set_query	809	ZNF366	742.3	ARCHS4 Coexpression,1237;Enrichr Queries,722;GTEx Coexpression,268	CPNE8,ROBO4,CDKN1A,CXCL8,ITGB3,ZBTB20,CBLB,SLC7A11,PEAR1,HEY1,AIFM2,KYNU,C3AR1,PLEKHG1,RSAD2,NCOA3,HEG1,PLA2G4C,ABCC9,ANK2,SERPINB8,SLFN11,HECA,ATP6V0D2,RHOQ,ZNF674,DDR2,PARM1,THSD1,IFI16,ABI3BP,FAM241A,S1PR1,LRIG1,FYN,RAI2,KCNJ2,ANGPT4,ZNF383,LVRN,PDE2A,TINCR,MERTK,FMO4,KLF4,BMP6,CEACAM19,TTC39B,IL6,BHLHE40
gene_set_query	810	NR6A1	743.7	ARCHS4 Coexpression,996;Enrichr Queries,409;GTEx Coexpression,826	CDKN1A,MEI1,ZBTB20,IRS2,SLC7A11,ETS2,ZCWPW1,GRB10,CHAC1,TGIF1,KDM6B,DUSP5,NCOA3,PDE4D,ARRDC3,TEX14,COX6B2,SERPINB8,ETV5,LCA5L,IQCN,SLC7A5,EID3,DDIT4,RRAGD,PFN4,HECA,BCAT1,ATF3,DDR2,SEMA3A,SLC7A1,NDRG1,ATXN1,ZSCAN10,LRIG1,MOV10L1,PMAIP1,STX3,PCDH1,GADD45A,GDF15,IDH1,KLF4,SOX30,VEGFA,GULP1,NR4A2,TBL2,FRAS1,PSAT1,OSTC,BHLHE40,NEURL1,MFAP2
gene_set_query	811	ZNF22	744	ARCHS4 Coexpression,1399;Enrichr Queries,831;GTEx Coexpression,2	TRAM1,CDKN1A,BTG1,ZFAND3,ZFAND1,RND3,HERPUD1,SEC61A1,ZFP36,ODR4,SERP1,FTH1,PGM3,FBXO4,GRB10,SEC61B,SEC63,SLC38A1,SLC2A10,NCOA3,TSC22D3,ALG5,SSR3,TFE3,ALG2,FNDC3B,SLC39A14,SERPINB8,DNAJC3,SLC7A5,DNAJC1,MTHFD2,DDIT4,UGDH-AS1,BCAT1,PPIB,GAS5,BIRC2,DDR2,MIS12,SLC43A1,SEL1L,GLRX,KRCC1,CBS,FAM241A,EIF4EBP1,S1PR1,LRIG1,N4BP2,ZBED3,HSPA5,GADD45A,GDF15,IDH1,SLC33A1,TNFRSF10B,ASNS,LYSMD3,EIF1,SPCS3,UFM1,XP…
gene_set_query	812	ZNF273	744.7	ARCHS4 Coexpression,545;Enrichr Queries,1401;GTEx Coexpression,288	CCDC122,INTU,IL20RB,TMEM182,SLC7A11,CLDN1,NKPD1,SEC61A1,FAM83F,LRIG1,PMAIP1,LONRF1,EXPH5,ZNF383,NCOA3,TFE3,TRPV3,TINCR,KRT10,KLF4,SERPINB8,TTC39B,MYCL,ZNF70,XKR9,PSAT1,ADGRF4,GJB5,BHLHE40,ZNF554,ARHGEF5,ATF3,ZNF674,NFE2L1,TMEM45A
gene_set_query	813	POU5F2	746	ARCHS4 Coexpression,370;GTEx Coexpression,1122	CCDC122,ZNF383,INTU,KCNE4,TMEM182,ABCC9,SPATA4,SOX30,LCA5L,EID3,TBL2,SPATA17,NEDD4,KYNU,EFCAB2,SMG7-AS1,PFN4,ALPK1,FGF13,CFAP53,ZNF674,NFE2L1,TMEM45A
gene_set_query	814	ZFAT	746.3	ARCHS4 Coexpression,826;Enrichr Queries,712;GTEx Coexpression,701	CCDC122,CDKN1A,CRYBG1,ZFAND3,ZBTB20,IRS2,CBLB,FCRLA,DUSP10,RPS6KA2,KYNU,GRB10,DUSP5,ZHX2,KLF13,NCOA3,PDE4D,ARRDC3,FNDC3B,TRAF1,SERPINB8,DDIT4,HECA,ALPK1,ATF3,MCPH1,DDR2,PAPPA2,ZCCHC7,INTU,ATP10D,SLC16A1-AS1,ITPR2,NDRG1,HDAC9,ARHGAP12,ATXN1,TIFA,MXI1,LRIG1,SLAMF7,PMAIP1,E2F7,GDF15,LVRN,EAF2,TINCR,VEGFA,BHLHE40,TNFSF9
gene_set_query	815	ZNF570	746.3	ARCHS4 Coexpression,880;Enrichr Queries,604;GTEx Coexpression,755	CCDC122,DYRK3,SAMD9L,CXCL8,CATSPER2P1,ZBTB20,SLC7A11,FRY,SYNE1,SEC61A1,ZFP36,CCDC91,DUSP5,GABARAPL1,TIGD7,HARBI1,NCOA3,PDE4D,ZFP69B,ANK2,SERPINB8,SPATA17,THAP5,DDIT4,ZNF554,SHANK2,ZNF674,DDR2,SLFN5,FAM114A2,PRKAR2A-AS1,HDAC9,XRRA1,LRIG1,PMAIP1,ZNF468,PMS1,USP25,ZNF383,GDF15,AKR1C3,FMO4,KLF4,TTC9,ZNF70,BHLHE40,JMY,CREBRF,LINC00662,FSIP1,ZNF773,NFE2L1
gene_set_query	816	ZNF554	747	ARCHS4 Coexpression,1041;Enrichr Queries,18;GTEx Coexpression,1182	ERO1B,CCDC122,CDKN1A,CALCOCO1,ZBTB20,IRS2,SLC7A11,BBC3,HEY1,LAMP3,RPS6KA2,GDAP1L1,SESN2,TCP11L2,CHAC1,PGPEP1,SMIM14,KDM6B,DUSP5,GABARAPL1,SLC38A1,UNC5B,NCOA3,TSC22D3,PLA2G4C,ARRDC3,ANK2,ABCC9,NEAT1,SERPINB8,KCTD8,SUPV3L1,ERN1,DDIT3,IRF1,DDIT4,TRIB3,HECA,CDH15,NUPR1,PPARA,ATF3,OPTN,ZNF674,DDR2,PPP1R15A,SLFN5,ZNF396,CEBPG,GDPD1,SLC1A4,NDRG1,EGFR,STC2,MXI1,LRIG1,HMOX1,PMAIP1,ZNF425,STX3,EXPH5,SLC10A…
gene_set_query	817	GMEB1	747.3	ARCHS4 Coexpression,1064;Enrichr Queries,537;GTEx Coexpression,641	ARHGAP9,ERRFI1,CCDC122,CDKN1A,NCF2,JMJD1C,RNF19B,GCC1,BACH1,ETS2,BBC3,SEC61A1,CASP4,SESN2,JUNB,KDM6B,DUSP5,KLF13,NCOA3,SERPINB8,ETV5,ACAP1,IRF1,DDIT4,ZNF438,SMCR8,HECA,ARHGEF2,ATF6,SQSTM1,ZNF554,ATF3,ZNF674,DDR2,CEBPB,LIN37,RNF113A,MXI1,LRIG1,NRBF2,JUND,ZNF383,GDF15,HSPBAP1,KLF4,VEGFA,NR4A2,ZNF70,XKR9,MAFG,BHLHE40,MAFF,MXD1,NFE2L1,NFE2L2
gene_set_query	818	MYRFL	748	ARCHS4 Coexpression,663;GTEx Coexpression,833	SLC46A3,CUBN,LINC01133,DDC,AKR1C3,B3GALT5,BAIAP2L2,HKDC1,MYO5B,AGR2,GCNT3,ADTRP,PCK2,CA13
gene_set_query	819	ZNF527	749	ARCHS4 Coexpression,342;Enrichr Queries,842;GTEx Coexpression,1063	ERO1B,CCDC122,ZNF396,INTU,RPLP0P2,CEP120,GDPD1,CHM,HDAC9,ZXDA,LAMP3,LRIG1,ZSCAN12,ZNF468,ZNF841,ZNF383,TIGD7,NCOA3,PDE4D,GFPT1,PLA2G4C,ZBTB10,BCDIN3D,ABCC9,KLHL24,TENT5A,FMO4,CCNB1IP1,ZNF70,SPATA17,XKR9,IRF1,DDIT4,BHLHE40,JMY,NEURL1,HECA,CPEB3,ZNF554,ZNF674,SHANK2,ZNF773,NFE2L1,MCPH1,DDR2
gene_set_query	820	ZSCAN5A	749.3	ARCHS4 Coexpression,780;Enrichr Queries,193;GTEx Coexpression,1275	CCDC122,CDKN1A,CXCL8,ZBTB20,MT1X,IRS2,SLC7A11,ETS2,LAMP3,RPS6KA2,SMG7-AS1,CHAC1,JUNB,DUSP5,NCOA3,TSC22D3,PDE4D,ARRDC3,PLA2G4C,ZFP69B,FNDC3B,SERPINB8,LCA5L,SPATA17,DNAJC6,DDIT3,DDIT4,CDC42EP3,PFN4,TRIB3,ZNF554,ATF3,SHANK2,ZNF674,DDR2,HBEGF,PPP1R15A,ZNF396,ITPR2,SLC3A2,SPATA4,NDRG1,HDAC9,EGFR,ERICH2,HIVEP1,LRIG1,HMOX1,PMAIP1,ZNF383,GADD45A,GDF15,FMO4,KLF4,SOX30,ISG20,NR4A2,ZNF70,XKR9,TMEM116,BHLHE4…
gene_set_query	821	ZNF584	749.5	ARCHS4 Coexpression,971;Enrichr Queries,433;ReMap ChIP-seq,15;GTEx Coexpression,1579	ERRFI1,FCMR,ZFAND3,KLHDC7B,ERFE,SAT1,ETS2,BEST1,MILR1,RAB43,CCDC91,ZSCAN31,FTH1,SESN2,CCRL2,JUNB,NEAT1,GTPBP2,DLGAP1-AS2,MYCL,DLGAP1-AS1,DDIT4,DNAJB11,TRIB3,RBCK1,FLYWCH1,SQSTM1,ZNF554,ATF3,ZNF674,NSMAF,ZNF396,INTU,LINC01094,SEL1L,NDRG1,ARHGAP12,HMBOX1,ATXN1,PCBP3,STC2,PMAIP1,NRBF2,DLG1-AS1,JUND,ZNF383,HSPA5,CBX4,EDEM1,L1CAM,INHBE,GFAP,XKR9,SLC6A9,CCPG1,BHLHE40,MIR3189,TNFSF9,MXD1,ZNF773,NFE2L1,N…
gene_set_query	822	ZSCAN23	749.7	ARCHS4 Coexpression,1279;Enrichr Queries,757;GTEx Coexpression,213	CCDC122,TRAM1,FKBP14,CEP120,ZBTB20,AKR1B1,RND3,CLGN,SYNE1,ZSCAN31,SCN9A,THSD7A,CUBN,NCOA3,LRRC49,PRSS16,ANK2,SERPINB8,RCN1,PRR16,HECA,UGDH-AS1,SHANK2,DDR2,ZNF397,BEX4,LAMA1,ZNF391,SLC16A1-AS1,AKAP6,HSPA13,MTDH,FLRT2,LINC00638,MAP2,LRIG1,ZSCAN12,SRGAP1,WDR17,RHBDD1,DCLK2,FMO4,LRP1B,TTLL7,RAD50,ZNF70,FRAS1,BHLHE40,NEURL1,STT3A,TRIM36
gene_set_query	823	ZNF350	749.7	ARCHS4 Coexpression,1129;Enrichr Queries,65;GTEx Coexpression,1055	CDKN1A,BTG1,CXCL8,NCF2,ZBTB20,JMJD1C,TREML3P,MT1X,IRS2,ETS2,RAB43,LGALS3,ZFP36,DUSP10,TCP11L2,ZNF600,ZNF841,JUNB,DUSP5,SLC38A1,ANXA3,NCOA3,TSC22D3,ARRDC3,PLA2G4C,ARAP2,SERPINB8,ELF1,DDIT3,IRF1,DDIT4,ZNF438,MT1F,HECA,TLR6,ALPK1,ATF3,OPTN,ZNF674,DDR2,HBEGF,PPP1R15A,NLRC4,PTGS2,NDRG1,RELB,IFI16,DNAJB4,MXI1,LRIG1,CTNNA1,HMOX1,PMAIP1,NRBF2,ZNF468,JUND,SLC31A2,GDF15,NMI,KLHL24,KLF4,VEGFA,EIF1,NR4A2,TME…
gene_set_query	824	TBX4	750.3	ARCHS4 Coexpression,980;Enrichr Queries,1209;GTEx Coexpression,62	CCDC122,ROBO4,CDKN1A,SAT1,EDNRA,LURAP1L,HEY1,LAMP3,WWC3,ROS1,SLC30A7,FOXD3,STARD4,FOXD1,OVCH1,HGF,NCOA3,PLA2G4C,BTN3A3,SERPINB8,HOXB9,IRF1,ARHGEF2,CDH15,ZNF554,ATF3,SHANK2,ZNF674,DDR2,CD274,ZNF396,PLEKHH2,LTK,DLX2,PTGS2,THSD1,IL1RL1,TMEM125,PRDM16,LRIG1,TARID,NGFR,ZNF383,GDF15,KLF4,CEACAM19,NR4A2,ZNF70,VEPH1,BHLHE40
gene_set_query	825	TFAP2B	751	ARCHS4 Coexpression,589;Enrichr Queries,1159;GTEx Coexpression,505	ROBO3,TENM1,DLX2,CRYBG1,IL20RB,AKR1B1,KLHL35,PTGS2,EGFR,NKPD1,SCEL,FAM83F,ASIC4,HEY1,FLRT2,GDAP1L1,SLITRK6,LRIG1,THSD7A,SCN3B,KCNJ2,EXPH5,NGFR,ARHGEF35,NCOA3,PPP2R5B,DCLK2,TINCR,FMO4,KLF4,ETV5,TMEM154,NR4A2,TTC9,IFT43,KRT17,COL5A1,ADGRF4,GJB5,BHLHE40,HECW1,CRYAB,ARHGEF5,ATF3,DDR2
gene_set_query	826	GMEB2	751.7	ARCHS4 Coexpression,1193;Enrichr Queries,367;GTEx Coexpression,695	ARHGAP9,ERRFI1,CDKN1A,MEI1,IRS2,GCC1,CHD2,SLC4A5,ETS2,RAB43,FTH1,RPS6KA2,JUNB,KDM6B,TGIF1,KLF13,NCOA3,TFE3,PARP8,SLC7A5,ACAP1,IRF1,DDIT4,LUCAT1,HECA,SMCR8,ARHGEF2,NUPR1,SQSTM1,ATF3,JDP2,ATF4,DDR2,PPP1R15A,CEBPB,AKNA,SLC1A5,NFIL3,HIVEP1,LRIG1,STX5,JUND,GADD45A,GDF15,HSPBAP1,EIF1,VEGFA,CCDC9,MAFG,BHLHE40,MAFF,HYOU1,NFE2L2
gene_set_query	827	ZNF841	751.7	ARCHS4 Coexpression,770;Enrichr Queries,41;GTEx Coexpression,1444	CCDC122,CDKN1A,CXCL8,ZBTB20,DNHD1,IRS2,CBLB,SLC7A11,CHD2,CLDN1,HERPUD1,SYNE1,THAP9-AS1,SESN2,GRB10,ZNF600,UPP1,JUNB,SLC30A7,KDM6B,DUSP5,SLC38A1,NCOA3,ARRDC3,FNDC3B,NEAT1,SERPINB8,SLC7A5,DDIT3,DDIT4,ZNF558,MALAT1,TRIB3,KIZ,ATF3,OPTN,KDM7A,ZNF674,DDR2,PPP1R15A,SLFN5,PLEKHH2,INTU,TULP3,ITPR2,PTGS2,NDRG1,HDAC9,RELB,FAM83F,ATXN1,NFIL3,STC2,LRIG1,HMOX1,DNAJB9,ZNF468,IL32,ZNF460,ABCA5,HSPA5,GDF15,WDR19,…
gene_set_query	828	ZNF589	752.3	ARCHS4 Coexpression,966;Enrichr Queries,845;ReMap ChIP-seq,4;GTEx Coexpression,1194	ERRFI1,FCMR,RNF19B,KLHDC7B,ERFE,BEST1,MILR1,CCDC91,TMEM268,ZSCAN31,FTH1,RPS6KA2,CCRL2,ZNF600,NEAT1,GTPBP2,CCNB1IP1,DLGAP1-AS2,MYCL,DLGAP1-AS1,ACAP1,CEBPB-AS1,DDIT3,DDIT4,LUCAT1,GSAP,TRIB3,MALAT1,RBCK1,FLYWCH1,NUPR1,SQSTM1,EIF1B,ATF4,LINC01094,SEL1L,HSP90B1,ASIC4,FAM83F,ZSCAN10,HMOX1,PMAIP1,NRBF2,PCK2,KLHL29,LYPLAL1-DT,CBX4,HSPA5,RHBDD1,SLC33A1,MIR616,NMI,INHBE,GFAP,GULP1,AHI1,IL6,CCPG1,BHLHE40,MA…
gene_set_query	829	MYBL2	752.3	Literature ChIP-seq,159;ARCHS4 Coexpression,1516;ENCODE ChIP-seq,116;Enrichr Queries,1376;ReMap ChIP-seq,64;GTEx Coexpression,1283	ERRFI1,JMJD1C,GCC1,CLDN1,BACH1,FTH1,LIPH,NAMPT,SEPHS2,JUNB,SEC63,HES7,CUBN,PRKAB2,STARD4,PHYKPL,ARRDC3,FNDC3B,SYTL1,AP1AR,MTHFD2,DDIT3,DDIT4,IDNK,GSAP,PREB,TRIB3,RBCK1,ATF6,ZNF397,SHMT2,GMDS-DT,UBE2J1,EPB41L5,STC2,PRDM16,ZSCAN10,SLAMF7,HMOX1,ZSCAN12,MOV10L1,PCK2,XBP1,ABCA5,GADD45A,EDEM1,SIAH2,SLC33A1,EAF2,SNHG8,OSGIN1,PYCR1,HSPBAP1,SNHG5,EIF1,TBL2,TNFSF9,CPEB3,ARHGAP9,CDKN1A,TRAM1,PYROXD1,FKBP14,…
gene_set_query	830	BRF2	752.3	ARCHS4 Coexpression,844;ReMap ChIP-seq,259;GTEx Coexpression,1154	SLC46A3,ERRFI1,CDKN1A,ZFAND3,ZFAS1,EPB41L4A-AS1,RAB43,SEC61A1,MAP1LC3B,ODR4,CTSL,DSE,IKBKG,CCDC163,PSPH,KDM6B,DUSP1,SSR3,TEX14,IQCJ,CCNB1IP1,EML5,CREB3,SELENOM,TXLNB,SELENOS,DDIT4,CANX,TSSK6,LUCAT1,GSAP,TRIM54,EIF1B,OPTN,MCPH1,PPP1R15A,POPDC3,PLEKHH2,LTK,FICD,PTGER1,HM13,SLC3A2,RNF113A,ATG101,UBC,ST8SIA4,EIF4EBP1,STX5,TMEM208,SH3BGR,SLC31A2,STAC3,CTNS,EIF1,ERP44,SPCS3,NEDD4,PTX3,EEF1AKMT3,RNF185,…
gene_set_query	831	ZNF248	753	ARCHS4 Coexpression,396;Enrichr Queries,482;GTEx Coexpression,1381	CDKN1A,DOCK3,JMJD1C,IRS2,SLC7A11,FRY,SYNE1,FLCN,FAM110B,GDAP1L1,DUSP5,SLC38A1,NCOA3,TSC22D3,PDE4D,LRRC49,ARRDC3,PPP2R5B,ANK2,SERPINB8,PJA2,EML5,SLC7A5,DDIT4,CDC42EP3,HECW1,HECA,ATF3,OPTN,DDR2,BEX4,BEX2,AKAP6,PTGS2,NDRG1,ARHGAP12,ATXN1,MAP2,MXI1,LRIG1,SCN3B,WDR17,ABCA5,GADD45A,KLHL24,L1CAM,KLF4,NR4A2,AHI1,BHLHE40,NEURL1,PDCD4,CREBRF,TRIM36,CPEB2
gene_set_query	832	VEZF1	753.3	ARCHS4 Coexpression,1445;Enrichr Queries,626;GTEx Coexpression,189	CDKN1A,BTG1,HSPB8,LMOD1,ZBTB20,IRS2,ETS2,ZCWPW2,ZFP36,FTH1,JUNB,PRKAB2,SLC38A1,TIGD7,PDE4D,NCOA3,TSC22D3,ABCC9,SERPINB8,PJA2,SLC7A5,DDIT4,SQSTM1,SOS2,DDR2,FTL,CEBPB,CTF1,NDRG1,HSP90B1,MTDH,EPB41L5,MAP2,RAB23,UBC,LRIG1,EIF4EBP1,JUND,HSPA5,LCA5,KLHL24,KLF4,FBXO30,EIF1,VEGFA,ZNF70,JMY,BHLHE40,FILIP1,HBP1,FERMT2,NFE2L1,NFE2L2
gene_set_query	833	ZNF613	754.7	ARCHS4 Coexpression,1017;Enrichr Queries,371;GTEx Coexpression,876	SAMD9L,CDKN1A,ZFAND3,RPLP0P2,ZBTB20,AKR1B1,IRS2,SLC7A11,VLDLR,SEC61A1,ZFP36,DUSP10,ZNF600,JUNB,TGIF1,DUSP5,KLF13,ANXA3,NCOA3,TSC22D3,ARRDC3,SERPINB8,DDIT3,IRF1,DDIT4,ZNF438,ARHGEF2,ZNF674,ATF3,DDR2,SLFN5,ZNF396,CEBPB,NLRC4,PTGS2,KRCC1,NDRG1,ZNF827,ZNF747,LRIG1,PMAIP1,ZNF468,GDF15,AKR1C3,BCDIN3D,NMI,KLHL24,KLF4,ISG20,NR4A2,BHLHE40,RNF185,ZNF773,NFE2L1,BCL2L2
gene_set_query	834	TAL2	754.7	ARCHS4 Coexpression,638;Enrichr Queries,574;GTEx Coexpression,1052	CDKN1A,ITGB3,SLC7A11,CXCL3,CXCL2,ZCWPW2,DTWD2,LGALS3,SEC61A1,HEY1,PGM3,UPP1,RSAD2,NCOA3,PLA2G4C,SHISA4,SERPINB8,TXLNB,DDIT4,HECA,TRIM54,EIF1B,ATF3,DDR2,HBEGF,POPDC3,DDC,PARM1,INTU,LAMA1,SLCO5A1,PTGS2,PLAGL1,PRDM16,CEP70,LRIG1,S1PR1,N4BP2,SH3BGR,KCNJ2,CDKN2B,GADD45A,GDF15,IDH1,MOCOS,STAC3,FMO4,KLF4,GULP1,NR4A2,OSTC,BHLHE40,MFAP2,F2RL2
gene_set_query	835	LHX9	755.7	ARCHS4 Coexpression,476;Enrichr Queries,1246;GTEx Coexpression,545	BEX4,ROBO3,DLX2,CDKN1A,BEX2,ECM2,CEP120,AKAP6,VLDLR,KLHL35,PTGS2,EDNRA,HEY1,FLRT2,MAP2,PLAGL1,PRDM16,GDAP1L1,LRIG1,THSD7A,KANSL1L,TARID,PRPH,EVC2,NTNG2,UNC5B,NCOA3,LRRC49,DCLK2,NGF,KLF4,SERPINB8,CCNB1IP1,NR4A2,EML5,ABCA10,COL5A1,BHLHE40,TRIM36,HOXD3,EIF1B,ATF3,DDR2,PPIL6
gene_set_query	836	ZFP14	757.3	ARCHS4 Coexpression,387;Enrichr Queries,420;GTEx Coexpression,1465	CCDC122,SAMD9L,CDKN1A,ZBTB20,IRS2,SLC7A11,LGALS3,SEC61A1,TCP11L2,JUNB,RSAD2,NCOA3,TSC22D3,LRRC49,ARRDC3,PLA2G4C,ABCC9,SERPINB8,DDIT4,RRAGD,HECA,PPARA,ZNF554,ATF3,ZNF674,DDR2,ZNF397,INTU,KCNE4,SEMA3A,GDPD1,ITPR2,SLC1A4,NDRG1,ZBTB41,ARHGAP12,ATG101,LRIG1,HMOX1,SRGAP1,WDR17,ZNF383,ABCA5,GDF15,KLHL24,FMO4,KLF4,TTLL7,ZNF70,XKR9,BHLHE40,JMY,PDCD4,CREBRF,FGF13,NFE2L1,YPEL2
gene_set_query	837	BARX2	758	ARCHS4 Coexpression,584;Enrichr Queries,752;GTEx Coexpression,938	CCDC122,DLX2,CDKN1A,CRYBG1,SOWAHC,SLC7A11,PTGS2,NDRG1,EGFR,SCEL,LGALS3,FAM83F,FLRT2,STC2,LIPH,LRIG1,PMAIP1,GCNT3,LINC00536,JUNB,LINC01269,SPRR2D,DUSP5,CDKN2B,GDF15,NCOA3,TRPV3,TINCR,FMO4,KLF4,SERPINB8,ETV5,NR4A2,TTC9,EPGN,COL5A1,PSAT1,MYO5B,GJB5,DDIT4,BHLHE40,TRIM16,CDH15,ZNF554,ATF3,ZNF674,NFE2L2,DDR2
gene_set_query	838	SIX1	759.7	ARCHS4 Coexpression,486;Enrichr Queries,389;GTEx Coexpression,1404	ERRFI1,CDKN1A,HSPB8,SLC7A11,RND3,LGALS3,ZFP36,EDNRA,HEY1,JUNB,FOXD1,NCOA3,BGN,SHISA4,SERPINB8,TXLNB,IRF1,DDIT4,NUPR1,TRIM54,OPTN,ATF3,DDR2,POPDC3,CEBPB,NNMT,PTGS2,NDRG1,EGFR,CKMT2,FLRT2,STC2,ZNF703,LRIG1,PMAIP1,SH3BGR,CTHRC1,GADD45A,GDF15,STAC3,KLF4,VEGFA,NR4A2,IL6,COL5A1,PSAT1,BHLHE40,PTX3,NFE2L1
gene_set_query	839	ZNF573	760	ARCHS4 Coexpression,1169;Enrichr Queries,553;GTEx Coexpression,558	CXCL8,PYROXD1,ZBTB20,JMJD1C,IRS2,SLC7A11,ZXDA,SEC61A1,DUSP5,SLC38A1,ZHX2,NCOA3,PDE4D,LRRC49,TFE3,SERPINB8,DDIT4,ARHGEF2,ZNF674,MCPH1,DDR2,ZNF397,FAM114A2,SLC16A1-AS1,ITPR2,SLC7A1,MTDH,IFI16,ZNF827,LRIG1,ZSCAN12,PMAIP1,N4BP2,SRGAP1,PMS1,LINC00471,ZNF383,GDF15,RHBDD1,ASNS,KLHL24,KLF4,VEGFA,ISG20,NR4A2,RAD50,ZNF70,BHLHE40,MAFF,NEURL1,NFE2L1
gene_set_query	840	FOXE1	761	ARCHS4 Coexpression,854;Enrichr Queries,952;GTEx Coexpression,477	GABRB3,FCGBP,DLX2,PARM1,ARHGEF34P,SCX,IRS2,ADRB1,SLC7A11,PTGS2,SLC4A5,EGFR,PTHLH,HSP90B1,SYNE1,FLRT2,STC2,PRDM16,GRB10,LRIG1,SLC12A8,PDIA3,FOXD3,FOXD1,GDF15,NCOA3,HEG1,SNX22,KLF4,LRP1B,VEGFA,MANF,NR4A2,OCLN,FRAS1,COL5A1,MYO5B,CANX,BHLHE40,GJB5,MT1F,PABPC1L,NUPR1,CDH15,ATF3,SHANK2,ARHGEF5,DDR2
gene_set_query	841	ZSCAN22	761.7	ARCHS4 Coexpression,782;Enrichr Queries,645;GTEx Coexpression,858	ZNF770,CCDC122,CDKN1A,ZBTB20,IRS2,GCC1,ZFP36,SESN2,CHAC1,JUNB,TGIF1,KDM6B,DUSP5,KLF13,NCOA3,ARRDC3,PLA2G4C,FAM86EP,SERPINB8,ETV5,IRF1,DDIT4,SMCR8,HECA,BCAT1,ZNF554,ZNF674,ATF3,NSMAF,DDR2,PPP1R15A,ZNF396,SHMT2,SLC1A5,RNF113A,NFIL3,ATG101,LRIG1,JUND,ZNF383,GDF15,BCDIN3D,KLF4,VEGFA,NR4A2,ZNF70,XKR9,TMEM116,BHLHE40,ZNF773,NFE2L1
gene_set_query	842	SP9	762	ARCHS4 Coexpression,837;GTEx Coexpression,687	GABRB3,BEX4,ATP2B1-AS1,BEX2,DLX2,NCAN,LRRC49,DCLK2,ATP2B1,RND3,LAMP5,TMIE,LRRTM3,MAP2,FAM110B,GDAP1L1,RGS20,TRIM36,FGF13,RAI2
gene_set_query	843	ZSCAN32	763	ARCHS4 Coexpression,1071;GTEx Coexpression,455	ZNF396,OLAH,PXK,LIN37,SLC31A2,NCF2,NCOA3,OSER1-DT,EDEM2,GOLPH3L,BCDIN3D,SLC3A2,NLRC4,NMI,WDR45,LZTFL1,PREB,TLR6,FCGR1A,RNF185,ZNF674,KCNJ2
gene_set_query	844	ZNF155	764.3	ARCHS4 Coexpression,741;Enrichr Queries,633;GTEx Coexpression,919	ERO1B,CXCL8,PLEKHF1,PYROXD1,ZFAND2A,MT1X,SLC7A11,CHAC1,ZNF600,GGACT,JUNB,TGIF1,DUSP5,SLC38A1,NCOA3,PDE4D,ARRDC3,DDX10,SERPINB8,CDC42EP3,SMCR8,HECA,ZNF674,ATF3,NSMAF,PPP1R15A,ZCCHC7,TULP3,MTDH,ATXN1,LRIG1,ZSCAN12,PMAIP1,ZNF468,CCDC73,IL32,ZNF383,GADD45A,GDF15,BCDIN3D,LYSMD3,FMO4,KLF4,HSPBAP1,BMP6,PNRC1,NR4A2,BHLHE40,JMY,ZNF773
gene_set_query	845	ZNF700	764.3	ARCHS4 Coexpression,743;Enrichr Queries,972;GTEx Coexpression,578	PPP1R15A,CDKN1A,JMJD1C,AKAP6,ATP1A2,PTGS2,KRCC1,SEC61A1,CYP2R1,NAMPT,LRIG1,CTNNA1,ZNF600,KANSL1L,N4BP2,JUNB,ZNF587B,SLC30A7,BTN3A1,PHYKPL,NCOA3,ARRDC3,FNDC3B,DCLK2,SHISA4,ANK2,KLHL24,NEAT1,SERPINB8,LARP6,PJA2,TMEM154,NR4A2,DDIT4,BHLHE40,CREBRF,SPIRE1,ZNF558,MALAT1,HECA,ALPK1,NFE2L1,BCL2L2,ASB1,DDR2,CCDC171
gene_set_query	846	TBX5	764.8	Literature ChIP-seq,125;ARCHS4 Coexpression,437;Enrichr Queries,1359;GTEx Coexpression,1138	SLC46A3,FRY,HDDC3,CLGN,EDNRA,ZFP36,MPC1,CCRL2,NAMPT,TOM1,AZI2,PSPH,STARD4,ALG5,FNDC3B,COX6B2,ERN1,KCTD8,EID3,TXLNB,RRAGC,MTHFD2,PREB,TRIB3,EIF1B,ATF3,CCNO,ATF4,PPIC,PXK,USP53,ADRB1,HSP90B1,ASIC4,FLRT2,PRDM16,EIF4EBP1,HMOX1,NRBF2,SRGAP1,SOCS7,NGFR,EDEM2,EIF2AK3,LARP6,NR4A2,IL6,COL5A1,MYO5B,BHLHE40,MAFF,KYAT3,MKX,MXD1,RNF185,FERMT2,NFE2L1,DYRK3,BTG1,ITGB3,LMOD1,TMEM182,LARP1B,RND1,PGM3,SH3BGRL2,PGP…
gene_set_query	847	ZNF831	765	ARCHS4 Coexpression,134;Enrichr Queries,1283;GTEx Coexpression,878	ARHGAP9,SLFN5,FCMR,SAMD9L,AKNA,CXCL8,LAMA1,IL24,PTGS2,ADCY7,SYNE1,FCRLA,RAB43,ST8SIA4,LRIG1,SLAMF7,FYN,NLRP1,JUNB,CCR2,KLF13,BTN3A1,TNFRSF9,NCOA3,PDE4D,LINC02273,BTN3A3,PARP8,ISG20,SPSB2,ACAP1,IRF1,RUBCNL,HECA,SMCR8,IL18R1,LAT
gene_set_query	848	ZNF98	766	ARCHS4 Coexpression,1063;Enrichr Queries,1223;GTEx Coexpression,12	GABRB3,ERO1B,ICA1,SLC7A11,LARP1B,HERPUD1,SYNE1,ODR4,SERP1,PGM3,GRB10,SPX,SEC61B,SEC63,CUBN,SPINK1,SSR4,GPT2,PDE4D,ALG5,TFE3,PRSS16,ABCC9,BHLHA15,SERPINB8,ARMCX3,PLPP5,ARHGEF2,BCAT1,CCNO,SHANK2,DDR2,RWDD2A,FICD,INTU,LAMA1,SLC43A1,SEL1L,ITPR2,SLC1A4,EGFR,ERLEC1,TMEM125,CBS,PRDM16,EIF4EBP1,LRIG1,DNAJB9,SEC11C,XBP1,GDF15,SLC33A1,EIF2AK3,SNHG8,PYCR1,LRP1B,IL6,OCLN,FRAS1,PDCD4,SRPRB,EEF1AKMT3,FGF13,NUC…
gene_set_query	849	FOXP4	767	ARCHS4 Coexpression,1545;Enrichr Queries,697;GTEx Coexpression,59	ERO1B,CDKN1A,ZFAND3,IRS2,ZFAND1,ETS2,HERPUD1,MAP1LC3B,ZFP36,SERP1,LIPH,RASSF6,GRB10,JUNB,SEC63,TGIF1,KDM6B,DUSP5,ZHX2,NCOA3,PRSS16,SLC7A5,PLPP5,IRF1,DDIT4,CCNO,DDR2,CEBPB,SLC41A2,PDGFA,SLC1A5,NDRG1,ATXN1,PRDM16,AGR2,LRIG1,ARSD,PCDH1,XBP1,JUND,CBX4,GDF15,GFPT1,SYVN1,KLF4,GULP1,VEGFA,NR4A2,COL5A1,DNAJC10,BHLHE40,CYSTM1,HYOU1,PABPC1L,EEF1AKMT3,NFE2L1
gene_set_query	850	ZNF808	767.3	ARCHS4 Coexpression,393;Enrichr Queries,908;GTEx Coexpression,1001	ZNF397,BEX4,SLFN5,CCDC122,CDKN1A,CXCL8,INTU,ITPR2,JMJD1C,IRS2,TMEM182,FRY,NDRG1,SYNE1,SEC61A1,GDAP1L1,PEA15,SESN2,LRIG1,DYM,ZNF468,ZNF600,ZNF841,N4BP2,SRGAP1,GDF15,NCOA3,ARRDC3,DCLK2,PYCR1,KLHL24,KLF4,SERPINB8,NR4A2,VMAC,ELF1,ZNF70,DDIT4,BHLHE40,NEURL1,ZNF558,MALAT1,MDGA2,ALPK1,SHANK2,ZNF674,NFE2L1,DDR2
gene_set_query	851	MYF6	768	ARCHS4 Coexpression,587;Enrichr Queries,734;GTEx Coexpression,983	POPDC3,CDKN1A,CEBPB,HSPB8,GLRX,TMEM182,ATP1A2,PTGS2,CKMT2,LGALS3,NFIL3,LRIG1,APOD,JUNB,SH3BGR,KCNJ2,PRKAB2,GADD45A,NCOA3,STAC3,SHISA4,FMO4,KLF4,SERPINB8,NR4A2,IL6,TXLNB,NEDD4,BHLHE40,HECA,FILIP1,TRIM54,CRYAB,OPTN,NFE2L1,ATF3,DDR2
gene_set_query	852	ZBED3	768	ARCHS4 Coexpression,1268;Enrichr Queries,79;GTEx Coexpression,957	ERRFI1,CDKN1A,BTG1,ZBTB20,IRS2,SLC7A11,VLDLR,ADAMTS5,DUSP10,AIFM2,RPS6KA2,SESN2,GRB10,CHAC1,JUNB,TGIF1,DUSP5,SLC38A1,UNC5B,NCOA3,TSC22D3,GPT2,ARRDC3,SERPINB8,ETV5,SLC7A5,MTHFD2,IRF1,DDIT4,TRIB3,NUPR1,ATF3,JDP2,DDR2,HBEGF,PPP1R15A,CEBPB,PARM1,SLC1A4,SLC1A5,SLC7A1,NDRG1,ATXN1,NFIL3,STC2,FAM241A,MXI1,LRIG1,HMOX1,PMAIP1,FYN,RAI2,PCK2,ANGPT4,CBX4,LVRN,GDF15,GFPT1,SYVN1,AKR1C2,ASNS,KLHL24,KLF4,VEGFA,NR…
[truncated: 780 more rows]
