# Supplementary material for: SBFI Inhibitors Reprogram Transcriptomic Landscape of Prostate Cancer Cells Leading to Cell Death
Source: Cancers (Basel). 2025 Nov 21;17(23):3723. doi: 10.3390/cancers17233723 (PMC12691007; doi:10.3390/cancers17233723)
Supplement: Supplementary file 1 [file cancers-17-03723-s001.zip › Supplementary Table S4.xlsx]

## Sheet: DOWN 24h
ACBD7
ACYP1
ANLN
APOBEC3B
ARHGEF39
ASF1B
ATAD2
ATAD5
AUNIP
AURKA
AURKB
BIRC5
BLM
BRCA1
BRCA2
BRIP1
BUB1
BUB1B
C18orf54
CARHSP1
CBX2
CCDC34
CCNA2
CCNB1
CCNB2
CCNE2
CCNF
CDC20
CDC25A
CDC25C
CDC45
CDC7
CDCA2
CDCA3
CDCA4
CDCA7
CDCA8
CDK1
CDK5R1
CDKN2C
CDKN3
CDT1
CENPA
CENPE
CENPF
CENPH
CENPI
CENPK
CENPM
CENPO
CENPU
CENPW
CEP55
CEP78
CHEK1
CIP2A
CKAP2L
CKS2
CLSPN
CTSV
DCLRE1B
DDIAS
DEPDC1
DEPDC1B
DHFR
DIAPH3
DLGAP5
DNA2
DNAJC9
DNMT1
DPF1
DSCC1
DSN1
DTL
E2F1
E2F8
ECT2
EME1
ERCC6L
ESCO2
ESPL1
EXO1
FAM111B
FAM72A
FAM72B
FAM72C
FAM72D
FANCA
FANCB
FANCD2
FANCG
FANCI
FBXO43
FBXO5
FOXM1
GEN1
GINS1
GINS2
GINS3
GINS4
GPC2
GPRIN1
GPSM2
GTSE1
HASPIN
HAUS8
HELLS
HJURP
HMGB2
HMMR
INCENP
IQGAP3
JPT1
KIF11
KIF14
KIF18A
KIF18B
KIF20A
KIF20B
KIF23
KIF2C
KIF4A
KNL1
KPNA2
LIG1
LMNB1
MAD2L1
MASTL
MCM10
MCM2
MCM3
MCM4
MCM5
MCM6
MCM7
MCM8
MELK
MEX3A
MGME1
MIS18A
MKI67
MMS22L
MND1
MNS1
MTBP
MTFR2
MYBL1
MYBL2
NASP
NCAPD2
NCAPG2
NCAPH
NDC80
NEIL3
NEK2
NEMP1
NETO2
NMU
NSD2
NUF2
NUP210
NUP85
NUSAP1
OIP5
ORC1
ORC6
PARPBP
PBK
PCLAF
PCNA
PHTF2
PIF1
PIMREG
PKMYT1
PLK1
PLK4
POC1A
POLA1
POLD1
POLD3
POLE2
POLQ
PRC1
PRIM1
PRR11
PSRC1
PTMA
PTTG1
RACGAP1
RAD51AP1
RAD54L
RANBP1
RBL1
RFC2
RFC4
RMI2
RNASEH2A
RRM2
SAMD1
SGO1
SHCBP1
SKA3
SKP2
SLC20A1
SLF1
SMC2
SMC4
SPAG5
SPC24
SPDL1
STIL
STMN1
TACC3
TEDC2
TFRC
TICRR
TIMELESS
TK1
TMEM132A
TMPO
TOPBP1
TPX2
TRAIP
TRIP13
TROAP
TTK
TYMS
UBE2C
UBE2S
UBE2T
UHRF1
VRK1
WDHD1
WDR62
WDR76
XRCC2
ZNF367
ZNF530
ZNF695
ZWINT

## Sheet: UP 24h
CELSR3
C1GALT1
DNAH14
E2F7
NOCT
ULBP1

## Sheet: DOWN 48h
ACBD7
ACYP1
ANLN
APOBEC3B
ARHGEF39
ASF1B
ATAD2
ATAD5
AUNIP
AURKA
AURKB
BIRC5
BLM
BORA
BRCA1
BRCA2
BRIP1
BUB1
BUB1B
C18orf54
CCDC18
CCDC34
CCNA2
CCNB1
CCNB2
CCNE2
CCNF
CDC20
CDC25A
CDC25C
CDC45
CDC7
CDCA2
CDCA3
CDCA7
CDCA8
CDK1
CDK5R1
CDKN2C
CDKN3
CDT1
CENPA
CENPE
CENPF
CENPH
CENPI
CENPK
CENPM
CENPO
CENPU
CENPW
CEP55
CEP72
CEP78
CHEK1
CIP2A
CKAP2L
CKS1B
CKS2
CLSPN
CNIH2
CTSV
DBF4
DCLRE1B
DDIAS
DDX39A
DEPDC1
DEPDC1B
DHFR
DIAPH3
DLGAP5
DNA2
DNMT1
DPF1
DSCC1
DSN1
DTL
E2F1
E2F8
ECT2
EME1
ERCC6L
ESCO2
ESPL1
EXO1
FAM111B
FAM72A
FAM72B
FAM72C
FAM72D
FANCA
FANCB
FANCD2
FANCG
FANCI
FBXO43
FBXO5
FOXM1
GAS2L3
GEN1
GINS1
GINS2
GINS3
GINS4
GPSM2
GTSE1
HASPIN
HAUS8
HELLS
HJURP
HMGB2
HMMR
INCENP
IQGAP3
JPT1
KIF11
KIF14
KIF18A
KIF18B
KIF20A
KIF20B
KIF23
KIF2C
KIF4A
KNL1
KPNA2
LIG1
LMNB1
MAD2L1
MASTL
MCM10
MCM2
MCM3
MCM4
MCM5
MCM6
MCM7
MCM8
MELK
MEX3A
MGME1
MIS18A
MKI67
MMS22L
MND1
MNS1
MTBP
MTFR2
MYBL1
MYBL2
NASP
NCAPD2
NCAPG2
NCAPH
NDC80
NEIL3
NEK2
NMU
NSD2
NUF2
NUP210
NUP85
NUSAP1
OIP5
ORC1
ORC6
PARPBP
PBK
PCLAF
PCNA
PHTF2
PIF1
PIMREG
PKMYT1
PLK1
PLK4
POC1A
POLA1
POLD1
POLE2
POLQ
POP1
PPIA
PRC1
PRIM1
PRR11
PSRC1
PTMA
PTTG1
RACGAP1
RAD51AP1
RAD54L
RANBP1
RBL1
RFC2
RMI2
RNASEH2A
RRM2
SGO1
SHCBP1
SKA3
SKP2
SLF1
SMC2
SMC4
SPAG5
SPC24
SPC25
SPDL1
STIL
STMN1
TACC3
TEDC2
TFRC
TICRR
TIMELESS
TK1
TLCD3B
TMPO
TOPBP1
TPX2
TRAIP
TRIP13
TROAP
TTK
TYMS
UBE2C
UBE2S
UBE2T
UHRF1
VRK1
WDHD1
WDR62
WDR76
XRCC2
ZNF124
ZNF367
ZNF530
ZNF695
ZWINT

## Sheet: UP 48h
C1GALT1
E2F7
ULBP1
