# Supplementary material for: SBFI Inhibitors Reprogram Transcriptomic Landscape of Prostate Cancer Cells Leading to Cell Death
Source: Cancers (Basel). 2025 Nov 21;17(23):3723. doi: 10.3390/cancers17233723 (PMC12691007; doi:10.3390/cancers17233723)
Supplement: Supplementary file 1 [file cancers-17-03723-s001.zip › Supplementary Table S5.xlsx]

## Sheet: DOWN 24h 
Symbol	log2FoldChange	padj
ANLN	-3.95517	4.25e-299
AURKA	-2.36279	4.55e-100
AURKB	-4.93445	4.88e-76
BIRC5	-3.59429	0
BUB1	-3.09256	2.36e-140
CCNA2	-4.10519	1.47e-114
CCNB1	-2.59262	1.34e-103
CCNB2	-2.94256	2.26e-57
CDC20	-2.42833	5.35e-101
CDCA3	-4.35222	2.38e-62
CDCA8	-3.2856	6.2e-86
CDK1	-4.51875	1.58e-276
CDKN3	-1.45016	9.01e-36
CENPA	-2.93583	1.2e-43
CENPE	-2.96164	1.16e-105
CENPF	-3.74708	5.79e-303
CENPH	-1.70924	5.14e-08
CENPM	-1.78554	2.08e-11
CENPU	-2.13526	1.95e-25
CENPW	-2.13815	1.87e-12
CEP55	-2.91223	4.35e-73
CKS2	-1.0728	2.98e-12
DEPDC1	-1.86857	2.82e-43
DHFR	-2.64636	5.91e-43
DLGAP5	-3.86643	2.99e-217
FOXM1	-2.50247	1.52e-115
GTSE1	-4.07958	4.91e-137
HJURP	-3.53837	2.51e-117
HMGB2	-1.53758	6.24e-40
HMMR	-3.0561	1.82e-89
JPT1	-1.44408	4.12e-58
KIF11	-3.3307	3.39e-116
KIF14	-2.87661	1.93e-94
KIF20B	-3.06821	4.38e-57
KIF2C	-3.29118	1.58e-120
KPNA2	-1.76661	2.6e-105
LMNB1	-4.00347	1.5e-201
MAD2L1	-2.47291	1.13e-46
MCM7	-1.78634	6.22e-89
MCM8	-1.20922	1.4e-17
MELK	-2.70215	1.64e-53
MIS18A	-1.30668	1.33e-18
MKI67	-4.57522	0
MND1	-3.38263	8.97e-11
NCAPD2	-2.47063	1.7e-140
NDC80	-3.79577	3.57e-101
NEK2	-3.05423	8.79e-59
NUF2	-3.2626	4.68e-46
NUSAP1	-3.77816	7.85e-196
PARPBP	-2.12354	7.89e-21
PBK	-3.93843	1.33e-94
PCLAF	-4.17416	1.95e-78
PLK1	-3.46569	2.62e-160
POC1A	-1.67771	5e-28
PRC1	-3.21287	3.62e-131
PRR11	-2.87797	3.87e-234
PTTG1	-2.40766	1.61e-51
RACGAP1	-2.2827	4.49e-85
RAD51AP1	-2.88363	4.59e-26
RRM2	-5.0316	0
SMC2	-1.42541	1.68e-27
SMC4	-1.76959	8.49e-99
SPAG5	-3.4058	2.05e-148
SPC24	-4.73054	1.08e-61
STMN1	-2.3992	2.22e-129
TACC3	-2.57847	2.84e-97
TK1	-3.5984	2.77e-251
TMPO	-2.04821	5.03e-88
TPX2	-2.72804	3.11e-182
TROAP	-2.58739	7.06e-55
TTK	-3.6835	8.57e-66
TYMS	-3.61591	2.76e-106
UBE2C	-3.1245	1.65e-109
UBE2T	-2.13314	1.83e-18
ZWINT	-3.53157	1.7e-279

## Sheet: DOWN 48h
symbol	log2FoldChange	padj
ANLN	-5.73691	6.96e-195
AURKA	-3.55336	0
AURKB	-6.24987	4.14e-80
BIRC5	-6.39969	0
BUB1	-4.0476	0
CCNA2	-5.24995	8.81e-203
CCNB1	-3.70204	0
CCNB2	-4.41439	2.06e-125
CDC20	-4.31925	2.17e-86
CDCA3	-4.76326	9.66e-39
CDCA8	-4.78816	9.33e-208
CDK1	-5.41399	0
CDKN3	-2.28244	1.66e-154
CENPA	-4.5356	3.97e-106
CENPE	-4.57344	2.76e-106
CENPF	-4.97834	0
CENPH	-2.63187	6.05e-25
CENPM	-2.77574	8.95e-35
CENPU	-3.2202	1.84e-87
CENPW	-3.19865	1.31e-40
CEP55	-5.13201	9.8e-198
CKS1B	-1.17026	3.67e-53
CKS2	-1.52196	4e-40
DEPDC1	-3.00787	2.5e-159
DHFR	-2.30966	1.61e-76
DLGAP5	-6.81618	3.36e-154
ECT2	-2.19747	3.53e-228
FOXM1	-3.99892	0
GTSE1	-5.9629	2.39e-53
HJURP	-4.75604	2e-262
HMGB2	-2.07047	5.23e-131
HMMR	-5.17781	1.28e-191
JPT1	-1.63124	9.39e-198
KIF11	-3.50075	5.22e-242
KIF14	-4.99696	1.03e-237
KIF20B	-3.66119	3.4e-129
KIF2C	-5.7348	6.43e-284
KIF4A	-5.92966	1.24e-297
KPNA2	-1.8945	3.91e-291
LMNB1	-3.69259	0
MAD2L1	-3.57365	3.52e-148
MCM7	-1.46346	2.9e-158
MELK	-2.5821	6.25e-98
MIS18A	-1.6849	1.5e-61
MKI67	-7.82289	4.91e-76
MND1	-5.68045	7.58e-21
NCAPD2	-2.17524	1.49e-264
NDC80	-5.72155	4.22e-184
NEK2	-6.26829	3.89e-105
NUF2	-5.95233	4.44e-47
NUSAP1	-4.88439	0
PARPBP	-2.89818	4.57e-57
PBK	-5.32993	2.49e-165
PCLAF	-5.60813	7.83e-60
PLK1	-6.04957	1.68e-58
POC1A	-1.94047	5.23e-71
PRC1	-4.29449	0
PRR11	-5.47816	0
PTTG1	-3.2468	4.09e-118
RACGAP1	-2.54182	9.86e-217
RAD51AP1	-3.87842	6.42e-62
RRM2	-7.35051	0
SMC2	-1.52977	1.04e-69
SMC4	-2.47243	0
SPAG5	-4.66022	1.14e-303
SPC24	-5.73392	5.31e-77
SPC25	-7.06246	9.12e-07
STMN1	-2.79523	0
TACC3	-3.01172	8.81e-248
TK1	-5.95435	7.02e-148
TMPO	-1.79211	2.97e-170
TPX2	-3.97431	0
TROAP	-4.99991	2.08e-178
TTK	-4.90807	2.11e-128
TYMS	-3.43237	1.2e-192
UBE2C	-4.77035	0
UBE2T	-2.43189	4.34e-39
ZWINT	-4.46611	0
