# Supplementary material for: SBFI Inhibitors Reprogram Transcriptomic Landscape of Prostate Cancer Cells Leading to Cell Death
Source: Cancers (Basel). 2025 Nov 21;17(23):3723. doi: 10.3390/cancers17233723 (PMC12691007; doi:10.3390/cancers17233723)
Supplement: Supplementary file 1 [file cancers-17-03723-s001.zip › Supplementary Table S6.xlsx]

## Sheet: Sheet1
Symbol	log2FoldChange	padj
ANLN	-2.3533	0
AURKA	-1.24513	8.77409e-118
AURKB	-2.12237	9.92041e-79
BIRC5	-2.07366	0
BUB1	-1.64619	6.35848e-181
CCNA2	-2.07415	7.34178e-132
CCNB1	-1.1968	4.42132e-120
CCNB2	-1.47465	2.27755e-67
CDC20	-1.15188	9.99978e-124
CDCA3	-1.95683	1.22891e-72
CDCA8	-1.79369	2.04149e-109
CDK1	-1.99558	0
CDKN3	-1.21123	1.55783e-104
CENPA	-1.23719	4.44688e-37
CENPE	-1.55028	3.30591e-161
CENPF	-1.63442	5.91208e-274
CENPM	-1.65162	3.37286e-31
CENPU	-1.71478	2.16154e-67
CENPW	-1.45409	3.81056e-27
CEP55	-1.40716	1.54128e-86
CKS2	-1.01586	1.71812e-40
DHFR	-1.95644	4.3944e-103
DLGAP5	-1.75444	1.52423e-279
ECT2	-1.1522	3.73308e-151
FOXM1	-1.17729	2.29717e-115
GTSE1	-2.20393	7.54182e-178
HJURP	-1.40877	5.53428e-99
HMGB2	-1.20249	1.04839e-85
HMMR	-1.49919	2.38204e-87
KIF11	-1.97242	2.80439e-178
KIF14	-1.39914	1.80069e-115
KIF20B	-2.01668	6.25372e-107
KIF2C	-1.60646	2.44964e-139
KIF4A	-1.68749	3.85496e-171
KPNA2	-1.27019	7.83962e-248
LMNB1	-2.28761	0
MAD2L1	-1.73334	4.09925e-87
MCM7	-1.60082	4.45144e-221
MELK	-1.53116	5.83267e-71
MIS18A	-1.09613	1.31842e-48
MKI67	-2.26762	0
MND1	-2.04854	4.69847e-18
NCAPD2	-1.41675	1.11524e-214
NDC80	-1.6698	4.00463e-115
NEK2	-1.38717	1.91098e-59
NUF2	-1.78475	2.38838e-61
NUSAP1	-2.08142	0
PARPBP	-1.40844	8.79917e-44
PBK	-2.08367	5.03209e-151
PCLAF	-2.99644	3.3415e-130
PLK1	-1.42232	4.14023e-136
PRC1	-1.66431	7.60518e-130
PRR11	-1.32255	2.34404e-299
PTTG1	-1.2021	7.0929e-71
RACGAP1	-1.4895	2.65176e-137
RAD51AP1	-1.73326	3.59936e-34
RRM2	-3.02616	0
SMC2	-1.34484	1.70226e-80
SMC4	-1.46357	0
SPAG5	-1.93159	6.43226e-215
SPC24	-2.3781	9.72545e-102
SPC25	-2.68858	1.35651e-05
STMN1	-1.73949	0
TACC3	-1.72695	3.99352e-188
TK1	-2.55748	0
TMPO	-1.58081	1.99814e-234
TPX2	-1.45256	6.51002e-280
TROAP	-1.06297	1.13825e-42
TTK	-1.7542	7.27639e-76
TYMS	-2.90654	0
UBE2C	-1.45023	9.35359e-130
UBE2T	-1.54848	2.66985e-42
ZWINT	-2.15567	0
