# Supplementary material for: SBFI Inhibitors Reprogram Transcriptomic Landscape of Prostate Cancer Cells Leading to Cell Death
Source: Cancers (Basel). 2025 Nov 21;17(23):3723. doi: 10.3390/cancers17233723 (PMC12691007; doi:10.3390/cancers17233723)
Supplement: Supplementary file 1 [file cancers-17-03723-s001.zip › Supplementary Table S7.xlsx]

## Sheet: PC-3 and RCaP
Symbol	PC-3 SBFI-103, 24h		PC-3 SBFI-1143, 24h		PC-3 SBFI-1143, 48h			Symbol	RCaP SBFI-103, 24h		RCaP SBFI-1143, 24h
	log2FC	p adjusted	log2FC	p adjusted	log2FC	p adjusted			log2FC	p adjusted	log2FC	p adjusted
GATA2	-0.511849	1.28331e-09	-1.08239	8.8139e-12	-1.87958	7.09887e-89		Gata2	-0.48408	6.1552e-22	-0.865319	7.97308e-58
HOXB13	-1.67692	0	-3.28143	0	-2.66057	0		Hoxb13	not found		not found
BRCA1	-1.42529	1.95e-62	-1.95412	1.78359e-30	-2.29133	1.28117e-70		Brca1	-0.336455	1.05756e-06	-1.13235	1.40853e-49
BRAC2	-1.02385	1.75e-14	-1.10846	1.53855e-06	-1.62047	1.28513e-18		Brca2	-0.146102	0.203451	-0.688894	1.11593e-11
PARP1	-0.972481	5.21867e-215	-0.798236	4.1368e-28	-1.14702	7.9876e-180		Parp1	0.0202175	0.705267	-0.280983	1.00412e-08
AR	not found		not found		not found			Ar	-1.35732	5.19909e-59	-1.73757	2.40806e-73
ARG1	not found		not found		not found			Arg1	not found		not found
AURKA	-1.24513	8.77e-118	-2.36279	4.54641e-100	-3.55336	0		Aurka	-1.59994	1.67677e-127	-2.70472	2.67193e-257
CD24	0.454786	1.06044e-10	-0.67041	0.000251284	-0.459094	0.000144612		Cd24	-3.39798	1.77445e-59	-2.8806	2.98688e-57
CDC20	-1.15188	1e-123	-2.42833	5.34828e-101	-4.31925	2.17158e-86		Cdc20	-2.30392	2.67488e-279	-3.09041	0
CDK1	-1.99558	0	-4.51875	1.58191e-276	-5.41399	0		Cdk1	-1.20241	3.36351e-120	-2.2907	2.01425e-291
DNMT1	-1.28967	5.99e-243	-1.63914	5.69382e-93	-1.6882	5.11474e-283		Dnmt1	-0.353445	3.36447e-23	-1.14274	8.7319e-188
DNMT3A	0.341757	0.000280097	-0.0527562	0.80865	0.00420216	0.978321		Dnmt3a	-0.100672	0.326553	0.166433	0.068028
DNMT3B	-0.851298	9.7278e-07	-0.856728	0.00229085	-0.593084	0.00202378		Dnmt3b	0.299265	0.235409	0.53093	0.02792
EED	-0.485201	0.000324389	-0.674352	0.00561878	-0.576017	0.00102572		Eed	0.235409	0.235409	0.103674	0.256504
EZH2	0.000254206	0.994813	0.616636	1.49026e-08	-0.0167942	0.866354		Ezh2	-0.200623	0.00261064	-0.580784	8.6619e-17
IL4	not found		not found		not found			Il4	not found		not found
IL10	not found		not found		not found			Il10	not found		not found
IL1RN	not found		not found		not found			Il1rn	-2.61636	9.53396e-26	-2.67724	3.51604e-27
MKI67	-2.26762	0	-4.57522	0	-7.82289	4.9108e-76		MKi67	-1.72531	0	-3.22369	0
MMP8	not found		not found		not found			Mmp8	not found		not found
PDGFB	-2.4689	4.21e-176	-3.7922	5.43728e-85	-2.05136	2.30235e-102		PdgfB	not found		not found
PLK1	-1.42232	4.14e-136	-3.46569	2.62081e-160	-6.04957	1.67657e-58		Plk1	-2.79892	1.64526e-270	-4.53336	0
UBE2C	-1.45023	9.35e-130	-3.1245	1.65445e-109	-4.77035	0		Ube2c	-2.05634	2.37647e-263	-3.97992	0
VEGFA	2.17413	0	1.52794	3.76398e-55	2.08072	0		Vegfa	1.10276	2.19836e-239	0.969889	4.99118e-141
